# Supplementary material for: Conserved transcription factors promote cell fate stability and restrict reprogramming potential in differentiated cells
Source: Nat Commun. 2023 Mar 27;14:1709. doi: 10.1038/s41467-023-37256-8 (PMC10043290; doi:10.1038/s41467-023-37256-8)
Supplement: Supplementary file 4 — Supplementary Data 1 [file 41467_2023_37256_MOESM4_ESM.xlsx]

## Sheet: Sheet1
Well ID	Normalized Average (% of Myh6-eGFP+ cells)	StDev (% of Myh6-eGFP+ cells)	P-Value (as compared to siControl)
SP7	2.83746	0.191051	4.03268e-06
POLR3E	2.6598	0.873959	0.00993743
UBA52	2.60183	0.383968	0.000230945
ANKRD3	2.55217	4.4453	0.516605
ZFP207	2.52163	0.401667	0.000384345
JUNB	2.43004	0.0735373	1.30192e-06
ATF7IP	2.3942	0.237083	5.14257e-05
EHF	2.3475	0.184179	2.17915e-05
NFX1	2.32737	0.337138	0.000348843
FOXA1	2.285	0.2158	5.48864e-05
NFKB2	2.2468	0.316169	0.000364189
SIX2	2.0944	3.28193	0.53731
9530049C15RIK	2.06562	2.86201	0.493026
SLC30A9	2.04607	0.503535	0.00753782
ANKRD32	2.03859	2.276	0.406032
4933402L21RIK	2.02083	0.0808416	1.13367e-05
SOX15	1.97679	0.169834	0.000104477
TRIM25	1.97249	1.79012	0.329448
STK16	1.96833	0.170996	0.00011258
MNT	1.96255	0.274942	0.000798083
LHX6	1.96183	0.364294	0.00276726
MINT	1.95765	0.158233	9.12864e-05
UGP2	1.9361	0.12625	5.13121e-05
MYOD1	1.88965	0.214679	0.000434819
CDKN2B	1.85976	0.270092	0.00135238
P42POP	1.84527	0.221655	0.000655308
SMARCA5	1.831	0.143692	0.000150488
NKX2-6	1.82384	0.45957	0.0150418
TFDP1	1.82379	0.174217	0.000302098
SMAD4	1.82078	0.311353	0.00312836
CNOT8	1.81877	0.260422	0.00150229
MBD2	1.81736	0.514761	0.0238152
ASCL1	1.81004	0.23622	0.00106653
BAZ1B	1.80958	0.389887	0.00847219
MAML1	1.80163	0.297737	0.00292288
SP2	1.78592	0.264408	0.0019805
AIRE	1.77455	0.129071	0.000163567
SOX17	1.76476	0.223625	0.00116603
LDB1	1.75676	0.330065	0.00592118
Hoxc11	1.75552	0.136028	0.000219424
TFAP4	1.7458	0.24085	0.00178488
4930548G07RIK	1.74473	0.100613	0.00011017
SIX3	1.73751	0.147909	0.000324691
FOXM1	1.72796	0.350509	0.00901716
EVX1	1.72764	0.109596	0.000152968
MRTF-B	1.72734	0.460273	0.0252469
TLX2	1.69298	0.430389	0.0240843
FOSL2	1.67303	0.212025	0.00186803
1700025J14RIK	1.67089	0.265057	0.00444699
LMO1	1.66002	0.0846528	0.000158455
TAF3	1.65876	0.709628	0.126914
IRF2BP2	1.65237	0.405431	0.0248018
POU4F3	1.65176	0.102407	0.00024627
TRIM28	1.64631	0.0572329	0.000107394
C330039G02RIK	1.64381	0.183894	0.0014128
MECP2	1.63096	0.115998	0.000394956
VAV1	1.63049	0.280326	0.00741947
RORC	1.62382	0.480726	0.0513558
IRF2	1.62307	0.118613	0.000448052
A330080J22RIK	1.60631	0.288058	0.00983572
SNAPC4	1.60204	0.191139	0.00229707
TCF2	1.60058	0.287044	0.0101375
ZFP148	1.59578	0.218201	0.00386783
ZBTB7	1.59512	0.2957	0.0117705
WT1	1.59191	0.188988	0.00241183
ZIPRO1	1.59132	0.189012	0.00242515
FOXD4	1.58747	0.166296	0.00163911
DMRT3	1.57451	0.292435	0.0132184
LMYC1	1.56906	0.355263	0.0270426
MTF2	1.55596	0.311832	0.0190595
ZFP36L1	1.55463	0.27332	0.0121556
HKR2	1.54677	0.278044	0.0137478
IFI16	1.54655	0.266488	0.0118737
TBX3	1.54077	0.0875249	0.000520929
TAF4A	1.51869	0.096678	0.000787908
MBD1	1.51243	0.359146	0.0415957
MLLT2H	1.50476	0.421712	0.0701422
SRY	1.49255	0.252284	0.0155671
A330102K23RIK	1.48322	0.331017	0.0400915
TOB1	1.47703	0.304223	0.0324289
ZFP36	1.47227	0.0298454	0.000453717
FOXP1	1.47114	0.110101	0.00173388
T	1.46434	0.179256	0.00680972
CTCF	1.46083	1.08675	0.45139
DMAP1	1.44908	0.244341	0.0207821
1810009B06RIK	1.44803	0.18939	0.00952616
NR1I2	1.44562	0.204977	0.0124393
MDM2	1.44294	0.359245	0.0683998
Rlf	1.44245	0.192051	0.0105275
LOC627914	1.4411	0.277019	0.0328307
HLX	1.43663	0.927427	0.407975
UNCX4.1	1.42935	0.213892	0.0166842
NKX2-9	1.42858	0.540117	0.191552
PRDM16	1.42329	0.14278	0.00560425
ZFP179	1.4227	0.187695	0.0120955
Zfp142	1.41971	0.190919	0.0131263
Sp1	1.41273	0.211266	0.0190297
NKX6-1	1.41265	0.482847	0.167126
ASB2	1.40983	0.159834	0.0088391
VGLL1	1.40903	0.0608983	0.00150334
GAS7	1.3975	0.328677	0.0761103
SITPEC	1.39653	0.124813	0.00556002
LHX4	1.3956	0.511225	0.204089
ZFP398	1.39485	0.246551	0.0355939
MYEF2	1.39484	0.170179	0.0124512
ASCL2	1.39388	0.120481	0.00530793
ISL1	1.3931	0.160269	0.010801
SKP1A	1.3882	0.153644	0.0102405
TAF5L	1.38616	0.0805295	0.00283221
SIX1	1.38388	0.162061	0.0123938
LHX8	1.3748	0.257022	0.0483313
BHLHB5	1.37369	0.87203	0.453111
KIAA0298-HP	1.37054	0.1769	0.0182771
KLF16	1.36869	0.0674151	0.00289206
GTF2A1LF	1.36164	0.106352	0.0062518
TAF1C	1.35914	0.230517	0.0421381
STAT1	1.35517	0.356561	0.127296
Xbp1	1.35381	0.351991	0.125022
TCFL4	1.35316	0.386012	0.152559
ZFP105	1.3466	0.205371	0.0355374
FOXA2	1.34042	0.0638218	0.00412557
HOXC8	1.33906	0.164882	0.0222158
STAT2	1.33666	0.650239	0.376468
NOTCH2	1.32988	0.321454	0.123511
6430596G11RIK	1.328	0.231946	0.0589682
CASKIN1	1.32773	0.145617	0.0191071
LBX2H	1.32673	0.314307	0.120727
SAP18	1.32671	0.257319	0.076718
5730461K03RIK	1.32535	0.51267	0.292003
NRL	1.32532	0.115575	0.012108
HOXD3	1.32321	0.119018	0.0132089
ZFP263	1.32315	0.190424	0.0383205
MXI1	1.3212	0.354207	0.160948
2610028M21RIK	1.31998	0.497746	0.287611
LASS2	1.31924	0.572056	0.346969
SRF	1.31702	0.295464	0.114641
SOX5	1.31533	0.178182	0.035842
IDB3	1.31166	0.233462	0.0709412
Maf	1.30652	0.228157	0.0709742
2610031L17RIK	1.30543	0.347595	0.174355
NFKBIE	1.30497	0.330406	0.158968
DBX1	1.30095	1.54973	0.730466
SOX8	1.30089	0.0646945	0.00772029
BAT8	1.29931	0.222676	0.0725075
CEBPE	1.29586	0.22253	0.0751411
SNAPC2	1.29525	0.496356	0.324438
HOXA1	1.29401	0.114906	0.0187944
4921515A04RIK	1.2936	0.376575	0.218226
MEF2B	1.29142	1.34325	0.701681
SKD3	1.29022	0.119195	0.0212445
BMI1	1.28935	0.216625	0.0759835
TCEA1	1.28788	0.391845	0.24164
GAS41	1.2865	0.19223	0.060339
HMG20B	1.28632	0.962085	0.603295
ZFP238	1.28436	0.17553	0.0507817
HES6	1.28226	0.202824	0.0712846
SMAD2	1.28193	0.108182	0.0202781
MSC	1.28093	0.214532	0.0816446
SMAD5	1.27657	0.277338	0.144038
TCF19	1.27569	0.192039	0.06849
SOX3	1.27427	0.199228	0.0752732
ZFP326	1.27396	0.264487	0.13466
ZHX2	1.27256	0.175897	0.0591639
PPARGC1A	1.27227	0.250273	0.122845
DMRT1	1.26761	0.134349	0.0369181
PLAG1	1.2645	0.224013	0.106832
RPO2TC1	1.26435	0.024757	0.00936694
MEOX1	1.26433	0.584053	0.445397
CITED2	1.25647	0.351902	0.253691
ASB10	1.25484	0.0521773	0.0143393
4933409K03RIK	1.25431	0.189202	0.0859613
Tbx21	1.25249	0.0826559	0.0222499
ZFP36L2	1.25112	0.276151	0.179759
ZFP537	1.25109	0.250556	0.151613
OTTMUSG00000012893	1.25087	0.0988767	0.0287833
LHX3	1.25069	0.558478	0.451798
ETS1	1.24894	0.220201	0.12232
HESX1	1.24659	0.223788	0.129276
Srcap	1.24565	0.27025	0.182086
LMX1B	1.24215	0.23217	0.144806
SOX1	1.24211	0.234745	0.147722
HOXA6	1.2421	0.272559	0.190738
PAX6	1.23879	0.375219	0.312329
SOX13	1.23686	0.255516	0.179991
Tbx10	1.23524	0.11763	0.0478111
HHEX	1.23469	0.0695783	0.0254454
NHLH1	1.23259	0.281475	0.218435
AW610627	1.22825	0.21296	0.144692
Epas1	1.22687	0.485021	0.441485
Trp63	1.22665	0.127849	0.0621723
SKIL	1.22645	0.446957	0.409107
TRIM33	1.2263	0.167532	0.0979596
1110033M05Rik	1.22386	0.0674229	0.0301268
PRDM4	1.22328	0.28482	0.240885
RFX1	1.21983	0.403756	0.382221
IPF1	1.21967	0.108764	0.0546769
TIEG3	1.21881	0.241008	0.195464
KLF15	1.21189	2.21185	0.868361
SPIC	1.21143	0.218265	0.181077
PPARGC1B	1.21097	0.163561	0.115403
RUNX3	1.21071	0.168056	0.120891
BHLHB2	1.21022	0.232272	0.201545
EDF1	1.20907	0.232636	0.204396
FEM1C	1.20804	0.213433	0.181545
SSBP2	1.20745	0.150331	0.106163
PIT1	1.20464	0.280469	0.276443
NFATC4	1.20097	0.232223	0.221379
REL	1.20068	0.196656	0.174484
NFYA	1.1998	0.384902	0.409927
MAD	1.19941	0.167742	0.13983
SOX9	1.19672	0.1312	0.101833
MYF6	1.19042	0.327157	0.369851
TRP73	1.18899	0.170478	0.163907
Ankrd26	1.18834	0.324433	0.372098
ENSMUSG00000061104	1.18449	0.124082	0.114233
MRG2	1.18397	0.222045	0.248125
SIX6	1.17988	0.510949	0.566615
2310042L19RIK	1.17972	0.22805	0.267938
LHX2	1.17752	0.205887	0.241601
ARID1B	1.17747	0.249668	0.304845
E2F4	1.17732	0.366892	0.449538
RNF110	1.17703	0.0689185	0.073551
GTF2H4	1.17701	0.180588	0.205813
CBFA2T1H	1.17598	0.142072	0.153764
DLX5	1.17521	0.250557	0.312489
NFE2L2	1.17454	0.234219	0.291159
A530090G11RIK	1.17291	0.455974	0.542918
SIAH2	1.17219	0.19488	0.239679
E2F7	1.17209	0.155454	0.181566
VDR	1.16857	0.188999	0.240851
MEOX2	1.16523	0.271135	0.370529
HELT	1.1626	0.355296	0.47928
ATF3	1.16235	0.339285	0.462816
MPL	1.1623	0.34674	0.471103
IRF1	1.16218	0.214503	0.298643
AI591476	1.16155	0.208979	0.292174
LHX1	1.15766	0.323994	0.459993
UBP1	1.15703	0.103892	0.147131
IRF7	1.15494	0.139433	0.203703
Pparg	1.153	0.290755	0.435053
Trpv2	1.15214	0.123555	0.187734
PHOX2B	1.15116	0.0996949	0.15666
MSX2	1.14949	0.196827	0.312569
GMEB2	1.14908	0.173803	0.276961
BC063263	1.14901	0.239847	0.379698
SUPT6H	1.14854	0.363004	0.529677
ANKRD25	1.14528	0.792477	0.765975
LOC672284	1.14506	0.204893	0.340807
SREBF2	1.14469	0.165088	0.277766
SPZ1	1.1446	0.271274	0.438477
MYB	1.14223	0.164142	0.284883
TAF6	1.14034	0.36922	0.561248
HDAC1	1.14033	0.218793	0.379515
Zfp91	1.13926	0.0337734	0.120896
SNF1LK	1.13808	0.287325	0.481826
HOXB8	1.13521	0.30676	0.514759
3110024A21RIK	1.13459	0.152959	0.294424
D3ERTD330E	1.13253	0.133795	0.269848
GCM2	1.13238	0.327563	0.54706
MESP2	1.13212	0.0865643	0.196542
HNF4	1.13174	0.175101	0.342893
2310058J06RIK	1.13072	0.2153	0.411207
CDX4	1.13032	0.107606	0.234942
SOX7	1.12912	0.119539	0.259089
MAFK	1.12849	0.14169	0.299282
LOC333654	1.12585	1.09551	0.854487
KLF1	1.12513	0.157343	0.340142
CSEN	1.12363	0.338286	0.588205
SOX11	1.12354	0.107945	0.262251
LOC434373	1.12138	0.0860789	0.236365
MEIS1	1.12121	0.239041	0.484255
SMARCA3	1.11962	0.203293	0.439225
FOXB1	1.11917	0.0896865	0.25116
TCF1	1.11818	0.190619	0.425801
ZFP367	1.11782	0.219423	0.471086
CDYL	1.11712	0.293028	0.566612
AA408868	1.11654	0.135357	0.340174
HOXD8	1.11592	0.204779	0.457857
ZFHX1A	1.11585	0.278497	0.555499
MAML3	1.11364	0.265757	0.549715
KLF13	1.10978	0.15863	0.412758
ANKRD22	1.10861	0.201463	0.48652
NCOA4	1.10726	0.322382	0.633646
TRIM24	1.10548	0.0725058	0.289049
SOX14	1.10352	0.1689	0.461185
FUS	1.10347	0.376652	0.690174
NOTCH3	1.10145	0.107933	0.36834
DMTF1	1.10074	0.0333769	0.267388
LOC545975	1.10068	0.239562	0.575011
SUPT4H	1.10055	0.363822	0.691545
TGFB1I4	1.09935	0.104064	0.373357
ETS2	1.09857	0.151067	0.458249
ELF4	1.09784	0.172095	0.495999
TCF7L2	1.09712	0.165108	0.488927
SMYD1	1.0965	0.268077	0.625881
PIAS1	1.09484	0.266315	0.631443
MLLT7	1.09288	0.131143	0.457236
ZF	1.09171	0.218231	0.592307
RARA	1.09053	0.267469	0.652076
TAX1BP3	1.08927	0.228824	0.617144
IRX2	1.08922	0.14163	0.496327
NFKB1	1.08921	0.400608	0.754071
Zfp457	1.08895	0.259958	0.651947
ZFP277	1.08857	0.222543	0.613371
DDX20	1.08818	0.143149	0.505068
RARB	1.08753	0.100088	0.438073
LEF1	1.08549	0.579725	0.833361
FOXF1A	1.0845	0.256901	0.669927
MEF2A	1.08428	0.156257	0.548879
9130423L19RIK	1.08329	0.266397	0.684413
FOXA3	1.08198	0.254784	0.679994
GBIF	1.0815	0.257283	0.684594
SMAD1	1.08059	0.304469	0.727268
NCOA3	1.07983	0.333362	0.749937
GFI1B	1.07972	0.164593	0.588555
D5ERTD679E	1.07843	0.134902	0.553827
ZFP219	1.07795	0.238124	0.684198
OTTMUSG00000016609	1.07748	0.17689	0.618493
MEN1	1.0773	0.359347	0.774929
ETV1	1.07672	0.234258	0.68679
2810405L04RIK	1.07624	0.105984	0.524486
D330024H06RIK	1.07548	0.293688	0.741942
TCFAP2C	1.07408	0.185075	0.648894
Rbbp7	1.07393	0.0522942	0.465349
CLP1	1.07273	0.334823	0.779527
ISGF3G	1.07222	0.281197	0.747947
Btaf1	1.07166	0.316454	0.773408
SIX5	1.07131	0.307895	0.769702
LOC668039	1.0713	0.14342	0.613789
IRF4	1.07067	0.269978	0.747124
IRF5	1.06837	0.0470936	0.505292
TRPC4	1.06675	0.265926	0.763278
HOXC5	1.06642	0.164326	0.672662
Trp53	1.06642	0.18	0.690141
NFIB	1.06539	0.208125	0.72424
NR3C2	1.06334	0.0621416	0.565602
FANK1	1.06243	0.168237	0.703364
MLLT6	1.062	0.183089	0.721194
IGHMBP2	1.06089	0.160373	0.705401
PBX1	1.05976	0.105141	0.6495
MYT1L	1.05878	0.363029	0.847962
Nfxl1	1.05878	0.135357	0.693025
HIVEP1	1.05813	0.164606	0.728546
GASZ	1.0575	0.152886	0.721144
UBE2V1	1.05707	0.132258	0.702474
Zkscan16	1.05632	0.117244	0.691558
EN2	1.05573	0.203621	0.77775
TCFCP2	1.05531	0.251303	0.811901
NRIP2	1.05511	0.301695	0.838605
TITF1	1.05417	0.121463	0.713426
TTF2	1.05386	0.177939	0.769271
NR0B2	1.05349	0.201992	0.790246
TGFB1I1	1.05264	0.15548	0.758375
Mnda	1.05228	0.115617	0.722613
FOXC2	1.05204	0.145215	0.753446
CBL	1.05158	0.338302	0.8682
FOXN4	1.05135	0.453743	0.899393
NKX3-1	1.05088	0.320324	0.864914
MXD3	1.05082	0.215904	0.815618
Ikbkb	1.04889	0.151452	0.782196
E130307M08RIK	1.04741	0.276201	0.864251
NKX2-5	1.04724	0.304639	0.875633
TAF12	1.04697	0.320721	0.882136
POU3F3	1.04406	0.188754	0.841468
NEUROG1	1.0406	0.185663	0.862663
POU2F1	1.04025	0.238647	0.88746
4933416E05RIK	1.03923	0.0948968	0.819333
JUNDM2	1.03858	0.24433	0.898655
TCFAP2D	1.03794	0.258527	0.906442
MTF1	1.03582	0.444144	0.948539
Taf2	1.03541	0.289033	0.926811
FHL5	1.03401	0.314168	0.938071
PREB	1.03343	0.0864034	0.869877
GTF2A1	1.0321	0.185057	0.919637
SEC14L2	1.03166	0.163429	0.916121
PITX1	1.0316	0.190688	0.924582
ARNTL2	1.03066	0.175329	0.926822
HOXA13	1.02958	0.0907486	0.909217
NOTCH1	1.02949	0.188047	0.93801
PTGES2	1.02771	0.228756	0.956558
HTATIP	1.02652	0.0922439	0.939271
TCFE2A	1.02604	0.0828162	0.941963
MKL1	1.02413	0.325475	0.983151
DMRTA2	1.02386	0.199682	0.976842
JUND1	1.02108	0.173472	0.994337
GLI	1.02051	0.110272	0.99793
NXF	1.01985	0.225311	0.997466
2310030G09Rik	1.01944	0.195185	0.994484
LZTS1	1.01939	0.182606	0.993906
2610020C11RIK	1.01931	0.138877	0.992153
HAVCR2	1.01844	0.0942707	0.982247
GBX2	1.01835	0.215957	0.988244
NFATC3	1.01774	0.0657418	0.972909
LOC665211	1.01774	0.237943	0.985583
SUPT3H	1.01772	0.193894	0.983138
TTF1	1.01756	0.0978368	0.974072
FOXP3	1.01707	0.176843	0.977483
NANOG	1.01581	0.196249	0.970788
LOC233060	1.01202	0.203222	0.947305
GTF2B	1.01154	0.227125	0.948678
100039794	1.00844	0.0788855	0.879628
ST18	1.00815	0.125991	0.896694
PCBD	1.00814	0.153342	0.907052
ANKRD1	1.00754	0.320033	0.943442
NCOA1	1.0073	0.240805	0.927207
TCEA3	1.00647	0.439214	0.953798
PAX4	1.00618	0.2772	0.929364
THRAP3	1.00554	0.239481	0.916982
TRIP13	1.00551	0.13136	0.877004
6430502M16RIK	1.00495	0.251328	0.916902
ARID3A	1.00486	0.190631	0.897375
Nrip1	1.0046	0.160629	0.883462
Mll1	1.00446	0.115254	0.859887
TCFAP2B	1.00386	0.311449	0.925452
NR2E1	1.00372	0.238007	0.906366
Hdac9	1.00334	0.249651	0.907728
2610014H22RIK	1.00329	0.09476	0.837581
ELK4	1.00237	0.0983445	0.83126
ZFP612	1.00144	0.296832	0.910931
SIRT2	1.00096	0.242515	0.892437
siControl	1	0.170854	N/A
IRX4	0.999659	0.231444	0.881058
GTF2H2	0.999079	0.221206	0.873518
APEX1	0.998656	0.115477	0.809762
RAI14	0.997267	0.110556	0.794062
NOTCH4	0.997144	0.216156	0.859749
D10ERTD516E	0.996677	0.245392	0.870036
ZFPN1A2	0.996602	0.138661	0.809792
THOC4	0.992546	0.0903622	0.734572
SHPRH	0.991714	0.122399	0.757328
ZFP307	0.991698	0.112017	0.747557
DRPLA	0.991423	0.0531641	0.690342
ETV5	0.991137	0.153804	0.780196
HOXB4	0.991082	0.196813	0.811588
GLIS2	0.990651	0.0938635	0.720856
HMX1	0.990612	0.177822	0.795265
MIST1	0.990428	0.151442	0.773043
SIN3B	0.988942	0.133232	0.745393
SERTAD3	0.986534	0.298455	0.842115
OTX3	0.986465	0.180922	0.770177
LBH	0.986086	0.0621223	0.646445
ETV4	0.98459	0.263515	0.815442
ASH2L	0.984306	0.123371	0.698978
SOX6	0.981341	0.336493	0.835804
OG2X	0.981086	0.212191	0.762163
NR5A1	0.980267	0.0727646	0.604997
TADA2L	0.980115	0.0751706	0.60655
MDS1	0.979673	0.148169	0.6921
Ncoa2	0.978471	0.0888796	0.609646
MYNN	0.978463	0.103252	0.628177
TRIB3	0.977187	0.292712	0.796215
GTF3C4	0.975115	0.204876	0.720944
SOX18	0.974878	0.0662588	0.550354
ASB9	0.973589	0.188948	0.696162
ZDHHC13	0.973194	0.283132	0.771878
Usf1	0.973055	0.097762	0.577779
NKX1-2	0.972602	0.170844	0.670211
HIC1	0.971832	0.164628	0.657957
GATA6	0.970794	0.185898	0.675874
CHES1	0.970676	0.115007	0.584182
DNTTIP1	0.970083	0.0507366	0.491548
ASC	0.969802	0.12461	0.591516
SIM2	0.969768	0.358467	0.799465
TBX1	0.96839	0.181836	0.656646
DIP2	0.968135	0.272065	0.740313
NFIC	0.967975	0.1306	0.587153
RBM9	0.966935	0.194456	0.662398
HOXA2	0.965577	0.229645	0.69144
HOXB9	0.964951	0.160797	0.608971
E2F1	0.964241	0.127035	0.556153
SIX4	0.964079	0.0521667	0.445265
TBX6	0.963952	0.118973	0.541921
SMAD7	0.963948	0.28953	0.733888
LDB2	0.963947	0.327092	0.759113
MIXL1	0.963598	0.0844776	0.486203
STAT5A	0.963279	0.0953925	0.50061
HSBP1	0.963115	0.159962	0.596284
Taf9b	0.962986	0.115005	0.529097
CRI1	0.962888	0.235299	0.682885
HOXA3	0.962856	0.945053	0.90807
STAT5B	0.962139	0.05778	0.437502
MXD4	0.961715	0.678597	0.870866
TGIFX1	0.961689	0.214252	0.654847
AW146020	0.960932	0.118393	0.520303
PHF1	0.960801	0.036601	0.403881
Nrbf2	0.960638	0.212854	0.647616
ZFP113	0.960436	0.153073	0.56978
LHX9	0.960131	0.209406	0.640977
FOXQ1	0.959868	0.0621979	0.426625
NR1D2	0.959527	0.396793	0.780434
ZFP95	0.958133	0.127643	0.516357
CCNE1	0.957946	0.168617	0.576718
Nr1h3	0.95725	0.385956	0.766926
TBX22	0.956988	0.240757	0.65849
LOC332221	0.956529	0.114744	0.485083
TCFAP2A	0.956066	0.101168	0.459792
BLZF1	0.955479	0.234154	0.644049
POU2AF1	0.955375	0.1942	0.596413
TRIM16	0.954146	0.187173	0.580334
SIM1	0.952918	0.0934025	0.426353
HLF	0.952102	0.299863	0.690116
BARX2	0.952052	0.232089	0.624671
PMF1	0.952036	0.140575	0.498842
LMCD1	0.950631	0.107046	0.434485
BC032967	0.95019	0.432046	0.766166
MYOG	0.948231	0.0802836	0.375421
LASS5	0.946982	0.16872	0.513927
MYF5	0.946308	0.0952668	0.388137
RNF14	0.944774	0.138307	0.452473
RNPC2	0.944489	0.094709	0.376389
CDX1	0.943605	0.368902	0.707945
TBX20	0.94272	0.35851	0.69763
NMI	0.942071	0.123367	0.411608
PRRX2	0.941045	0.153447	0.457055
INVS	0.940015	0.254504	0.59314
NKX2-2	0.939981	0.221234	0.552448
Tcf12	0.939665	0.155569	0.453155
Mterf	0.939227	0.0216388	0.256148
CML4	0.939138	0.118917	0.387582
1700013G10RIK	0.937866	0.204069	0.518779
MIZ1	0.9377	0.24341	0.5697
C80913	0.937339	0.235705	0.55856
Rreb1	0.937283	0.28426	0.613242
TLX3	0.935942	0.199793	0.503236
GATA1	0.935598	0.208857	0.514599
HEYL	0.935593	0.120026	0.370479
POU6F1	0.934196	0.0870507	0.30706
JMJD2A	0.934168	0.115981	0.355971
NFKBIB	0.933668	0.182099	0.465279
ARID5A	0.933305	0.17752	0.456248
LOC329416	0.93235	0.104208	0.326284
4933413G11RIK	0.932195	0.427624	0.706617
CDK7	0.932023	0.145254	0.396075
CREB3	0.931502	0.158564	0.416193
AES	0.93136	0.227184	0.520187
C030011J08RIK	0.931355	0.211444	0.498292
RCOR1	0.930757	0.196514	0.473497
HIPK1	0.92999	0.0466292	0.231349
SMARCC1	0.929637	0.146538	0.386448
PAX9	0.92947	0.294807	0.592202
BC006779	0.928909	0.168886	0.420801
NCOR2	0.927923	0.117086	0.326691
STAT3	0.927791	0.167278	0.412782
ZFPN1A4	0.92758	0.058844	0.234447
OTTMUSG00000016578	0.926763	0.219862	0.489424
G431002C21RIK	0.926526	0.148006	0.373966
KLF4	0.925281	0.276537	0.555552
TUB	0.924827	0.272575	0.549143
BTG1	0.924413	0.137215	0.345244
OTX1	0.924078	0.300257	0.576763
Foxo3	0.923917	0.102775	0.2835
CASP8AP2	0.923891	0.0601305	0.22006
HKR3	0.923053	0.129591	0.325651
POU3F2	0.923001	0.2559	0.521469
TIEG1	0.920552	0.179016	0.398929
ILF2	0.920207	0.148715	0.346095
GTF2E2	0.918474	0.107947	0.268355
TCF20	0.917064	0.209997	0.432813
IRX3	0.916765	0.146264	0.326788
HIVEP3	0.916477	0.139267	0.313444
Barhl2	0.91581	0.127833	0.290886
SOX2	0.915725	0.190818	0.397163
GSCL	0.914909	0.435448	0.658661
RIPK3	0.914529	0.0450859	0.16847
CCNH	0.914183	0.153726	0.328688
RFX2	0.913941	0.228993	0.447967
HIF3A	0.913875	0.172695	0.359593
VAX1	0.913595	0.107104	0.247048
ING1L	0.913075	0.142519	0.304809
FLI1	0.912946	0.135778	0.292692
CECR6	0.912326	0.204484	0.404629
ARNTL	0.910803	0.155666	0.318078
ESX1	0.909784	0.165401	0.330497
MTA2	0.909461	0.126665	0.263348
E2F2	0.909099	0.228709	0.428219
HIPK3	0.908741	0.0716492	0.177685
FOXN1	0.908083	0.120343	0.247573
PAX2	0.907449	0.164873	0.320309
CCRN4L	0.907417	0.23882	0.436213
PBX3	0.907371	0.252029	0.454367
UBE1C	0.90678	0.161154	0.311413
NSBP1	0.906625	0.0863715	0.19007
HDAC11	0.90554	0.140084	0.271015
SCML2	0.90509	0.198077	0.36569
SOX30	0.90502	0.0799469	0.176136
Zfp187	0.904499	0.256086	0.449049
LOC269389	0.903683	0.25023	0.438018
ZFP57	0.903214	0.0820022	0.173106
MLLT1	0.900922	0.0444835	0.127173
BRCA2	0.90092	0.130139	0.237767
HNRPAB	0.899666	0.0433542	0.123099
BCOR	0.899131	0.282524	0.464021
PUS1	0.899043	0.0538158	0.129985
DLX2	0.897754	0.123029	0.215656
NFATC2	0.897483	0.192759	0.328657
ANKFY1	0.897233	0.162085	0.277574
RXRG	0.897074	0.195493	0.331556
GTF2E1	0.896775	0.293974	0.469961
NRARP	0.894718	0.260785	0.420121
PFDN1	0.893678	0.114593	0.189875
DEK	0.889267	0.141431	0.217736
BCL11A	0.888395	0.129873	0.197196
Zfp213	0.888378	0.0288038	0.0898314
ARID4A	0.887865	0.249848	0.381437
2310076O14Rik	0.887098	0.0936794	0.142989
ZFP100	0.885245	0.0484725	0.0947524
CTBP1	0.884386	0.15505	0.224331
HTR5A	0.883459	0.188803	0.274798
LOC667663	0.883319	0.24562	0.360373
BC038328	0.882965	0.150822	0.213535
TBR1	0.882879	0.156865	0.222685
LOC381621	0.88244	0.143886	0.20136
ANKRD10	0.882104	0.293682	0.421126
BCL3	0.881828	0.208166	0.299783
SNAPC5	0.881244	0.155541	0.215842
MYST2	0.880355	0.159096	0.218776
TCF7	0.880226	0.238759	0.340506
SERTAD1	0.879983	0.147771	0.200363
ANKRA2	0.879262	0.144641	0.193657
ELL3	0.87903	0.0865803	0.116252
Fosl1	0.879007	0.138113	0.183274
3632413B07RIK	0.878969	0.152315	0.20444
1110033I14RIK	0.878835	0.135953	0.179655
Trip11	0.878324	0.333755	0.457025
ATBF1	0.877802	0.275225	0.383671
RXRA	0.876817	0.161656	0.212676
Neurog3	0.876363	0.127889	0.161858
MITF	0.876244	0.183273	0.244271
BCL10	0.876159	0.231607	0.317318
HOMEZ	0.875975	0.228315	0.3119
FOXC1	0.875912	0.186068	0.247615
GLIS1	0.874665	0.100174	0.12238
CTBP2	0.873245	0.539708	0.614945
Zfp694	0.872928	0.085223	0.102796
LZTR1	0.872777	0.273913	0.366475
TLX1	0.872573	0.143176	0.174079
PGR	0.871084	0.182227	0.228084
2600017A12RIK	0.870871	0.18786	0.236011
FABP4	0.870695	0.156385	0.188487
SHOX2	0.870236	0.139017	0.162545
DEAF1	0.869785	0.54213	0.608324
TEAD3	0.869309	0.0660767	0.0799646
EP300	0.868421	0.172281	0.206065
OLIG2	0.867552	0.208392	0.257592
ZFP111	0.867124	0.0921764	0.0992642
PURA	0.867046	0.224672	0.280198
5730590C14RIK	0.866785	0.197737	0.239622
TBPL1	0.86546	0.285487	0.360167
HIF1A	0.864746	0.417139	0.502494
PFDN5	0.864239	0.0774685	0.0811793
HOXB13	0.863697	0.176385	0.200066
PCAF	0.863567	0.139231	0.147755
4933431C08RIK	0.863159	0.0899238	0.0904312
Esrra	0.861302	0.191116	0.2155
2700067D09RIK	0.860896	0.0878068	0.0849621
BATF	0.860552	0.299118	0.36373
DTX1	0.859551	0.131883	0.13007
EZH2	0.859314	0.111926	0.106338
GTF2H1	0.858992	0.0801198	0.0757245
BTG2	0.858975	0.194961	0.215236
MYOCD	0.858769	0.198509	0.219844
HOXC4	0.858115	0.100208	0.0922336
TAF7	0.857884	0.0452722	0.0530652
USF2	0.857173	0.213784	0.237812
ZFP202	0.857094	0.193643	0.208717
MYT1	0.854698	0.147924	0.140688
HMX2	0.853866	0.0784876	0.0677335
ZFPM1	0.853347	0.166072	0.161748
Ankib1	0.853107	0.0992808	0.0838156
ZFP110	0.853011	0.141331	0.129159
GTF2I	0.852025	0.112353	0.0948204
MLLT10	0.851917	0.242203	0.264544
MAFG	0.851366	0.145199	0.13083
Idb1	0.850958	0.0897215	0.0726681
WBSCR14	0.850705	0.172726	0.165092
TGIF2	0.85022	0.148325	0.132542
SSBP3	0.850161	0.151602	0.136513
LOC666311	0.849818	0.0469727	0.0457933
ASCL3	0.849517	0.130925	0.11069
LITAF	0.849377	0.213765	0.218648
TTRAP	0.847781	0.129268	0.105984
TADA3L	0.847733	0.0934362	0.0715758
Hdh	0.847676	0.219732	0.222927
SHANK3	0.847245	0.0903119	0.0685051
C330002I19RIK	0.846912	0.163248	0.145013
IRF6	0.846085	0.140605	0.115935
DRAP1	0.845374	0.0653586	0.0502041
PIAS4	0.845315	0.124415	0.0969467
RNF25	0.845295	0.0983158	0.0725251
BHLHB4	0.843591	0.103153	0.0744551
IRX6	0.843543	0.203541	0.19138
TCFE3	0.8434	0.113025	0.083001
HOXA10	0.843274	0.0952683	0.0676373
Vezf1	0.843234	0.12391	0.093344
Trrap	0.842966	0.154049	0.126369
PAX3	0.842883	0.266294	0.274659
RB1	0.841295	0.106036	0.0740545
ZFP143	0.841169	0.0900003	0.0613331
MAZ	0.840334	0.262138	0.263027
SALL2	0.839492	0.255103	0.25173
PROP1	0.839137	0.609546	0.581891
FEM1A	0.839045	0.106094	0.0713809
NFIA	0.838877	0.156394	0.122137
ANKRD6	0.838826	0.146543	0.110788
Hcfc2	0.837658	0.28804	0.290214
AIP	0.836977	0.234505	0.218611
HBP1	0.836187	0.185461	0.152832
PBXIP1	0.835964	0.276805	0.271837
F830020C16RIK	0.834771	0.133848	0.0913767
PIAS3	0.834585	0.134477	0.0917496
HBXAP	0.834318	0.190109	0.1552
VAX2	0.832346	0.167799	0.124627
ZHX3	0.832333	0.0525877	0.0342617
NEO1	0.831786	0.222556	0.191899
JMY	0.831694	0.302729	0.294505
NARG1	0.831648	0.188396	0.148176
ZFP339	0.831326	0.352591	0.352331
ZFP26	0.830869	0.163311	0.11711
LBX1H	0.830514	0.0592488	0.0354709
SSBP4	0.830058	0.165294	0.118081
NFKBIL1	0.829962	0.137611	0.0886454
ELF3	0.829924	0.17963	0.134536
BRD2	0.829061	0.142734	0.0925128
GTF3A	0.828855	0.0541327	0.0325581
TCF4	0.828489	0.290931	0.272558
KEAP1	0.82811	0.0462881	0.0297004
9430034D17RIK	0.827987	0.159659	0.108677
ISL2	0.82795	0.107975	0.0607722
LOC545339	0.827619	0.0532334	0.0315045
DMRTB1	0.82761	0.165613	0.114659
DMRTA1	0.827516	0.135072	0.0831027
POU3F1	0.827163	0.0849542	0.0450983
EGR4	0.82676	0.142085	0.0888463
HOXA11	0.826742	0.0478929	0.0293705
IFI205	0.825321	0.180673	0.128182
TBX4	0.825146	0.231728	0.190406
TFAM	0.824668	0.270127	0.238106
Prdm10	0.82348	0.149482	0.0918672
ZFP281	0.822192	0.105421	0.0535529
EED	0.82168	0.138811	0.0795297
ZFHX1B	0.81982	0.0239412	0.0212751
ASB11	0.819582	0.286816	0.248107
LOC433182	0.819576	0.0551461	0.0275998
ZFP189	0.819479	0.114472	0.0574203
CHD4	0.819454	0.203495	0.145321
TCF21	0.818349	0.283302	0.241229
E2F6	0.817865	0.131368	0.0688884
TAF5	0.817816	0.207118	0.146876
HOXA9	0.816927	0.0881843	0.0392868
Solh	0.816447	0.215005	0.153928
4933413G11RIK	0.815989	0.162421	0.0950689
2810439M11RIK	0.815135	0.149749	0.0819133
BRCA1	0.815122	0.1215	0.0585412
IRX5	0.815117	0.152274	0.0842251
PDLIM1	0.814847	0.0610642	0.0270065
NR1H2	0.814783	0.0777178	0.0330753
DAXX	0.814457	0.167713	0.0983996
PRRX1	0.81417	0.0391905	0.0212821
ZEC	0.813368	0.264679	0.20852
2310050B20RIK	0.813299	0.118776	0.0549775
FOXE3	0.813168	0.0422053	0.0214518
ATF7	0.810695	0.118377	0.0525113
TBX2	0.81054	0.0804547	0.0317928
TAF11	0.81052	0.0693474	0.0275771
INSM2	0.810515	0.0599376	0.0246109
HOXD1	0.810277	0.157884	0.0838135
CEBPB	0.808841	0.18028	0.103855
NSD1	0.808821	0.164428	0.0882325
CREBL1	0.807094	0.0593528	0.0229565
HOXB1	0.806661	0.167136	0.0882593
NFE2L1	0.80666	0.270697	0.203165
2210404G23RIK	0.80644	0.157332	0.0790504
DLX1	0.804452	0.0678855	0.0242817
DBX2	0.804228	0.0781118	0.0276057
NEUROD2	0.80355	0.190223	0.107123
ZFP50	0.803358	0.307078	0.239689
CITED1	0.80325	0.190563	0.10708
HDAC6	0.803122	0.136317	0.0587836
ERF	0.802858	0.14041	0.0616033
NPAS2	0.801777	0.179418	0.0942058
SP3	0.80149	0.202549	0.117161
TBX18	0.801389	0.124247	0.049077
RING1	0.801018	0.28439	0.208965
Chd8	0.801013	0.147409	0.0653302
NAB2	0.800288	0.223118	0.137614
SP4	0.799936	0.150634	0.0668805
ZFP191	0.799277	0.0873472	0.0287131
UBTF	0.798867	0.113974	0.0411479
ZFP278	0.798638	0.202245	0.11304
CNOT7	0.798547	0.189031	0.0996547
HOXD10	0.798104	0.072676	0.0230802
RUVBL2	0.798031	0.118201	0.0430058
TCF3	0.79712	0.0793837	0.0248198
CARM1	0.796616	0.27622	0.191778
TAF1A	0.796563	0.152847	0.0655272
PKNOX1	0.795187	0.209446	0.115926
CDKN2C	0.794867	0.0740802	0.0222215
EPC1	0.79435	0.131593	0.0486182
ZNRD1	0.793535	0.147343	0.058752
BARX1	0.792451	0.348165	0.265045
BCL6	0.792182	0.135552	0.0495985
2810031J10RIK	0.791964	0.160076	0.0670466
DBP	0.791862	0.0826451	0.0237236
SATB1	0.791432	0.13572	0.0491655
TAF6L	0.791373	0.158637	0.0653944
CIC	0.791172	0.207658	0.108995
Crtc1	0.789879	0.102269	0.0302992
Catnb	0.788588	0.190905	0.0899902
MYBL1	0.787956	0.153143	0.0584071
AHR	0.787782	0.158744	0.06238
ROG	0.787447	0.129931	0.0429321
BACH1	0.787299	0.120771	0.0377765
RAX	0.786968	0.100771	0.0282989
YY1	0.786881	0.144761	0.0517821
CREB3L4	0.786304	0.0555664	0.0150787
DSIP1	0.785998	0.115485	0.0343842
HDAC5	0.78542	0.110636	0.0318071
PAWR	0.783925	0.144023	0.0491951
ANKRD2	0.783709	0.248796	0.141426
ELK1	0.782792	0.0903733	0.0227519
YWHAH	0.782368	0.0456449	0.0125576
LMO4	0.781456	0.204806	0.0949497
BRDT	0.781452	0.17051	0.0659405
OLIG1	0.781427	0.131533	0.0401568
CDKN2A	0.78044	0.162079	0.0588682
HMG20A	0.780277	0.141453	0.0451668
TBP	0.779403	0.0812881	0.0188644
ELK3	0.779369	0.651184	0.495081
CKN1	0.778374	0.30835	0.197181
Stat6	0.777853	0.165822	0.0595285
TIAL1	0.777377	0.123907	0.0339957
NAB1	0.776627	0.205559	0.0904921
TCFCP2L2	0.7766	0.0719319	0.0157621
NR4A3	0.775638	0.0886391	0.0197266
SMAD3	0.77521	0.169715	0.0602656
GATA2	0.774663	0.114924	0.0286598
POU5F1	0.772636	0.046978	0.0107188
NSEP1	0.771806	0.202606	0.0831181
ASH1L	0.771797	0.188787	0.0718289
PPARD	0.771071	0.155235	0.0476525
TULP1	0.770785	0.112821	0.0261862
GSC	0.770163	0.104066	0.0227518
TAF15	0.76923	0.180608	0.0634874
PTMA	0.769065	0.106316	0.0231364
RBPSUH	0.768719	0.131796	0.0334994
TCEA2	0.767543	0.241401	0.11347
MGA	0.766494	0.194162	0.0714712
AI132431	0.76613	0.225301	0.0971447
CBFA2T2H	0.765983	0.131446	0.0320399
IDB2	0.764729	0.0724414	0.0130053
C2TA	0.76383	0.134629	0.0325199
PHTF1	0.76371	0.163514	0.0480697
Creg1	0.763339	0.134621	0.032289
NUPR1	0.762297	0.872213	0.579644
HOXB7	0.761779	0.115394	0.0237472
ARID2	0.761161	0.183444	0.0593925
FOXJ1	0.760428	0.182171	0.0579865
SERTAD2	0.760195	0.120624	0.0251017
A630035I11RIK	0.759411	0.216648	0.0831787
ALX3	0.758072	0.0765659	0.012378
NFATC1	0.756811	0.229999	0.0918724
GLIS3	0.756802	0.0978003	0.0167829
LOC100039551	0.756331	0.0894827	0.0146427
OTX2	0.755963	0.141139	0.0319598
ARNT2	0.755878	0.150816	0.0365842
ASB12	0.755311	0.0888151	0.0142601
PPARBP	0.755166	0.404217	0.257463
NR2C2	0.754613	0.161198	0.0414087
ATOH1	0.754319	0.16676	0.0443729
TCFL5	0.753832	0.102281	0.0171918
1700023B02RIK	0.75379	0.188654	0.0577151
FOXF2	0.753143	0.0991025	0.0161838
REST	0.752412	0.196956	0.0624375
FOXL2	0.752391	0.0694354	0.0101613
HDAC10	0.751207	0.0880247	0.0132022
BHLHB3	0.750769	0.148881	0.0332325
Gtf3c3	0.750384	0.120476	0.0216848
100043740	0.749399	0.144807	0.0307783
ESR2	0.7493	0.239619	0.092781
CUTL1	0.749254	1.00622	0.612253
LOC330483	0.748857	0.14265	0.0296117
TRIM32	0.748492	0.138804	0.0278495
CART1	0.748353	0.108065	0.0173289
PSMD10	0.747983	0.172119	0.0438688
NME2	0.747747	0.105051	0.0163713
ZFP287	0.74713	0.21463	0.0711718
TARDBP	0.746938	0.119276	0.0202413
NR1H4	0.746128	0.28173	0.126519
FBXW7	0.745968	0.19593	0.0572312
TAF10	0.745677	0.144135	0.0289711
DLX4	0.745132	0.115719	0.0186436
CAMK4	0.744226	0.145374	0.0289226
FOXH1	0.743608	0.217881	0.0708181
BARD1	0.742175	0.175965	0.0428677
ZFPN1A1	0.742072	0.0636929	0.00791171
ZFP423	0.740749	0.233181	0.0800114
THRA	0.739541	0.188984	0.0488617
NR2F1	0.739533	0.0520423	0.0064903
TEAD1	0.738433	0.0771447	0.00911557
CDKN2D	0.738098	0.0911141	0.0113085
VDRIP	0.736862	0.179975	0.0422765
Stat4	0.736142	0.110711	0.015084
CDX2	0.735846	0.132872	0.0213608
RERE	0.735683	0.115562	0.0162047
FEM1B	0.735079	0.108478	0.0143222
ASB6	0.734009	0.14751	0.0260142
TULP4	0.733794	0.102297	0.0127056
OVOL1	0.732381	0.158874	0.030039
RORA	0.730567	0.0536881	0.00573185
CENTB5	0.729739	0.113595	0.0144035
LOC627557	0.729614	0.121251	0.0162831
HDAC7a	0.729578	0.0816293	0.00852175
MSL31	0.729534	0.213353	0.0578189
HAND2	0.729051	0.0944219	0.0104031
CENTG3	0.728788	0.292665	0.117547
SPIB	0.728423	0.0905298	0.00966861
PA2G4	0.728086	0.102519	0.0117186
DSCR1	0.728047	0.210921	0.0553547
RFX3	0.727963	0.166933	0.031807
SMAD6	0.727389	0.13773	0.0205102
NFIX	0.727241	0.177214	0.0362602
SAP30	0.727174	0.140959	0.0214992
AI481105	0.726282	0.217796	0.0585916
GBX1	0.723163	0.211773	0.0529535
FOXI1	0.722087	0.158473	0.0261659
GCM1	0.72117	0.206277	0.0486077
MUC1	0.720772	0.146636	0.0215432
BAPX1	0.720595	0.199765	0.0446778
D8ERTD325E	0.720522	0.192861	0.0409867
ZFP292	0.720397	0.0803339	0.00725467
NUP62	0.72037	0.507631	0.295401
SCMH1	0.719992	0.113394	0.0124853
CYLN2	0.719953	0.0807047	0.00724922
ALX4	0.719277	0.386396	0.189442
YAP	0.718783	0.131921	0.0166417
ABTB1	0.717597	0.0532089	0.00463637
MTPN	0.717321	0.175072	0.0312104
TAF13	0.716359	0.170181	0.0288111
ABT1	0.715492	0.170891	0.0287923
Arnt	0.71405	0.144765	0.0191578
LMX1A	0.713887	0.234433	0.0613597
D12WSU95E	0.71372	0.144582	0.0190208
ZFP42	0.713633	0.13841	0.0172309
LASS4	0.713377	0.144492	0.0189085
AL033314	0.713375	0.104569	0.00979273
NR2F2	0.71275	0.0939144	0.00810316
BCLAF1	0.711531	0.136054	0.0161319
Ascc1	0.711404	0.254334	0.0728736
1110054H05RIK	0.711267	0.068823	0.0052655
ASB3	0.709897	0.203107	0.0412408
BC031407	0.709538	0.192432	0.0358946
IRX1	0.70863	0.12186	0.0122733
NCOA6	0.708546	0.264842	0.0781108
C130068O12RIK	0.707595	0.144672	0.0175819
MSX1	0.707304	0.117355	0.0111688
ATF5	0.706409	0.0926314	0.00723005
FUSE	0.706005	0.0740166	0.00527808
WDR9	0.705767	0.25654	0.0704636
NFE2L3	0.705644	0.152627	0.0194228
PCQAP	0.705456	0.110666	0.00971237
FEV	0.705435	0.178964	0.0285448
TCEAL1	0.705375	0.150987	0.0188693
CBFA2T3H	0.705212	0.156852	0.0206133
ZFP37	0.705181	0.154103	0.0197542
HOXA7	0.703516	0.133027	0.0137973
GTF2A2	0.703079	0.0897168	0.00655658
2610041B18RIK	0.701873	0.106551	0.00860588
ASB4	0.701681	0.303214	0.100785
MLR2	0.701247	0.21389	0.042721
PTTG1	0.700956	0.103823	0.00810458
RFXAP	0.700877	0.179787	0.027353
RFX5	0.700745	0.148377	0.0170685
SMAD9	0.700176	0.120084	0.010609
MRSB	0.700079	0.10595	0.00830549
PITX2	0.699445	0.144807	0.0158545
SRA1	0.69926	0.110131	0.00882739
IL31RA	0.699067	0.0760876	0.00492499
THRB	0.698651	0.152283	0.0176775
D130006K24RIK	0.697753	0.111216	0.00880915
ESRRB	0.697737	0.102402	0.00755769
SS18L1	0.696852	0.128852	0.0117753
C230094B15RIK	0.69678	0.16461	0.0208803
Ercc6	0.695475	0.113917	0.00894692
POU2F2	0.694312	0.166099	0.0207196
CARF	0.692969	0.213637	0.038952
MAFF	0.692162	0.101452	0.00687592
HMGA1	0.692045	0.197462	0.0314145
BRF2	0.691751	0.18096	0.0249764
KLF2	0.691658	0.157498	0.0175757
GTF3C1	0.690392	0.262953	0.0647057
GMEB1	0.68973	0.0570258	0.00319767
HIVEP2	0.688182	0.112837	0.00794921
BNC1	0.687267	0.133286	0.0111903
RUVBL1	0.686284	0.154787	0.0157545
ACTN2	0.685658	0.105168	0.00670946
NPAS1	0.685254	0.143039	0.0128455
SDCCAG33	0.683702	0.144561	0.0129173
TCF15	0.683273	0.110852	0.00718248
TLE2	0.682649	0.0861694	0.00460935
TBX15	0.682609	0.22381	0.039445
FOSB	0.681563	0.0853586	0.00447633
CBX4	0.680473	0.295922	0.0794205
AXUD1	0.679597	0.101476	0.00578432
MTA1	0.679391	0.0594325	0.00284727
TRIP4	0.678863	0.137254	0.0107442
SQSTM1	0.678571	0.188835	0.0239898
GTF2F2	0.678352	0.0438804	0.00227175
HTATIP2	0.676118	0.217386	0.0340906
PLAGL2	0.675151	0.183366	0.0213361
BC035295	0.674871	0.172477	0.018087
DDIT3	0.674684	0.178017	0.0196165
4833427P12RIK	0.674596	0.0664171	0.00295876
TEAD4	0.674492	0.185531	0.0218503
Erg	0.674466	0.0534604	0.00243332
HOXB3	0.674231	0.0379258	0.00199769
POU2F3	0.67421	0.0937176	0.00468057
1300004C11RIK	0.67409	0.174523	0.0184872
JUN	0.673199	0.189732	0.022866
AEBP2	0.67295	0.0232855	0.0017182
HNRPD	0.671655	0.149889	0.0121437
SMARCA1	0.670646	0.156688	0.0134133
TNRC4	0.669532	0.179039	0.0187682
RBM14	0.66952	0.0611005	0.00253502
ZIC1	0.66936	0.0846579	0.00373211
HCLS1	0.668628	0.116338	0.00652045
FOXO1	0.668382	0.159226	0.0136008
UTF1	0.668378	0.179327	0.0186013
HDAC2	0.668313	0.113593	0.00618047
HOXD9	0.667283	0.182173	0.0191649
ARID5B	0.667231	0.0373883	0.00179469
THRAP6	0.666319	0.136847	0.00910458
RORB	0.666127	0.147735	0.0109451
PAX5	0.665703	0.0590022	0.00232708
Znhit3	0.663505	0.271253	0.0546772
NKX2-3	0.663223	0.270631	0.0542044
SOX4	0.663084	0.123818	0.00694196
BC038058	0.66151	0.098799	0.00432022
PHOX2A	0.660606	0.166942	0.0140398
D11MOH34	0.660407	0.0842413	0.00327854
Zfp265	0.659941	0.184196	0.0181754
Zbtb16	0.659555	0.127396	0.00707682
GLI3	0.659414	0.195881	0.0214115
SMARCE1	0.65918	0.0763053	0.00280915
PITX3	0.657943	0.111674	0.00521386
MAX	0.657844	0.286642	0.0601831
SOX10	0.657794	0.0594827	0.0020986
D1ERTD161E	0.657706	0.0577651	0.00204267
TCEB3BP1	0.657601	0.176384	0.0157239
CRY1	0.656547	0.129305	0.00705075
SP6	0.65551	0.097786	0.00391736
VGLL2	0.655262	0.23104	0.0325393
HOXA4	0.655086	0.0824399	0.00295595
TAF1B	0.655071	0.0802807	0.00284557
B930011H20RIK	0.654507	0.0596874	0.00201158
ONECUT1	0.654499	0.152254	0.0102613
FOXD2	0.653936	0.158241	0.0112684
TBX19	0.653812	0.0813287	0.00284951
MRG1	0.653803	0.157176	0.0110533
CCNT1	0.653072	0.214701	0.0258778
ATRX	0.65257	0.162242	0.0118455
TCFCP2L1	0.652281	0.146703	0.00908739
IDB4	0.651412	0.0574581	0.00186405
FOXG1	0.65045	0.133131	0.00699915
LHX5	0.650314	0.21731	0.0260246
C130073D16RIK	0.649411	0.282456	0.0537343
ARID1A	0.648601	0.0871965	0.00295058
PPP1R16B	0.648452	0.127785	0.00620093
ZFP535	0.646323	0.0770932	0.00239393
SMARCD2	0.644565	0.25046	0.0368115
MMS19L	0.643574	0.16945	0.012008
SIRT1	0.643526	0.0433123	0.00137832
2210008I11RIK	0.643526	0.0814497	0.0024899
ZHX1	0.64194	0.144379	0.007708
B230205M03	0.641852	0.235721	0.0301574
RYBP	0.641324	0.106254	0.00381098
EGR2	0.64017	0.098106	0.00322728
FKHL18	0.640142	0.0365716	0.00121717
HOXD13	0.639959	0.0438331	0.00132143
D11BWG0280E	0.639119	0.0712262	0.00196733
HDAC8	0.638667	0.104936	0.00359501
ASB1	0.638613	0.180805	0.0136049
GM111	0.637384	0.151137	0.00821981
NR0B1	0.637235	0.171811	0.0116119
FOXL1	0.636311	0.0544297	0.00145256
LASS6	0.635766	0.0898739	0.00261972
Tnni3k	0.635757	0.131302	0.0056576
HDAC3	0.635209	0.110033	0.00378595
ZFP192	0.63489	0.0824486	0.00226369
Ell2	0.634376	0.612055	0.263144
EBF1	0.634173	0.0843985	0.00232286
GLI2	0.63358	0.156903	0.00868679
ABL1	0.632963	0.125326	0.00489894
NCOR1	0.632146	0.109416	0.00360179
E2F5	0.631049	0.021328	0.0009403
Ppara	0.63041	0.159264	0.00872145
TRP53BP1	0.630246	0.130806	0.0052454
AW210570	0.62943	0.0458681	0.00117725
KLF12	0.629192	0.106085	0.00326054
C430014D17RIK	0.628234	0.0723813	0.00173958
MAP3K10	0.627425	0.259997	0.0349225
TWIST1	0.626848	0.11875	0.00402145
HOXC6	0.626701	0.190925	0.0139724
Icsbp1	0.626226	0.0652141	0.00150285
NFAT5	0.625363	0.106423	0.00312885
AR	0.625314	0.166043	0.00923406
FOS	0.6249	0.0726389	0.00167356
FOXP4	0.624772	0.0857715	0.00211105
Zfp236	0.624658	0.0862747	0.00212753
RBPSUHL	0.624643	0.137281	0.00552585
VSX1	0.624282	0.145224	0.00635412
GSH1	0.624275	0.155019	0.00755608
Tbn	0.624099	0.112767	0.00347336
A930014K01RIK	0.623928	0.146752	0.00650355
Adnp	0.622041	0.0702705	0.00154896
CD80	0.622014	0.203787	0.0161104
JARID1A	0.621771	0.12781	0.00448272
PAX7	0.62067	0.121	0.0038928
HOXC13	0.619595	0.061353	0.0012959
Ptrf	0.61951	0.0662787	0.00140219
ATF2	0.619303	0.326545	0.0621103
HR	0.619291	0.0901409	0.0021354
DCC	0.618567	0.0803913	0.00176969
BTBD11	0.618446	0.102587	0.00267108
4932437H03RIK	0.616614	0.133451	0.00468472
PAX8	0.616279	0.0882084	0.00198392
POU4F1	0.614149	0.213339	0.0170502
RP23-298F22.2	0.614076	0.139699	0.00510512
CREB1	0.612383	0.170989	0.00869486
PHF12	0.611333	0.136472	0.00465912
UBN1	0.609635	0.23551	0.0220107
1200013I08RIK	0.609327	0.132127	0.00419705
LOC232286	0.608934	0.150553	0.00586437
SPDEF	0.608884	0.101579	0.00233113
HOXB6	0.608308	0.115677	0.00303379
HEY1	0.606877	0.0910648	0.00186288
CCNT2	0.606381	0.285014	0.0379389
CUTL2	0.605929	0.237441	0.0217821
FOXE1	0.605504	0.128825	0.00377213
PROX1	0.605453	0.0559735	0.000995124
MYCBP	0.604766	0.103398	0.00229664
NR6A1	0.603819	0.0699911	0.00122414
GABPA	0.603802	0.0636564	0.00110034
SLC4A10	0.602966	0.0477923	0.00085704
B430306D02RIK	0.600368	0.119079	0.00294896
BARHL1	0.599082	0.170096	0.00741319
1110054N06RIK	0.598841	0.0363184	0.000705879
ZFP99	0.59864	0.0784394	0.00133314
ING1	0.598366	0.119466	0.00290238
ATF6	0.598333	0.180562	0.00876693
GTF2IRD1	0.598319	0.105654	0.00222077
HLXB9	0.598022	0.112924	0.00254737
DNM2	0.597609	0.617376	0.228449
FOXD1	0.597488	0.0637757	0.00101916
HIP2	0.596896	0.118756	0.00281422
SMARCA2	0.595773	0.127643	0.00329587
ESRRG	0.595261	0.190694	0.0100048
EMX2	0.592781	0.0670701	0.0010162
CEBPA	0.592446	0.202255	0.0116414
ANKRD5	0.591358	0.163251	0.00605625
NFYC	0.590941	0.156044	0.00530177
TSG101	0.590603	0.0514023	0.000772628
HOXB2	0.590366	0.0928615	0.00157911
TCFCP2L3	0.590238	0.142425	0.00409598
5930405J04RIK	0.589915	0.11412	0.00237176
SUV39H2	0.589862	0.16219	0.00584849
CBFB	0.589747	0.197932	0.0105978
FOXP2	0.587969	0.203478	0.0113395
NMYC1	0.586787	0.0846239	0.00129463
2410018C20RIK	0.586352	0.0842303	0.00127847
AFF3	0.584765	0.164708	0.00578947
BAZ2A	0.584111	0.108549	0.00198903
MED6	0.583393	0.140401	0.00365433
4921511I16RIK	0.58313	0.194403	0.00937555
NR1I3	0.582889	0.129372	0.00294329
BCL6B	0.581923	0.279908	0.0291444
A930021G21RIK	0.579935	0.0736708	0.000976162
PSMD9	0.578616	0.0614424	0.000779438
ETV6	0.578007	0.103342	0.00167398
ZFP354A	0.577644	0.130055	0.00281241
PML	0.577269	0.0896822	0.00127331
HCNGP	0.577244	0.252	0.0201131
PQBP1	0.576951	0.116983	0.00216212
ONECUT3	0.57671	0.0991783	0.00152016
TFB2M	0.576079	0.0966359	0.00143618
SREBF1	0.575054	0.178794	0.0066762
ZIC2	0.573551	0.191765	0.00815846
DNMT3L	0.573312	0.0454648	0.000576418
OTP	0.572623	0.149651	0.0038658
RNF4	0.572078	0.120972	0.00221365
TCFEC	0.571755	0.177369	0.00629802
CREB3L1	0.57167	0.0909932	0.0012235
Cebpg	0.571669	0.0756088	0.000916741
PBX2	0.570637	0.134816	0.00285392
4932422E22RIK	0.569219	0.108761	0.00168465
PURB	0.567943	0.0450919	0.000537932
ONECUT2	0.567155	0.05302	0.0005961
EOMES	0.56541	0.0772946	0.000878875
2810008P14RIK	0.563816	0.144873	0.00321449
GABPB1	0.562416	0.105389	0.00145969
GABPB2	0.562221	0.0787708	0.000870476
ENO1	0.562049	0.155487	0.00385096
AL033326	0.561936	0.234343	0.013851
1110001J12RIK	0.561287	0.109178	0.00155394
IRF2BP1	0.560652	0.0673224	0.000696144
NR1D1	0.55987	0.0990529	0.00125149
RFXANK	0.55895	0.127036	0.00215806
ZFP98	0.557439	0.0977029	0.0011858
YAF2	0.557151	0.084611	0.000916725
HSF1	0.557084	0.237625	0.0138649
MYBL2	0.556024	0.121889	0.00188794
POU3F4	0.555316	0.24667	0.0154218
ASB15	0.555009	0.0835574	0.000876973
MEF2D	0.553327	0.153444	0.00338349
0610009M14RIK	0.552668	0.102175	0.00122838
AL023001	0.552423	0.098504	0.00113904
NFYB	0.551912	0.0839679	0.000853462
HES1	0.5518	0.153261	0.00331873
GSH2	0.551632	0.0959141	0.00107277
Mll2	0.549191	0.262171	0.0178522
KHDRBS1	0.547261	0.187345	0.00583764
HEY2	0.547223	0.142989	0.00260069
E2F3	0.547115	0.0965566	0.00103335
AEBP1	0.543635	0.0668078	0.000568107
Ikzf3	0.543443	0.0711121	0.000611548
ELF1	0.542766	0.149903	0.00283581
KCNH8	0.542252	0.0858008	0.000793541
HARP	0.542084	0.0694516	0.000584762
BTEB1	0.541182	0.13753	0.00219488
4930532L20RIK	0.540318	0.133336	0.00200251
ELL	0.538018	0.267761	0.0174
RBAK	0.537473	0.112708	0.00128548
CALR	0.536397	0.185996	0.00513022
GTF3C5	0.535856	0.125193	0.00162449
SATB2	0.534047	0.104269	0.00104528
HSF4	0.532608	0.107243	0.00109284
TRPC3	0.53246	0.176902	0.00421008
4932408F19RIK	0.531018	0.177955	0.0042296
9130211I03RIK	0.530643	0.0935174	0.000812745
Foxr1	0.530608	0.0673219	0.000495796
UHRF1	0.528879	0.116363	0.00126321
CRSP3	0.528824	0.121678	0.00140574
EN1	0.528808	0.163656	0.00319074
BPNT1	0.52697	0.194427	0.00540971
RNF2	0.526773	0.107606	0.00103458
BRF1	0.52484	0.200973	0.00591306
NR4A2	0.523585	0.0932057	0.000748763
PBX4	0.521803	0.0789845	0.000557216
TEF	0.5189	0.0562661	0.000362563
ZFP29	0.518474	0.0499952	0.000327994
PHF5A	0.518004	0.540889	0.120643
HMX3	0.515053	0.116696	0.00110106
PTF1A	0.514504	0.144576	0.00191901
TLE4	0.512929	0.178114	0.00356159
SMARCD1	0.512925	0.169711	0.00305525
RUNX2	0.51262	0.0437091	0.000281936
ATF1	0.509863	0.150161	0.00204464
TRERF1	0.509253	0.128042	0.00130736
MAFA	0.509181	0.211192	0.00604515
ILF3	0.50846	0.137912	0.00158255
TCFL1	0.505092	0.0415483	0.000252773
DACH1	0.503964	0.148699	0.00187492
TRIM27	0.503594	0.100437	0.000702105
NEUROD1	0.503359	0.141307	0.00160998
C730048E16RIK	0.501427	0.100911	0.000693283
RECC1	0.501219	0.0405109	0.000239375
ZFP282	0.500826	0.165379	0.00250829
JARID2	0.499598	0.195516	0.00426901
ZFP162	0.498738	0.12956	0.00121336
SURB7	0.495954	0.0421264	0.000231095
NR3C1	0.494595	0.156402	0.00198985
5730467H21RIK	0.493973	0.114817	0.000854985
CYLD	0.491219	0.0327055	0.00019681
HOXC12	0.489493	0.16557	0.00226043
BAT4	0.489432	0.0873811	0.000467079
GATA3	0.489413	0.119808	0.000905536
TFB1M	0.489088	0.248836	0.00896109
TCFEB	0.488825	0.153342	0.00177378
LBA1	0.488517	0.118451	0.00087276
DDEF1	0.488094	0.0893601	0.000479255
MAGED1	0.48682	0.160442	0.00199801
DMRTC2	0.48657	0.163035	0.0020952
NKX6-2	0.484673	0.121819	0.00090078
LOC100040573	0.482581	0.117804	0.000812141
RELA	0.481194	0.0795219	0.000368463
LOC211151	0.480314	0.0683919	0.000296771
CITED4	0.47964	0.128997	0.000994359
FOXN2	0.478103	0.136007	0.00113107
SLC26A3	0.477488	0.227474	0.00591647
PAX1	0.476819	0.0490898	0.000208599
TRPV6	0.473426	0.0782636	0.000332639
JARID1B	0.471963	0.163082	0.00182976
CRSP8	0.471445	0.0646006	0.000253693
SMARCD3	0.470108	0.153023	0.00147702
SOX12	0.468292	0.0985437	0.000473858
CLOCK	0.468267	0.427465	0.0481156
NR2F6	0.468134	0.0539528	0.000205633
POLD3	0.463988	0.187167	0.00267107
OSTF1	0.462975	0.112655	0.000603055
EYA2	0.460452	0.115469	0.000624288
LOC385674	0.46015	0.0636259	0.000222869
ZFP180	0.45993	0.116742	0.000637927
KLF3	0.455557	0.139305	0.000977965
ASB8	0.455491	0.106646	0.000495181
CRX	0.453318	0.233549	0.00530543
GCDH	0.452795	0.163762	0.00155627
HIRA	0.452371	0.119796	0.00063303
ATP6V0A1	0.452312	0.0533218	0.000174018
ZFP131	0.4513	0.103538	0.000445943
POU4F2	0.450088	0.237508	0.0054904
EMX1	0.449514	0.743657	0.181043
EGR1	0.447314	0.125799	0.000684645
SUFU	0.438297	0.0943269	0.000325846
CREBBP	0.43431	0.0397176	0.000120571
RXRB	0.431827	0.100499	0.000348563
NR4A1	0.431177	0.109608	0.000419443
CBX2	0.430766	0.0822309	0.000237775
CSDA	0.427415	0.0904898	0.000272092
NR2E3	0.4273	0.0675827	0.00017422
LOC216185	0.426892	0.126045	0.000570662
CHX10	0.422715	0.60383	0.10091
ARX	0.422339	0.21056	0.00282319
EAF1	0.41961	0.176909	0.0014989
ATM	0.416628	0.0626394	0.000144438
RELB	0.415756	0.0214894	8.42405e-05
CXXC1	0.413609	0.15016	0.000837851
HOXA5	0.413043	0.0757457	0.000177772
SRISNF2L	0.410061	0.0979809	0.000270998
RARG	0.409584	0.0714189	0.000158659
HOXD11	0.407339	0.115184	0.000380456
Sept10	0.404153	0.137126	0.00058891
Hmgb2	0.40413	0.0833061	0.000190145
ELF2	0.401966	0.145228	0.000684306
EVX2	0.399892	0.133394	0.000524616
SALL1	0.398757	0.193242	0.00170983
2610524B04RIK	0.398035	0.0937153	0.000222638
SFPI1	0.397632	0.149512	0.000720398
EGR3	0.397195	0.289125	0.0075854
PRDM1	0.395147	0.117299	0.000357479
DLX3	0.394035	0.228502	0.00303786
DNAJB6	0.393898	0.0514628	9.76266e-05
HOXC10	0.390535	0.0720856	0.00013529
TGIF	0.388052	0.175503	0.00111951
SIN3A	0.386501	0.098029	0.000220077
SNCAIP	0.384637	0.084443	0.000163555
NR2C1	0.379485	0.10402	0.000235043
NFE2	0.379402	0.0997521	0.00021456
FOXD3	0.378306	0.0594441	9.67159e-05
Bdp1	0.377235	0.0868528	0.000161006
L3MBTL2	0.373308	0.10876	0.000246643
HOXD12	0.370688	0.0756865	0.000121772
LISCH7	0.367862	0.0460737	7.1555e-05
DDX5	0.367498	0.314588	0.00849094
HOXB5	0.364618	0.128616	0.000351116
1700034P14RIK	0.364524	0.0959384	0.000174283
HNF4G	0.36362	0.152251	0.000573852
TRPC5	0.361473	0.183772	0.00105959
MEF2C	0.361337	0.121817	0.00029521
THRAP1	0.36074	0.112056	0.000238039
TEAD2	0.356956	0.0852938	0.000131091
COPEB	0.355921	0.0570621	7.65322e-05
COPS2	0.354752	0.367885	0.0141596
TLE1	0.354231	0.104136	0.000190182
TCEB3	0.353419	0.0816719	0.000118248
LAF4L	0.352714	0.0964458	0.000159463
COPS5	0.350224	0.071554	9.44579e-05
TRPS1	0.348454	0.0466762	6.10905e-05
9430023B20RIK	0.343864	0.111675	0.000205269
ELYS	0.34304	0.154913	0.000513721
NFIL3	0.342042	0.0740068	9.24303e-05
ASB5	0.341366	0.148598	0.000444268
HES7	0.339882	0.141073	0.000374425
ESR1	0.335588	0.0987623	0.000145373
HOXD4	0.333359	0.0727029	8.38825e-05
DYRK1B	0.332827	0.144263	0.000378797
NRF1	0.332078	0.0886651	0.000114239
MYBBP1A	0.327101	0.0610382	6.43346e-05
DR1	0.326511	0.229125	0.00184171
XAB1	0.325489	0.112542	0.000180215
HSF2	0.323614	0.0513079	5.32382e-05
HAND1	0.320505	0.0795358	8.6332e-05
USP49	0.316427	0.0955812	0.000116379
PGRMC2	0.31482	0.0908504	0.00010399
SUPT5H	0.314771	0.0807451	8.44564e-05
DDX54	0.310786	0.067797	6.36445e-05
ELF5	0.308487	0.122012	0.000193585
HCFC1	0.306087	0.0205751	3.22963e-05
CRSP6	0.305436	0.0771671	7.29909e-05
PLRG1	0.295208	0.0818062	7.38897e-05
GCN5L2	0.285528	0.0665081	5.09047e-05
TCEB2	0.284236	0.0829842	6.94928e-05
CRSP7	0.28364	0.133927	0.000207446
AATF	0.281763	0.103705	0.000105682
Ptk7	0.281493	0.0790059	6.27765e-05
HOD	0.280997	0.0743101	5.6992e-05
SNAI3	0.28067	0.124235	0.000164159
4933417L02RIK	0.276985	0.0927184	8.05013e-05
POLR3D	0.27644	0.0868766	7.09181e-05
CNBP1	0.272481	0.134462	0.000193069
DNMT1	0.271432	0.200529	0.000742506
NR5A2	0.267292	0.0181327	2.34166e-05
KLF7	0.263809	0.0744552	5.01242e-05
TCEB1	0.260975	0.0604129	3.77973e-05
SOX21	0.260196	0.0325198	2.51226e-05
EHMT1	0.255865	0.0536032	3.24305e-05
GFI1	0.255655	0.065294	3.9625e-05
SFRS2	0.244884	0.0666741	3.75091e-05
RNF134	0.24211	0.0330282	2.20526e-05
THRAP4	0.233424	0.0751088	4.05217e-05
1500004O14RIK	0.231115	0.0996432	6.64669e-05
GATA5	0.230529	0.0954554	6.04672e-05
CASK	0.227527	0.107586	7.70411e-05
KLF5	0.226305	0.03594	2.02966e-05
NACA	0.225131	0.0709047	3.51583e-05
Huwe1	0.223299	0.0424148	2.15689e-05
SMARCA4	0.221648	0.0587775	2.74746e-05
ZFPM2	0.208316	0.137327	0.000129801
TCERG1	0.195772	0.0765415	3.18706e-05
CRSP2	0.18559	0.0357376	1.51503e-05
FOXK1	0.175888	0.0413604	1.52106e-05
MYC	0.175868	0.0509911	1.75032e-05
PHB	0.172645	0.0392794	1.44745e-05
E4F1	0.170832	0.0527248	1.73828e-05
TNRC11	0.14602	0.0609819	1.69182e-05
ZFX	0.144328	0.0544769	1.49644e-05
BTF3	0.143372	0.0479196	1.34069e-05
FOXJ2	0.135153	0.0598511	1.54361e-05
DMRT2	0.133279	0.0125939	8.77083e-06
TBX5	0.129587	0.057418	1.42694e-05
BCAP37	0.123484	0.0341508	9.79269e-06
POLR2I	0.120713	0.0374315	1.0002e-05
IRF3	0.120092	0.0416886	1.05275e-05
THRAP5	0.101363	0.0149981	7.21814e-06
GATA4	0.0951017	0.0205768	7.1848e-06
ZFP67	0.0844633	0.0529214	9.9274e-06
ATF4	0.0553727	0.017283	5.49397e-06
1500016H10RIK	0.0489513	0.00630041	5.04492e-06
