# Supplementary material for: Conserved transcription factors promote cell fate stability and restrict reprogramming potential in differentiated cells
Source: Nat Commun. 2023 Mar 27;14:1709. doi: 10.1038/s41467-023-37256-8 (PMC10043290; doi:10.1038/s41467-023-37256-8)
Supplement: Supplementary file 5 — Supplementary Data 2 [file 41467_2023_37256_MOESM5_ESM.xlsx]

## Sheet: Sheet1
	NormalizedAverage	Neg Log (P-Value) as compared to siATF7IP
ATF7IP|JUNB|SMARCA5|ZFP207	1.66238	1.06158
ATF7IP|JUNB|SP7|ZFP207	1.48914	1.44505
ATF7IP|FOXA1|HEXIM2|JUNB|SP7|ZFP207	1.47014	1.51012
ATF7IP|FOXA1|HEXIM2|JUNB|SMARCA5|SOX15|SP7|ZFP207	1.39928	0.747917
ATF7IP|JUNB|ZFP207	1.33293	1.8561
ATF7IP|FOXA1|JUNB|ZFP207	1.33215	1.74554
ATF7IP|FOXA1|SP7|ZFP207	1.27236	0.693716
ATF7IP|SMARCA5|SP7|ZFP207	1.26197	0.781775
ATF7IP|FOXA1|ZFP207	1.25909	0.891746
ATF7IP|HEXIM2|SP7|ZFP207	1.24493	0.948808
ATF7IP|FOXA1|JUNB|SMARCA5|SOX15|ZFP207	1.23051	0.609937
ATF7IP|FOXA1|HEXIM2|JUNB|ZFP207	1.22974	0.672374
ATF7IP|FOXA1|JUNB|SMARCA5|ZFP207	1.22461	1.26447
ATF7IP|JUNB|SOX15|ZFP207	1.21473	0.90298
ATF7IP|JUNB|SMARCA5|SOX15|SP7|ZFP207	1.21327	1.01827
ATF7IP|FOXA1|JUNB	1.21324	0.848082
ATF7IP|HEXIM2|ZFP207	1.20842	0.541099
ATF7IP|SP7|ZFP207	1.19611	1.02218
ATF7IP|HEXIM2|JUNB|SMARCA5|ZFP207	1.1948	0.933781
ATF7IP|JUNB|SMARCA5|SOX15|ZFP207	1.19294	0.454108
ATF7IP|FOXA1|HEXIM2|JUNB|SOX15|ZFP207	1.19206	0.835751
ATF7IP|FOXA1|HEXIM2|SP7|ZFP207	1.17734	0.484064
ATF7IP|FOXA1|JUNB|SP7|ZFP207	1.17254	0.297966
ATF7IP|HEXIM2|JUNB|ZFP207	1.1711	0.619156
ATF7IP|FOXA1|SOX15|ZFP207	1.16771	0.398325
ATF7IP|SOX15|ZFP207	1.16582	0.242868
ATF7IP|FOXA1|HEXIM2|ZFP207	1.15057	0.681841
ATF7IP|FOXA1|SMARCA5|ZFP207	1.15	0.462708
ATF7IP|HEXIM2|SOX15|ZFP207	1.12738	0.628675
ATF7IP|ZFP207	1.12249	0.322024
ATF7IP|FOXA1|HEXIM2|JUNB|SMARCA5|ZFP207	1.12071	0.338073
ATF7IP|FOXA1|HEXIM2|JUNB|SOX15|SP7|ZFP207	1.10941	0.293349
ATF7IP|FOXA1|JUNB|SOX15|ZFP207	1.09832	0.235178
ATF7IP|FOXA1|JUNB|SOX15|SP7|ZFP207	1.09499	0.42868
ATF7IP|FOXA1|JUNB|SOX15	1.09365	0.330575
ATF7IP|FOXA1|SOX15	1.08657	0.312375
ATF7IP|JUNB|SMARCA5|SP7|ZFP207	1.08391	0.287654
ATF7IP|HEXIM2|JUNB|SMARCA5|SP7|ZFP207	1.08199	0.307344
ATF7IP|JUNB|SMARCA5|SOX15	1.08179	0.309161
FOXA1|HEXIM2|JUNB|SP7|ZFP207	1.08001	0.102536
ATF7IP|FOXA1|JUNB|SP7	1.07926	0.205414
ATF7IP|JUNB|SOX15|SP7|ZFP207	1.07521	0.241646
ATF7IP|SMARCA5|SOX15|ZFP207	1.07266	0.291705
ATF7IP|HEXIM2|SOX15|SP7|ZFP207	1.07211	0.142247
ATF7IP|FOXA1|JUNB|SMARCA5|SOX15|SP7|ZFP207	1.07161	0.182505
ATF7IP|JUNB|SOX15	1.06902	0.185144
ATF7IP|FOXA1|SMARCA5|SOX15|ZFP207	1.06901	0.0974683
ATF7IP|SOX15	1.06027	0.155133
ATF7IP|FOXA1|SOX15|SP7|ZFP207	1.05962	0.205174
ATF7IP|FOXA1	1.05902	0.169424
ATF7IP|HEXIM2|JUNB|SOX15|ZFP207	1.05167	0.171118
ATF7IP|HEXIM2|JUNB|SOX15|SP7|ZFP207	1.05101	0.0770355
ATF7IP|HEXIM2|SMARCA5|SOX15|ZFP207	1.03295	0.0973375
ATF7IP|FOXA1|SMARCA5|SOX15|SP7|ZFP207	1.02542	0.036319
ATF7IP|HEXIM2|SMARCA5|ZFP207	1.01617	0.0475111
ATF7IP|HEXIM2|JUNB|SP7	1.00774	0.00937928
ATF7IP|FOXA1|HEXIM2|SMARCA5|SP7|ZFP207	1.00327	0.0123263
ATF7IP|FOXA1|HEXIM2|SOX15	1.00045	0.000808273
ATF7IP	1	#NUM!
ATF7IP|HEXIM2|JUNB|SMARCA5|SOX15|SP7|ZFP207	0.997943	0.00486503
ATF7IP|FOXA1|SMARCA5|SP7|ZFP207	0.996141	0.0100358
ATF7IP|FOXA1|SP7	0.993842	0.0206251
ATF7IP|SOX15|SP7|ZFP207	0.99096	0.0216967
FOXA1|JUNB|SMARCA5|SP7|ZFP207	0.988091	0.0373817
ATF7IP|HEXIM2|SMARCA5|SP7|ZFP207	0.975258	0.0965723
ATF7IP|HEXIM2	0.974251	0.0958952
ATF7IP|FOXA1|HEXIM2|SOX15|ZFP207	0.974214	0.0699008
ATF7IP|JUNB|SMARCA5|SP7	0.969964	0.122542
ATF7IP|FOXA1|JUNB|SMARCA5	0.967759	0.0480985
ATF7IP|HEXIM2|JUNB|SMARCA5|SOX15|ZFP207	0.961468	0.0998641
ATF7IP|FOXA1|JUNB|SMARCA5|SOX15	0.960022	0.153794
FOXA1|JUNB|SOX15|ZFP207	0.956843	0.167395
JUNB|ZFP207	0.948604	0.183191
JUNB|SMARCA5|SOX15|ZFP207	0.946342	0.203032
ATF7IP|FOXA1|HEXIM2|JUNB|SMARCA5|SOX15|ZFP207	0.945183	0.13101
ATF7IP|FOXA1|JUNB|SOX15|SP7	0.943629	0.147489
ATF7IP|SMARCA5|SOX15|SP7|ZFP207	0.939694	0.149814
HEXIM2|JUNB|SMARCA5|SOX15|ZFP207	0.931849	0.332885
ATF7IP|SMARCA5|ZFP207	0.927859	0.199681
ATF7IP|JUNB	0.925482	0.230466
ATF7IP|JUNB|SMARCA5	0.925177	0.320733
ATF7IP|FOXA1|HEXIM2|JUNB	0.918009	0.160984
ATF7IP|HEXIM2|SMARCA5|SOX15	0.917457	0.223782
ATF7IP|HEXIM2|JUNB	0.914872	0.183394
FOXA1|SMARCA5|SP7|ZFP207	0.91368	0.415624
ATF7IP|HEXIM2|JUNB|SMARCA5	0.912502	0.325175
FOXA1|HEXIM2|SMARCA5|SOX15|ZFP207	0.911638	0.143707
ATF7IP|FOXA1|HEXIM2|JUNB|SMARCA5|SP7	0.910459	0.246028
HEXIM2|JUNB|SOX15|SP7|ZFP207	0.904213	0.367631
ATF7IP|JUNB|SP7	0.90415	0.400059
ATF7IP|FOXA1|HEXIM2|JUNB|SP7	0.899739	0.402517
ATF7IP|FOXA1|HEXIM2|JUNB|SMARCA5|SP7|ZFP207	0.896889	0.299199
ATF7IP|FOXA1|JUNB|SMARCA5|SP7	0.896753	0.292661
ATF7IP|FOXA1|JUNB|SMARCA5|SP7|ZFP207	0.889663	0.313835
ATF7IP|SOX15|SP7	0.889366	0.470293
FOXA1|SOX15|ZFP207	0.885917	0.21471
ATF7IP|FOXA1|SMARCA5|SOX15	0.885907	0.317739
HEXIM2|JUNB|SMARCA5|SOX15|SP7|ZFP207	0.882866	0.665278
HEXIM2|JUNB|SMARCA5|ZFP207	0.879785	0.509844
JUNB|SOX15|SP7|ZFP207	0.874967	0.561418
ATF7IP|FOXA1|HEXIM2|SMARCA5|ZFP207	0.873137	0.577047
ATF7IP|FOXA1|HEXIM2|SOX15|SP7	0.8716	0.734441
FOXA1|HEXIM2|JUNB|SOX15|ZFP207	0.870129	0.38306
HEXIM2|SOX15|ZFP207	0.868461	0.176003
JUNB|SMARCA5|SP7|ZFP207	0.858953	0.548833
SMARCA5|SOX15|ZFP207	0.858585	0.831141
ATF7IP|FOXA1|HEXIM2	0.853392	0.56922
ATF7IP|HEXIM2|SMARCA5|SOX15|SP7|ZFP207	0.851465	0.81054
JUNB|SMARCA5|ZFP207	0.849823	0.7346
FOXA1|HEXIM2|JUNB|SMARCA5|SP7|ZFP207	0.849045	0.701168
FOXA1|HEXIM2|JUNB|SMARCA5|SOX15|ZFP207	0.848005	0.263583
ATF7IP|FOXA1|HEXIM2|JUNB|SMARCA5|SOX15|SP7	0.847759	0.791369
FOXA1|JUNB|SOX15|SP7|ZFP207	0.837728	0.585594
ATF7IP|HEXIM2|JUNB|SP7|ZFP207	0.836333	0.751774
ATF7IP|FOXA1|HEXIM2|SMARCA5|SOX15|SP7|ZFP207	0.836093	0.577803
ATF7IP|FOXA1|HEXIM2|SOX15|SP7|ZFP207	0.835975	0.359575
SMARCA5|SOX15|SP7|ZFP207	0.835254	0.536682
ATF7IP|HEXIM2|SOX15|SP7	0.834739	0.707714
FOXA1|HEXIM2|SMARCA5|SOX15|SP7|ZFP207	0.8334	0.609445
ATF7IP|FOXA1|HEXIM2|JUNB|SMARCA5	0.833217	1.0517
FOXA1|HEXIM2|JUNB|SMARCA5|SOX15|SP7|ZFP207	0.83295	0.530669
ATF7IP|HEXIM2|JUNB|SMARCA5|SP7	0.82926	0.394102
HEXIM2|SMARCA5|SOX15|ZFP207	0.827821	0.841044
ATF7IP|FOXA1|JUNB|SMARCA5|SOX15|SP7	0.827578	0.847708
FOXA1|ZFP207	0.82639	1.0311
ATF7IP|FOXA1|HEXIM2|SMARCA5|SP7	0.826255	0.541162
FOXA1|SP7|ZFP207	0.826236	1.01113
ATF7IP|FOXA1|SOX15|SP7	0.82007	0.996861
HEXIM2|JUNB|SMARCA5|SP7|ZFP207	0.816679	0.935078
FOXA1|JUNB|SMARCA5|SOX15|SP7|ZFP207	0.816527	0.738912
FOXA1|JUNB|SP7|ZFP207	0.816157	0.911981
ATF7IP|FOXA1|SMARCA5	0.815857	0.577977
FOXA1|JUNB|SMARCA5|ZFP207	0.808475	0.774417
HEXIM2|SMARCA5|SP7|ZFP207	0.805034	1.14526
ATF7IP|SMARCA5|SOX15|SP7	0.803698	0.765903
JUNB|SMARCA5|SOX15|SP7|ZFP207	0.795632	0.959253
JUNB|SP7|ZFP207	0.793492	1.19095
FOXA1|HEXIM2|SMARCA5|ZFP207	0.787875	0.965399
FOXA1|JUNB|SMARCA5|SOX15|ZFP207	0.787059	0.930573
ATF7IP|FOXA1|HEXIM2|SP7	0.786825	0.62576
JUNB|SOX15|ZFP207	0.786334	0.830646
ATF7IP|JUNB|SOX15|SP7	0.783851	0.771582
ATF7IP|FOXA1|HEXIM2|SMARCA5|SOX15|SP7	0.782005	1.3434
FOXA1|SMARCA5|SOX15|ZFP207	0.779615	1.2137
FOXA1|JUNB|SMARCA5|SP7	0.77944	1.09399
FOXA1|SOX15|SP7|ZFP207	0.77941	1.19359
FOXA1|SMARCA5|ZFP207	0.773944	0.97526
HEXIM2|JUNB|SOX15|ZFP207	0.769708	1.18455
SMARCA5|SP7|ZFP207	0.769657	1.14024
ATF7IP|SP7	0.761526	1.20361
HEXIM2|JUNB|SP7|ZFP207	0.761015	1.42736
ATF7IP|HEXIM2|JUNB|SOX15	0.76071	1.47158
HEXIM2|JUNB|ZFP207	0.759399	1.29558
ATF7IP|FOXA1|HEXIM2|SMARCA5	0.75871	1.36792
ATF7IP|HEXIM2|JUNB|SMARCA5|SOX15|SP7	0.758508	0.888499
FOXA1|HEXIM2|SMARCA5|SP7|ZFP207	0.752702	0.878121
ATF7IP|FOXA1|HEXIM2|JUNB|SOX15|SP7	0.751815	1.32447
JUNB|SMARCA5|SP7	0.744959	1.24587
ATF7IP|HEXIM2|JUNB|SOX15|SP7	0.744546	1.36976
ATF7IP|FOXA1|HEXIM2|JUNB|SOX15	0.742341	0.657358
ATF7IP|FOXA1|SMARCA5|SP7	0.740893	1.42784
HEXIM2|SOX15|SP7|ZFP207	0.734946	1.38697
ATF7IP|JUNB|SMARCA5|SOX15|SP7	0.732187	1.40748
FOXA1|JUNB|ZFP207	0.731485	1.20171
ATF7IP|HEXIM2|SOX15	0.72916	1.1224
FOXA1|HEXIM2|SOX15|SP7|ZFP207	0.724846	1.43627
HEXIM2|SMARCA5|ZFP207	0.723245	1.54751
FOXA1|HEXIM2|JUNB|SOX15|SP7|ZFP207	0.72324	1.31795
SOX15|SP7|ZFP207	0.715612	1.61919
HEXIM2|SMARCA5|SOX15|SP7|ZFP207	0.7126	1.67358
FOXA1|HEXIM2|SMARCA5|SOX15	0.712476	0.90395
FOXA1|SMARCA5|SOX15|SP7|ZFP207	0.712085	1.35127
JUNB|SMARCA5|SOX15	0.706627	1.85098
ATF7IP|FOXA1|HEXIM2|SMARCA5|SOX15|ZFP207	0.703316	1.58709
SP7|ZFP207	0.700212	1.4152
FOXA1|HEXIM2|SOX15|ZFP207	0.696814	1.39329
JUNB|SMARCA5|SOX15|SP7	0.690299	1.97106
FOXA1|HEXIM2|SOX15|SP7	0.689635	0.72174
ATF7IP|HEXIM2|SP7	0.684358	1.13784
FOXA1|HEXIM2|JUNB|SMARCA5|ZFP207	0.683466	1.68831
ATF7IP|SMARCA5|SOX15	0.68336	2.09232
ATF7IP|FOXA1|HEXIM2|SMARCA5|SOX15	0.68159	1.64789
FOXA1|HEXIM2|JUNB|ZFP207	0.680691	2.01221
ATF7IP|SMARCA5|SP7	0.679018	1.45138
FOXA1|HEXIM2|JUNB|SMARCA5|SOX15	0.673781	2.01554
FOXA1|HEXIM2|JUNB|SOX15|SP7	0.673121	1.51512
FOXA1|JUNB|SMARCA5	0.667331	1.82092
FOXA1|HEXIM2|JUNB|SMARCA5	0.666266	1.51798
SOX15|ZFP207	0.665242	1.5857
ATF7IP|HEXIM2|JUNB|SMARCA5|SOX15	0.665172	1.49081
FOXA1|JUNB|SMARCA5|SOX15	0.663589	1.85563
ATF7IP|HEXIM2|SMARCA5|SP7	0.656669	2.1504
ATF7IP|SMARCA5	0.655963	1.59961
FOXA1|HEXIM2|SMARCA5|SOX15|SP7	0.65259	2.05789
HEXIM2|SP7|ZFP207	0.652366	1.98337
FOXA1|HEXIM2|JUNB|SMARCA5|SP7	0.651976	2.18399
FOXA1|JUNB|SOX15|SP7	0.650561	1.46441
JUNB|SP7	0.649544	1.15546
HEXIM2|JUNB|SMARCA5|SOX15|SP7	0.648587	2.14773
HEXIM2|JUNB|SMARCA5|SOX15	0.64447	1.24836
JUNB|SOX15	0.642901	1.32306
HEXIM2|JUNB|SMARCA5|SP7	0.640415	2.2185
FOXA1|JUNB|SOX15	0.635456	1.92051
SMARCA5|SOX15|SP7	0.632604	2.0515
ATF7IP|FOXA1|HEXIM2|JUNB|SMARCA5|SOX15	0.631631	2.01576
FOXA1|HEXIM2|ZFP207	0.617052	2.48355
FOXA1|JUNB|SMARCA5|SOX15|SP7	0.607571	2.38395
ATF7IP|FOXA1|SMARCA5|SOX15|SP7	0.60516	1.59127
SMARCA5|ZFP207	0.602954	2.30835
FOXA1|SOX15|SP7	0.601894	1.97016
JUNB|SMARCA5	0.600581	2.1332
ATF7IP|HEXIM2|SMARCA5|SOX15|SP7	0.594746	2.2106
FOXA1|SMARCA5|SOX15|SP7	0.591816	2.13256
FOXA1|SMARCA5|SP7	0.581716	2.62402
FOXA1|HEXIM2|SP7|ZFP207	0.580603	2.3654
JUNB|SOX15|SP7	0.577009	2.18608
SOX15	0.576299	2.16642
FOXA1|HEXIM2|SMARCA5|SP7	0.571851	1.8968
HEXIM2|JUNB|SOX15|SP7	0.568061	2.12036
JUNB	0.567004	2.31423
FOXA1|HEXIM2|JUNB|SMARCA5|SOX15|SP7	0.563206	2.71532
ATF7IP|HEXIM2|SMARCA5	0.56012	2.65648
FOXA1|JUNB	0.53671	2.66304
FOXA1|SMARCA5|SOX15	0.535013	1.97815
HEXIM2|SMARCA5|SOX15|SP7	0.532197	2.87348
HEXIM2|ZFP207	0.525893	2.8827
FOXA1|SOX15	0.525223	2.67825
SMARCA5|SOX15	0.52363	2.69073
HEXIM2|JUNB|SOX15	0.523009	2.24616
FOXA1|HEXIM2|SMARCA5	0.521838	2.78692
FOXA1|JUNB|SP7	0.517422	2.50385
HEXIM2|SMARCA5|SOX15	0.516325	2.54139
SMARCA5|SP7	0.511866	2.24723
ZFP207	0.509923	2.82721
HEXIM2|SMARCA5|SP7	0.506467	2.95697
FOXA1|HEXIM2|SOX15	0.50501	3.00933
FOXA1|HEXIM2|JUNB|SP7	0.501098	2.93361
FOXA1	0.499859	2.94339
FOXA1|HEXIM2|JUNB	0.48138	2.45445
FOXA1|HEXIM2|JUNB|SOX15	0.477586	2.29663
HEXIM2|JUNB|SP7	0.466569	3.11412
HEXIM2|JUNB|SMARCA5	0.464682	3.20503
SOX15|SP7	0.463414	3.11401
FOXA1|SMARCA5	0.456268	2.64916
FOXA1|HEXIM2|SP7	0.453259	2.94199
FOXA1|HEXIM2	0.441325	3.13818
SMARCA5	0.437033	3.31435
HEXIM2|SMARCA5	0.435354	2.87145
FOXA1|SP7	0.42326	3.11425
HEXIM2|JUNB	0.415903	3.22606
HEXIM2|SOX15|SP7	0.398552	3.3391
HEXIM2|SOX15	0.366572	3.39843
HEXIM2|SP7	0.344309	3.46694
SP7	0.322702	3.62208
HEXIM2	0.254527	3.828
siControl	0.22	4.25
