# Supplementary material for: Conserved transcription factors promote cell fate stability and restrict reprogramming potential in differentiated cells
Source: Nat Commun. 2023 Mar 27;14:1709. doi: 10.1038/s41467-023-37256-8 (PMC10043290; doi:10.1038/s41467-023-37256-8)
Supplement: Supplementary file 6 — Supplementary Data 3 [file 41467_2023_37256_MOESM6_ESM.xlsx]

## Sheet: ATF7IP_1
PeakID (cmd=annotatePeaks.pl atf7ip_1_summits.bed mm10)	Chr	Start	End	Strand	Peak Score	Focus Ratio/Region Size	Annotation	Detailed Annotation	Distance to TSS	Nearest PromoterID	Entrez ID	Nearest Unigene	Nearest Refseq	Nearest Ensembl	Gene Name	Gene Alias	Gene Description	Gene Type
atf7ip_1_peak_34058	chr5	71067753	71067753	+	393.942	NA	intron (NM_008066, intron 3 of 9)	L1Md_T|LINE|L1	28096	NM_008066	14395	Mm.5304	NM_008066	ENSMUSG00000000560	Gabra2	C630048P16Rik|Gabra-2	gamma-aminobutyric acid (GABA) A receptor, subunit alpha 2	protein-coding
atf7ip_1_peak_33514	chr4	105708728	105708728	+	393.942	NA	Intergenic	Intergenic	-532485	NR_151521	105244641	Mm.404914	NR_151521		Gm12724	-	predicted gene 12724	ncRNA
atf7ip_1_peak_41101	chr8	94719823	94719823	+	377.192	NA	Intergenic	RLTR17D_Mm|LTR|ERVK	-23581	NM_026385	67801	Mm.279977	NM_026385	ENSMUSG00000031775	Pllp	0610010I06Rik|AV001002|Plapi|Tm4sf11	plasma membrane proteolipid	protein-coding
atf7ip_1_peak_19560	chr17	82065851	82065851	+	370.726	NA	Intergenic	Intergenic	-327464	NR_104580	20541	Mm.265834	NM_011406	ENSMUSG00000054640	Slc8a1	AI852629|AV344025|D930008O12Rik|Ncx1	solute carrier family 8 (sodium/calcium exchanger), member 1	protein-coding
atf7ip_1_peak_34080	chr5	74767196	74767196	+	369.918	NA	Intergenic	B1_Mur1|SINE|Alu	-64293	NM_001159577	16924	Mm.440403	NM_010727	ENSMUSG00000029228	Lnx1	Lnx	ligand of numb-protein X 1	protein-coding
atf7ip_1_peak_36681	chr6	143450745	143450745	+	368.73	NA	Intergenic	ORR1D2|LTR|ERVL-MaLR	84763	NR_155418	75904	Mm.414916	NR_155418	ENSMUSG00000084971	4930579D09Rik	-	RIKEN cDNA 4930579D09 gene	ncRNA
atf7ip_1_peak_8280	chr11	68903878	68903878	+	368.553	NA	intron (NM_009080, intron 3 of 3)	B1_Mus2|SINE|Alu	2289	NR_003373	100034726	Mm.3229	NR_003373	ENSMUSG00000062353	Gm15772	-	ribosomal protein L26 pseudogene	pseudo
atf7ip_1_peak_316	chr1	44213406	44213406	+	366.416	NA	intron (NM_207281, intron 2 of 4)	intron (NM_207281, intron 2 of 4)	5525	NM_207281	403183	Mm.336176	NM_207281	ENSMUSG00000046828	Mettl21e	4832428D23Rik|Gm991	methyltransferase like 21E	protein-coding
atf7ip_1_peak_38712	chr7	141738265	141738265	+	366.179	NA	intron (NM_023566, intron 27 of 45)	intron (NM_023566, intron 27 of 45)	47925	NM_023566	17831	Mm.2041	NM_023566		Muc2	2010015E03Rik|MCM|wnn	mucin 2	protein-coding
atf7ip_1_peak_28629	chr3	10321162	10321162	+	364.485	NA	intron (NM_001310433, intron 6 of 7)	intron (NM_001310433, intron 6 of 7)	10277	NM_018864	55980	Mm.183042	NM_018864	ENSMUSG00000027531	Impa1	2610002K09Rik|2900059K10Rik|AI325909	inositol (myo)-1(or 4)-monophosphatase 1	protein-coding
atf7ip_1_peak_4802	chr1	227735346	227735346	+	362.985	NA	Intergenic	Intergenic	-32558631	NM_007758	12902	Mm.235387	NM_007758	ENSMUSG00000026616	Cr2	C3DR|CD21|CD35|Cr-1|Cr-2|Cr1	complement receptor 2	protein-coding
atf7ip_1_peak_43410	chr9	133418105	133418105	+	361.682	NA	Intergenic	Intergenic	-8941243	NR_028110	19054	Mm.271249	NM_011154	ENSMUSG00000093803	Ppp2r3d	PP2A B''-PR59|PP2A PR59|PR59|Ppp2r3|Ppp2r3a	protein phosphatase 2 (formerly 2A), regulatory subunit B'', delta	protein-coding
atf7ip_1_peak_27836	chr20	58651187	58651187	+	358.281	NA	NA	NA	NA	NA
atf7ip_1_peak_34689	chr6	28080933	28080933	+	357.026	NA	intron (NM_001361125, intron 2 of 10)	intron (NM_001361125, intron 2 of 10)	45493	NM_001311072	14823	Mm.320732	NM_008174	ENSMUSG00000024211	Grm8	A230002O04|GluR8|Gprc1h|mGluR8	glutamate receptor, metabotropic 8	protein-coding
atf7ip_1_peak_18224	chr17	18087871	18087871	+	355.647	NA	intron (NM_001104540, intron 1 of 5)	intron (NM_001104540, intron 1 of 5)	2814	NM_001104540	665210	Mm.469864	NM_001104540	ENSMUSG00000091206	Vmn2r91	EG665210	vomeronasal 2, receptor 91	protein-coding
atf7ip_1_peak_41333	chr8	145052438	145052438	+	355.6	NA	Intergenic	Intergenic	15788808	NM_001346808	102635552		NM_001346808		Gm32856	-	predicted gene, 32856	protein-coding
atf7ip_1_peak_6215	chr10	42782744	42782744	+	353.501	NA	intron (NM_001359285, intron 1 of 19)	L1Md_F2|LINE|L1	21248	NM_001359284	140740	Mm.214344	NM_153055	ENSMUSG00000019802	Sec63	5730478J10Rik|AI649014|AW319215	SEC63-like (S. cerevisiae)	protein-coding
atf7ip_1_peak_4740	chr1	218285260	218285260	+	352.189	NA	Intergenic	Intergenic	-23108545	NM_007758	12902	Mm.235387	NM_007758	ENSMUSG00000026616	Cr2	C3DR|CD21|CD35|Cr-1|Cr-2|Cr1	complement receptor 2	protein-coding
atf7ip_1_peak_22848	chr19	58380770	58380770	+	351.563	NA	intron (NM_001285457, intron 4 of 9)	intron (NM_001285457, intron 4 of 9)	74628	NR_104342	14585	Mm.88367	NM_010279	ENSMUSG00000025089	Gfra1	AU042498	glial cell line derived neurotrophic factor family receptor alpha 1	protein-coding
atf7ip_1_peak_22682	chr19	49580683	49580683	+	350.413	NA	Intergenic	(GAAA)n|Simple_repeat|Simple_repeat	1097963	NM_001360457	58178	Mm.313672	NM_021377	ENSMUSG00000043531	Sorcs1	Sorcs|mSorCS	sortilin-related VPS10 domain containing receptor 1	protein-coding
atf7ip_1_peak_4689	chr1	206612486	206612486	+	349.11	NA	Intergenic	Intergenic	-11435771	NM_007758	12902	Mm.235387	NM_007758	ENSMUSG00000026616	Cr2	C3DR|CD21|CD35|Cr-1|Cr-2|Cr1	complement receptor 2	protein-coding
atf7ip_1_peak_14119	chr14	104816102	104816102	+	348.077	NA	intron (NR_015593, intron 2 of 5)	intron (NR_015593, intron 2 of 5)	176955	NR_015593	320249	Mm.320725	NR_015593	ENSMUSG00000115432	D130009I18Rik	-	RIKEN cDNA D130009I18 gene	ncRNA
atf7ip_1_peak_28133	chr21	44939973	44939973	+	347.257	NA	NA	NA	NA	NA
atf7ip_1_peak_36735	chr6	157323563	157323563	+	347.174	NA	Intergenic	Intergenic	7757481	NM_001360951	436100		NM_001360951		Gm21814	6620401J10Rik	predicted gene, 21814	protein-coding
atf7ip_1_peak_8202	chr11	59810833	59810833	+	345.879	NA	promoter-TSS (NM_001271356)	promoter-TSS (NM_001271356)	753	NR_045686	100504104	Mm.391737	NR_045686	ENSMUSG00000087249	Gm16062	-	predicted gene 16062	ncRNA
atf7ip_1_peak_19295	chr17	42773404	42773404	+	345.339	NA	Intergenic	L1Md_F3|LINE|L1	-31225	NM_001033493	435529	Mm.136350	NM_001033493	ENSMUSG00000057899	Adgrf2	Gpr111|PGR20	adhesion G protein-coupled receptor F2	protein-coding
atf7ip_1_peak_22903	chr2	3575183	3575183	+	345.168	NA	Intergenic	Intergenic	62118	NM_177647	227526	Mm.211455	NM_177647	ENSMUSG00000039496	Cdnf	9330140G23|Armetl1	cerebral dopamine neurotrophic factor	protein-coding
atf7ip_1_peak_23123	chr2	55269280	55269280	+	344.878	NA	Intergenic	L1_Mus1|LINE|L1	-166690	NM_008426	16519	Mm.5127	NM_008426	ENSMUSG00000026824	Kcnj3	GIRK-1|GIRK1|Kcnf3|Kir3.1	potassium inwardly-rectifying channel, subfamily J, member 3	protein-coding
atf7ip_1_peak_27708	chr20	33401572	33401572	+	344.784	NA	NA	NA	NA	NA
atf7ip_1_peak_18082	chr16	89093826	89093826	+	344.038	NA	Intergenic	Intergenic	-29824	NM_001276278	68637	Mm.384089	NM_001276278	ENSMUSG00000068073	1110025L11Rik	-	RIKEN cDNA 1110025L11 gene	protein-coding
atf7ip_1_peak_34040	chr5	70415290	70415290	+	342.712	NA	Intergenic	Intergenic	427327	NM_010252	14405	Mm.255292	NM_010252	ENSMUSG00000001260	Gabrg1	GabaA|GabaA/BZ	gamma-aminobutyric acid (GABA) A receptor, subunit gamma 1	protein-coding
atf7ip_1_peak_25206	chr2	231786393	231786393	+	341	NA	Intergenic	Intergenic	49795167	NM_001205282	672125	Mm.489571	NM_001205282	ENSMUSG00000098505	Gm14496	-	predicted gene 14496	protein-coding
atf7ip_1_peak_13814	chr14	24188970	24188970	+	341	NA	intron (NM_001163513, intron 5 of 31)	L1MC4a|LINE|L1	56950	NM_027726	71228	Mm.68971	NM_027726	ENSMUSG00000021782	Dlg5	4933429D20Rik|T25557|mKIAA0583	discs large MAGUK scaffold protein 5	protein-coding
atf7ip_1_peak_15705	chr15	75368652	75368652	+	340.541	NA	Intergenic	L1Md_F2|LINE|L1	63177	NR_108041	105892	Mm.38909	NM_001039720	ENSMUSG00000053168	9030619P08Rik	-	lymphocyte antigen 6 complex pseudogene	pseudo
atf7ip_1_peak_22073	chr18	70205740	70205740	+	338.779	NA	Intergenic	Intergenic	38844	NM_029346	75577	Mm.58214	NM_029346	ENSMUSG00000024512	Dynap	2310002L13Rik	dynactin associated protein	protein-coding
atf7ip_1_peak_25266	chr2	241102360	241102360	+	338.779	NA	Intergenic	Intergenic	59111134	NM_001205282	672125	Mm.489571	NM_001205282	ENSMUSG00000098505	Gm14496	-	predicted gene 14496	protein-coding
atf7ip_1_peak_28645	chr3	12556994	12556994	+	338.379	NA	Intergenic	L1_Mus2|LINE|L1	-712635	NR_040751	100038545	Mm.388494	NR_040751	ENSMUSG00000104015	Gm10745	-	predicted gene 10745	ncRNA
atf7ip_1_peak_22144	chr19	2740235	2740235	+	338.379	NA	Intergenic	Intergenic	457468	NR_045304	70011	Mm.393871	NR_045304	ENSMUSG00000100969	1700030N03Rik	1700087C08Rik	RIKEN cDNA 1700030N03 gene	ncRNA
atf7ip_1_peak_25284	chr20	1118543	1118543	+	338.351	NA	NA	NA	NA	NA
atf7ip_1_peak_269	chr1	37990066	37990066	+	335.214	NA	intron (NM_172054, intron 4 of 4)	B2_Mm2|SINE|B2	7142	NM_172054	98258	Mm.28438	NM_172054	ENSMUSG00000058407	Txndc9	AI098020|APACD	thioredoxin domain containing 9	protein-coding
atf7ip_1_peak_10764	chr12	75511653	75511653	+	334.878	NA	intron (NM_012024, intron 3 of 13)	intron (NM_012024, intron 3 of 13)	84547	NM_012024	26932	Mm.259626	NM_012024	ENSMUSG00000021051	Ppp2r5e	4633401M22Rik|AI449017|B56beta	protein phosphatase 2, regulatory subunit B', epsilon	protein-coding
atf7ip_1_peak_15898	chr16	569916	569916	+	334.048	NA	Intergenic	Intergenic	-3022482	NM_146860	258859	Mm.377723	NM_146860	ENSMUSG00000051003	Olfr161	MOR131-1|OR912-47M6	olfactory receptor 161	protein-coding
atf7ip_1_peak_10614	chr12	38316705	38316705	+	334.048	NA	intron (NM_178681, intron 19 of 24)	Lx9|LINE|L1	297816	NR_045943	73867	Mm.78933	NR_045943	ENSMUSG00000112967	4930428E07Rik	-	RIKEN cDNA 4930428E07 gene	ncRNA
atf7ip_1_peak_13545	chr13	30617854	30617854	+	334.048	NA	intron (NR_045975, intron 2 of 3)	Lx5b|LINE|L1	2811	NR_045975	75090	Mm.292232	NR_045975	ENSMUSG00000086263	4930519D14Rik	-	RIKEN cDNA 4930519D14 gene	ncRNA
atf7ip_1_peak_22121	chr19	1383847	1383847	+	334.013	NA	Intergenic	Intergenic	1813856	NR_045304	70011	Mm.393871	NR_045304	ENSMUSG00000100969	1700030N03Rik	1700087C08Rik	RIKEN cDNA 1700030N03 gene	ncRNA
atf7ip_1_peak_28219	chr22	21982847	21982847	+	333.466	NA	NA	NA	NA	NA
atf7ip_1_peak_15818	chr15	89894055	89894055	+	332.699	NA	Intergenic	Intergenic	-52195	NM_018803	54526	Mm.261601	NM_018803	ENSMUSG00000063260	Syt10	-	synaptotagmin X	protein-coding
atf7ip_1_peak_28821	chr3	51538654	51538654	+	332.645	NA	intron (NM_080793, intron 3 of 7)	intron (NM_080793, intron 3 of 7)	-21103	NR_033624	100039684	Mm.387178	NR_033624		5031434O11Rik	AI481280|Gm2370	RIKEN cDNA 5031434O11 gene	ncRNA
atf7ip_1_peak_28825	chr3	51995959	51995959	+	331.889	NA	intron (NM_001004176, intron 1 of 4)	intron (NM_001004176, intron 1 of 4)	109047	NM_001004176	433586	Mm.234972	NM_001004176	ENSMUSG00000061143	Maml3	AV234550|BC049812|Mam-2|mKIAA1816	mastermind like transcriptional coactivator 3	protein-coding
atf7ip_1_peak_10746	chr12	68686939	68686939	+	331.889	NA	Intergenic	Lx8b|LINE|L1	472247	NM_009093	20090	Mm.379006	NM_009093	ENSMUSG00000034892	Rps29	-	ribosomal protein S29	protein-coding
atf7ip_1_peak_21978	chr18	35972610	35972610	+	331.163	NA	intron (NM_028707, intron 1 of 14)	MIRb|SINE|MIR	7780	NR_110349	74002	Mm.196944	NM_028707	ENSMUSG00000024347	Psd2	6330404E20Rik|AW125584|EFA6C	pleckstrin and Sec7 domain containing 2	protein-coding
atf7ip_1_peak_18085	chr16	89241151	89241151	+	329.988	NA	Intergenic	MTC|LTR|ERVL-MaLR	35290	NM_001163615	622935	Mm.459837	NM_001163615	ENSMUSG00000091039	Krtap20-2	1190004K03Rik|EG622935|Gm6371	keratin associated protein 20-2	protein-coding
atf7ip_1_peak_33405	chr4	70688371	70688371	+	329.743	NA	Intergenic	RLTR13C1|LTR|ERVK	-153443	NM_172694	230316	Mm.251188	NM_172694	ENSMUSG00000039270	Megf9	4933405H16Rik|9630025C07|Egfl5|mKIAA0818	multiple EGF-like-domains 9	protein-coding
atf7ip_1_peak_19406	chr17	51153534	51153534	+	328.477	NA	intron (NM_028162, intron 1 of 21)	L1_Mus2|LINE|L1	5844	NM_001285993	72238	Mm.120650	NM_028162	ENSMUSG00000023923	Tbc1d5	1600014N05Rik	TBC1 domain family, member 5	protein-coding
atf7ip_1_peak_6798	chr11	47578997	47578997	+	326.433	NA	Intergenic	Intergenic	-199695	NM_011891	24052	Mm.338890	NM_011891	ENSMUSG00000020354	Sgcd	35kDa|delta-SG	sarcoglycan, delta (dystrophin-associated glycoprotein)	protein-coding
atf7ip_1_peak_6792	chr11	46936660	46936660	+	326.405	NA	Intergenic	Intergenic	125861	NM_178759	276891	Mm.69002	NM_178759	ENSMUSG00000055546	Timd4	B430010N18Rik|TIM-4|Tim4	T cell immunoglobulin and mucin domain containing 4	protein-coding
atf7ip_1_peak_36607	chr6	131628280	131628280	+	326.123	NA	Intergenic	Intergenic	2550	NM_199156	387355	Mm.377916	NM_199156	ENSMUSG00000054497	Tas2r130	STC74|T2R30|Tas2r30|Tas2r7|mt2r42	taste receptor, type 2, member 130	protein-coding
atf7ip_1_peak_27752	chr20	41693522	41693522	+	325.846	NA	NA	NA	NA	NA
atf7ip_1_peak_10957	chr12	123602055	123602055	+	325.406	NA	Intergenic	Intergenic	3656093	NM_001294146	217951	Mm.387395	NM_001160385	ENSMUSG00000048004	Tmem196	Gm528	transmembrane protein 196	protein-coding
atf7ip_1_peak_22856	chr19	58519936	58519936	+	324.303	NA	intron (NM_029372, intron 3 of 8)	intron (NM_029372, intron 3 of 8)	7934	NM_029372	75645	Mm.159542	NM_029372	ENSMUSG00000025090	Ccdc172	1700011F14Rik	coiled-coil domain containing 172	protein-coding
atf7ip_1_peak_30924	chr3	185499020	185499020	+	323.244	NA	Intergenic	Intergenic	25659370	NM_001356350	68151	Mm.6766	NM_026582	ENSMUSG00000028173	Wls	5031439A09Rik|AI173978|AI987742|EVI|Gpr177	wntless WNT ligand secretion mediator	protein-coding
atf7ip_1_peak_4572	chr1	179882732	179882732	+	322.22	NA	Intergenic	Intergenic	-78028	NM_001359541	226751	Mm.259655	NM_001033285	ENSMUSG00000026490	Cdc42bpa	A930014J19Rik|DMPK-like	CDC42 binding protein kinase alpha	protein-coding
atf7ip_1_peak_34167	chr5	103120207	103120207	+	321.535	NA	intron (NM_001081567, intron 2 of 13)	intron (NM_001081567, intron 2 of 13)	-61815	NM_001318131	26414	Mm.39253	NM_009158	ENSMUSG00000046709	Mapk10	C230008H04Rik|JNK3|JNK3B1|JNK3B2|SAPK(beta)|Serk2|p493F12|p54bSAPK	mitogen-activated protein kinase 10	protein-coding
atf7ip_1_peak_4721	chr1	212791851	212791851	+	321.319	NA	Intergenic	Intergenic	-17615136	NM_007758	12902	Mm.235387	NM_007758	ENSMUSG00000026616	Cr2	C3DR|CD21|CD35|Cr-1|Cr-2|Cr1	complement receptor 2	protein-coding
atf7ip_1_peak_25290	chr20	2470824	2470824	+	321.278	NA	NA	NA	NA	NA
atf7ip_1_peak_13766	chr13	113208736	113208736	+	321.204	NA	promoter-TSS (NM_023612)	promoter-TSS (NM_023612)	-923	NM_023612	71690	Mm.38929	NM_023612	ENSMUSG00000042379	Esm1	0610042H23Rik|AV004503|ESM-1	endothelial cell-specific molecule 1	protein-coding
atf7ip_1_peak_30746	chr3	131502993	131502993	+	321.084	NA	Intergenic	MTA_Mm|LTR|ERVL-MaLR	-61775	NM_011863	23971	Mm.244912	NM_011863	ENSMUSG00000028032	Papss1	AI325286|Asapk|SK1	3'-phosphoadenosine 5'-phosphosulfate synthase 1	protein-coding
atf7ip_1_peak_27728	chr20	36236416	36236416	+	320.143	NA	NA	NA	NA	NA
atf7ip_1_peak_38646	chr7	128343949	128343949	+	320.143	NA	Intergenic	Intergenic	-45818	NM_145590	233913	Mm.220880	NM_145590	ENSMUSG00000030780	BC017158	-	cDNA sequence BC017158	protein-coding
atf7ip_1_peak_15478	chr15	34969775	34969775	+	319.553	NA	intron (NM_001357821, intron 9 of 11)	intron (NM_001357821, intron 9 of 11)	131726	NM_001271704	16539	Mm.71045	NM_181317	ENSMUSG00000050963	Kcns2	E130006J24Rik|Kv9.2	K+ voltage-gated channel, subfamily S, 2	protein-coding
atf7ip_1_peak_25158	chr2	223957413	223957413	+	319.308	NA	Intergenic	Intergenic	41966187	NM_001205282	672125	Mm.489571	NM_001205282	ENSMUSG00000098505	Gm14496	-	predicted gene 14496	protein-coding
atf7ip_1_peak_28836	chr3	53347673	53347673	+	319.227	NA	Intergenic	Intergenic	115585	NM_172501	212114	Mm.85744	NM_172501	ENSMUSG00000042997	Nhlrc3	4833441N19|8030451K01Rik|mKIAA4083	NHL repeat containing 3	protein-coding
atf7ip_1_peak_8337	chr11	78079920	78079920	+	317.394	NA	intron (NM_022313, intron 1 of 9)	ID_B1|SINE|B4	463	NM_022313	57837	Mm.21096	NM_022313	ENSMUSG00000020832	Eral1	2610524P08Rik|9130407C09Rik|AU019798|Era|M-ERA|MERA-S|MERA-W	Era (G-protein)-like 1 (E. coli)	protein-coding
atf7ip_1_peak_41287	chr8	142670005	142670005	+	316.783	NA	Intergenic	Intergenic	13406375	NM_001346808	102635552		NM_001346808		Gm32856	-	predicted gene, 32856	protein-coding
atf7ip_1_peak_18208	chr17	16217156	16217156	+	316.515	NA	Intergenic	Intergenic	-390570	NM_178615	68799	Mm.293466	NM_178615	ENSMUSG00000048027	Rgmb	1110059F19Rik|DRAGON	repulsive guidance molecule family member B	protein-coding
atf7ip_1_peak_30814	chr3	155854548	155854548	+	315.995	NA	Intergenic	Intergenic	-121806	NR_040553	329780	Mm.119000	NR_040553	ENSMUSG00000104553	9330178D15Rik	9330178D15	RIKEN cDNA 9330178D15 gene	ncRNA
atf7ip_1_peak_34183	chr5	111092269	111092269	+	315.683	NA	intron (NM_001267622, intron 3 of 22)	MMERVK10C-int|LTR|ERVK	88125	NR_030482	735278		NR_030482	ENSMUSG00000076163	Mir701	Mirn701|mir-701|mmu-mir-701	microRNA 701	ncRNA
atf7ip_1_peak_17965	chr16	67873037	67873037	+	315.407	NA	Intergenic	Intergenic	-252129	NM_001145977	239857	Mm.394300	NM_178721	ENSMUSG00000064115	Cadm2	2900078E11Rik|9330131D06|A830029E02Rik|Igdf4d|Igsf4d|NECL3|SynCAM 2|SynCAM2	cell adhesion molecule 2	protein-coding
atf7ip_1_peak_8219	chr11	62591635	62591635	+	315.407	NA	intron (NM_011706, intron 9 of 15)	PB1|SINE|Alu	-11242	NR_030738	69221	Mm.270874	NR_030738	ENSMUSG00000086841	2410006H16Rik	-	RIKEN cDNA 2410006H16 gene	ncRNA
atf7ip_1_peak_41316	chr8	144409343	144409343	+	315.023	NA	Intergenic	Intergenic	15145713	NM_001346808	102635552		NM_001346808		Gm32856	-	predicted gene, 32856	protein-coding
atf7ip_1_peak_38711	chr7	141551357	141551357	+	314.631	NA	Intergenic	(TA)n|Simple_repeat|Simple_repeat	-10823	NM_001357068	11772	Mm.253090	NM_007459	ENSMUSG00000002957	Ap2a2	2410074K14Rik|AF006990|AW146353|Adtab|C78001|L25	adaptor-related protein complex 2, alpha 2 subunit	protein-coding
atf7ip_1_peak_6655	chr11	7987158	7987158	+	314.63	NA	Intergenic	L1Md_F2|LINE|L1	677377	NM_001083587	319939	Mm.337820	NM_001083587	ENSMUSG00000020422	Tns3	BC023928|F830010I22Rik|TEM6|Tens1	tensin 3	protein-coding
atf7ip_1_peak_15913	chr16	1773180	1773180	+	313.921	NA	Intergenic	Intergenic	-1819218	NM_146860	258859	Mm.377723	NM_146860	ENSMUSG00000051003	Olfr161	MOR131-1|OR912-47M6	olfactory receptor 161	protein-coding
atf7ip_1_peak_8409	chr11	112074090	112074090	+	313.478	NA	Intergenic	Intergenic	637266	NR_024085	217294	Mm.297761	NM_146031	ENSMUSG00000041674	BC006965	-	cDNA sequence BC006965	ncRNA
atf7ip_1_peak_6447	chr10	93702671	93702671	+	313.269	NA	intron (NM_021320, intron 3 of 9)	B3A|SINE|B2	-19349	NR_038017	100504069	Mm.391412	NR_038017	ENSMUSG00000085723	Gm15915	-	predicted gene 15915	ncRNA
atf7ip_1_peak_43435	chr9	137423196	137423196	+	313.006	NA	Intergenic	Intergenic	-12946334	NR_028110	19054	Mm.271249	NM_011154	ENSMUSG00000093803	Ppp2r3d	PP2A B''-PR59|PP2A PR59|PR59|Ppp2r3|Ppp2r3a	protein phosphatase 2 (formerly 2A), regulatory subunit B'', delta	protein-coding
atf7ip_1_peak_41446	chr9	37800737	37800737	+	312.117	NA	Intergenic	Lx5c|LINE|L1	-3152	NM_146883	258883	Mm.377734	NM_146883	ENSMUSG00000066750	Olfr876	MOR161-1	olfactory receptor 876	protein-coding
atf7ip_1_peak_8675	chr12	34022421	34022421	+	311.858	NA	Intergenic	Intergenic	64750	NM_011658	22160	Mm.3280	NM_011658	ENSMUSG00000035799	Twist1	M-Twist|Pde|Ska10|Ska<m10Jus>|Twist|bHLHa38|pdt	twist basic helix-loop-helix transcription factor 1	protein-coding
atf7ip_1_peak_400	chr1	63523297	63523297	+	311.257	NA	intron (NM_011780, intron 4 of 25)	intron (NM_011780, intron 4 of 25)	77406	NM_011780	23792	Mm.124892	NM_011780	ENSMUSG00000025964	Adam23	AW046396|MDC3	a disintegrin and metallopeptidase domain 23	protein-coding
atf7ip_1_peak_30794	chr3	149752532	149752532	+	310.676	NA	Intergenic	Intergenic	477795	NR_040591	381482	Mm.393866	NR_040591		Gm1653	-	predicted gene 1653	ncRNA
atf7ip_1_peak_28186	chr22	19432472	19432472	+	310.505	NA	NA	NA	NA	NA
atf7ip_1_peak_43843	chrX	73944254	73944254	+	310.46	NA	3' UTR (NM_008224, exon 26 of 26)	3' UTR (NM_008224, exon 26 of 26)	-13404	NM_001164704	19703	Mm.236969	NM_023132	ENSMUSG00000031387	Renbp	Age|Rnbp	renin binding protein	protein-coding
atf7ip_1_peak_6790	chr11	46700807	46700807	+	310.145	NA	intron (NM_134249, intron 1 of 8)	RLTR14-int|LTR|ERV1	-1977	NM_001161355	171284	Mm.234654	NM_134249	ENSMUSG00000040413	Timd2	AA816106|AU019358|AU019662|C78111|G9D3|TIM-2|Tim2	T cell immunoglobulin and mucin domain containing 2	protein-coding
atf7ip_1_peak_43434	chr9	137255266	137255266	+	309.773	NA	Intergenic	Intergenic	-12778404	NR_028110	19054	Mm.271249	NM_011154	ENSMUSG00000093803	Ppp2r3d	PP2A B''-PR59|PP2A PR59|PR59|Ppp2r3|Ppp2r3a	protein phosphatase 2 (formerly 2A), regulatory subunit B'', delta	protein-coding
atf7ip_1_peak_34013	chr5	69560146	69560146	+	309.773	NA	intron (NM_001310631, intron 5 of 14)	intron (NM_001310631, intron 5 of 14)	3222	NM_172711	231279	Mm.21105	NM_172711	ENSMUSG00000029208	Guf1	4631409J12|AA407526|EF-4	GUF1 homolog, GTPase	protein-coding
atf7ip_1_peak_4667	chr1	205211730	205211730	+	309.773	NA	Intergenic	Intergenic	-10035015	NM_007758	12902	Mm.235387	NM_007758	ENSMUSG00000026616	Cr2	C3DR|CD21|CD35|Cr-1|Cr-2|Cr1	complement receptor 2	protein-coding
atf7ip_1_peak_4666	chr1	205122302	205122302	+	309.773	NA	Intergenic	Intergenic	-9945587	NM_007758	12902	Mm.235387	NM_007758	ENSMUSG00000026616	Cr2	C3DR|CD21|CD35|Cr-1|Cr-2|Cr1	complement receptor 2	protein-coding
atf7ip_1_peak_28816	chr3	50569447	50569447	+	309.767	NA	Intergenic	Intergenic	-125834	NM_011990	26570	Mm.260988	NM_011990	ENSMUSG00000027737	Slc7a11	9930009M05Rik|AI451155|sut|xCT	solute carrier family 7 (cationic amino acid transporter, y+ system), member 11	protein-coding
atf7ip_1_peak_13580	chr13	40771227	40771227	+	309.585	NA	Intergenic	Intergenic	-36307	NM_001301674	21418	Mm.85544	NM_011547	ENSMUSG00000021359	Tfap2a	AP-2|AP2alpha|Ap-2 (a)|Ap2|Ap2tf|Tcfap2a	transcription factor AP-2, alpha	protein-coding
atf7ip_1_peak_6553	chr10	120851285	120851285	+	309.25	NA	intron (NM_177092, intron 3 of 6)	intron (NM_177092, intron 3 of 6)	-6344	NR_038023	100504616	Mm.451174	NR_038023	ENSMUSG00000087480	Gm15910	-	predicted gene 15910	ncRNA
atf7ip_1_peak_15479	chr15	34988341	34988341	+	308.418	NA	intron (NM_001357821, intron 9 of 11)	L1Md_T|LINE|L1	150292	NM_001271704	16539	Mm.71045	NM_181317	ENSMUSG00000050963	Kcns2	E130006J24Rik|Kv9.2	K+ voltage-gated channel, subfamily S, 2	protein-coding
atf7ip_1_peak_8266	chr11	66002224	66002224	+	308.366	NA	intron (NM_001099633, intron 38 of 68)	Lx8b|LINE|L1	-165811	NR_153847	100093714	Mm.465886	NR_153847		Gm12296	-	predicted gene 12296	ncRNA
atf7ip_1_peak_13982	chr14	70359772	70359772	+	307.518	NA	Intergenic	ORR1A2-int|LTR|ERVL-MaLR	-8348	NM_144808	213053	Mm.270647	NM_144808	ENSMUSG00000022094	Slc39a14	FAD-123|ZIP-14|Zip14|fad123	solute carrier family 39 (zinc transporter), member 14	protein-coding
atf7ip_1_peak_38704	chr7	139133714	139133714	+	306.345	NA	intron (NM_021302, intron 2 of 11)	L1MC5a|LINE|L1	47713	NM_011993	26757	Mm.250414	NM_011993	ENSMUSG00000025478	Dpysl4	AI173505|CRMP-3|Crmp3|DPY4|Drp-4|Ulip4	dihydropyrimidinase-like 4	protein-coding
atf7ip_1_peak_36930	chr7	40134677	40134677	+	306.037	NA	Intergenic	Lx4A|LINE|L1	-540060	NR_045504	71029	Mm.399496	NR_045504	ENSMUSG00000102004	4933402C06Rik	-	RIKEN cDNA 4933402C06 gene	ncRNA
atf7ip_1_peak_22978	chr2	24076407	24076407	+	306.037	NA	intron (NM_199059, intron 5 of 6)	PB1D10|SINE|Alu	20188	NM_001289689	227606	Mm.301625	NM_199059	ENSMUSG00000061809	Tbpl2	Gm348|Trf3	TATA box binding protein like 2	protein-coding
atf7ip_1_peak_10875	chr12	109052552	109052552	+	305.635	NA	intron (NM_001163175, intron 2 of 6)	CpG	15665	NM_001163175	380785	Mm.342085	NM_001163175	ENSMUSG00000040867	Begain	BM948371|Gm897	brain-enriched guanylate kinase-associated	protein-coding
atf7ip_1_peak_25051	chr2	196799743	196799743	+	305.635	NA	Intergenic	Intergenic	14808517	NM_001205282	672125	Mm.489571	NM_001205282	ENSMUSG00000098505	Gm14496	-	predicted gene 14496	protein-coding
atf7ip_1_peak_19205	chr17	30906285	30906285	+	304.228	NA	intron (NM_021332, intron 1 of 12)	intron (NM_021332, intron 1 of 12)	4418	NM_021332	14652	Mm.390969	NM_021332	ENSMUSG00000024027	Glp1r	GLP-1R|GLP1Rc	glucagon-like peptide 1 receptor	protein-coding
atf7ip_1_peak_22622	chr19	45079219	45079219	+	303.564	NA	TTS (NM_001362398)	TTS (NM_001362398)	3132	NM_178929	107250	Mm.24417	NM_178929	ENSMUSG00000025213	Kazald1	AI842353|Bono1|IGFBP-rP10	Kazal-type serine peptidase inhibitor domain 1	protein-coding
atf7ip_1_peak_38909	chr8	37849962	37849962	+	303.435	NA	intron (NM_145841, intron 2 of 7)	L1Md_T|LINE|L1	402240	NR_029884	723860		NR_029884	ENSMUSG00000065457	Mir383	Mirn383|mir-383|mmu-mir-383	microRNA 383	ncRNA
atf7ip_1_peak_10878	chr12	109477586	109477586	+	303.052	NA	Intergenic	CT-rich|Low_complexity|Low_complexity	24131	NM_001190703	13386	Mm.157069	NM_010052	ENSMUSG00000040856	Dlk1	AW742678|DLK-1|DlkI|FA1|Ly107|Peg9|SCP1|ZOG|pG2|pref-1	delta like non-canonical Notch ligand 1	protein-coding
atf7ip_1_peak_19554	chr17	81637118	81637118	+	301.958	NA	intron (NR_104580, intron 2 of 8)	intron (NR_104580, intron 2 of 8)	101269	NM_001286684	20541	Mm.265834	NM_011406	ENSMUSG00000054640	Slc8a1	AI852629|AV344025|D930008O12Rik|Ncx1	solute carrier family 8 (sodium/calcium exchanger), member 1	protein-coding
atf7ip_1_peak_23183	chr2	71130582	71130582	+	301.937	NA	intron (NM_028593, intron 2 of 3)	intron (NM_028593, intron 2 of 3)	12528	NM_028593	73649	Mm.45435	NM_028593	ENSMUSG00000027015	Cybrd1	2210407P13Rik|Dcytb	cytochrome b reductase 1	protein-coding
atf7ip_1_peak_22780	chr19	55634937	55634937	+	300.785	NA	Intergenic	Intergenic	67267	NR_045318	77594	Mm.329924	NR_045318	ENSMUSG00000097632	4930552P12Rik	-	RIKEN cDNA 4930552P12 gene	ncRNA
atf7ip_1_peak_15556	chr15	49621037	49621037	+	299.939	NA	Intergenic	Intergenic	-829048	NM_001081391	239420	Mm.309363	NM_001081391	ENSMUSG00000022311	Csmd3	4930500N14Rik|mKIAA1894	CUB and Sushi multiple domains 3	protein-coding
atf7ip_1_peak_22951	chr2	15591817	15591817	+	299.432	NA	intron (NM_001310455, intron 5 of 38)	intron (NM_001310455, intron 5 of 38)	65338	NM_001310455	102635496		NM_001310455	ENSMUSG00000075520	Malrd1	Diet1|Gm13318|Gm13364	MAM and LDL receptor class A domain containing 1	protein-coding
atf7ip_1_peak_15636	chr15	65611166	65611166	+	298.742	NA	Intergenic	B4A|SINE|B4	-175854	NM_133766	76740	Mm.260647	NM_133766	ENSMUSG00000015002	Efr3a	A130089M23Rik|BB071175|C76891|C920006C10Rik|D030063F01Rik|mKIAA0143	EFR3 homolog A	protein-coding
atf7ip_1_peak_31044	chr4	4542091	4542091	+	298.742	NA	Intergenic	Intergenic	-12633	NM_001277919	622019	Mm.246123	NM_001277919		Gm11780	-	predicted gene 11780	protein-coding
atf7ip_1_peak_19218	chr17	32342203	32342203	+	297.893	NA	intron (NM_017476, intron 2 of 13)	MT2A|LTR|ERVL	8374	NM_017476	54194	Mm.281005	NM_017476	ENSMUSG00000002625	Akap8l	HAP95|Nakap95	A kinase (PRKA) anchor protein 8-like	protein-coding
atf7ip_1_peak_25067	chr2	201071958	201071958	+	297.461	NA	Intergenic	Intergenic	19080732	NM_001205282	672125	Mm.489571	NM_001205282	ENSMUSG00000098505	Gm14496	-	predicted gene 14496	protein-coding
atf7ip_1_peak_33437	chr4	77862787	77862787	+	296.489	NA	intron (NM_011211, intron 2 of 39)	Lx4B|LINE|L1	349108	NM_011211	19266	Mm.184021	NM_011211	ENSMUSG00000028399	Ptprd	1110002J03Rik|3000002J10Rik|B230219D21Rik|R-PTP-delta	protein tyrosine phosphatase, receptor type, D	protein-coding
atf7ip_1_peak_38412	chr7	72829285	72829285	+	295.319	NA	Intergenic	RMER20B|LTR|ERVK	272783	NR_046024	625243	Mm.261798	NR_046024	ENSMUSG00000108383	Gm6567	-	predicted gene 6567	ncRNA
atf7ip_1_peak_15902	chr16	690440	690440	+	294.538	NA	Intergenic	Intergenic	-2901958	NM_146860	258859	Mm.377723	NM_146860	ENSMUSG00000051003	Olfr161	MOR131-1|OR912-47M6	olfactory receptor 161	protein-coding
atf7ip_1_peak_195	chr1	27322098	27322098	+	294.274	NA	Intergenic	Intergenic	-561948	NR_151583	433281	Mm.329306	NR_151583	ENSMUSG00000101514	Gm5524	AI875557|EG433281	predicted gene 5524	ncRNA
atf7ip_1_peak_28296	chr22	37686319	37686319	+	293.896	NA	NA	NA	NA	NA
atf7ip_1_peak_6795	chr11	47248845	47248845	+	293.52	NA	intron (NM_011891, intron 2 of 7)	RSINE1|SINE|B4	130457	NM_011891	24052	Mm.338890	NM_011891	ENSMUSG00000020354	Sgcd	35kDa|delta-SG	sarcoglycan, delta (dystrophin-associated glycoprotein)	protein-coding
atf7ip_1_peak_6526	chr10	112447173	112447173	+	293.184	NA	intron (NM_001359753, intron 2 of 4)	intron (NM_001359753, intron 2 of 4)	175900	NM_001359753	268345	Mm.336242	NM_001025581	ENSMUSG00000035681	Kcnc2	AW047325|B230117I07|KShIIIA|Kv3.2	potassium voltage gated channel, Shaw-related subfamily, member 2	protein-coding
atf7ip_1_peak_18220	chr17	17591713	17591713	+	291.223	NA	intron (NM_172827, intron 1 of 17)	intron (NM_172827, intron 1 of 17)	32776	NM_172827	240028	Mm.328807	NM_172827	ENSMUSG00000023845	Lnpep	2010309L07Rik|4732490P18Rik|CAP|IRAP|PLAP|gp160|vp165	leucyl/cystinyl aminopeptidase	protein-coding
atf7ip_1_peak_38808	chr8	11284371	11284371	+	290.644	NA	intron (NM_009931, intron 1 of 51)	intron (NM_009931, intron 1 of 51)	-28434	NM_009932	12827	Mm.181021	NM_009932	ENSMUSG00000031503	Col4a2	Col4a-2	collagen, type IV, alpha 2	protein-coding
atf7ip_1_peak_4499	chr1	163321816	163321816	+	290.644	NA	Intergenic	Intergenic	-8166	NM_001025570	18933	Mm.288642	NM_011127	ENSMUSG00000026586	Prrx1	A230024N07Rik|AA755424|AI385634|AI843499|K-2|Pmx|Pmx1|Prx1|mHox	paired related homeobox 1	protein-coding
atf7ip_1_peak_18156	chr17	5469119	5469119	+	289.577	NA	Intergenic	L1Md_F2|LINE|L1	13950	NR_073378	666919		NR_073378		Gm8363	EG666919	non-SMC condensin II complex, subunit H2 pseudogene	pseudo
atf7ip_1_peak_34482	chr5	177600065	177600065	+	289.308	NA	Intergenic	Intergenic	-25948857	NM_027009	69263	Mm.12553	NM_027009	ENSMUSG00000033970	Rfc3	2810416I22Rik|38kDa|AU022547|Recc3	replication factor C (activator 1) 3	protein-coding
atf7ip_1_peak_25101	chr2	208025583	208025583	+	289.111	NA	Intergenic	Intergenic	26034357	NM_001205282	672125	Mm.489571	NM_001205282	ENSMUSG00000098505	Gm14496	-	predicted gene 14496	protein-coding
atf7ip_1_peak_15489	chr15	38454112	38454112	+	288.698	NA	Intergenic	Intergenic	36435	NR_105916	102465574		NR_105916	ENSMUSG00000099110	Mir6951	Gm27765|mmu-mir-6951	microRNA 6951	ncRNA
atf7ip_1_peak_34654	chr6	24666979	24666979	+	287.11	NA	Intergenic	Intergenic	-1984	NM_001167745	73178	Mm.1574	NM_028459	ENSMUSG00000029684	Wasl	2900021I12Rik|3110031I02Rik|N-WASP	Wiskott-Aldrich syndrome-like (human)	protein-coding
atf7ip_1_peak_373	chr1	54715812	54715812	+	286.899	NA	intron (NM_001081433, intron 16 of 27)	intron (NM_001081433, intron 16 of 27)	-158128	NM_001163314	241062	Mm.103539	NM_175508	ENSMUSG00000073678	Pgap1	5033403E17Rik|9030223K07Rik|A530084K22|D230012E17Rik|oto	post-GPI attachment to proteins 1	protein-coding
atf7ip_1_peak_19429	chr17	59209979	59209979	+	286.757	NA	Intergenic	Intergenic	-196657	NM_026497	67993	Mm.36507	NM_026497	ENSMUSG00000024228	Nudt12	0610016O18Rik	nudix (nucleoside diphosphate linked moiety X)-type motif 12	protein-coding
atf7ip_1_peak_15630	chr15	64387791	64387791	+	285.209	NA	Intergenic	Intergenic	-4872	NM_001276461	13196	Mm.277236	NM_010026	ENSMUSG00000022377	Asap1	AV239055|DEF-1|Ddef1|PAP|mKIAA1249|s19	ArfGAP with SH3 domain, ankyrin repeat and PH domain1	protein-coding
atf7ip_1_peak_539	chr1	99969964	99969964	+	284.812	NA	intron (NM_172851, intron 3 of 23)	intron (NM_172851, intron 3 of 23)	197199	NM_172851	241175	Mm.251301	NM_172851	ENSMUSG00000067028	Cntnap5b	C230078M14Rik|Caspr5-2	contactin associated protein-like 5B	protein-coding
atf7ip_1_peak_13928	chr14	60734724	60734724	+	284.812	NA	intron (NM_001310594, intron 1 of 9)	B2_Mm1t|SINE|B2	1820	NM_001310594	219140	Mm.149776	NM_001033272	ENSMUSG00000021990	Spata13	C79050|ESTM11|X83327|mFLJ00298	spermatogenesis associated 13	protein-coding
atf7ip_1_peak_19355	chr17	44015042	44015042	+	283.362	NA	intron (NM_030598, intron 1 of 3)	intron (NM_030598, intron 1 of 3)	61851	NM_030598	53901	Mm.251242	NM_030598	ENSMUSG00000039601	Rcan2	Csp2|Dscr1l1|MCIP2|ZAKI-4	regulator of calcineurin 2	protein-coding
atf7ip_1_peak_33460	chr4	83456003	83456003	+	283.216	NA	3' UTR (NM_133948, exon 16 of 16)	3' UTR (NM_133948, exon 16 of 16)	30460	NM_001347143	101739	Mm.105331	NM_133948	ENSMUSG00000028484	Psip1	AA408851|AU015605|Dfs70|Ledgfa|Ledgfb|Psip2	PC4 and SFRS1 interacting protein 1	protein-coding
atf7ip_1_peak_22348	chr19	19192193	19192193	+	282.937	NA	Intergenic	(TATG)n|Simple_repeat|Simple_repeat	-80997	NM_001043354	225998	Mm.234641	NM_146095	ENSMUSG00000036192	Rorb	Nr1f2|RZR-beta|RZRB|Rorbeta|hstp	RAR-related orphan receptor beta	protein-coding
atf7ip_1_peak_28332	chr22	43143450	43143450	+	282.881	NA	NA	NA	NA	NA
atf7ip_1_peak_22778	chr19	55580937	55580937	+	282.509	NA	intron (NM_001360431, intron 8 of 8)	intron (NM_001360431, intron 8 of 8)	121267	NR_045318	77594	Mm.329924	NR_045318	ENSMUSG00000097632	4930552P12Rik	-	RIKEN cDNA 4930552P12 gene	ncRNA
atf7ip_1_peak_10847	chr12	103957225	103957225	+	281.742	NA	promoter-TSS (NM_009247)	promoter-TSS (NM_009247)	-328	NM_009247	20704	Mm.312593	NM_009247	ENSMUSG00000072849	Serpina1e	Dom5|PI5|Spi1-5	serine (or cysteine) peptidase inhibitor, clade A, member 1E	protein-coding
atf7ip_1_peak_4550	chr1	173714888	173714888	+	280.925	NA	Intergenic	PB1D9|SINE|Alu	26921	NM_001204910	226691	Mm.440876	NM_001204910	ENSMUSG00000073490	Ifi207	AI607873|Pyhin-A|pyhinA	interferon activated gene 207	protein-coding
atf7ip_1_peak_27856	chr20	63658278	63658278	+	280.886	NA	NA	NA	NA	NA
atf7ip_1_peak_8247	chr11	65096105	65096105	+	280.886	NA	intron (NM_001099288, intron 1 of 19)	B4A|SINE|B4	66856	NM_175003	216831	Mm.134338	NM_175003	ENSMUSG00000033389	Arhgap44	6330543G20|AI840762|AU040829|AW493732|Rich2	Rho GTPase activating protein 44	protein-coding
atf7ip_1_peak_27727	chr20	36051021	36051021	+	278.837	NA	NA	NA	NA	NA
atf7ip_1_peak_43365	chr9	128787226	128787226	+	278.837	NA	Intergenic	Intergenic	-4310364	NR_028110	19054	Mm.271249	NM_011154	ENSMUSG00000093803	Ppp2r3d	PP2A B''-PR59|PP2A PR59|PR59|Ppp2r3|Ppp2r3a	protein phosphatase 2 (formerly 2A), regulatory subunit B'', delta	protein-coding
atf7ip_1_peak_13657	chr13	52194490	52194490	+	278.837	NA	Intergenic	Intergenic	97749	NR_045061	74050	Mm.84860	NR_045061	ENSMUSG00000113211	4921525O09Rik	-	RIKEN cDNA 4921525O09 gene	ncRNA
atf7ip_1_peak_43229	chr9	105244397	105244397	+	278.555	NA	exon (NM_172461, exon 13 of 16)	exon (NM_172461, exon 13 of 16)	-99315	NM_028562	73532	Mm.23516	NM_028562	ENSMUSG00000032566	1700080E11Rik	AI429110|Tseg8	RIKEN cDNA 1700080E11 gene	protein-coding
atf7ip_1_peak_30722	chr3	128123985	128123985	+	278.428	NA	intron (NR_045704, intron 5 of 5)	intron (NR_045704, intron 5 of 5)	107620	NR_045704	402774	Mm.209170	NR_045704	ENSMUSG00000105816	D030025E07Rik	-	RIKEN cDNA D030025E07 gene	ncRNA
atf7ip_1_peak_19505	chr17	75012621	75012621	+	276.203	NA	intron (NM_019919, intron 2 of 33)	B4A|SINE|B4	7092	NM_019919	268977	Mm.269747	NM_019919	ENSMUSG00000001870	Ltbp1	9430031G15Rik|9830146M04|Ltbp-1|Ltbp1L|TGF-beta1-BP-1|Tgfb|b2b1000Clo	latent transforming growth factor beta binding protein 1	protein-coding
atf7ip_1_peak_19458	chr17	63600848	63600848	+	276.136	NA	Intergenic	Intergenic	-100268	NM_015794	50758	Mm.136366	NM_015794	ENSMUSG00000023965	Fbxl17	6330576B01Rik|AI452053|BB073797|C130023C01Rik|Fbx13|Fbxo13	F-box and leucine-rich repeat protein 17	protein-coding
atf7ip_1_peak_37	chr1	1375267	1375267	+	275.961	NA	Intergenic	Intergenic	2296231	NM_001011874	497097	Mm.454496	NM_001011874	ENSMUSG00000051951	Xkr4	AY534250|Gm210|XRG4|mKIAA1889	X-linked Kx blood group related 4	protein-coding
atf7ip_1_peak_28357	chr22	46335670	46335670	+	274.778	NA	NA	NA	NA	NA
atf7ip_1_peak_15516	chr15	41402533	41402533	+	274.743	NA	Intergenic	Intergenic	-44949	NM_001130166	170719	Mm.254267	NM_130885	ENSMUSG00000022307	Oxr1	2210416C20Rik|C7|C7B	oxidation resistance 1	protein-coding
atf7ip_1_peak_19563	chr17	82212890	82212890	+	273.962	NA	Intergenic	(GGAA)n|Simple_repeat|Simple_repeat	-474503	NR_104580	20541	Mm.265834	NM_011406	ENSMUSG00000054640	Slc8a1	AI852629|AV344025|D930008O12Rik|Ncx1	solute carrier family 8 (sodium/calcium exchanger), member 1	protein-coding
atf7ip_1_peak_328	chr1	45688130	45688130	+	273.287	NA	Intergenic	L1_Mur2|LINE|L1	-107036	NM_028599	73674	Mm.270376	NM_028599	ENSMUSG00000025995	Wdr75	1300003A18Rik|2410118I19Rik|C77608	WD repeat domain 75	protein-coding
atf7ip_1_peak_43274	chr9	113340374	113340374	+	273.196	NA	Intergenic	Intergenic	246778	NR_040760	102688	Mm.394901	NR_040760	ENSMUSG00000109890	AU023762	-	expressed sequence AU023762	ncRNA
atf7ip_1_peak_4411	chr1	150487274	150487274	+	271.965	NA	Intergenic	Intergenic	-21109	NM_001110146	96875	Mm.174256	NM_021400	ENSMUSG00000006014	Prg4	CACP|DOL54|JCAP|MSF|SZP|lubricin	proteoglycan 4 (megakaryocyte stimulating factor, articular superficial zone protein)	protein-coding
atf7ip_1_peak_34723	chr6	30908027	30908027	+	271.883	NA	intron (NM_054073, intron 4 of 7)	intron (NM_054073, intron 4 of 7)	7546	NM_054073	116732	Mm.207048	NM_054073	ENSMUSG00000039032	Tsga13	1700023D02Rik|Vme1	testis specific gene A13	protein-coding
atf7ip_1_peak_6732	chr11	28110270	28110270	+	271.306	NA	Intergenic	Lx2B2|LINE|L1	474054	NM_001346759	216613	Mm.93759	NM_181577	ENSMUSG00000032878	Ccdc85a	-	coiled-coil domain containing 85A	protein-coding
atf7ip_1_peak_41311	chr8	144103816	144103816	+	271.306	NA	Intergenic	Intergenic	14840186	NM_001346808	102635552		NM_001346808		Gm32856	-	predicted gene, 32856	protein-coding
atf7ip_1_peak_28033	chr21	25607533	25607533	+	270.657	NA	NA	NA	NA	NA
atf7ip_1_peak_15554	chr15	49155714	49155714	+	270.301	NA	Intergenic	A-rich|Low_complexity|Low_complexity	-363725	NM_001081391	239420	Mm.309363	NM_001081391	ENSMUSG00000022311	Csmd3	4930500N14Rik|mKIAA1894	CUB and Sushi multiple domains 3	protein-coding
atf7ip_1_peak_620	chr1	120176579	120176579	+	269.964	NA	intron (NM_028439, intron 5 of 5)	intron (NM_028439, intron 5 of 5)	55392	NM_001172074	73103	Mm.271602	NM_028439	ENSMUSG00000026388	3110009E18Rik	-	RIKEN cDNA 3110009E18 gene	protein-coding
atf7ip_1_peak_43407	chr9	133030951	133030951	+	269.766	NA	Intergenic	Intergenic	-8554089	NR_028110	19054	Mm.271249	NM_011154	ENSMUSG00000093803	Ppp2r3d	PP2A B''-PR59|PP2A PR59|PR59|Ppp2r3|Ppp2r3a	protein phosphatase 2 (formerly 2A), regulatory subunit B'', delta	protein-coding
atf7ip_1_peak_30723	chr3	128153416	128153416	+	269.714	NA	intron (NR_045704, intron 2 of 5)	intron (NR_045704, intron 2 of 5)	78189	NR_045704	402774	Mm.209170	NR_045704	ENSMUSG00000105816	D030025E07Rik	-	RIKEN cDNA D030025E07 gene	ncRNA
atf7ip_1_peak_34738	chr6	33271901	33271901	+	269.675	NA	intron (NM_001347089, intron 2 of 9)	L1MA8|LINE|L1	22773	NM_001347089	20336	Mm.265512	NM_009148	ENSMUSG00000029763	Exoc4	C78892|Sec8|Sec8l1	exocyst complex component 4	protein-coding
atf7ip_1_peak_30969	chr3	194672497	194672497	+	268.715	NA	Intergenic	Intergenic	34832847	NM_001356350	68151	Mm.6766	NM_026582	ENSMUSG00000028173	Wls	5031439A09Rik|AI173978|AI987742|EVI|Gpr177	wntless WNT ligand secretion mediator	protein-coding
atf7ip_1_peak_6283	chr10	51699658	51699658	+	268.619	NA	intron (NM_177306, intron 3 of 15)	L1_Mus3|LINE|L1	14140	NM_177306	320995	Mm.109190	NM_177306	ENSMUSG00000019900	Rfx6	4930572O07Rik|Rfxdc1	regulatory factor X, 6	protein-coding
atf7ip_1_peak_15927	chr16	2682468	2682468	+	268.208	NA	Intergenic	Intergenic	-909930	NM_146860	258859	Mm.377723	NM_146860	ENSMUSG00000051003	Olfr161	MOR131-1|OR912-47M6	olfactory receptor 161	protein-coding
atf7ip_1_peak_15925	chr16	2603343	2603343	+	268	NA	Intergenic	Intergenic	-989055	NM_146860	258859	Mm.377723	NM_146860	ENSMUSG00000051003	Olfr161	MOR131-1|OR912-47M6	olfactory receptor 161	protein-coding
atf7ip_1_peak_34692	chr6	28136883	28136883	+	267.824	NA	Intergenic	Intergenic	-1737	NM_001361125	14823	Mm.320732	NM_008174	ENSMUSG00000024211	Grm8	A230002O04|GluR8|Gprc1h|mGluR8	glutamate receptor, metabotropic 8	protein-coding
atf7ip_1_peak_15660	chr15	68277686	68277686	+	267.653	NA	Intergenic	Lx3_Mus|LINE|L1	-18830	NR_152182	380993	Mm.309526	NM_198644	ENSMUSG00000022335	Zfat	Gm922|Zfat1|Zfp406	zinc finger and AT hook domain containing	protein-coding
atf7ip_1_peak_36793	chr7	1570120	1570120	+	266.942	NA	Intergenic	Intergenic	-1558026	NR_001583	73949	Mm.55687	NR_001583	ENSMUSG00000107956	Speer9-ps1	4930415A14Rik|SPEER-9|Speer9-ps	spermatogenesis associated glutamate (E)-rich protein 9, pseudogene 1	pseudo
atf7ip_1_peak_43364	chr9	128772002	128772002	+	266.445	NA	Intergenic	Intergenic	-4295140	NR_028110	19054	Mm.271249	NM_011154	ENSMUSG00000093803	Ppp2r3d	PP2A B''-PR59|PP2A PR59|PR59|Ppp2r3|Ppp2r3a	protein phosphatase 2 (formerly 2A), regulatory subunit B'', delta	protein-coding
atf7ip_1_peak_22844	chr19	58327326	58327326	+	265.498	NA	intron (NM_001285457, intron 4 of 9)	intron (NM_001285457, intron 4 of 9)	31122	NR_040449	791347	Mm.452208	NR_040449		Gm10007	-	predicted gene 10007	ncRNA
atf7ip_1_peak_283	chr1	40258143	40258143	+	265.127	NA	intron (NM_008362, intron 1 of 10)	L1MEc|LINE|L1	-8443	NM_001123382	16177	Mm.896	NM_008362	ENSMUSG00000026072	Il1r1	CD121a|CD121b|IL-1R1|IL-iR|Il1r-1	interleukin 1 receptor, type I	protein-coding
atf7ip_1_peak_6796	chr11	47408471	47408471	+	264.671	NA	Intergenic	L1Md_F|LINE|L1	-29169	NM_011891	24052	Mm.338890	NM_011891	ENSMUSG00000020354	Sgcd	35kDa|delta-SG	sarcoglycan, delta (dystrophin-associated glycoprotein)	protein-coding
atf7ip_1_peak_13942	chr14	61755447	61755447	+	263.603	NA	Intergenic	Lx5|LINE|L1	-73074	NR_028264	668253	Mm.32886	NR_028264	ENSMUSG00000097589	Dleu2	1810047A16Rik|4932411A06Rik|7730401J12Rik|AI197277|AI788824|Alt1|Gm9069|Leu2	deleted in lymphocytic leukemia, 2	ncRNA
atf7ip_1_peak_24679	chr2	99181155	99181155	+	263.578	NA	Intergenic	B4A|SINE|B4	1713498	NM_178725	241568	Mm.241682	NM_178725	ENSMUSG00000050587	Lrrc4c	6430556C10Rik|NGL-1	leucine rich repeat containing 4C	protein-coding
atf7ip_1_peak_38658	chr7	130051388	130051388	+	263.475	NA	Intergenic	IMPB_01|Satellite|Satellite	89223	NR_046077	100043150	Mm.334264	NR_046077	ENSMUSG00000108504	Gm4265	-	predicted gene 4265	ncRNA
atf7ip_1_peak_22992	chr2	27663844	27663844	+	263.435	NA	Intergenic	L1M5|LINE|L1	-13357	NM_011305	20181	Mm.24624	NM_011305	ENSMUSG00000015846	Rxra	9530071D11Rik|Nr2b1|RXRalpha1	retinoid X receptor alpha	protein-coding
atf7ip_1_peak_33454	chr4	83034909	83034909	+	262.522	NA	intron (NM_001198811, intron 1 of 36)	Lx5|LINE|L1	-13807	NR_154662	329872	Mm.242337	NM_177863	ENSMUSG00000059049	Frem1	BC037594|D430009N09|D630008K06|crf11|eye<m02Jus>|eyes2|heb|qbrick	Fras1 related extracellular matrix protein 1	protein-coding
atf7ip_1_peak_34279	chr5	134632875	134632875	+	261.662	NA	intron (NM_033561, intron 1 of 6)	B4|SINE|B4	6534	NM_001312867	22384	Mm.27955	NM_033561	ENSMUSG00000040731	Eif4h	AU018978|D5Ertd355e|E430026L18Rik|Ef4h|Wbscr1|Wscr1|eIF-4H	eukaryotic translation initiation factor 4H	protein-coding
atf7ip_1_peak_6560	chr10	122954250	122954250	+	261.443	NA	Intergenic	L1M4|LINE|L1	31474	NR_029527	387251		NR_029527	ENSMUSG00000065406	Mirlet7i	Mirnlet7i|let-7i|mmu-let-7i	microRNA let7i	ncRNA
atf7ip_1_peak_34472	chr5	176389010	176389010	+	260.493	NA	Intergenic	Intergenic	-24737802	NM_027009	69263	Mm.12553	NM_027009	ENSMUSG00000033970	Rfc3	2810416I22Rik|38kDa|AU022547|Recc3	replication factor C (activator 1) 3	protein-coding
atf7ip_1_peak_8196	chr11	57741348	57741348	+	259.476	NA	intron (NM_134189, intron 4 of 11)	U6|snRNA|snRNA	60119	NR_131042	76516	Mm.28485	NR_131042	ENSMUSG00000087165	2010001A14Rik	-	RIKEN cDNA 2010001A14 gene	ncRNA
atf7ip_1_peak_36510	chr6	99568705	99568705	+	259.225	NA	Intergenic	Intergenic	-47712	NM_001347345	108655	Mm.234965	NM_053202	ENSMUSG00000030067	Foxp1	3110052D19Rik|4932443N09Rik|AI461938|AW494214	forkhead box P1	protein-coding
atf7ip_1_peak_6494	chr10	102421159	102421159	+	258.465	NA	Intergenic	ORR1A2-int|LTR|ERVL-MaLR	46722	NM_026243	67569	Mm.25252	NM_026243	ENSMUSG00000019888	Mgat4c	9130411I17Rik|GntIVh	MGAT4 family, member C	protein-coding
atf7ip_1_peak_43361	chr9	128322535	128322535	+	258.465	NA	Intergenic	Intergenic	-3845673	NR_028110	19054	Mm.271249	NM_011154	ENSMUSG00000093803	Ppp2r3d	PP2A B''-PR59|PP2A PR59|PR59|Ppp2r3|Ppp2r3a	protein phosphatase 2 (formerly 2A), regulatory subunit B'', delta	protein-coding
atf7ip_1_peak_28065	chr21	32612572	32612572	+	258.465	NA	NA	NA	NA	NA
atf7ip_1_peak_23204	chr2	74454973	74454973	+	257.835	NA	Intergenic	Intergenic	123975	NM_001110209	69605	Mm.156113	NM_027133	ENSMUSG00000009207	Lnpk	2310011O18Rik|4921514L11Rik|9530051D01Rik|AI666268|Lnp|Lnpk1|Ul|ulnaless	lunapark, ER junction formation factor	protein-coding
atf7ip_1_peak_28185	chr22	19431787	19431787	+	257.122	NA	NA	NA	NA	NA
atf7ip_1_peak_38849	chr8	22604589	22604589	+	255.551	NA	Intergenic	B2_Mm1t|SINE|B2	-10776	NM_011696	22335	Mm.227704	NM_011696	ENSMUSG00000008892	Vdac3	-	voltage-dependent anion channel 3	protein-coding
atf7ip_1_peak_36979	chr7	47979596	47979596	+	255.326	NA	Intergenic	L1VL4|LINE|L1	2700	NM_153524	235854	Mm.207065	NM_153524	ENSMUSG00000067173	Mrgpra4	Mgrg10|MrgA4	MAS-related GPR, member A4	protein-coding
atf7ip_1_peak_31124	chr4	26584005	26584005	+	255.326	NA	Intergenic	MERV1_LTR|LTR|ERV1	121444	NR_040656	75360	Mm.67233	NR_040656	ENSMUSG00000086257	4930548K13Rik	-	RIKEN cDNA 4930548K13 gene	ncRNA
atf7ip_1_peak_33425	chr4	76148454	76148454	+	254.989	NA	intron (NM_011211, intron 13 of 39)	intron (NM_011211, intron 13 of 39)	195789	NM_001352629	19266	Mm.184021	NM_011211	ENSMUSG00000028399	Ptprd	1110002J03Rik|3000002J10Rik|B230219D21Rik|R-PTP-delta	protein tyrosine phosphatase, receptor type, D	protein-coding
atf7ip_1_peak_28228	chr22	24555882	24555882	+	254.823	NA	NA	NA	NA	NA
atf7ip_1_peak_33743	chr5	271411	271411	+	253.918	NA	Intergenic	Intergenic	-3072482	NM_009873	12571	Mm.31672	NM_009873	ENSMUSG00000040274	Cdk6	AI504062|Crk2	cyclin-dependent kinase 6	protein-coding
atf7ip_1_peak_10993	chr12	132828930	132828930	+	253.592	NA	Intergenic	Intergenic	12882968	NM_001294146	217951	Mm.387395	NM_001160385	ENSMUSG00000048004	Tmem196	Gm528	transmembrane protein 196	protein-coding
atf7ip_1_peak_4402	chr1	150010757	150010757	+	253.324	NA	Intergenic	Intergenic	-49467	NM_008869	18783	Mm.4186	NM_008869	ENSMUSG00000056220	Pla2g4a	Pla2g4|cPLA2|cPLA2-alpha|cPLA2alpha	phospholipase A2, group IVA (cytosolic, calcium-dependent)	protein-coding
atf7ip_1_peak_87	chr1	9943416	9943416	+	253.091	NA	promoter-TSS (NR_004410)	promoter-TSS (NR_004410)	702	NR_024067	73824	Mm.28311	NR_024067	ENSMUSG00000098234	Snhg6	1110008H02Rik	small nucleolar RNA host gene 6	ncRNA
atf7ip_1_peak_6781	chr11	43880747	43880747	+	252.926	NA	intron (NM_001284381, intron 1 of 4)	intron (NM_001284381, intron 1 of 4)	20490	NM_001284380	11548	Mm.39086	NM_007416	ENSMUSG00000050541	Adra1b	[a]1b	adrenergic receptor, alpha 1b	protein-coding
atf7ip_1_peak_25059	chr2	199955560	199955560	+	252.926	NA	Intergenic	Intergenic	17964334	NM_001205282	672125	Mm.489571	NM_001205282	ENSMUSG00000098505	Gm14496	-	predicted gene 14496	protein-coding
atf7ip_1_peak_13522	chr13	26222344	26222344	+	252.926	NA	Intergenic	Intergenic	90062	NR_045933	73576	Mm.45473	NR_045933	ENSMUSG00000084811	1700092E19Rik	-	RIKEN cDNA 1700092E19 gene	ncRNA
atf7ip_1_peak_4419	chr1	151909654	151909654	+	252.883	NA	intron (NM_197990, intron 5 of 5)	intron (NM_197990, intron 5 of 5)	154280	NM_001311166	66967	Mm.337691	NM_001039644	ENSMUSG00000043019	Edem3	2310050N11Rik	ER degradation enhancer, mannosidase alpha-like 3	protein-coding
atf7ip_1_peak_38654	chr7	129054959	129054959	+	251.636	NA	Intergenic	Intergenic	-202135	NM_001080963	381925	Mm.39184	NM_001080963	ENSMUSG00000070366	Plpp4	C030048B12Rik|Gm1090|Ppapdc1a	phospholipid phosphatase 4	protein-coding
atf7ip_1_peak_36730	chr6	156687362	156687362	+	251.606	NA	Intergenic	Intergenic	7121280	NM_001360951	436100		NM_001360951		Gm21814	6620401J10Rik	predicted gene, 21814	protein-coding
atf7ip_1_peak_10933	chr12	121352583	121352583	+	249.682	NA	Intergenic	Intergenic	1406621	NM_001294146	217951	Mm.387395	NM_001160385	ENSMUSG00000048004	Tmem196	Gm528	transmembrane protein 196	protein-coding
atf7ip_1_peak_6741	chr11	31369813	31369813	+	248.365	NA	exon (NM_011491, exon 1 of 4)	exon (NM_011491, exon 1 of 4)	248	NM_011491	20856	Mm.32506	NM_011491	ENSMUSG00000020303	Stc2	AW125853|Stc-2|Stc2l|mustc2	stanniocalcin 2	protein-coding
atf7ip_1_peak_6771	chr11	36594397	36594397	+	247.89	NA	intron (NM_011856, intron 2 of 28)	B4A|SINE|B4	349844	NM_001290702	23964	Mm.439889	NM_011856	ENSMUSG00000049336	Tenm2	Odz2|Odz3|Ten-2|Ten-m2	teneurin transmembrane protein 2	protein-coding
atf7ip_1_peak_33984	chr5	64768696	64768696	+	246.353	NA	Intergenic	RMER6C|LTR|ERVK	-34827	NM_008453	16599	Mm.392759	NM_008453	ENSMUSG00000029178	Klf3	9930027G08Rik|AL024007|Bklf|Tef-2	Kruppel-like factor 3 (basic)	protein-coding
atf7ip_1_peak_10932	chr12	120686844	120686844	+	246.066	NA	Intergenic	Intergenic	740882	NM_001294146	217951	Mm.387395	NM_001160385	ENSMUSG00000048004	Tmem196	Gm528	transmembrane protein 196	protein-coding
atf7ip_1_peak_22559	chr19	41310435	41310435	+	245.78	NA	intron (NM_031376, intron 8 of 16)	intron (NM_031376, intron 8 of 16)	-46431	NM_133352	107358	Mm.246440	NM_133352	ENSMUSG00000025016	Tm9sf3	1810073M23Rik|2810031D16Rik|AI115521|AI413748|AW146116|AW549777|Smbp|mKIAA4036	transmembrane 9 superfamily member 3	protein-coding
atf7ip_1_peak_95	chr1	11262794	11262794	+	244.563	NA	intron (NM_029525, intron 35 of 39)	MERVL-int|LTR|ERVL	-1169	NM_001033636	109294	Mm.123247	NM_029525	ENSMUSG00000048960	Prex2	6230420N16Rik|AI316880|AI553603|C030045D06Rik|D430013K02|Depdc2|P-Rex2	phosphatidylinositol-3,4,5-trisphosphate-dependent Rac exchange factor 2	protein-coding
atf7ip_1_peak_6356	chr10	73730532	73730532	+	244.51	NA	Intergenic	RMER5|LTR|ERV1	-91335	NM_001142743	11994	Mm.338933	NM_023115	ENSMUSG00000052613	Pcdh15	BB078305|Gm9815|Ush1f|av|nmf19|roda	protocadherin 15	protein-coding
atf7ip_1_peak_23176	chr2	69893907	69893907	+	244.51	NA	Intergenic	Intergenic	-3339	NM_177783	68795	Mm.314576	NM_177783	ENSMUSG00000044308	Ubr3	1110059H15Rik|4833421P10Rik|A130030D10Rik|AA409735|AA414972|AA422631|AI646861|AU016126|Zfp650|Znf650	ubiquitin protein ligase E3 component n-recognin 3	protein-coding
atf7ip_1_peak_13922	chr14	58427573	58427573	+	243.831	NA	Intergenic	RSINE1|SINE|B4	354887	NM_013518	14180	Mm.8846	NM_013518	ENSMUSG00000021974	Fgf9	Eks	fibroblast growth factor 9	protein-coding
atf7ip_1_peak_22158	chr19	4246930	4246930	+	243.592	NA	Intergenic	L1MB7|LINE|L1	14515	NR_132280	69745	Mm.32518	NM_027196	ENSMUSG00000024854	Pold4	2410012M21Rik|AI463381|AW060307|Polds|p12	polymerase (DNA-directed), delta 4	protein-coding
atf7ip_1_peak_8313	chr11	73787858	73787858	+	242.638	NA	TTS (NM_146347)	TTS (NM_146347)	918	NM_146347	258344	Mm.390356	NM_146347	ENSMUSG00000069818	Olfr390	MOR135-26	olfactory receptor 390	protein-coding
atf7ip_1_peak_4592	chr1	184051700	184051700	+	242.48	NA	intron (NM_022019, intron 2 of 3)	MIRc|SINE|MIR	17319	NM_022019	63953	Mm.404024	NM_022019	ENSMUSG00000039384	Dusp10	2610306G15Rik|AI158871|MKP-5|MKP5	dual specificity phosphatase 10	protein-coding
atf7ip_1_peak_21990	chr18	45775303	45775303	+	242.48	NA	intron (NR_040342, intron 3 of 3)	intron (NR_040342, intron 3 of 3)	215149	NM_080465	140492	Mm.411614	NM_080465	ENSMUSG00000054477	Kcnn2	KCa2.2|SK2|SKCA2|bc|fri	potassium intermediate/small conductance calcium-activated channel, subfamily N, member 2	protein-coding
atf7ip_1_peak_8223	chr11	62653378	62653378	+	242.335	NA	intron (NM_175002, intron 1 of 1)	B3A|SINE|B2	4714	NM_175002	216829	Mm.295306	NM_175002	ENSMUSG00000048497	Mmgt2	AI852046	membrane magnesium transporter 2	protein-coding
atf7ip_1_peak_33844	chr5	40835328	40835328	+	242.335	NA	Intergenic	MTD|LTR|ERVL-MaLR	872363	NM_001310592	100972	Mm.41555	NM_027295	ENSMUSG00000029128	Rab28	2700023P08Rik|AW496496	RAB28, member RAS oncogene family	protein-coding
atf7ip_1_peak_28256	chr22	31160122	31160122	+	242.335	NA	NA	NA	NA	NA
atf7ip_1_peak_30730	chr3	129161096	129161096	+	242.335	NA	Intergenic	Intergenic	-38782	NM_001286942	18741	Mm.246804	NM_011098	ENSMUSG00000028023	Pitx2	9430085M16Rik|Brx1|Brx1b|Munc30|Otlx2|Ptx2|Rieg	paired-like homeodomain transcription factor 2	protein-coding
atf7ip_1_peak_14044	chr14	88551540	88551540	+	241.886	NA	Intergenic	(CA)n|Simple_repeat|Simple_repeat	-80144	NM_178685	219257	Mm.128861	NM_178685	ENSMUSG00000050505	Pcdh20	C630015B17Rik|Pcdh13	protocadherin 20	protein-coding
atf7ip_1_peak_43876	chrX	119943819	119943819	+	240.356	NA	Intergenic	L1Md_F2|LINE|L1	16623	NM_053114	93728	Mm.125979	NM_053114	ENSMUSG00000034732	Pabpc5	C820015E17	poly(A) binding protein, cytoplasmic 5	protein-coding
atf7ip_1_peak_10882	chr12	110048681	110048681	+	240.332	NA	Intergenic	Intergenic	109392	NR_045466	67280	Mm.390495	NR_045466	ENSMUSG00000113331	3110009F21Rik	-	RIKEN cDNA 3110009F21 gene	ncRNA
atf7ip_1_peak_43169	chr9	92325407	92325407	+	240.332	NA	intron (NM_001033184, intron 1 of 6)	MMERVK9C_I-int|LTR|ERVK	16030	NM_001033184	78459	Mm.179195	NM_001033184	ENSMUSG00000074139	1700057G04Rik	-	RIKEN cDNA 1700057G04 gene	protein-coding
atf7ip_1_peak_38405	chr7	66995789	66995789	+	239.945	NA	intron (NM_001033877, intron 8 of 22)	intron (NM_001033877, intron 8 of 22)	156054	NM_001033877	233332	Mm.445763	NM_001033877	ENSMUSG00000058145	Adamts17	AU023434	a disintegrin-like and metallopeptidase (reprolysin type) with thrombospondin type 1 motif, 17	protein-coding
atf7ip_1_peak_25288	chr20	1466908	1466908	+	235.387	NA	NA	NA	NA	NA
atf7ip_1_peak_38596	chr7	103344869	103344869	+	234.653	NA	Intergenic	Intergenic	2057	NM_147046	259048	Mm.377806	NM_147046	ENSMUSG00000045540	Olfr600	MOR39-1	olfactory receptor 600	protein-coding
atf7ip_1_peak_22696	chr19	50376353	50376353	+	234.58	NA	intron (NM_001360457, intron 3 of 26)	RSINE1|SINE|B4	302293	NM_001360457	58178	Mm.313672	NM_021377	ENSMUSG00000043531	Sorcs1	Sorcs|mSorCS	sortilin-related VPS10 domain containing receptor 1	protein-coding
atf7ip_1_peak_22783	chr19	55643588	55643588	+	234.456	NA	non-coding (NR_045318, exon 3 of 4)	non-coding (NR_045318, exon 3 of 4)	58616	NR_045318	77594	Mm.329924	NR_045318	ENSMUSG00000097632	4930552P12Rik	-	RIKEN cDNA 4930552P12 gene	ncRNA
atf7ip_1_peak_38534	chr7	97117581	97117581	+	234.331	NA	intron (NM_001162477, intron 1 of 9)	MERVL-int|LTR|ERVL	35830	NM_001162477	14389	Mm.42033	NM_010248	ENSMUSG00000004508	Gab2	AI463667|D130058I17Rik|p97	growth factor receptor bound protein 2-associated protein 2	protein-coding
atf7ip_1_peak_13783	chr13	114234840	114234840	+	234.132	NA	Intergenic	B1_Mus2|SINE|Alu	-83248	NR_045836	319803	Mm.386896	NM_177004	ENSMUSG00000114213	A430090L17Rik	-	RIKEN cDNA A430090L17 gene	ncRNA
atf7ip_1_peak_10953	chr12	122980650	122980650	+	232.287	NA	Intergenic	Intergenic	3034688	NM_001294146	217951	Mm.387395	NM_001160385	ENSMUSG00000048004	Tmem196	Gm528	transmembrane protein 196	protein-coding
atf7ip_1_peak_19403	chr17	50707929	50707929	+	231.302	NA	Intergenic	ORR1C1-int|LTR|ERVL-MaLR	9248	NM_001297747	12228	Mm.392910	NM_009770	ENSMUSG00000022863	Btg3	ANA|tob5	B cell translocation gene 3	protein-coding
atf7ip_1_peak_41432	chr9	35812314	35812314	+	229.454	NA	Intergenic	Intergenic	-22202	NM_026593	68171	Mm.99495	NM_026593	ENSMUSG00000032108	D730048I06Rik	Pate-C|Pate6|mANLP2	RIKEN cDNA D730048I06 gene	protein-coding
atf7ip_1_peak_4561	chr1	177984345	177984345	+	228.336	NA	Intergenic	Intergenic	-7053	NR_155538	545391	Mm.442974	NM_001034899	ENSMUSG00000091476	Gm16432	EG545391|EG666250	predicted gene 16432	protein-coding
atf7ip_1_peak_41193	chr8	120445194	120445194	+	228.336	NA	Intergenic	Intergenic	-43672	NM_198671	382034	Mm.334856	NM_198671	ENSMUSG00000031822	Gse1	2210013I18Rik|mKIAA0182	genetic suppressor element 1, coiled-coil protein	protein-coding
atf7ip_1_peak_338	chr1	46668414	46668414	+	227.971	NA	intron (NM_001310335, intron 42 of 64)	intron (NM_001310335, intron 42 of 64)	185204	NM_172653	227059	Mm.233889	NM_172653	ENSMUSG00000025986	Slc39a10	2900042E17Rik|5430433I10|Zip10|mKIAA1265	solute carrier family 39 (zinc transporter), member 10	protein-coding
atf7ip_1_peak_22782	chr19	55640994	55640994	+	227.238	NA	non-coding (NR_045318, exon 4 of 4)	non-coding (NR_045318, exon 4 of 4)	61210	NR_045318	77594	Mm.329924	NR_045318	ENSMUSG00000097632	4930552P12Rik	-	RIKEN cDNA 4930552P12 gene	ncRNA
atf7ip_1_peak_18233	chr17	18781210	18781210	+	227.223	NA	Intergenic	L1_Mus2|LINE|L1	-133112	NM_001104549	627367	Mm.384131	NM_001104549	ENSMUSG00000091491	Vmn2r97	EG627367|Vn2r97	vomeronasal 2, receptor 97	protein-coding
atf7ip_1_peak_18092	chr16	89720953	89720953	+	226.023	NA	Intergenic	MER74A|LTR|ERVL	97399	NM_001145887	21844	Mm.310902	NM_009384	ENSMUSG00000002489	Tiam1	AI847750|D16Ium10|D16Ium10e	T cell lymphoma invasion and metastasis 1	protein-coding
atf7ip_1_peak_16109	chr16	31074389	31074389	+	225.909	NA	intron (NM_198626, intron 1 of 3)	GA-rich|Low_complexity|Low_complexity	7043	NM_198626	268880	Mm.286693	NM_198626	ENSMUSG00000047434	Xxylt1	AI480653	xyloside xylosyltransferase 1	protein-coding
atf7ip_1_peak_22855	chr19	58499566	58499566	+	223.81	NA	Intergenic	RLTR51B_Mm|LTR|ERVK?	-12436	NM_029372	75645	Mm.159542	NM_029372	ENSMUSG00000025090	Ccdc172	1700011F14Rik	coiled-coil domain containing 172	protein-coding
atf7ip_1_peak_5008	chr10	17201706	17201706	+	223.634	NA	Intergenic	B4A|SINE|B4	-105924	NR_038020	100504235	Mm.84044	NR_038020	ENSMUSG00000101969	Gm20125	-	predicted gene, 20125	ncRNA
atf7ip_1_peak_13661	chr13	52617451	52617451	+	223.34	NA	intron (NM_011518, intron 3 of 13)	intron (NM_011518, intron 3 of 13)	20569	NM_011518	20963	Mm.375031	NM_011518	ENSMUSG00000021457	Syk	Sykb	spleen tyrosine kinase	protein-coding
atf7ip_1_peak_8269	chr11	66510589	66510589	+	222.148	NA	intron (NM_001034874, intron 1 of 4)	MTB|LTR|ERVL-MaLR	15537	NM_001034874	380702	Mm.351764	NM_001034874	ENSMUSG00000053930	Shisa6	Gm879|ckamp52	shisa family member 6	protein-coding
atf7ip_1_peak_41422	chr9	35103154	35103154	+	221.942	NA	intron (NM_009178, intron 1 of 10)	intron (NM_009178, intron 1 of 10)	-13574	NR_029475	78934	Mm.391688	NR_029475	ENSMUSG00000070315	4930581F22Rik	-	RIKEN cDNA 4930581F22 gene	ncRNA
atf7ip_1_peak_41123	chr8	99013213	99013213	+	218.656	NA	intron (NR_110579, intron 1 of 2)	intron (NR_110579, intron 1 of 2)	1326	NR_110579	100873092	Mm.414599	NR_110579	ENSMUSG00000089819	Gm15679	-	predicted gene 15679	ncRNA
atf7ip_1_peak_33665	chr4	163494615	163494615	+	218.506	NA	Intergenic	Intergenic	7163489	NM_009485	22300	Mm.377117	NM_009485		Vmn2r123	V2r1	vomeronasal 2, receptor 123	protein-coding
atf7ip_1_peak_15934	chr16	3112541	3112541	+	218.449	NA	Intergenic	MT2_Mm|LTR|ERVL	-479857	NM_146860	258859	Mm.377723	NM_146860	ENSMUSG00000051003	Olfr161	MOR131-1|OR912-47M6	olfactory receptor 161	protein-coding
atf7ip_1_peak_22292	chr19	12669502	12669502	+	218.449	NA	Intergenic	ORR1C2|LTR|ERVL-MaLR	-4677	NM_146697	258692	Mm.223127	NM_146697	ENSMUSG00000044441	Olfr1442	MOR202-9	olfactory receptor 1442	protein-coding
atf7ip_1_peak_24680	chr2	99336487	99336487	+	218.233	NA	Intergenic	Lx3C|LINE|L1	1868830	NM_178725	241568	Mm.241682	NM_178725	ENSMUSG00000050587	Lrrc4c	6430556C10Rik|NGL-1	leucine rich repeat containing 4C	protein-coding
atf7ip_1_peak_8566	chr12	6970715	6970715	+	218.214	NA	Intergenic	Intergenic	409615	NR_045045	73575	Mm.179463	NR_045045	ENSMUSG00000102096	1700101O22Rik	-	RIKEN cDNA 1700101O22 gene	ncRNA
atf7ip_1_peak_4589	chr1	183472044	183472044	+	217.118	NA	Intergenic	Intergenic	52796	NM_001308052	78772	Mm.29003	NM_030175	ENSMUSG00000053461	Hhipl2	4930507C10Rik|AW208802|Hhip3	hedgehog interacting protein-like 2	protein-coding
atf7ip_1_peak_4854	chr1	234373706	234373706	+	215.664	NA	Intergenic	Intergenic	-39196991	NM_007758	12902	Mm.235387	NM_007758	ENSMUSG00000026616	Cr2	C3DR|CD21|CD35|Cr-1|Cr-2|Cr1	complement receptor 2	protein-coding
atf7ip_1_peak_335	chr1	46340784	46340784	+	213.593	NA	intron (NM_001160386, intron 60 of 65)	intron (NM_001160386, intron 60 of 65)	-84734	NM_001310335	100101919	Mm.383402	NM_001310335	ENSMUSG00000101337	Dnah7c	Dnahc7c	dynein, axonemal, heavy chain 7C	protein-coding
atf7ip_1_peak_13854	chr14	37172070	37172070	+	212.648	NA	Intergenic	Intergenic	-36748	NM_078478	66092	Mm.182912	NM_078478	ENSMUSG00000041028	Ghitm	1010001P14Rik|C77840|MICS1|PTD010|Tmbim5	growth hormone inducible transmembrane protein	protein-coding
atf7ip_1_peak_43833	chrX	65534962	65534962	+	211.106	NA	Intergenic	L1Md_F2|LINE|L1	487318	NM_027302	70062	Mm.45791	NM_027302	ENSMUSG00000031181	Ctag2	1700030B21Rik	cancer/testis antigen 2	protein-coding
atf7ip_1_peak_25210	chr2	232550643	232550643	+	210.788	NA	Intergenic	Intergenic	50559417	NM_001205282	672125	Mm.489571	NM_001205282	ENSMUSG00000098505	Gm14496	-	predicted gene 14496	protein-coding
atf7ip_1_peak_43842	chrX	72573081	72573081	+	210.754	NA	intron (NM_001357815, intron 1 of 9)	L1Md_T|LINE|L1	17013	NR_035528	100316827		NR_035528	ENSMUSG00000076455	Mir767	mmu-mir-767	microRNA 767	ncRNA
atf7ip_1_peak_22217	chr19	9621458	9621458	+	209.175	NA	Intergenic	LTRIS4|LTR|ERV1	-62210	NR_073559	619371	Mm.316894	NM_001030317		Stxbp3-ps	Munc18c(L)|Stxbp3-1|Stxbp3b	syntaxin-binding protein 3, pseudogene	pseudo
atf7ip_1_peak_4403	chr1	150067728	150067728	+	208.584	NA	Intergenic	MTD|LTR|ERVL-MaLR	32146	NR_015466	320019	Mm.353072	NR_015466	ENSMUSG00000097028	Ptgs2os	7530420F21Rik	prostaglandin-endoperoxide synthase 2, opposite strand	ncRNA
atf7ip_1_peak_30919	chr3	184248986	184248986	+	207.092	NA	Intergenic	Intergenic	24409336	NM_001356350	68151	Mm.6766	NM_026582	ENSMUSG00000028173	Wls	5031439A09Rik|AI173978|AI987742|EVI|Gpr177	wntless WNT ligand secretion mediator	protein-coding
atf7ip_1_peak_43256	chr9	111631192	111631192	+	207.092	NA	intron (NM_001324546, intron 1 of 9)	(TGG)n|Simple_repeat|Simple_repeat	59156	NM_001324546	20840	Mm.1414	NM_016853	ENSMUSG00000032502	Stac	-	src homology three (SH3) and cysteine rich domain	protein-coding
atf7ip_1_peak_16010	chr16	21599508	21599508	+	205.249	NA	intron (NM_001081366, intron 44 of 46)	L1Md_A|LINE|L1	95157	NM_001001881	72190	Mm.131606	NM_001001881	ENSMUSG00000043391	2510009E07Rik	AI194952	RIKEN cDNA 2510009E07 gene	protein-coding
atf7ip_1_peak_28054	chr21	28992909	28992909	+	203.518	NA	NA	NA	NA	NA
atf7ip_1_peak_15789	chr15	84716153	84716153	+	203.444	NA	intron (NR_040347, intron 2 of 2)	intron (NR_040347, intron 2 of 2)	-3899	NM_001205334	73167	Mm.128411	NM_028455	ENSMUSG00000078954	Arhgap8	3110043J09Rik	Rho GTPase activating protein 8	protein-coding
atf7ip_1_peak_43703	chrX	21839570	21839570	+	201.387	NA	Intergenic	L1_Mur3|LINE|L1	124670	NM_020049	56774	Mm.253984	NM_020049	ENSMUSG00000031089	Slc6a14	1110007A17Rik|9030613J17Rik|ATB0plus|CATB0plus	solute carrier family 6 (neurotransmitter transporter), member 14	protein-coding
atf7ip_1_peak_30961	chr3	193593173	193593173	+	199.983	NA	Intergenic	Intergenic	33753523	NM_001356350	68151	Mm.6766	NM_026582	ENSMUSG00000028173	Wls	5031439A09Rik|AI173978|AI987742|EVI|Gpr177	wntless WNT ligand secretion mediator	protein-coding
atf7ip_1_peak_22477	chr19	36666891	36666891	+	199.364	NA	intron (NR_033510, intron 2 of 4)	intron (NR_033510, intron 2 of 4)	22588	NR_033510	668215	Mm.394223	NR_033510	ENSMUSG00000087579	Hectd2os	1500017E21Rik	Hectd2, opposite strand	ncRNA
atf7ip_1_peak_22327	chr19	17337378	17337378	+	198.846	NA	intron (NM_010265, intron 1 of 2)	intron (NM_010265, intron 1 of 2)	2127	NM_001136484	14537	Mm.244825	NM_010265	ENSMUSG00000038843	Gcnt1	5630400D21Rik|B130048E03|C2 GlcNAcT|C2GNT|IGnT	glucosaminyl (N-acetyl) transferase 1, core 2	protein-coding
atf7ip_1_peak_25348	chr20	20017321	20017321	+	198.415	NA	NA	NA	NA	NA
atf7ip_1_peak_15431	chr15	23565614	23565614	+	195.863	NA	Intergenic	Lx10|LINE|L1	529151	NM_001081299	320865	Mm.241965	NM_001081299	ENSMUSG00000040420	Cdh18	B230220E17Rik|Cdh14l|Tg(GFAP-APOE_i4)1Hol	cadherin 18	protein-coding
atf7ip_1_peak_13589	chr13	41263548	41263548	+	195.104	NA	intron (NM_001135577, intron 1 of 1)	intron (NM_001135577, intron 1 of 1)	13704	NM_001135577	108934	Mm.38578	NM_001135577	ENSMUSG00000091264	Smim13	2900036K02Rik	small integral membrane protein 13	protein-coding
atf7ip_1_peak_13744	chr13	108218449	108218449	+	194.538	NA	intron (NM_029001, intron 1 of 7)	intron (NM_029001, intron 1 of 7)	4045	NM_029001	74559	Mm.286127	NM_029001	ENSMUSG00000021696	Elovl7	9130013K24Rik|AI840082	ELOVL family member 7, elongation of long chain fatty acids (yeast)	protein-coding
atf7ip_1_peak_6259	chr10	47553552	47553552	+	193.614	NA	Intergenic	Intergenic	1308803	NR_028276	108637		NR_028276	ENSMUSG00000096263	Snord14c	Gm23107|Rnu14|U14	small nucleolar RNA, C/D box 14C	snoRNA
atf7ip_1_peak_13867	chr14	45135774	45135774	+	193.14	NA	exon (NM_172597, exon 21 of 21)	exon (NM_172597, exon 21 of 21)	83651	NM_172597	70561	Mm.28129	NM_172597	ENSMUSG00000021830	Txndc16	5730420B22Rik|C77647	thioredoxin domain containing 16	protein-coding
atf7ip_1_peak_10868	chr12	106357750	106357750	+	193.041	NA	Intergenic	Intergenic	89916	NR_036593	76639	Mm.375609	NR_036593	ENSMUSG00000092066	1700121N20Rik	-	RIKEN cDNA 1700121N20 gene	ncRNA
atf7ip_1_peak_13760	chr13	112588241	112588241	+	193.026	NA	Intergenic	B4A|SINE|B4	-7579	NM_139299	218624	Mm.380801	NM_139299	ENSMUSG00000050377	Il31ra	CRL3|GLM-R|GPL|Glmr|NR10	interleukin 31 receptor A	protein-coding
atf7ip_1_peak_22516	chr19	37467535	37467535	+	191.093	NA	intron (NR_131008, intron 1 of 1)	intron (NR_131008, intron 1 of 1)	2281	NR_131009	78640	Mm.234265	NR_131008		1700122C19Rik	-	RIKEN cDNA 1700122C19 gene	ncRNA
atf7ip_1_peak_14120	chr14	104933479	104933479	+	189.67	NA	intron (NR_015593, intron 3 of 5)	ID_B1|SINE|B4	181197	NR_040628	100502987	Mm.124957	NR_040628		Gm17066	-	predicted gene 17066	ncRNA
atf7ip_1_peak_22288	chr19	12610771	12610771	+	185.298	NA	intron (NM_001013762, intron 1 of 5)	intron (NM_001013762, intron 1 of 5)	10755	NM_001013762	240549	Mm.302458	NM_001013762	ENSMUSG00000071633	Gm4952	EG240549	predicted gene 4952	protein-coding
atf7ip_1_peak_15978	chr16	12803625	12803625	+	183.638	NA	Intergenic	Intergenic	-7765	NR_040507	75493	Mm.396146	NR_040507	ENSMUSG00000101565	1700003L19Rik	-	RIKEN cDNA 1700003L19 gene	ncRNA
atf7ip_1_peak_33481	chr4	88523824	88523824	+	183.391	NA	Intergenic	Intergenic	-1030	NM_010510	15977	Mm.1245	NM_010510	ENSMUSG00000048806	Ifnb1	IFN-beta|IFNB|Ifb	interferon beta 1, fibroblast	protein-coding
atf7ip_1_peak_28143	chr21	46286269	46286269	+	183.167	NA	NA	NA	NA	NA
atf7ip_1_peak_36997	chr7	56106696	56106696	+	181.457	NA	intron (NM_001360080, intron 16 of 92)	intron (NM_001360080, intron 16 of 92)	56307	NM_001360080	15204	Mm.20929	NM_010418	ENSMUSG00000030451	Herc2	D15F32S1h|D7H15F32S1|D7H15F37S1|jdf2|mKIAA0393|rjs	HECT and RLD domain containing E3 ubiquitin protein ligase 2	protein-coding
atf7ip_1_peak_40964	chr8	55773374	55773374	+	177.95	NA	Intergenic	L1M3|LINE|L1	133590	NM_175939	244486	Mm.67684	NM_175939	ENSMUSG00000046258	Adam29	-	a disintegrin and metallopeptidase domain 29	protein-coding
atf7ip_1_peak_8513	chr11	133064626	133064626	+	177.349	NA	Intergenic	Intergenic	11234408	NM_029049	74675	Mm.61213	NM_029049	ENSMUSG00000039198	Ptchd3	4930451E13Rik|4933440L20Rik|RNDEu-3	patched domain containing 3	protein-coding
atf7ip_1_peak_43860	chrX	104156775	104156775	+	176.784	NA	intron (NM_001077354, intron 1 of 4)	L1Md_A|LINE|L1	-40501	NR_030430	751535		NR_030430	ENSMUSG00000076286	Mir672	Mirn672|mir-672|mmu-mir-672	microRNA 672	ncRNA
atf7ip_1_peak_36509	chr6	99394222	99394222	+	175.783	NA	intron (NM_053202, intron 1 of 18)	intron (NM_053202, intron 1 of 18)	41123	NM_053202	108655	Mm.234965	NM_053202	ENSMUSG00000030067	Foxp1	3110052D19Rik|4932443N09Rik|AI461938|AW494214	forkhead box P1	protein-coding
atf7ip_1_peak_15472	chr15	34224945	34224945	+	175.745	NA	Intergenic	ORR1A0|LTR|ERVL-MaLR	-13081	NM_033521	114128	Mm.197518	NM_033521	ENSMUSG00000022257	Laptm4b	C330023P13Rik|LAPTM4beta	lysosomal-associated protein transmembrane 4B	protein-coding
atf7ip_1_peak_43863	chrX	109536826	109536826	+	175.745	NA	Intergenic	L1MA4|LINE|L1	340070	NM_001037917	622976	Mm.482747	NM_001037917	ENSMUSG00000048621	Gm6377	EG622976	predicted gene 6377	protein-coding
atf7ip_1_peak_10639	chr12	48106347	48106347	+	175.745	NA	Intergenic	Intergenic	-1276536	NM_001160112	15228	Mm.4704	NM_008241	ENSMUSG00000020950	Foxg1	2900064B05Rik|BF-1|Bf1|Hfh9|Hfhbf1	forkhead box G1	protein-coding
atf7ip_1_peak_5033	chr10	27504232	27504232	+	175.355	NA	intron (NM_008481, intron 1 of 63)	intron (NM_008481, intron 1 of 63)	112710	NM_008481	16773	Mm.256087	NM_008481	ENSMUSG00000019899	Lama2	5830440B04|dy|mKIAA4087|mer|merosin	laminin, alpha 2	protein-coding
atf7ip_1_peak_43188	chr9	95876017	95876017	+	173.842	NA	intron (NM_019864, intron 14 of 46)	ORR1A2|LTR|ERVL-MaLR	-18135	NM_001271569	73410	Mm.443314	NM_028533	ENSMUSG00000096655	1700065D16Rik	-	RIKEN cDNA 1700065D16 gene	protein-coding
atf7ip_1_peak_38774	chr8	232424	232424	+	173.716	NA	Intergenic	Intergenic	3047193	NM_001330056	16337	Mm.268003	NM_010568	ENSMUSG00000005534	Insr	4932439J01Rik|CD220|D630014A15Rik|IR|IR-A|IR-B	insulin receptor	protein-coding
atf7ip_1_peak_15928	chr16	2721166	2721166	+	172.831	NA	Intergenic	Intergenic	-871232	NM_146860	258859	Mm.377723	NM_146860	ENSMUSG00000051003	Olfr161	MOR131-1|OR912-47M6	olfactory receptor 161	protein-coding
atf7ip_1_peak_25066	chr2	200889262	200889262	+	170.046	NA	Intergenic	Intergenic	18898036	NM_001205282	672125	Mm.489571	NM_001205282	ENSMUSG00000098505	Gm14496	-	predicted gene 14496	protein-coding
atf7ip_1_peak_15543	chr15	45587368	45587368	+	169.989	NA	Intergenic	L1Md_T|LINE|L1	-472434	NM_026200	67498	Mm.300079	NM_026200	ENSMUSG00000022342	Kcnv1	2700023A03Rik|vibe	potassium channel, subfamily V, member 1	protein-coding
atf7ip_1_peak_27855	chr20	63628468	63628468	+	168.692	NA	NA	NA	NA	NA
atf7ip_1_peak_28925	chr3	88149893	88149893	+	168.154	NA	intron (NM_001310593, intron 1 of 10)	intron (NM_001310593, intron 1 of 10)	7521	NM_001310587	17261	Mm.28184	NM_133665	ENSMUSG00000001419	Mef2d	C80750	myocyte enhancer factor 2D	protein-coding
atf7ip_1_peak_15903	chr16	721099	721099	+	166.327	NA	Intergenic	Intergenic	-2871299	NM_146860	258859	Mm.377723	NM_146860	ENSMUSG00000051003	Olfr161	MOR131-1|OR912-47M6	olfactory receptor 161	protein-coding
atf7ip_1_peak_34726	chr6	31547487	31547487	+	166.311	NA	intron (NM_013723, intron 1 of 7)	Lx5c|LINE|L1	16450	NM_013723	27205	Mm.89918	NM_013723	ENSMUSG00000025608	Podxl	AW121214|Ly102|PC|PCLP-1|Pclp1|Podxl1	podocalyxin-like	protein-coding
atf7ip_1_peak_13979	chr14	69191508	69191508	+	165.898	NA	intron (NM_010921, intron 1 of 1)	intron (NM_010921, intron 1 of 1)	816	NM_010921	18095	Mm.3520	NM_010921	ENSMUSG00000022061	Nkx3-1	Bax|NKX3.1|NKX3A|Nkx-3.1|bagpipe	NK3 homeobox 1	protein-coding
atf7ip_1_peak_4988	chr10	12196185	12196185	+	165.503	NA	Intergenic	ORR1B1|LTR|ERVL-MaLR	586961	NM_013898	30058	Mm.214504	NM_013898	ENSMUSG00000048007	Timm8a1	DXHXS1274E|Ddp1|Fci-12|Tim8a|Timm8a	translocase of inner mitochondrial membrane 8A1	protein-coding
atf7ip_1_peak_5001	chr10	14959808	14959808	+	164.993	NA	Intergenic	Intergenic	199519	NM_008703	18101	Mm.487342	NM_008703	ENSMUSG00000019865	Nmbr	BB182387	neuromedin B receptor	protein-coding
atf7ip_1_peak_34477	chr5	177351733	177351733	+	164.379	NA	Intergenic	Intergenic	-25700525	NM_027009	69263	Mm.12553	NM_027009	ENSMUSG00000033970	Rfc3	2810416I22Rik|38kDa|AU022547|Recc3	replication factor C (activator 1) 3	protein-coding
atf7ip_1_peak_30617	chr3	101677127	101677127	+	163.661	NA	Intergenic	Intergenic	-72420	NM_144900	11928	Mm.193670	NM_144900	ENSMUSG00000033161	Atp1a1	Atpa-1|BC010319	ATPase, Na+/K+ transporting, alpha 1 polypeptide	protein-coding
atf7ip_1_peak_40965	chr8	56074599	56074599	+	161.59	NA	intron (NM_080438, intron 5 of 9)	intron (NM_080438, intron 5 of 9)	133774	NM_080438	110304	Mm.307061	NM_080438	ENSMUSG00000038257	Glra3	-	glycine receptor, alpha 3 subunit	protein-coding
atf7ip_1_peak_34681	chr6	27388963	27388963	+	161.256	NA	intron (NM_001361125, intron 8 of 10)	intron (NM_001361125, intron 8 of 10)	547787	NR_030420	735266		NR_030420	ENSMUSG00000076067	Mir592	Mirn592|mir-592|mmu-mir-592	microRNA 592	ncRNA
atf7ip_1_peak_22435	chr19	34677283	34677283	+	160.288	NA	intron (NM_172838, intron 4 of 6)	intron (NM_172838, intron 4 of 6)	36394	NM_008331	15957	Mm.439751	NM_008331	ENSMUSG00000034459	Ifit1	ISG56|Ifi56|P56	interferon-induced protein with tetratricopeptide repeats 1	protein-coding
atf7ip_1_peak_15933	chr16	3106548	3106548	+	160.147	NA	Intergenic	RLTR6-int|LTR|ERV1	-485850	NM_146860	258859	Mm.377723	NM_146860	ENSMUSG00000051003	Olfr161	MOR131-1|OR912-47M6	olfactory receptor 161	protein-coding
atf7ip_1_peak_19476	chr17	65123194	65123194	+	159.639	NA	Intergenic	Lx5b|LINE|L1	-287123	NM_030031	78057	Mm.109380	NM_030031	ENSMUSG00000024088	4930583I09Rik	-	RIKEN cDNA 4930583I09 gene	protein-coding
atf7ip_1_peak_34363	chr5	150000592	150000592	+	157.164	NA	Intergenic	Intergenic	-18083	NM_080468	140498	Mm.444643	NM_080468	ENSMUSG00000053368	Rxfp2	Gpr106|Great|Lgr8	relaxin/insulin-like family peptide receptor 2	protein-coding
atf7ip_1_peak_36954	chr7	44490697	44490697	+	155.748	NA	3' UTR (NM_197991, exon 7 of 7)	3' UTR (NM_197991, exon 7 of 7)	5816	NM_001355107	69683	Mm.294759	NM_197991	ENSMUSG00000008140	Emc10	2310044H10Rik|5430410O10Rik|Inm02|Mirta22	ER membrane protein complex subunit 10	protein-coding
atf7ip_1_peak_28284	chr22	36481390	36481390	+	155.748	NA	NA	NA	NA	NA
atf7ip_1_peak_34697	chr6	28225250	28225250	+	155.285	NA	Intergenic	Intergenic	36351	NM_001081678	627049	Mm.84441	NM_001081678	ENSMUSG00000039841	Zfp800	AA407452|Znf800	zinc finger protein 800	protein-coding
atf7ip_1_peak_23135	chr2	61017241	61017241	+	154.044	NA	Intergenic	Intergenic	-42090	NR_045335	100038493	Mm.388076	NR_045335	ENSMUSG00000075325	Gm13582	-	predicted gene 13582	ncRNA
atf7ip_1_peak_30980	chr3	196287812	196287812	+	153.809	NA	Intergenic	Intergenic	36448162	NM_001356350	68151	Mm.6766	NM_026582	ENSMUSG00000028173	Wls	5031439A09Rik|AI173978|AI987742|EVI|Gpr177	wntless WNT ligand secretion mediator	protein-coding
atf7ip_1_peak_10952	chr12	122974692	122974692	+	151.831	NA	Intergenic	Intergenic	3028730	NM_001294146	217951	Mm.387395	NM_001160385	ENSMUSG00000048004	Tmem196	Gm528	transmembrane protein 196	protein-coding
atf7ip_1_peak_16096	chr16	30526835	30526835	+	151.373	NA	intron (NM_001357415, intron 10 of 11)	B2_Mm1t|SINE|B2	23743	NM_001357414	224090	Mm.241459	NM_172614	ENSMUSG00000022537	Tmem44	1700007N03Rik|9330161C17Rik|B230220N21	transmembrane protein 44	protein-coding
atf7ip_1_peak_22242	chr19	10928770	10928770	+	151.373	NA	Intergenic	B1_Mur1|SINE|Alu	-8169	NM_009580	22786	Mm.24767	NM_009580	ENSMUSG00000024734	Zp1	-	zona pellucida glycoprotein 1	protein-coding
atf7ip_1_peak_28346	chr22	45309900	45309900	+	151.288	NA	NA	NA	NA	NA
atf7ip_1_peak_43698	chrX	18985005	18985005	+	151.26	NA	Intergenic	(CAAGG)n|Simple_repeat|Simple_repeat	161383	NR_029806	723827		NR_029806	ENSMUSG00000065422	Mir221	Mirn221|mir-221|mmu-mir-221	microRNA 221	ncRNA
atf7ip_1_peak_14104	chr14	100376345	100376345	+	149.433	NA	Intergenic	Intergenic	-226549	NM_010636	16597	Mm.396499	NM_010636	ENSMUSG00000072294	Klf12	2700063E05Rik|AI225908|AI315654|AP-2rep|B130052C06Rik|D530033K05Rik	Kruppel-like factor 12	protein-coding
atf7ip_1_peak_34357	chr5	149345370	149345370	+	149.378	NA	Intergenic	Intergenic	-66379	NR_151595	70717	Mm.252139	NM_027519	ENSMUSG00000029659	Medag	6330406I15Rik|Awms3|MEDA-4|Meda4|mAWMS3	mesenteric estrogen dependent adipogenesis	protein-coding
atf7ip_1_peak_15711	chr15	75903885	75903885	+	148.247	NA	intron (NM_029663, intron 2 of 9)	intron (NM_029663, intron 2 of 9)	5459	NM_001285434	66656	Mm.258927	NM_023240	ENSMUSG00000055762	Eef1d	EF-1-delta	eukaryotic translation elongation factor 1 delta (guanine nucleotide exchange protein)	protein-coding
atf7ip_1_peak_8435	chr11	119101882	119101882	+	147.889	NA	Intergenic	MTC-int|LTR|ERVL-MaLR	-15645	NM_007625	12418	Mm.268070	NM_007625	ENSMUSG00000039989	Cbx4	MPc2|PC2	chromobox 4	protein-coding
atf7ip_1_peak_4880	chr1	236795049	236795049	+	144.739	NA	Intergenic	Intergenic	-41618334	NM_007758	12902	Mm.235387	NM_007758	ENSMUSG00000026616	Cr2	C3DR|CD21|CD35|Cr-1|Cr-2|Cr1	complement receptor 2	protein-coding
atf7ip_1_peak_13594	chr13	41961155	41961155	+	143.892	NA	Intergenic	L1_Mus3|LINE|L1	-90866	NM_007772	110521	Mm.4808	NM_007772	ENSMUSG00000021366	Hivep1	Cryabp1	human immunodeficiency virus type I enhancer binding protein 1	protein-coding
atf7ip_1_peak_38684	chr7	135170756	135170756	+	143.892	NA	intron (NM_001033420, intron 51 of 51)	intron (NM_001033420, intron 51 of 51)	25246	NR_046050	74314	Mm.415339	NR_046050	ENSMUSG00000100717	1700120G07Rik	-	RIKEN cDNA 1700120G07 gene	ncRNA
atf7ip_1_peak_27726	chr20	35954490	35954490	+	142.261	NA	NA	NA	NA	NA
atf7ip_1_peak_22163	chr19	4723797	4723797	+	142.201	NA	intron (NM_021287, intron 2 of 36)	B1_Mus1|SINE|Alu	12574	NM_021287	20743	Mm.329668	NM_021287	ENSMUSG00000067889	Sptbn2	Spnb3|mKIAA0302	spectrin beta, non-erythrocytic 2	protein-coding
atf7ip_1_peak_34763	chr6	36874835	36874835	+	142.184	NA	intron (NM_001347104, intron 28 of 32)	intron (NM_001347104, intron 28 of 32)	-64656	NM_008973	19242	Mm.279690	NM_008973	ENSMUSG00000029838	Ptn	HARP|HB-GAM|HBBM|HBBN|HBGF-8|HBNF|OSF|Osf-1|Osf1	pleiotrophin	protein-coding
atf7ip_1_peak_4469	chr1	161154198	161154198	+	140.351	NA	intron (NM_028664, intron 2 of 6)	intron (NM_028664, intron 2 of 6)	5116	NM_001195189	100502590	Mm.449990	NM_001195189	ENSMUSG00000049160	Tex50	4930469G21Rik	testis expressed 50	protein-coding
atf7ip_1_peak_19219	chr17	32444439	32444439	+	140.219	NA	Intergenic	MTC|LTR|ERVL-MaLR	-8284	NM_177307	320997	Mm.130900	NM_177307	ENSMUSG00000061126	Cyp4f39	4732474A20Rik	cytochrome P450, family 4, subfamily f, polypeptide 39	protein-coding
atf7ip_1_peak_4436	chr1	155140559	155140559	+	140.172	NA	intron (NM_008209, intron 1 of 5)	intron (NM_008209, intron 1 of 5)	6255	NM_008209	15064	Mm.7580	NM_008209	ENSMUSG00000026471	Mr1	H2ls	major histocompatibility complex, class I-related	protein-coding
atf7ip_1_peak_28223	chr22	23966879	23966879	+	138.657	NA	NA	NA	NA	NA
atf7ip_1_peak_30748	chr3	132660290	132660290	+	137.577	NA	TTS (NM_007926)	TTS (NM_007926)	23589	NM_007926	13722	Mm.235137	NM_007926	ENSMUSG00000028029	Aimp1	9830137A06Rik|AIMP1/p43|EMAPII|Emap2|Scye1|p43	aminoacyl tRNA synthetase complex-interacting multifunctional protein 1	protein-coding
atf7ip_1_peak_10803	chr12	89526009	89526009	+	137.239	NA	intron (NM_172544, intron 13 of 19)	L1MA7|LINE|L1	-286474	NM_001252074	18191	Mm.425766	NM_172544	ENSMUSG00000066392	Nrxn3	-	neurexin III	protein-coding
atf7ip_1_peak_43877	chrX	120245281	120245281	+	136.359	NA	Intergenic	MYSERV6-int|LTR|ERVK	-45046	NM_001271810	245578	Mm.39691	NM_001081385	ENSMUSG00000034755	Pcdh11x	PCDHX|PCDHX11|Pcdh11	protocadherin 11 X-linked	protein-coding
atf7ip_1_peak_22539	chr19	39402661	39402661	+	135.814	NA	intron (NM_010002, intron 6 of 8)	RMER12B|LTR|ERVK	60414	NM_010002	13097	Mm.42100	NM_010002	ENSMUSG00000032808	Cyp2c38	-	cytochrome P450, family 2, subfamily c, polypeptide 38	protein-coding
atf7ip_1_peak_34636	chr6	17707075	17707075	+	135.506	NA	intron (NM_001289624, intron 1 of 15)	MT2C_Mm|LTR|ERVL	13081	NM_001289625	64213	Mm.12051	NM_022332	ENSMUSG00000029534	St7	9430001H04Rik|Fam4a2|HELG|RAY1|SEN4|TSG7	suppression of tumorigenicity 7	protein-coding
atf7ip_1_peak_33749	chr5	1328118	1328118	+	134.106	NA	Intergenic	Intergenic	-2015775	NM_009873	12571	Mm.31672	NM_009873	ENSMUSG00000040274	Cdk6	AI504062|Crk2	cyclin-dependent kinase 6	protein-coding
atf7ip_1_peak_23145	chr2	63588929	63588929	+	132.217	NA	Intergenic	Intergenic	-13641	NR_152174	667257	Mm.417007	NR_152174		Gm8541	EG667257	predicted gene 8541	ncRNA
atf7ip_1_peak_22153	chr19	3435381	3435381	+	131.88	NA	Intergenic	Intergenic	-20837	NM_010253	14419	Mm.4655	NM_010253	ENSMUSG00000024907	Gal	Galn	galanin	protein-coding
atf7ip_1_peak_43172	chr9	92670340	92670340	+	131.201	NA	Intergenic	L1_Mus3|LINE|L1	-48376	NR_040770	331003	Mm.50805	NR_040770	ENSMUSG00000101734	4933400C23Rik	4933400C23	RIKEN cDNA 4933400C23 gene	ncRNA
atf7ip_1_peak_10828	chr12	95003729	95003729	+	130.52	NA	Intergenic	Lx5c|LINE|L1	-688497	NM_201518	399558	Mm.341948	NM_201518	ENSMUSG00000047414	Flrt2	-	fibronectin leucine rich transmembrane protein 2	protein-coding
atf7ip_1_peak_571	chr1	110964205	110964205	+	129.302	NA	intron (NM_001081386, intron 1 of 11)	intron (NM_001081386, intron 1 of 11)	13388	NM_001356415	227485	Mm.322070	NM_001081386	ENSMUSG00000047216	Cdh19	-	cadherin 19, type 2	protein-coding
atf7ip_1_peak_4575	chr1	180502879	180502879	+	128.324	NA	Intergenic	Intergenic	-19375	NM_001081227	381310	Mm.44791	NM_001081227	ENSMUSG00000053963	Stum	6330403A02Rik|Gm10001|R75555	mechanosensory transduction mediator	protein-coding
atf7ip_1_peak_19623	chr18	5237807	5237807	+	127.74	NA	intron (NM_001360447, intron 3 of 4)	intron (NM_001360447, intron 3 of 4)	-72076	NR_153824	102637682	Mm.451914	NR_153824		Gm26682	Gm38715	predicted gene, 26682	ncRNA
atf7ip_1_peak_34703	chr6	28399806	28399806	+	124.049	NA	Intergenic	Intergenic	21918	NM_028900	74375	Mm.332950	NM_028900	ENSMUSG00000029708	Gcc1	4932417P04Rik	golgi coiled coil 1	protein-coding
atf7ip_1_peak_22222	chr19	9768722	9768722	+	123.934	NA	Intergenic	L1Md_F2|LINE|L1	130811	NM_016692	16319	Mm.29755	NM_016692	ENSMUSG00000024660	Incenp	2700067E22Rik|AU019509|C130081E20|C77457	inner centromere protein	protein-coding
atf7ip_1_peak_28225	chr22	23974451	23974451	+	123.904	NA	NA	NA	NA	NA
atf7ip_1_peak_33417	chr4	74158001	74158001	+	123.036	NA	intron (NM_172869, intron 8 of 13)	intron (NM_172869, intron 8 of 13)	-84496	NM_001172095	76804	Mm.209059	NM_144787	ENSMUSG00000028397	Kdm4c	2410141F18Rik|AA517467|Gasc1|Jmjd2c	lysine (K)-specific demethylase 4C	protein-coding
atf7ip_1_peak_18072	chr16	88239128	88239128	+	120.865	NA	intron (NM_146072, intron 1 of 16)	intron (NM_146072, intron 1 of 16)	51130	NM_010348	14805	Mm.5134	NM_010348	ENSMUSG00000022935	Grik1	A830007B11Rik|D16Ium24|D16Ium24e|GluK1|GluK5|Glur-5|Glur5|Glurbeta1	glutamate receptor, ionotropic, kainate 1	protein-coding
atf7ip_1_peak_16064	chr16	29265649	29265649	+	119.507	NA	intron (NM_175650, intron 23 of 29)	intron (NM_175650, intron 23 of 29)	55541	NM_001357092	27281	Mm.103650	NM_013751	ENSMUSG00000022525	Hrasls	2810012B06Rik|A-C1|HRSL1|Hrasrs	HRAS-like suppressor	protein-coding
atf7ip_1_peak_6628	chr11	2400541	2400541	+	118.906	NA	Intergenic	Intergenic	-723480	NR_003517	236604	Mm.247625	NM_001004146		Pisd-ps1	-	phosphatidylserine decarboxylase, pseudogene 1	pseudo
atf7ip_1_peak_43914	chrY	2841550	2841550	+	118.445	NA	3' UTR (NM_011253, exon 10 of 10)	3' UTR (NM_011253, exon 10 of 10)	10870	NM_011253	19657	Mm.4711	NM_011253	ENSMUSG00000094658	Rbmy	RBM|Rbm1|Rbm1-rs1|Rbmy1a1|Rbmy1a1-rs1|Rbmy1b	RNA binding motif protein, Y chromosome	protein-coding
atf7ip_1_peak_131	chr1	17567734	17567734	+	117.178	NA	Intergenic	Intergenic	-34167	NM_053191	94227	Mm.442452	NM_053191	ENSMUSG00000067780	Pi15	P24TI|P25TI|PI-15|SugarCrisp	peptidase inhibitor 15	protein-coding
atf7ip_1_peak_8323	chr11	74988631	74988631	+	116.771	NA	intron (NM_001002764, intron 9 of 18)	intron (NM_001002764, intron 9 of 18)	62759	NM_001002764	103677	Mm.288460	NM_001002764	ENSMUSG00000038290	Smg6	AI317223|AU041178	Smg-6 homolog, nonsense mediated mRNA decay factor (C. elegans)	protein-coding
atf7ip_1_peak_34295	chr5	138352564	138352564	+	116.726	NA	Intergenic	L1Md_F|LINE|L1	72055	NM_016964	50878	Mm.285609	NM_016964	ENSMUSG00000036928	Stag3	SA-2	stromal antigen 3	protein-coding
atf7ip_1_peak_15696	chr15	74615694	74615694	+	115.66	NA	intron (NM_001177437, intron 14 of 26)	intron (NM_001177437, intron 14 of 26)	20624	NM_001177437	69439	Mm.263708	NM_001177437	ENSMUSG00000022603	Mroh4	1700016M24Rik	maestro heat-like repeat family member 4	protein-coding
atf7ip_1_peak_22517	chr19	37469326	37469326	+	115.495	NA	intron (NR_131008, intron 1 of 1)	L2b|LINE|L2	4072	NR_131009	78640	Mm.234265	NR_131008		1700122C19Rik	-	RIKEN cDNA 1700122C19 gene	ncRNA
atf7ip_1_peak_38597	chr7	103347635	103347635	+	114.982	NA	promoter-TSS (NM_147046)	promoter-TSS (NM_147046)	-709	NM_147046	259048	Mm.377806	NM_147046	ENSMUSG00000045540	Olfr600	MOR39-1	olfactory receptor 600	protein-coding
atf7ip_1_peak_10919	chr12	116910938	116910938	+	113.234	NA	intron (NM_011215, intron 11 of 22)	intron (NM_011215, intron 11 of 22)	240331	NR_033538	100038689	Mm.445351	NR_033538	ENSMUSG00000099907	Gm10421	-	predicted gene 10421	ncRNA
atf7ip_1_peak_19260	chr17	39637325	39637325	+	112.558	NA	Intergenic	Lx2B2|LINE|L1	-3632	NM_001244651	668200	Mm.464782	NM_001244651	ENSMUSG00000095104	Esp15	EG668200|Esp16|Gm9041	exocrine gland secreted peptide 15	protein-coding
atf7ip_1_peak_18000	chr16	71809181	71809181	+	110.438	NA	Intergenic	Intergenic	425146	NR_131115	319533	Mm.373754	NR_131115		8030451O07Rik	-	RIKEN cDNA 8030451O07 gene	ncRNA
atf7ip_1_peak_16079	chr16	29790612	29790612	+	109.875	NA	Intergenic	Intergenic	188512	NR_037689	328657	Mm.425982	NM_001033403		Gm1968	-	predicted gene 1968	ncRNA
atf7ip_1_peak_18135	chr17	3048932	3048932	+	107.947	NA	Intergenic	RMER17B|LTR|ERVK	35251	NR_003519	328734	Mm.335641	NR_003519		Pisd-ps2	D030013I16Rik	phosphatidylserine decarboxylase, pseudogene 2	pseudo
atf7ip_1_peak_14124	chr14	105491021	105491021	+	107.33	NA	Intergenic	Intergenic	-7767	NR_045921	74864	Mm.159344	NR_045921	ENSMUSG00000022116	4930449E01Rik	-	RIKEN cDNA 4930449E01 gene	ncRNA
atf7ip_1_peak_14102	chr14	100238042	100238042	+	102.742	NA	Intergenic	L1M4|LINE|L1	-88246	NM_010636	16597	Mm.396499	NM_010636	ENSMUSG00000072294	Klf12	2700063E05Rik|AI225908|AI315654|AP-2rep|B130052C06Rik|D530033K05Rik	Kruppel-like factor 12	protein-coding
atf7ip_1_peak_24795	chr2	112542446	112542446	+	102.378	NA	intron (NM_028844, intron 2 of 5)	intron (NM_028844, intron 2 of 5)	-16836	NM_001355630	74268	Mm.315125	NM_028844	ENSMUSG00000003604	Aven	1700013A01Rik|1700056A21Rik|mAven-L|mAven-S	apoptosis, caspase activation inhibitor	protein-coding
atf7ip_1_peak_19628	chr18	7946832	7946832	+	101.462	NA	Intergenic	Lx2B2|LINE|L1	77119	NM_001360956	225131	Mm.204524	NM_153085	ENSMUSG00000024283	Wac	1110067P07Rik|A230035H12Rik|AI256735|AI256776|Wwp4	WW domain containing adaptor with coiled-coil	protein-coding
atf7ip_1_peak_34031	chr5	70290704	70290704	+	100.579	NA	Intergenic	L1Md_T|LINE|L1	551913	NM_010252	14405	Mm.255292	NM_010252	ENSMUSG00000001260	Gabrg1	GabaA|GabaA/BZ	gamma-aminobutyric acid (GABA) A receptor, subunit gamma 1	protein-coding
atf7ip_1_peak_583	chr1	113812461	113812461	+	98.7766	NA	Intergenic	L1Md_F2|LINE|L1	-1872676	NM_001077425	636808	Mm.101576	NM_001077425	ENSMUSG00000070695	Cntnap5a	Caspr5-1|EG636808	contactin associated protein-like 5A	protein-coding
atf7ip_1_peak_205	chr1	28329037	28329037	+	98.0897	NA	Intergenic	Intergenic	444991	NR_151583	433281	Mm.329306	NR_151583	ENSMUSG00000101514	Gm5524	AI875557|EG433281	predicted gene 5524	ncRNA
atf7ip_1_peak_25027	chr2	189763240	189763240	+	96.4759	NA	Intergenic	Intergenic	7772014	NM_001205282	672125	Mm.489571	NM_001205282	ENSMUSG00000098505	Gm14496	-	predicted gene 14496	protein-coding
atf7ip_1_peak_33729	chr4	189722465	189722465	+	95.9753	NA	Intergenic	Intergenic	33391339	NM_009485	22300	Mm.377117	NM_009485		Vmn2r123	V2r1	vomeronasal 2, receptor 123	protein-coding
atf7ip_1_peak_8558	chr12	6689417	6689417	+	95.1595	NA	Intergenic	MIR|SINE|MIR	690913	NR_045045	73575	Mm.179463	NR_045045	ENSMUSG00000102096	1700101O22Rik	-	RIKEN cDNA 1700101O22 gene	ncRNA
atf7ip_1_peak_22756	chr19	53254834	53254834	+	94.1932	NA	intron (NR_036590, intron 1 of 2)	intron (NR_036590, intron 1 of 2)	371	NR_036590	69319	Mm.57452	NR_036590		1700001K23Rik	-	RIKEN cDNA 1700001K23 gene	ncRNA
atf7ip_1_peak_30650	chr3	113746750	113746750	+	92.4398	NA	Intergenic	L1Md_T|LINE|L1	-116601	NM_001287015	67225	Mm.316928	NM_026043	ENSMUSG00000027981	Rnpc3	2810441O16Rik|AI447568|C030014B17Rik	RNA-binding region (RNP1, RRM) containing 3	protein-coding
atf7ip_1_peak_15674	chr15	70892535	70892535	+	92.4398	NA	Intergenic	Charlie12|DNA|hAT-Charlie	835303	NM_177819	70363	Mm.126450	NM_177819	ENSMUSG00000036800	Fam135b	1700010C24Rik|A830008O07Rik	family with sequence similarity 135, member B	protein-coding
atf7ip_1_peak_13850	chr14	35122494	35122494	+	92.4174	NA	intron (NM_008166, intron 4 of 15)	L3|LINE|CR1	227885	NR_029774	723847		NR_029774	ENSMUSG00000065481	Mir346	Mirn346|mir-346|mmu-mir-346	microRNA 346	ncRNA
atf7ip_1_peak_27986	chr21	8432306	8432306	+	90.4428	NA	NA	NA	NA	NA
atf7ip_1_peak_8516	chr12	31435	31435	+	90.1012	NA	Intergenic	Intergenic	-3204356	NR_015551	74173	Mm.309774	NM_028796	ENSMUSG00000079179	Rab10os	1700012B15Rik|1810036A22Rik	RAB10, member RAS oncogene family, opposite strand	ncRNA
atf7ip_1_peak_18229	chr17	18662035	18662035	+	89.3681	NA	Intergenic	L1_Mur2|LINE|L1	80308	NM_001104547	433070	Mm.215962	NM_001104547	ENSMUSG00000091679	Vmn2r96	EG433070	vomeronasal 2, receptor 96	protein-coding
atf7ip_1_peak_28034	chr21	25735018	25735018	+	89.0515	NA	NA	NA	NA	NA
atf7ip_1_peak_22723	chr19	52139944	52139944	+	88.0024	NA	Intergenic	Intergenic	-124353	NM_008386	16333	Mm.46269	NM_008386	ENSMUSG00000035804	Ins1	Ins-1|Ins2-rs1	insulin I	protein-coding
atf7ip_1_peak_27719	chr20	35412009	35412009	+	87.3008	NA	NA	NA	NA	NA
atf7ip_1_peak_34797	chr6	43516911	43516911	+	86.9925	NA	intron (NM_013861, intron 5 of 8)	intron (NM_013861, intron 5 of 8)	74482	NR_045988	319812	Mm.446393	NR_045988		9430018G01Rik	-	RIKEN cDNA 9430018G01 gene	ncRNA
atf7ip_1_peak_27884	chr21	6369767	6369767	+	86.3074	NA	NA	NA	NA	NA
atf7ip_1_peak_19329	chr17	43273728	43273728	+	86.1356	NA	intron (NM_133776, intron 1 of 15)	B4|SINE|B4	3381	NM_133776	77596	Mm.159950	NM_133776	ENSMUSG00000041293	Adgrf1	5031409J19Rik|Gpr110|KPG_009	adhesion G protein-coupled receptor F1	protein-coding
atf7ip_1_peak_18067	chr16	87950934	87950934	+	85.4464	NA	intron (NM_146072, intron 8 of 16)	intron (NM_146072, intron 8 of 16)	41663	NR_155304	105246151	Mm.449986	NR_155304		4930590A17Rik	-	RIKEN cDNA 4930590A17 gene	ncRNA
atf7ip_1_peak_34191	chr5	112861241	112861241	+	85.3751	NA	intron (NM_028901, intron 11 of 43)	intron (NM_028901, intron 11 of 43)	35121	NM_028901	74376	Mm.441903	NM_028901	ENSMUSG00000072720	Myo18b	4932408L24Rik|4933411E19Rik|Gm448	myosin XVIIIb	protein-coding
atf7ip_1_peak_33740	chr5	11084	11084	+	84.9735	NA	Intergenic	Intergenic	-3332809	NM_009873	12571	Mm.31672	NM_009873	ENSMUSG00000040274	Cdk6	AI504062|Crk2	cyclin-dependent kinase 6	protein-coding
atf7ip_1_peak_27928	chr21	8210774	8210774	+	83.7673	NA	NA	NA	NA	NA
atf7ip_1_peak_28851	chr3	56683366	56683366	+	83.6306	NA	Intergenic	Intergenic	-499665	NM_030595	26422	Mm.384353	NM_030595	ENSMUSG00000027799	Nbea	Lyst2|mKIAA1544	neurobeachin	protein-coding
atf7ip_1_peak_34017	chr5	69710977	69710977	+	83.2442	NA	Intergenic	RMER1B|Other|Other	-118673	NM_001347363	67980	Mm.33830	NM_027681	ENSMUSG00000029209	Gnpda2	4921523I18Rik|4933412A11Rik|BB189630|GNPDA|Gnp2|Sb52|mKIAA4008	glucosamine-6-phosphate deaminase 2	protein-coding
atf7ip_1_peak_27960	chr21	8393796	8393796	+	83.0587	NA	NA	NA	NA	NA
atf7ip_1_peak_27987	chr21	8438021	8438021	+	82.892	NA	NA	NA	NA	NA
atf7ip_1_peak_22097	chr18	80263049	80263049	+	82.7647	NA	intron (NM_025861, intron 2 of 5)	intron (NM_025861, intron 2 of 5)	6743	NM_001164423	66943	Mm.29247	NM_025861	ENSMUSG00000034006	Pqlc1	2310009N05Rik|4933425L21Rik|5730564E11Rik|C78974	PQ loop repeat containing 1	protein-coding
atf7ip_1_peak_31043	chr4	4248310	4248310	+	82.7632	NA	Intergenic	Intergenic	-109495	NM_001348209	18619	Mm.475097	NM_001002927	ENSMUSG00000045573	Penk	AI326464|ENK|PPA|Penk1	preproenkephalin	protein-coding
atf7ip_1_peak_34053	chr5	70719418	70719418	+	82.6444	NA	Intergenic	Intergenic	123199	NM_010252	14405	Mm.255292	NM_010252	ENSMUSG00000001260	Gabrg1	GabaA|GabaA/BZ	gamma-aminobutyric acid (GABA) A receptor, subunit gamma 1	protein-coding
atf7ip_1_peak_15589	chr15	56246164	56246164	+	81.9043	NA	Intergenic	Lx5b|LINE|L1	-339215	NM_016667	20649	Mm.309425	NM_016667	ENSMUSG00000060429	Sntb1	-	syntrophin, basic 1	protein-coding
atf7ip_1_peak_28401	chr22_KI270733v1_random	172148	172148	+	81.2593	NA	NA	NA	NA	NA
atf7ip_1_peak_22670	chr19	48810921	48810921	+	81.1949	NA	Intergenic	MLT1N2|LTR|ERVL-MaLR	604896	NM_025696	66673	Mm.70980	NM_025696	ENSMUSG00000063434	Sorcs3	6330404A12Rik|AW045579	sortilin-related VPS10 domain containing receptor 3	protein-coding
atf7ip_1_peak_19343	chr17	43300672	43300672	+	80.9574	NA	intron (NM_133776, intron 7 of 15)	intron (NM_133776, intron 7 of 15)	30325	NM_133776	77596	Mm.159950	NM_133776	ENSMUSG00000041293	Adgrf1	5031409J19Rik|Gpr110|KPG_009	adhesion G protein-coupled receptor F1	protein-coding
atf7ip_1_peak_15944	chr16	3317581	3317581	+	80.8496	NA	Intergenic	L1Md_F2|LINE|L1	-274817	NM_146860	258859	Mm.377723	NM_146860	ENSMUSG00000051003	Olfr161	MOR131-1|OR912-47M6	olfactory receptor 161	protein-coding
atf7ip_1_peak_4782	chr1	224330484	224330484	+	80.8496	NA	Intergenic	Intergenic	-29153769	NM_007758	12902	Mm.235387	NM_007758	ENSMUSG00000026616	Cr2	C3DR|CD21|CD35|Cr-1|Cr-2|Cr1	complement receptor 2	protein-coding
atf7ip_1_peak_96	chr1	11273202	11273202	+	80.6881	NA	intron (NM_001033636, intron 3 of 5)	intron (NM_001033636, intron 3 of 5)	9239	NM_001033636	109294	Mm.123247	NM_029525	ENSMUSG00000048960	Prex2	6230420N16Rik|AI316880|AI553603|C030045D06Rik|D430013K02|Depdc2|P-Rex2	phosphatidylinositol-3,4,5-trisphosphate-dependent Rac exchange factor 2	protein-coding
atf7ip_1_peak_34057	chr5	70925038	70925038	+	80.6484	NA	Intergenic	Intergenic	-82421	NM_010252	14405	Mm.255292	NM_010252	ENSMUSG00000001260	Gabrg1	GabaA|GabaA/BZ	gamma-aminobutyric acid (GABA) A receptor, subunit gamma 1	protein-coding
atf7ip_1_peak_43913	chrX	156030495	156030495	+	80.2836	NA	Intergenic	L1_Mus1|LINE|L1	-407168	NM_001093750	211612	Mm.218811	NM_001093750	ENSMUSG00000041552	Ptchd1	9630036J22Rik|AI848149|Gm387	patched domain containing 1	protein-coding
atf7ip_1_peak_15884	chr15	101961580	101961580	+	79.7797	NA	Intergenic	(TG)n|Simple_repeat|Simple_repeat	-7293	NM_212487	332131	Mm.325105	NM_212487	ENSMUSG00000050463	Krt78	2310030B04Rik|Kb40	keratin 78	protein-coding
atf7ip_1_peak_19333	chr17	43284605	43284605	+	78.4878	NA	intron (NM_133776, intron 1 of 15)	intron (NM_133776, intron 1 of 15)	14258	NM_133776	77596	Mm.159950	NM_133776	ENSMUSG00000041293	Adgrf1	5031409J19Rik|Gpr110|KPG_009	adhesion G protein-coupled receptor F1	protein-coding
atf7ip_1_peak_19578	chr17_GL000205v2_random	89288	89288	+	77.7887	NA	NA	NA	NA	NA
atf7ip_1_peak_27950	chr21	8254983	8254983	+	77.6616	NA	NA	NA	NA	NA
atf7ip_1_peak_43684	chrX	10119660	10119660	+	77.6299	NA	Intergenic	Lx5c|LINE|L1	-1999	NM_016911	51795	Mm.1927	NM_016911	ENSMUSG00000090084	Srpx	drs|drs-1|drs-2|mDRS-1|mDRS-2	sushi-repeat-containing protein	protein-coding
atf7ip_1_peak_4940	chr10	10168	10168	+	77.3637	NA	Intergenic	Intergenic	-3109673	NM_001033977	215728	Mm.145928	NM_001033977	ENSMUSG00000071434	9230019H11Rik	-	RIKEN cDNA 9230019H11 gene	protein-coding
atf7ip_1_peak_18204	chr17	15716993	15716993	+	77.1382	NA	intron (NM_007690, intron 2 of 35)	intron (NM_007690, intron 2 of 35)	12026	NM_007690	12648	Mm.8137	NM_007690	ENSMUSG00000023852	Chd1	4930525N21Rik|AI851787|AW555109	chromodomain helicase DNA binding protein 1	protein-coding
atf7ip_1_peak_24818	chr2	117814604	117814604	+	76.9137	NA	Intergenic	Intergenic	-1802	NR_126427	100504728	Mm.413174	NR_126427		Gm13985	-	predicted gene 13985	ncRNA
atf7ip_1_peak_8555	chr12	6493378	6493378	+	76.383	NA	Intergenic	Lx5c|LINE|L1	886952	NR_045045	73575	Mm.179463	NR_045045	ENSMUSG00000102096	1700101O22Rik	-	RIKEN cDNA 1700101O22 gene	ncRNA
atf7ip_1_peak_18258	chr17	19648125	19648125	+	76.383	NA	Intergenic	L1Md_F2|LINE|L1	-12274	NM_001104564	224572	Mm.469856	NM_001104564	ENSMUSG00000095961	Vmn2r102	EG224572	vomeronasal 2, receptor 102	protein-coding
atf7ip_1_peak_41310	chr8	144078553	144078553	+	76.0791	NA	Intergenic	Intergenic	14814923	NM_001346808	102635552		NM_001346808		Gm32856	-	predicted gene, 32856	protein-coding
atf7ip_1_peak_19261	chr17	39688123	39688123	+	75.6103	NA	Intergenic	Lx10|LINE|L1	47166	NM_001244651	668200	Mm.464782	NM_001244651	ENSMUSG00000095104	Esp15	EG668200|Esp16|Gm9041	exocrine gland secreted peptide 15	protein-coding
atf7ip_1_peak_43483	chrUn_GL000220v1	110211	110211	+	75.2524	NA	NA	NA	NA	NA
atf7ip_1_peak_41002	chr8	66613538	66613538	+	75.015	NA	Intergenic	RMER1C|Other|Other	74556	NM_016708	18168	Mm.10685	NM_016708	ENSMUSG00000044014	Npy5r	NPY5-R|NPYY5-R|Y5R	neuropeptide Y receptor Y5	protein-coding
atf7ip_1_peak_27959	chr21	8388144	8388144	+	74.8577	NA	NA	NA	NA	NA
atf7ip_1_peak_38686	chr7	135662388	135662388	+	74.6373	NA	intron (NM_001316681, intron 4 of 17)	(CA)n|Simple_repeat|Simple_repeat	-10074	NR_015548	67765	Mm.445272	NR_015548	ENSMUSG00000097471	5830432E09Rik	-	RIKEN cDNA 5830432E09 gene	ncRNA
atf7ip_1_peak_25175	chr2	226835904	226835904	+	74.5897	NA	Intergenic	Intergenic	44844678	NM_001205282	672125	Mm.489571	NM_001205282	ENSMUSG00000098505	Gm14496	-	predicted gene 14496	protein-coding
atf7ip_1_peak_38705	chr7	139340210	139340210	+	74.1157	NA	Intergenic	Intergenic	-48899	NM_001127363	212111	Mm.28308	NM_183144	ENSMUSG00000025477	Inpp5a	-	inositol polyphosphate-5-phosphatase A	protein-coding
atf7ip_1_peak_33394	chr4	55546014	55546014	+	74.1157	NA	Intergenic	Intergenic	-13539	NM_010637	16600	Mm.4325	NM_010637	ENSMUSG00000003032	Klf4	EZF|Gklf|Zie	Kruppel-like factor 4 (gut)	protein-coding
atf7ip_1_peak_38844	chr8	22010266	22010266	+	73.8803	NA	intron (NM_007511, intron 12 of 20)	ORR1A2-int|LTR|ERVL-MaLR	39670	NM_026459	67929	Mm.60688	NM_026459	ENSMUSG00000017049	Ccdc70	1700112P19Rik	coiled-coil domain containing 70	protein-coding
atf7ip_1_peak_27927	chr21	8205235	8205235	+	73.7377	NA	NA	NA	NA	NA
atf7ip_1_peak_30910	chr3	183370977	183370977	+	73.3132	NA	Intergenic	Intergenic	23531327	NM_001356350	68151	Mm.6766	NM_026582	ENSMUSG00000028173	Wls	5031439A09Rik|AI173978|AI987742|EVI|Gpr177	wntless WNT ligand secretion mediator	protein-coding
atf7ip_1_peak_43502	chrUn_GL000220v1	154180	154180	+	73.2079	NA	NA	NA	NA	NA
atf7ip_1_peak_19309	chr17	43241823	43241823	+	73.1789	NA	Intergenic	Intergenic	-28524	NM_133776	77596	Mm.159950	NM_133776	ENSMUSG00000041293	Adgrf1	5031409J19Rik|Gpr110|KPG_009	adhesion G protein-coupled receptor F1	protein-coding
atf7ip_1_peak_11013	chr12	133265063	133265063	+	72.6214	NA	Intergenic	Intergenic	13319101	NM_001294146	217951	Mm.387395	NM_001160385	ENSMUSG00000048004	Tmem196	Gm528	transmembrane protein 196	protein-coding
atf7ip_1_peak_36910	chr7	32490414	32490414	+	72.5651	NA	Intergenic	MMVL30-int|LTR|ERV1	48873	NM_001256066	384589	Mm.454021	NM_001256066	ENSMUSG00000078757	Scgb1b29	Abpa29|Abpa29_a7|EG384589|Gm5326	secretoglobin, family 1B, member 29	protein-coding
atf7ip_1_peak_31029	chr4	1721313	1721313	+	72.3152	NA	Intergenic	Intergenic	-1450770	NM_001167534	100312470	Mm.480297	NM_001167534	ENSMUSG00000115072	Vmn1r2	Gm11776	vomeronasal 1 receptor 2	protein-coding
atf7ip_1_peak_15937	chr16	3224122	3224122	+	71.9085	NA	Intergenic	Intergenic	-368276	NM_146860	258859	Mm.377723	NM_146860	ENSMUSG00000051003	Olfr161	MOR131-1|OR912-47M6	olfactory receptor 161	protein-coding
atf7ip_1_peak_43888	chrX	132218185	132218185	+	71.8958	NA	Intergenic	IAPEz-int|LTR|ERVK	-1469595	NR_153117	102632590	Mm.403836	NR_153117	ENSMUSG00000096978	Gm26851	-	predicted gene, 26851	ncRNA
atf7ip_1_peak_34026	chr5	70049624	70049624	+	70.6295	NA	Intergenic	L1Md_F2|LINE|L1	-457320	NM_001347363	67980	Mm.33830	NM_027681	ENSMUSG00000029209	Gnpda2	4921523I18Rik|4933412A11Rik|BB189630|GNPDA|Gnp2|Sb52|mKIAA4008	glucosamine-6-phosphate deaminase 2	protein-coding
atf7ip_1_peak_19308	chr17	43241170	43241170	+	70.5235	NA	Intergenic	Intergenic	-29177	NM_133776	77596	Mm.159950	NM_133776	ENSMUSG00000041293	Adgrf1	5031409J19Rik|Gpr110|KPG_009	adhesion G protein-coupled receptor F1	protein-coding
atf7ip_1_peak_23200	chr2	74120338	74120338	+	70.0007	NA	Intergenic	Intergenic	187379	NR_040501	73962	Mm.50289	NR_040501	ENSMUSG00000085405	4930441J16Rik	Astx1a|Astx1b|Astx1c	RIKEN cDNA 4930441J16 gene	ncRNA
atf7ip_1_peak_34698	chr6	28252282	28252282	+	69.9317	NA	intron (NM_001081678, intron 3 of 5)	intron (NM_001081678, intron 3 of 5)	9319	NM_001081678	627049	Mm.84441	NM_001081678	ENSMUSG00000039841	Zfp800	AA407452|Znf800	zinc finger protein 800	protein-coding
atf7ip_1_peak_3	chr1	29331	29331	+	69.9317	NA	Intergenic	Intergenic	3642167	NM_001011874	497097	Mm.454496	NM_001011874	ENSMUSG00000051951	Xkr4	AY534250|Gm210|XRG4|mKIAA1889	X-linked Kx blood group related 4	protein-coding
atf7ip_1_peak_24863	chr2	131668888	131668888	+	69.8455	NA	Intergenic	Intergenic	-106603	NM_013460	11550	Mm.389380	NM_013460	ENSMUSG00000027335	Adra1d	Adra-1|Adra1|Adra1a|Gpcr8|Spr8|[a]1d|alpha1D-AR	adrenergic receptor, alpha 1d	protein-coding
atf7ip_1_peak_19307	chr17	43239927	43239927	+	69.6962	NA	Intergenic	Intergenic	-30420	NM_133776	77596	Mm.159950	NM_133776	ENSMUSG00000041293	Adgrf1	5031409J19Rik|Gpr110|KPG_009	adhesion G protein-coupled receptor F1	protein-coding
atf7ip_1_peak_41345	chr9	2844161	2844161	+	69.546	NA	Intergenic	Intergenic	194582	NR_039546	100628572		NR_039546	ENSMUSG00000106183	Mir101c	mir-101c|mmu-mir-101c	microRNA 101c	ncRNA
atf7ip_1_peak_130	chr1	17190077	17190077	+	69.2596	NA	Intergenic	Lx5|LINE|L1	44704	NM_010267	14545	Mm.18218	NM_010267	ENSMUSG00000025777	Gdap1	-	ganglioside-induced differentiation-associated-protein 1	protein-coding
atf7ip_1_peak_22286	chr19	12551452	12551452	+	69.2019	NA	Intergenic	(GAAAA)n|Simple_repeat|Simple_repeat	-22058	NM_001346545	107373	Mm.1643	NM_026640	ENSMUSG00000024691	Fam111a	4632417K18Rik|AW413625	family with sequence similarity 111, member A	protein-coding
atf7ip_1_peak_19340	chr17	43296400	43296400	+	68.0773	NA	intron (NM_133776, intron 5 of 15)	intron (NM_133776, intron 5 of 15)	26053	NM_133776	77596	Mm.159950	NM_133776	ENSMUSG00000041293	Adgrf1	5031409J19Rik|Gpr110|KPG_009	adhesion G protein-coupled receptor F1	protein-coding
atf7ip_1_peak_11	chr1	199897	199897	+	67.8104	NA	Intergenic	Intergenic	3471601	NM_001011874	497097	Mm.454496	NM_001011874	ENSMUSG00000051951	Xkr4	AY534250|Gm210|XRG4|mKIAA1889	X-linked Kx blood group related 4	protein-coding
atf7ip_1_peak_43414	chr9	134164875	134164875	+	67.6544	NA	Intergenic	Intergenic	-9688013	NR_028110	19054	Mm.271249	NM_011154	ENSMUSG00000093803	Ppp2r3d	PP2A B''-PR59|PP2A PR59|PR59|Ppp2r3|Ppp2r3a	protein phosphatase 2 (formerly 2A), regulatory subunit B'', delta	protein-coding
atf7ip_1_peak_28293	chr22	37432589	37432589	+	67.6544	NA	NA	NA	NA	NA
atf7ip_1_peak_6631	chr11	2892684	2892684	+	67.4716	NA	Intergenic	Intergenic	-231337	NR_003517	236604	Mm.247625	NM_001004146		Pisd-ps1	-	phosphatidylserine decarboxylase, pseudogene 1	pseudo
atf7ip_1_peak_43501	chrUn_GL000220v1	148477	148477	+	67.3366	NA	NA	NA	NA	NA
atf7ip_1_peak_19337	chr17	43290757	43290757	+	66.2448	NA	intron (NM_133776, intron 2 of 15)	intron (NM_133776, intron 2 of 15)	20410	NM_133776	77596	Mm.159950	NM_133776	ENSMUSG00000041293	Adgrf1	5031409J19Rik|Gpr110|KPG_009	adhesion G protein-coupled receptor F1	protein-coding
atf7ip_1_peak_33549	chr4	119300632	119300632	+	66.115	NA	intron (NM_028677, intron 9 of 9)	B2_Mm2|SINE|B2	-6119	NM_011732	22608	Mm.258204	NM_011732	ENSMUSG00000028639	Ybx1	1700102N10Rik|C79409|EF1A|MSY1|Nsep1|YB-1|dbpB|mYB-1a	Y box protein 1	protein-coding
atf7ip_1_peak_28808	chr3	49673965	49673965	+	66.0917	NA	Intergenic	Intergenic	83351	NM_130448	73173	Mm.87246	NM_130448	ENSMUSG00000037892	Pcdh18	3110038E07Rik|BB095589|PCDH68L	protocadherin 18	protein-coding
atf7ip_1_peak_19331	chr17	43278444	43278444	+	65.9599	NA	intron (NM_133776, intron 1 of 15)	intron (NM_133776, intron 1 of 15)	8097	NM_133776	77596	Mm.159950	NM_133776	ENSMUSG00000041293	Adgrf1	5031409J19Rik|Gpr110|KPG_009	adhesion G protein-coupled receptor F1	protein-coding
atf7ip_1_peak_8312	chr11	73779734	73779734	+	65.7423	NA	intron (NM_147009, intron 1 of 2)	MLT2D|LTR|ERVL	855	NM_147009	259011	Mm.340930	NM_147009	ENSMUSG00000070383	Olfr389	MOR135-6	olfactory receptor 389	protein-coding
atf7ip_1_peak_22839	chr19	58197173	58197173	+	65.6507	NA	Intergenic	Intergenic	-99031	NR_040449	791347	Mm.452208	NR_040449		Gm10007	-	predicted gene 10007	ncRNA
atf7ip_1_peak_14094	chr14	99757498	99757498	+	65.6507	NA	Intergenic	Intergenic	392298	NM_010636	16597	Mm.396499	NM_010636	ENSMUSG00000072294	Klf12	2700063E05Rik|AI225908|AI315654|AP-2rep|B130052C06Rik|D530033K05Rik	Kruppel-like factor 12	protein-coding
atf7ip_1_peak_19304	chr17	43234253	43234253	+	65.4461	NA	Intergenic	Intergenic	-36094	NM_133776	77596	Mm.159950	NM_133776	ENSMUSG00000041293	Adgrf1	5031409J19Rik|Gpr110|KPG_009	adhesion G protein-coupled receptor F1	protein-coding
atf7ip_1_peak_28385	chr22_KI270733v1_random	127058	127058	+	65.4366	NA	NA	NA	NA	NA
atf7ip_1_peak_36593	chr6	127343435	127343435	+	65.1258	NA	Intergenic	Intergenic	-35468	NR_073373	232386	Mm.257367	NR_073373	ENSMUSG00000107153	Gm38404	D130058E03	predicted gene, 38404	ncRNA
atf7ip_1_peak_23196	chr2	73234269	73234269	+	65.0974	NA	Intergenic	ORR1A1|LTR|ERVL-MaLR	-19822	NM_025942	67059	Mm.22661	NM_025942	ENSMUSG00000027108	Ola1	2510025G09Rik|2810405J23Rik|2810409H07Rik|Gtpbp9|PTD004	Obg-like ATPase 1	protein-coding
atf7ip_1_peak_34061	chr5	71290196	71290196	+	65.0662	NA	Intergenic	Lx3_Mus|LINE|L1	-194347	NM_008066	14395	Mm.5304	NM_008066	ENSMUSG00000000560	Gabra2	C630048P16Rik|Gabra-2	gamma-aminobutyric acid (GABA) A receptor, subunit alpha 2	protein-coding
atf7ip_1_peak_19297	chr17	42833159	42833159	+	64.7613	NA	intron (NM_009847, intron 5 of 17)	MER2B|DNA|TcMar-Tigger	43265	NM_009847	12488	Mm.218637	NM_009847	ENSMUSG00000061665	Cd2ap	AL024079|C78928|METS-1|Mets1	CD2-associated protein	protein-coding
atf7ip_1_peak_25002	chr2	179460724	179460724	+	64.5846	NA	intron (NM_001316723, intron 2 of 5)	intron (NM_001316723, intron 2 of 5)	18293	NM_001316723	12561	Mm.184711	NM_009867	ENSMUSG00000000305	Cdh4	AW120700|R-CAD|R-Cadh|Rcad	cadherin 4	protein-coding
atf7ip_1_peak_19310	chr17	43246140	43246140	+	63.8721	NA	Intergenic	(GA)n|Simple_repeat|Simple_repeat	-24207	NM_133776	77596	Mm.159950	NM_133776	ENSMUSG00000041293	Adgrf1	5031409J19Rik|Gpr110|KPG_009	adhesion G protein-coupled receptor F1	protein-coding
atf7ip_1_peak_34713	chr6	30067186	30067186	+	63.6848	NA	intron (NM_001164226, intron 1 of 11)	intron (NM_001164226, intron 1 of 11)	-9135	NM_001164229	18181	Mm.259258	NM_010938	ENSMUSG00000058440	Nrf1	C87038|D6Ertd415e	nuclear respiratory factor 1	protein-coding
atf7ip_1_peak_13806	chr14	23007155	23007155	+	63.2619	NA	intron (NM_028275, intron 6 of 6)	LTR52|LTR|ERVL	87416	NR_033550	791307	Mm.364384	NR_033550	ENSMUSG00000068680	Gm10248	-	predicted gene 10248	ncRNA
atf7ip_1_peak_19521	chr17	76737523	76737523	+	63.2619	NA	Intergenic	Intergenic	876500	NR_033456	100043885	Mm.127562	NR_033456		Gm4710	-	predicted gene 4710	ncRNA
atf7ip_1_peak_33796	chr5	21341397	21341397	+	62.8067	NA	intron (NM_029195, intron 2 of 18)	L1_Mus3|LINE|L1	-31276	NM_008013	14190	Mm.292100	NM_008013	ENSMUSG00000039899	Fgl2	AI385601|musfiblp	fibrinogen-like protein 2	protein-coding
atf7ip_1_peak_25080	chr2	202634757	202634757	+	62.6781	NA	Intergenic	Intergenic	20643531	NM_001205282	672125	Mm.489571	NM_001205282	ENSMUSG00000098505	Gm14496	-	predicted gene 14496	protein-coding
atf7ip_1_peak_15592	chr15	56887026	56887026	+	62.4645	NA	Intergenic	L1Md_T|LINE|L1	-192480	NM_008216	15117	Mm.5148	NM_008216	ENSMUSG00000022367	Has2	-	hyaluronan synthase 2	protein-coding
atf7ip_1_peak_30767	chr3	139344504	139344504	+	62.1153	NA	intron (NM_198659, intron 10 of 13)	Lx7|LINE|L1	138611	NM_198659	381476	Mm.188334	NM_198659	ENSMUSG00000047940	Stpg2	B930007M17Rik|Gm1017	sperm tail PG rich repeat containing 2	protein-coding
atf7ip_1_peak_13787	chr13	114354233	114354233	+	62.0984	NA	intron (NM_010887, intron 1 of 4)	L1_Mus3|LINE|L1	33861	NM_010887	17993	Mm.253142	NM_010887	ENSMUSG00000021764	Ndufs4	6720411N02Rik|C1-18k	NADH dehydrogenase (ubiquinone) Fe-S protein 4	protein-coding
atf7ip_1_peak_21931	chr18	21612286	21612286	+	61.3188	NA	intron (NM_001081403, intron 2 of 7)	intron (NM_001081403, intron 2 of 7)	-39279	NM_001271580	74644	Mm.329311	NM_001271580		4930426D05Rik	-	RIKEN cDNA 4930426D05 gene	protein-coding
atf7ip_1_peak_13861	chr14	39114180	39114180	+	61.3127	NA	intron (NM_001190187, intron 1 of 9)	intron (NM_001190187, intron 1 of 9)	215878	NR_045713	75170	Mm.372967	NR_045713	ENSMUSG00000093528	Nrg3os	4930529F24Rik	neuregulin 3, opposite strand	ncRNA
atf7ip_1_peak_40992	chr8	65634414	65634414	+	61.3127	NA	intron (NM_175188, intron 1 of 7)	L1M5|LINE|L1	15889	NM_175188	72925	Mm.380457	NM_175188	ENSMUSG00000036469	2020-03-01	2900024D24Rik|BB085186	membrane-associated ring finger (C3HC4) 1	protein-coding
atf7ip_1_peak_11002	chr12	133058526	133058526	+	60.7112	NA	Intergenic	Intergenic	13112564	NM_001294146	217951	Mm.387395	NM_001160385	ENSMUSG00000048004	Tmem196	Gm528	transmembrane protein 196	protein-coding
atf7ip_1_peak_27861	chr20	63965286	63965286	+	60.6672	NA	NA	NA	NA	NA
atf7ip_1_peak_6392	chr10	79904791	79904791	+	59.9761	NA	intron (NM_001163276, intron 4 of 14)	B1_Mus2|SINE|Alu	4147	NM_198107	216154	Mm.260089	NM_198107	ENSMUSG00000013833	Med16	95kDa|A630083L04|DRIP92|Thrap5|Trap95	mediator complex subunit 16	protein-coding
atf7ip_1_peak_6350	chr10	72354916	72354916	+	59.9761	NA	Intergenic	Intergenic	-299930	NM_001293684	52696	Mm.62876	NM_025635	ENSMUSG00000019923	Zwint	2010007E07Rik|2600001N01Rik|D10Ertd749e|Zwint-1	ZW10 interactor	protein-coding
atf7ip_1_peak_28128	chr21	43728794	43728794	+	59.9761	NA	NA	NA	NA	NA
atf7ip_1_peak_38408	chr7	67303009	67303009	+	59.7799	NA	intron (NM_001357324, intron 3 of 11)	L1Md_F2|LINE|L1	69849	NM_001291192	17258	Mm.132788	NM_001033713	ENSMUSG00000030557	Mef2a	A430079H05Rik	myocyte enhancer factor 2A	protein-coding
atf7ip_1_peak_41438	chr9	37120107	37120107	+	59.3381	NA	intron (NM_001029838, intron 1 of 12)	MIR|SINE|MIR	27215	NM_001029838	208076	Mm.260335	NM_148950	ENSMUSG00000035934	Pknox2	D230005H23Rik|Prep2	Pbx/knotted 1 homeobox 2	protein-coding
atf7ip_1_peak_19423	chr17	58518309	58518309	+	59.1921	NA	Intergenic	L1Md_F3|LINE|L1	473066	NM_027001	69239	Mm.246732	NM_027001	ENSMUSG00000024227	Pdzph1	2610034M16Rik|AV114557	PDZ and pleckstrin homology domains 1	protein-coding
atf7ip_1_peak_5068	chr10	33366320	33366320	+	59.1709	NA	intron (NM_029726, intron 21 of 37)	intron (NM_029726, intron 21 of 37)	-109963	NR_040657	442820	Mm.490725	NR_040657	ENSMUSG00000112707	D830005E20Rik	-	RIKEN cDNA D830005E20 gene	ncRNA
atf7ip_1_peak_38803	chr8	9002838	9002838	+	58.3756	NA	Intergenic	Intergenic	129450	NR_045854	71249	Mm.158635	NR_045854	ENSMUSG00000108848	4933430N04Rik	-	RIKEN cDNA 4933430N04 gene	ncRNA
atf7ip_1_peak_27946	chr21	8249282	8249282	+	58.2797	NA	NA	NA	NA	NA
atf7ip_1_peak_8310	chr11	73598658	73598658	+	58.1872	NA	Intergenic	Intergenic	-3924	NM_207224	193053	Mm.377230	NM_207224	ENSMUSG00000060335	Olfr384	GA_x5J8B7U2A8F-1-327|GA_x6K02T2P1NL-3773152-3774090|MOR135-5|Olfr384-ps1|Olfr386	olfactory receptor 384	protein-coding
atf7ip_1_peak_27988	chr21	8441840	8441840	+	57.7444	NA	NA	NA	NA	NA
atf7ip_1_peak_4206	chr1	143253801	143253801	+	57.721	NA	Intergenic	MTB_Mm|LTR|ERVL-MaLR	-386896	NM_020025	26878	Mm.285580	NM_020025	ENSMUSG00000033849	B3galt2	-	UDP-Gal:betaGlcNAc beta 1,3-galactosyltransferase, polypeptide 2	protein-coding
atf7ip_1_peak_33575	chr4	128265725	128265725	+	57.6184	NA	intron (NM_001281955, intron 5 of 70)	intron (NM_001281955, intron 5 of 70)	4681	NR_130980	75242	Mm.488254	NR_130980		Hmgb4os	4930546G22Rik	high-mobility group box 4, opposite strand	ncRNA
atf7ip_1_peak_4210	chr1	143256860	143256860	+	57.4384	NA	Intergenic	L1MA4|LINE|L1	-383837	NM_020025	26878	Mm.285580	NM_020025	ENSMUSG00000033849	B3galt2	-	UDP-Gal:betaGlcNAc beta 1,3-galactosyltransferase, polypeptide 2	protein-coding
atf7ip_1_peak_43484	chrUn_GL000220v1	118676	118676	+	57.3346	NA	NA	NA	NA	NA
atf7ip_1_peak_19326	chr17	43267485	43267485	+	57.117	NA	Intergenic	Intergenic	-2862	NM_133776	77596	Mm.159950	NM_133776	ENSMUSG00000041293	Adgrf1	5031409J19Rik|Gpr110|KPG_009	adhesion G protein-coupled receptor F1	protein-coding
atf7ip_1_peak_38454	chr7	76047993	76047993	+	57.1065	NA	Intergenic	Intergenic	-181894	NM_001199224	244071	Mm.322829	NM_172902	ENSMUSG00000025754	Agbl1	Ccp4|D430020F16|EG244071|Nna1-l1	ATP/GTP binding protein-like 1	protein-coding
atf7ip_1_peak_270	chr1	38012496	38012496	+	57.0307	NA	intron (NM_198303, intron 1 of 23)	intron (NM_198303, intron 1 of 23)	14486	NM_198303	226982	Mm.260943	NM_198303	ENSMUSG00000026083	Eif5b	A030003E17Rik|BC018347|IF2	eukaryotic translation initiation factor 5B	protein-coding
atf7ip_1_peak_6555	chr10	121928168	121928168	+	56.7219	NA	intron (NM_001081037, intron 2 of 21)	MIR|SINE|MIR	119147	NM_001081037	117600	Mm.288698	NM_001081037	ENSMUSG00000020121	Srgap1	4930572H05Rik|Arhgap13	SLIT-ROBO Rho GTPase activating protein 1	protein-coding
atf7ip_1_peak_22189	chr19	7083160	7083160	+	56.7219	NA	intron (NM_134147, intron 3 of 10)	intron (NM_134147, intron 3 of 10)	22569	NM_201411	396184	Mm.386930	NM_201411	ENSMUSG00000047787	Flrt1	AW742165|D630040I23Rik	fibronectin leucine rich transmembrane protein 1	protein-coding
atf7ip_1_peak_15961	chr16	4943380	4943380	+	56.6362	NA	intron (NM_028301, intron 12 of 16)	intron (NM_028301, intron 12 of 16)	-3795	NR_037666	100503704	Mm.480572	NR_037666	ENSMUSG00000097397	Gm16861	-	predicted gene, 16861	ncRNA
atf7ip_1_peak_18152	chr17	5191997	5191997	+	56.1418	NA	intron (NM_001085355, intron 4 of 19)	intron (NM_001085355, intron 4 of 19)	196923	NM_001085355	239985	Mm.133401	NM_001085355	ENSMUSG00000069729	Arid1b	8030481M12|9330189K18Rik|AI836955|Ardi1b|B230217J03Rik|BAF250B|mKIAA1235	AT rich interactive domain 1B (SWI-like)	protein-coding
atf7ip_1_peak_6253	chr10	46786809	46786809	+	56.1314	NA	Intergenic	Lx3C|LINE|L1	542060	NR_028276	108637		NR_028276	ENSMUSG00000096263	Snord14c	Gm23107|Rnu14|U14	small nucleolar RNA, C/D box 14C	snoRNA
atf7ip_1_peak_4146	chr1	143206144	143206144	+	56.0933	NA	Intergenic	Intergenic	-434553	NM_020025	26878	Mm.285580	NM_020025	ENSMUSG00000033849	B3galt2	-	UDP-Gal:betaGlcNAc beta 1,3-galactosyltransferase, polypeptide 2	protein-coding
atf7ip_1_peak_36745	chr6	158999844	158999844	+	56.0112	NA	Intergenic	Intergenic	9433762	NM_001360951	436100		NM_001360951		Gm21814	6620401J10Rik	predicted gene, 21814	protein-coding
atf7ip_1_peak_33834	chr5	36876744	36876744	+	56.0039	NA	non-coding (NR_045505, exon 1 of 3)	non-coding (NR_045505, exon 1 of 3)	135	NR_045505	71054	Mm.444807	NR_045505	ENSMUSG00000087487	Ppp2r2cos	4933401P06Rik	protein phosphatase 2, regulatory subunit B, gamma, opposite strand	ncRNA
atf7ip_1_peak_13976	chr14	68824964	68824964	+	55.9605	NA	Intergenic	Intergenic	-169122	NM_001048175	13522	Mm.117450	NM_010082	ENSMUSG00000014725	Adam28	C130072N01Rik|D430033C21Rik|Dtgn1|MDC-L|MDCL|TECADAM|eMDCII	a disintegrin and metallopeptidase domain 28	protein-coding
atf7ip_1_peak_28333	chr22	43187767	43187767	+	55.8328	NA	NA	NA	NA	NA
atf7ip_1_peak_6501	chr10	103681065	103681065	+	55.6859	NA	Intergenic	L1Md_T|LINE|L1	313257	NM_001358821	103098	Mm.458408	NM_175328	ENSMUSG00000019894	Slc6a15	AA536730|AI326450|AI326451|v7-3	solute carrier family 6 (neurotransmitter transporter), member 15	protein-coding
atf7ip_1_peak_4187	chr1	143239530	143239530	+	55.5905	NA	Intergenic	L1Md_F2|LINE|L1	-401167	NM_020025	26878	Mm.285580	NM_020025	ENSMUSG00000033849	B3galt2	-	UDP-Gal:betaGlcNAc beta 1,3-galactosyltransferase, polypeptide 2	protein-coding
atf7ip_1_peak_4217	chr1	143263708	143263708	+	55.5905	NA	Intergenic	RMER1A|Other|Other	-376989	NM_020025	26878	Mm.285580	NM_020025	ENSMUSG00000033849	B3galt2	-	UDP-Gal:betaGlcNAc beta 1,3-galactosyltransferase, polypeptide 2	protein-coding
atf7ip_1_peak_43482	chrUn_GL000220v1	104528	104528	+	55.5194	NA	NA	NA	NA	NA
atf7ip_1_peak_3085	chr1	124098994	124098994	+	55.4978	NA	Intergenic	Intergenic	-53435	NM_199021	269109	Mm.417716	NM_199021	ENSMUSG00000036815	Dpp10	6430601K09Rik|DPP X|Dprp3	dipeptidylpeptidase 10	protein-coding
atf7ip_1_peak_43561	chrUn_KI270337v1	838	838	+	55.4555	NA	NA	NA	NA	NA
atf7ip_1_peak_4139	chr1	143200330	143200330	+	55.228	NA	Intergenic	Intergenic	-440367	NM_020025	26878	Mm.285580	NM_020025	ENSMUSG00000033849	B3galt2	-	UDP-Gal:betaGlcNAc beta 1,3-galactosyltransferase, polypeptide 2	protein-coding
atf7ip_1_peak_22613	chr19	44476743	44476743	+	55.1083	NA	Intergenic	Intergenic	-16729	NM_011720	22423	Mm.88365	NM_011720	ENSMUSG00000036961	Wnt8b	-	wingless-type MMTV integration site family, member 8B	protein-coding
atf7ip_1_peak_257	chr1	35931226	35931226	+	55.0139	NA	Intergenic	Intergenic	-137174	NM_015818	50785	Mm.213566	NM_015818	ENSMUSG00000045216	Hs6st1	6Ost1	heparan sulfate 6-O-sulfotransferase 1	protein-coding
atf7ip_1_peak_3359	chr1	124284282	124284282	+	54.8702	NA	Intergenic	Intergenic	-238723	NM_199021	269109	Mm.417716	NM_199021	ENSMUSG00000036815	Dpp10	6430601K09Rik|DPP X|Dprp3	dipeptidylpeptidase 10	protein-coding
atf7ip_1_peak_27953	chr21	8258782	8258782	+	54.6646	NA	NA	NA	NA	NA
atf7ip_1_peak_28765	chr3	44648714	44648714	+	54.4981	NA	Intergenic	ETnERV-int|LTR|ERVK	729546	NR_045172	72511	Mm.140700	NR_045172	ENSMUSG00000097040	2610316D01Rik	-	RIKEN cDNA 2610316D01 gene	ncRNA
atf7ip_1_peak_24670	chr2	96305545	96305545	+	54.4981	NA	Intergenic	Intergenic	-12624	NM_001289743	241568	Mm.241682	NM_178725	ENSMUSG00000050587	Lrrc4c	6430556C10Rik|NGL-1	leucine rich repeat containing 4C	protein-coding
atf7ip_1_peak_4132	chr1	143193663	143193663	+	54.2946	NA	Intergenic	Intergenic	-447034	NM_020025	26878	Mm.285580	NM_020025	ENSMUSG00000033849	B3galt2	-	UDP-Gal:betaGlcNAc beta 1,3-galactosyltransferase, polypeptide 2	protein-coding
atf7ip_1_peak_8432	chr11	119018406	119018406	+	54.229	NA	Intergenic	B1_Mur2|SINE|Alu	-4615	NM_007623	12416	Mm.14547	NM_007623	ENSMUSG00000025577	Cbx2	M33|MOD2|pc	chromobox 2	protein-coding
atf7ip_1_peak_4126	chr1	143187802	143187802	+	54.2103	NA	Intergenic	Intergenic	-452895	NM_020025	26878	Mm.285580	NM_020025	ENSMUSG00000033849	B3galt2	-	UDP-Gal:betaGlcNAc beta 1,3-galactosyltransferase, polypeptide 2	protein-coding
atf7ip_1_peak_6589	chr10	133394149	133394149	+	54.2054	NA	Intergenic	Intergenic	-2896770	NM_001103366	625131	Mm.469844	NM_001103366	ENSMUSG00000091511	Vmn2r87	EG625131	vomeronasal 2, receptor 87	protein-coding
atf7ip_1_peak_34199	chr5	115262906	115262906	+	54.1417	NA	intron (NM_001302449, intron 1 of 16)	B4A|SINE|B4	9989	NM_001302449	50849	Mm.30051	NM_016698	ENSMUSG00000041740	Rnf10	AA675014|RIE2|mKIAA0262	ring finger protein 10	protein-coding
atf7ip_1_peak_14116	chr14	103385231	103385231	+	54.0645	NA	Intergenic	Intergenic	-38431	NM_207215	105689	Mm.6478	NM_207215	ENSMUSG00000033004	Mycbp2	AU023734|AW107953|AW546647|C130061D10Rik|Pam|Phr1|R75243	MYC binding protein 2	protein-coding
atf7ip_1_peak_34024	chr5	69844291	69844291	+	54.0645	NA	Intergenic	Lx6|LINE|L1	-251987	NM_001347363	67980	Mm.33830	NM_027681	ENSMUSG00000029209	Gnpda2	4921523I18Rik|4933412A11Rik|BB189630|GNPDA|Gnp2|Sb52|mKIAA4008	glucosamine-6-phosphate deaminase 2	protein-coding
atf7ip_1_peak_4161	chr1	143220367	143220367	+	54.0457	NA	Intergenic	L1VL2|LINE|L1	-420330	NM_020025	26878	Mm.285580	NM_020025	ENSMUSG00000033849	B3galt2	-	UDP-Gal:betaGlcNAc beta 1,3-galactosyltransferase, polypeptide 2	protein-coding
atf7ip_1_peak_4142	chr1	143202543	143202543	+	53.9248	NA	Intergenic	RMER17B|LTR|ERVK	-438154	NM_020025	26878	Mm.285580	NM_020025	ENSMUSG00000033849	B3galt2	-	UDP-Gal:betaGlcNAc beta 1,3-galactosyltransferase, polypeptide 2	protein-coding
atf7ip_1_peak_33912	chr5	49643744	49643744	+	53.7263	NA	Intergenic	RMER19A|LTR|ERVK	-358085	NM_001199244	80334	Mm.160172	NM_030265	ENSMUSG00000029088	Kcnip4	AV032399|Calp|Calp250|KChIP4|KChIP4a	Kv channel interacting protein 4	protein-coding
atf7ip_1_peak_4185	chr1	143237455	143237455	+	53.6679	NA	Intergenic	L1Md_F2|LINE|L1	-403242	NM_020025	26878	Mm.285580	NM_020025	ENSMUSG00000033849	B3galt2	-	UDP-Gal:betaGlcNAc beta 1,3-galactosyltransferase, polypeptide 2	protein-coding
atf7ip_1_peak_460	chr1	84479237	84479237	+	53.5599	NA	intron (NM_152915, intron 6 of 12)	intron (NM_152915, intron 6 of 12)	-194592	NM_001003948	98496	Mm.187470	NM_001003948	ENSMUSG00000045658	Pid1	5033414K04Rik|NYGGF4|P-CLI1	phosphotyrosine interaction domain containing 1	protein-coding
atf7ip_1_peak_4183	chr1	143235802	143235802	+	53.4912	NA	Intergenic	L1Md_F2|LINE|L1	-404895	NM_020025	26878	Mm.285580	NM_020025	ENSMUSG00000033849	B3galt2	-	UDP-Gal:betaGlcNAc beta 1,3-galactosyltransferase, polypeptide 2	protein-coding
atf7ip_1_peak_4208	chr1	143255921	143255921	+	53.4236	NA	Intergenic	L1_Mus3|LINE|L1	-384776	NM_020025	26878	Mm.285580	NM_020025	ENSMUSG00000033849	B3galt2	-	UDP-Gal:betaGlcNAc beta 1,3-galactosyltransferase, polypeptide 2	protein-coding
atf7ip_1_peak_22211	chr19	9524131	9524131	+	53.3746	NA	Intergenic	Intergenic	35117	NR_073559	619371	Mm.316894	NM_001030317		Stxbp3-ps	Munc18c(L)|Stxbp3-1|Stxbp3b	syntaxin-binding protein 3, pseudogene	pseudo
atf7ip_1_peak_43535	chrUn_KI270310v1	897	897	+	53.1968	NA	NA	NA	NA	NA
atf7ip_1_peak_4134	chr1	143195190	143195190	+	53.1293	NA	Intergenic	Intergenic	-445507	NM_020025	26878	Mm.285580	NM_020025	ENSMUSG00000033849	B3galt2	-	UDP-Gal:betaGlcNAc beta 1,3-galactosyltransferase, polypeptide 2	protein-coding
atf7ip_1_peak_4163	chr1	143221512	143221512	+	53.0565	NA	Intergenic	L1VL2|LINE|L1	-419185	NM_020025	26878	Mm.285580	NM_020025	ENSMUSG00000033849	B3galt2	-	UDP-Gal:betaGlcNAc beta 1,3-galactosyltransferase, polypeptide 2	protein-coding
atf7ip_1_peak_43614	chrUn_KI270544v1	1058	1058	+	53.0255	NA	NA	NA	NA	NA
atf7ip_1_peak_4141	chr1	143201584	143201584	+	52.988	NA	Intergenic	L2|LINE|L2	-439113	NM_020025	26878	Mm.285580	NM_020025	ENSMUSG00000033849	B3galt2	-	UDP-Gal:betaGlcNAc beta 1,3-galactosyltransferase, polypeptide 2	protein-coding
atf7ip_1_peak_38933	chr8	42541632	42541632	+	52.9383	NA	Intergenic	Intergenic	599854	NM_177742	244448	Mm.64542	NM_177742	ENSMUSG00000031651	Triml1	4933403D14|BC050188	tripartite motif family-like 1	protein-coding
atf7ip_1_peak_6428	chr10	91164061	91164061	+	52.9322	NA	exon (NM_011605, exon 3 of 4)	exon (NM_011605, exon 3 of 4)	6489	NM_001283048	21917	Mm.159684	NM_011605	ENSMUSG00000019961	Tmpo	5630400D24Rik|AI195756|AI606875|AW214352|AW547477|LAP2|TP	thymopoietin	protein-coding
atf7ip_1_peak_4218	chr1	143264554	143264554	+	52.8015	NA	Intergenic	Intergenic	-376143	NM_020025	26878	Mm.285580	NM_020025	ENSMUSG00000033849	B3galt2	-	UDP-Gal:betaGlcNAc beta 1,3-galactosyltransferase, polypeptide 2	protein-coding
atf7ip_1_peak_43727	chrX	48574376	48574376	+	52.7239	NA	intron (NM_001358792, intron 5 of 20)	intron (NM_001358792, intron 5 of 20)	18182	NM_153532	208968	Mm.293819	NM_153532	ENSMUSG00000036916	Zfp280c	BC028839|Suhw3|Zfp633|Znf280c|mKIAA1584	zinc finger protein 280C	protein-coding
atf7ip_1_peak_22486	chr19	36838359	36838359	+	52.5937	NA	intron (NM_001163635, intron 1 of 26)	intron (NM_001163635, intron 1 of 26)	4127	NM_001163635	74493	Mm.249310	NM_001163635	ENSMUSG00000024811	Tnks2	5430432P15Rik|AA517131|AI662480|ARTD6|TNKS-2|Tank2	tankyrase, TRF1-interacting ankyrin-related ADP-ribose polymerase 2	protein-coding
atf7ip_1_peak_4204	chr1	143253049	143253049	+	52.5084	NA	Intergenic	L1Md_T|LINE|L1	-387648	NM_020025	26878	Mm.285580	NM_020025	ENSMUSG00000033849	B3galt2	-	UDP-Gal:betaGlcNAc beta 1,3-galactosyltransferase, polypeptide 2	protein-coding
atf7ip_1_peak_19328	chr17	43271381	43271381	+	52.4021	NA	intron (NM_133776, intron 1 of 15)	B1F1|SINE|Alu	1034	NM_133776	77596	Mm.159950	NM_133776	ENSMUSG00000041293	Adgrf1	5031409J19Rik|Gpr110|KPG_009	adhesion G protein-coupled receptor F1	protein-coding
atf7ip_1_peak_4179	chr1	143232465	143232465	+	52.3454	NA	Intergenic	Intergenic	-408232	NM_020025	26878	Mm.285580	NM_020025	ENSMUSG00000033849	B3galt2	-	UDP-Gal:betaGlcNAc beta 1,3-galactosyltransferase, polypeptide 2	protein-coding
atf7ip_1_peak_4133	chr1	143194111	143194111	+	52.2342	NA	Intergenic	RMER5|LTR|ERV1	-446586	NM_020025	26878	Mm.285580	NM_020025	ENSMUSG00000033849	B3galt2	-	UDP-Gal:betaGlcNAc beta 1,3-galactosyltransferase, polypeptide 2	protein-coding
atf7ip_1_peak_4188	chr1	143240299	143240299	+	52.112	NA	Intergenic	L1Md_F2|LINE|L1	-400398	NM_020025	26878	Mm.285580	NM_020025	ENSMUSG00000033849	B3galt2	-	UDP-Gal:betaGlcNAc beta 1,3-galactosyltransferase, polypeptide 2	protein-coding
atf7ip_1_peak_4209	chr1	143256474	143256474	+	52.0594	NA	Intergenic	L1_Mus3|LINE|L1	-384223	NM_020025	26878	Mm.285580	NM_020025	ENSMUSG00000033849	B3galt2	-	UDP-Gal:betaGlcNAc beta 1,3-galactosyltransferase, polypeptide 2	protein-coding
atf7ip_1_peak_10771	chr12	76348402	76348402	+	52.0362	NA	TTS (NM_001172104)	TTS (NM_001172104)	21062	NM_001172104	109929	Mm.41880	NM_028356	ENSMUSG00000056459	Zbtb25	2810462M08Rik|2900064P18Rik|AI842128|Kup|Zfp-50|Zfp50	zinc finger and BTB domain containing 25	protein-coding
atf7ip_1_peak_4158	chr1	143218423	143218423	+	51.9782	NA	Intergenic	L1VL2|LINE|L1	-422274	NM_020025	26878	Mm.285580	NM_020025	ENSMUSG00000033849	B3galt2	-	UDP-Gal:betaGlcNAc beta 1,3-galactosyltransferase, polypeptide 2	protein-coding
atf7ip_1_peak_8544	chr12	3873112	3873112	+	51.9121	NA	intron (NM_007872, intron 5 of 22)	intron (NM_007872, intron 5 of 22)	-10868	NR_045884	100038522	Mm.417270	NR_045884	ENSMUSG00000073242	Dnmt3aos	Gm10485	DNA methyltransferase 3A, opposite strand	ncRNA
atf7ip_1_peak_4175	chr1	143230346	143230346	+	51.891	NA	Intergenic	Intergenic	-410351	NM_020025	26878	Mm.285580	NM_020025	ENSMUSG00000033849	B3galt2	-	UDP-Gal:betaGlcNAc beta 1,3-galactosyltransferase, polypeptide 2	protein-coding
atf7ip_1_peak_4493	chr1	161766310	161766310	+	51.7067	NA	Intergenic	Intergenic	22185	NM_001205243	14103	Mm.3355	NM_010177	ENSMUSG00000000817	Fasl	APT1LG1|CD178|CD95-L|CD95L|Fas-L|Faslg|Tnfsf6|Tnlg1a|gld	Fas ligand (TNF superfamily, member 6)	protein-coding
atf7ip_1_peak_4203	chr1	143251995	143251995	+	51.6257	NA	Intergenic	L1MA4|LINE|L1	-388702	NM_020025	26878	Mm.285580	NM_020025	ENSMUSG00000033849	B3galt2	-	UDP-Gal:betaGlcNAc beta 1,3-galactosyltransferase, polypeptide 2	protein-coding
atf7ip_1_peak_4919	chr1	246515574	246515574	+	51.5791	NA	Intergenic	Intergenic	-51338859	NM_007758	12902	Mm.235387	NM_007758	ENSMUSG00000026616	Cr2	C3DR|CD21|CD35|Cr-1|Cr-2|Cr1	complement receptor 2	protein-coding
atf7ip_1_peak_17973	chr16	68564551	68564551	+	51.5564	NA	Intergenic	Intergenic	-943643	NM_001145977	239857	Mm.394300	NM_178721	ENSMUSG00000064115	Cadm2	2900078E11Rik|9330131D06|A830029E02Rik|Igdf4d|Igsf4d|NECL3|SynCAM 2|SynCAM2	cell adhesion molecule 2	protein-coding
atf7ip_1_peak_4150	chr1	143211861	143211861	+	51.5167	NA	Intergenic	Intergenic	-428836	NM_020025	26878	Mm.285580	NM_020025	ENSMUSG00000033849	B3galt2	-	UDP-Gal:betaGlcNAc beta 1,3-galactosyltransferase, polypeptide 2	protein-coding
atf7ip_1_peak_33597	chr4	140524195	140524195	+	51.1333	NA	intron (NM_001112723, intron 24 of 26)	PB1D10|SINE|Alu	124561	NM_001112723	72754	Mm.29329	NM_172415	ENSMUSG00000040964	Arhgef10l	2810441C07Rik	Rho guanine nucleotide exchange factor (GEF) 10-like	protein-coding
atf7ip_1_peak_4128	chr1	143190642	143190642	+	51.1085	NA	Intergenic	Intergenic	-450055	NM_020025	26878	Mm.285580	NM_020025	ENSMUSG00000033849	B3galt2	-	UDP-Gal:betaGlcNAc beta 1,3-galactosyltransferase, polypeptide 2	protein-coding
atf7ip_1_peak_6203	chr10	42099864	42099864	+	50.8481	NA	Intergenic	RMER15|LTR|ERVL	-81482	NM_001034858	213402	Mm.211320	NM_001034858	ENSMUSG00000071324	Armc2	2610018I05Rik	armadillo repeat containing 2	protein-coding
atf7ip_1_peak_4215	chr1	143262724	143262724	+	50.7465	NA	Intergenic	RMER1A|Other|Other	-377973	NM_020025	26878	Mm.285580	NM_020025	ENSMUSG00000033849	B3galt2	-	UDP-Gal:betaGlcNAc beta 1,3-galactosyltransferase, polypeptide 2	protein-coding
atf7ip_1_peak_36721	chr6	152491170	152491170	+	50.6095	NA	Intergenic	Intergenic	2925088	NM_001360951	436100		NM_001360951		Gm21814	6620401J10Rik	predicted gene, 21814	protein-coding
atf7ip_1_peak_22317	chr19	15836894	15836894	+	50.5233	NA	Intergenic	Intergenic	87728	NM_001205339	107272	Mm.289936	NM_177420	ENSMUSG00000024640	Psat1	D8Ertd814e|EPIP|PSA|Psat	phosphoserine aminotransferase 1	protein-coding
atf7ip_1_peak_4165	chr1	143222994	143222994	+	50.3639	NA	Intergenic	L1VL2|LINE|L1	-417703	NM_020025	26878	Mm.285580	NM_020025	ENSMUSG00000033849	B3galt2	-	UDP-Gal:betaGlcNAc beta 1,3-galactosyltransferase, polypeptide 2	protein-coding
atf7ip_1_peak_4143	chr1	143203471	143203471	+	50.3599	NA	Intergenic	Intergenic	-437226	NM_020025	26878	Mm.285580	NM_020025	ENSMUSG00000033849	B3galt2	-	UDP-Gal:betaGlcNAc beta 1,3-galactosyltransferase, polypeptide 2	protein-coding
atf7ip_1_peak_18173	chr17	8156903	8156903	+	50.3301	NA	Intergenic	Intergenic	-8615	NM_001197046	75296	Mm.227250	NM_201230	ENSMUSG00000069135	Fgfr1op	4930553O10Rik|FOP	Fgfr1 oncogene partner	protein-coding
atf7ip_1_peak_24827	chr2	120223130	120223130	+	50.3301	NA	intron (NM_177845, intron 1 of 19)	IAPEz-int|LTR|ERVK	22205	NM_177845	329502	Mm.330505	NM_177845	ENSMUSG00000050211	Pla2g4e	2310026J01Rik|C230096D22|Pla2epsilon	phospholipase A2, group IVE	protein-coding
atf7ip_1_peak_4160	chr1	143219770	143219770	+	50.3152	NA	Intergenic	L1VL2|LINE|L1	-420927	NM_020025	26878	Mm.285580	NM_020025	ENSMUSG00000033849	B3galt2	-	UDP-Gal:betaGlcNAc beta 1,3-galactosyltransferase, polypeptide 2	protein-coding
atf7ip_1_peak_4198	chr1	143247351	143247351	+	50.3091	NA	Intergenic	Intergenic	-393346	NM_020025	26878	Mm.285580	NM_020025	ENSMUSG00000033849	B3galt2	-	UDP-Gal:betaGlcNAc beta 1,3-galactosyltransferase, polypeptide 2	protein-coding
atf7ip_1_peak_4159	chr1	143218879	143218879	+	50.1424	NA	Intergenic	L1_Mus1|LINE|L1	-421818	NM_020025	26878	Mm.285580	NM_020025	ENSMUSG00000033849	B3galt2	-	UDP-Gal:betaGlcNAc beta 1,3-galactosyltransferase, polypeptide 2	protein-coding
atf7ip_1_peak_33907	chr5	49630834	49630834	+	50.115	NA	Intergenic	Lx9|LINE|L1	-345175	NM_001199244	80334	Mm.160172	NM_030265	ENSMUSG00000029088	Kcnip4	AV032399|Calp|Calp250|KChIP4|KChIP4a	Kv channel interacting protein 4	protein-coding
atf7ip_1_peak_4154	chr1	143214848	143214848	+	50.0929	NA	Intergenic	MERVL_2A-int|LTR|ERVL	-425849	NM_020025	26878	Mm.285580	NM_020025	ENSMUSG00000033849	B3galt2	-	UDP-Gal:betaGlcNAc beta 1,3-galactosyltransferase, polypeptide 2	protein-coding
atf7ip_1_peak_28876	chr3	63912546	63912546	+	50.0875	NA	Intergenic	Intergenic	16252	NM_001357824	329659	Mm.39342	NM_177856	ENSMUSG00000048581	E130311K13Rik	-	RIKEN cDNA E130311K13 gene	protein-coding
atf7ip_1_peak_4151	chr1	143213240	143213240	+	49.8861	NA	Intergenic	Intergenic	-427457	NM_020025	26878	Mm.285580	NM_020025	ENSMUSG00000033849	B3galt2	-	UDP-Gal:betaGlcNAc beta 1,3-galactosyltransferase, polypeptide 2	protein-coding
atf7ip_1_peak_36785	chr7	263630	263630	+	49.7976	NA	Intergenic	Intergenic	-2864516	NR_001583	73949	Mm.55687	NR_001583	ENSMUSG00000107956	Speer9-ps1	4930415A14Rik|SPEER-9|Speer9-ps	spermatogenesis associated glutamate (E)-rich protein 9, pseudogene 1	pseudo
atf7ip_1_peak_4123	chr1	143185267	143185267	+	49.3603	NA	Intergenic	L1Md_F|LINE|L1	-455430	NM_020025	26878	Mm.285580	NM_020025	ENSMUSG00000033849	B3galt2	-	UDP-Gal:betaGlcNAc beta 1,3-galactosyltransferase, polypeptide 2	protein-coding
atf7ip_1_peak_31264	chr4	49709452	49709452	+	49.2799	NA	intron (NM_001033351, intron 5 of 8)	intron (NM_001033351, intron 5 of 8)	-27469	NM_001004025	19059	Mm.46125	NM_001004025	ENSMUSG00000028310	Ppp3r2	CaNB2|CnB2	protein phosphatase 3, regulatory subunit B, alpha isoform (calcineurin B, type II)	protein-coding
atf7ip_1_peak_22883	chr1_KI270709v1_random	12444	12444	+	49.2347	NA	NA	NA	NA	NA
atf7ip_1_peak_4164	chr1	143222497	143222497	+	49.2271	NA	Intergenic	L1VL2|LINE|L1	-418200	NM_020025	26878	Mm.285580	NM_020025	ENSMUSG00000033849	B3galt2	-	UDP-Gal:betaGlcNAc beta 1,3-galactosyltransferase, polypeptide 2	protein-coding
atf7ip_1_peak_19190	chr17	28357612	28357612	+	49.1052	NA	intron (NM_021478, intron 11 of 14)	B1_Mur2|SINE|Alu	-6807	NM_011566	21678	Mm.6655	NM_011566	ENSMUSG00000002249	Tead3	DTEF-1|ETFR-1|TEAD-3|TEF-5|Tcf13r2	TEA domain family member 3	protein-coding
atf7ip_1_peak_22809	chr19	57527351	57527351	+	49.0215	NA	Intergenic	Intergenic	18285	NR_040307	78073	Mm.12411	NR_040306		6720468P15Rik	-	RIKEN cDNA 6720468P15 gene	ncRNA
atf7ip_1_peak_19325	chr17	43267003	43267003	+	48.9468	NA	Intergenic	Intergenic	-3344	NM_133776	77596	Mm.159950	NM_133776	ENSMUSG00000041293	Adgrf1	5031409J19Rik|Gpr110|KPG_009	adhesion G protein-coupled receptor F1	protein-coding
atf7ip_1_peak_33815	chr5	34245204	34245204	+	48.7957	NA	intron (NM_001015039, intron 1 of 12)	intron (NM_001015039, intron 1 of 12)	43120	NM_001015039	231125	Mm.113388	NM_001015039	ENSMUSG00000037224	Zfyve28	9630058O20Rik|Gm146|mKIAA1643	zinc finger, FYVE domain containing 28	protein-coding
atf7ip_1_peak_33609	chr4	143184928	143184928	+	48.7593	NA	intron (NM_001256380, intron 2 of 7)	B1_Mus1|SINE|Alu	27781	NM_001081355	110593	Mm.332020	NM_001081355	ENSMUSG00000057637	Prdm2	4833427P12Rik|E330024L24Rik|Gm1033|Gm19732|KMT8|Riz|Riz1|Znfpr1c1	PR domain containing 2, with ZNF domain	protein-coding
atf7ip_1_peak_28827	chr3	52238681	52238681	+	48.7593	NA	Intergenic	MMERGLN-int|LTR|ERV1	-29656	NM_019739	56458	Mm.29891	NM_019739	ENSMUSG00000044167	Foxo1	AI876417|Afxh|FKHR|Fkhr1|Foxo1a	forkhead box O1	protein-coding
atf7ip_1_peak_28664	chr3	15656562	15656562	+	48.6647	NA	Intergenic	Intergenic	-81497	NM_001173460	668101	Mm.423523	NM_001173460	ENSMUSG00000095028	Sirpb1b	-	signal-regulatory protein beta 1B	protein-coding
atf7ip_1_peak_4120	chr1	125182607	125182607	+	48.3533	NA	Intergenic	L1_Mus1|LINE|L1	253120	NM_001205385	74117	Mm.183102	NM_023735	ENSMUSG00000026341	Actr3	1200003A09Rik|Arp3	ARP3 actin-related protein 3	protein-coding
atf7ip_1_peak_4118	chr1	125180270	125180270	+	48.3533	NA	Intergenic	L1_Mus1|LINE|L1	255457	NM_001205385	74117	Mm.183102	NM_023735	ENSMUSG00000026341	Actr3	1200003A09Rik|Arp3	ARP3 actin-related protein 3	protein-coding
atf7ip_1_peak_6409	chr10	87504881	87504881	+	48.329	NA	Intergenic	Intergenic	-11221	NM_008553	17172	Mm.136217	NM_008553	ENSMUSG00000020052	Ascl1	AI225900|ASH1|Mash1|bHLHa46	achaete-scute family bHLH transcription factor 1	protein-coding
atf7ip_1_peak_4131	chr1	143191921	143191921	+	48.3131	NA	Intergenic	Intergenic	-448776	NM_020025	26878	Mm.285580	NM_020025	ENSMUSG00000033849	B3galt2	-	UDP-Gal:betaGlcNAc beta 1,3-galactosyltransferase, polypeptide 2	protein-coding
atf7ip_1_peak_15943	chr16	3305451	3305451	+	48.2769	NA	Intergenic	L1_Mus3|LINE|L1	-286947	NM_146860	258859	Mm.377723	NM_146860	ENSMUSG00000051003	Olfr161	MOR131-1|OR912-47M6	olfactory receptor 161	protein-coding
atf7ip_1_peak_4117	chr1	125179150	125179150	+	48.1336	NA	Intergenic	Intergenic	256577	NM_001205385	74117	Mm.183102	NM_023735	ENSMUSG00000026341	Actr3	1200003A09Rik|Arp3	ARP3 actin-related protein 3	protein-coding
atf7ip_1_peak_30451	chr3	93470582	93470582	+	48.0484	NA	exon (NM_027762, exon 3 of 3)	exon (NM_027762, exon 3 of 3)	1828	NM_027762	71325	Mm.68064	NM_027762	ENSMUSG00000027908	Tchhl1	5430400H23Rik|AA589420|S100a17|Thhl1	trichohyalin-like 1	protein-coding
atf7ip_1_peak_4815	chr1	228614605	228614605	+	47.9184	NA	Intergenic	Intergenic	-33437890	NM_007758	12902	Mm.235387	NM_007758	ENSMUSG00000026616	Cr2	C3DR|CD21|CD35|Cr-1|Cr-2|Cr1	complement receptor 2	protein-coding
atf7ip_1_peak_6194	chr10	42085335	42085335	+	47.9111	NA	Intergenic	ORR1D2-int|LTR|ERVL-MaLR	-66953	NM_001034858	213402	Mm.211320	NM_001034858	ENSMUSG00000071324	Armc2	2610018I05Rik	armadillo repeat containing 2	protein-coding
atf7ip_1_peak_4157	chr1	143216705	143216705	+	47.9108	NA	Intergenic	Intergenic	-423992	NM_020025	26878	Mm.285580	NM_020025	ENSMUSG00000033849	B3galt2	-	UDP-Gal:betaGlcNAc beta 1,3-galactosyltransferase, polypeptide 2	protein-coding
atf7ip_1_peak_4180	chr1	143232963	143232963	+	47.8715	NA	Intergenic	RLTR10E|LTR|ERVK	-407734	NM_020025	26878	Mm.285580	NM_020025	ENSMUSG00000033849	B3galt2	-	UDP-Gal:betaGlcNAc beta 1,3-galactosyltransferase, polypeptide 2	protein-coding
atf7ip_1_peak_4207	chr1	143254849	143254849	+	47.8291	NA	Intergenic	L1_Mus3|LINE|L1	-385848	NM_020025	26878	Mm.285580	NM_020025	ENSMUSG00000033849	B3galt2	-	UDP-Gal:betaGlcNAc beta 1,3-galactosyltransferase, polypeptide 2	protein-coding
atf7ip_1_peak_6639	chr11	3379130	3379130	+	47.8169	NA	intron (NM_010718, intron 2 of 15)	B1_Mus1|SINE|Alu	-7726	NM_173053	16886	Mm.124176	NM_010718	ENSMUSG00000020451	Limk2	Limk-2|whe	LIM motif-containing protein kinase 2	protein-coding
atf7ip_1_peak_28374	chr22	50807996	50807996	+	47.5361	NA	NA	NA	NA	NA
atf7ip_1_peak_8455	chr11	122186608	122186608	+	47.5316	NA	Intergenic	Intergenic	356390	NM_029049	74675	Mm.61213	NM_029049	ENSMUSG00000039198	Ptchd3	4930451E13Rik|4933440L20Rik|RNDEu-3	patched domain containing 3	protein-coding
atf7ip_1_peak_38868	chr8	27311499	27311499	+	47.5316	NA	Intergenic	RLTR6-int|LTR|ERV1	15454	NR_003107	732482	Mm.463248	NR_003107		Gm9731	-	Fam58a pseudogene	pseudo
atf7ip_1_peak_4162	chr1	143221002	143221002	+	47.4612	NA	Intergenic	L1VL2|LINE|L1	-419695	NM_020025	26878	Mm.285580	NM_020025	ENSMUSG00000033849	B3galt2	-	UDP-Gal:betaGlcNAc beta 1,3-galactosyltransferase, polypeptide 2	protein-coding
atf7ip_1_peak_3590	chr1	124438152	124438152	+	47.3826	NA	Intergenic	MER68|LTR|ERVL	-392593	NM_199021	269109	Mm.417716	NM_199021	ENSMUSG00000036815	Dpp10	6430601K09Rik|DPP X|Dprp3	dipeptidylpeptidase 10	protein-coding
atf7ip_1_peak_22425	chr19	32405582	32405582	+	47.3408	NA	Intergenic	L1MB3|LINE|L1	16366	NR_033198	67188	Mm.391160	NR_033198	ENSMUSG00000097787	2700046G09Rik	-	RIKEN cDNA 2700046G09 gene	ncRNA
atf7ip_1_peak_25364	chr20	25372702	25372702	+	47.3084	NA	NA	NA	NA	NA
atf7ip_1_peak_4129	chr1	143191168	143191168	+	47.2252	NA	Intergenic	Intergenic	-449529	NM_020025	26878	Mm.285580	NM_020025	ENSMUSG00000033849	B3galt2	-	UDP-Gal:betaGlcNAc beta 1,3-galactosyltransferase, polypeptide 2	protein-coding
atf7ip_1_peak_3736	chr1	124539356	124539356	+	47.2098	NA	Intergenic	Intergenic	-493797	NM_199021	269109	Mm.417716	NM_199021	ENSMUSG00000036815	Dpp10	6430601K09Rik|DPP X|Dprp3	dipeptidylpeptidase 10	protein-coding
atf7ip_1_peak_38640	chr7	127585349	127585349	+	47.2022	NA	intron (NM_001033040, intron 5 of 8)	intron (NM_001033040, intron 5 of 8)	3246	NM_001033040	233899	Mm.25220	NM_001033040	ENSMUSG00000057176	Ccdc189	Gm166	coiled-coil domain containing 189	protein-coding
atf7ip_1_peak_43204	chr9	98270487	98270487	+	47.2022	NA	Intergenic	HAL1|LINE|L1	-26083	NM_001357452	74080	Mm.294082	NM_144533	ENSMUSG00000032456	Nmnat3	4933408N02Rik|PNAT3	nicotinamide nucleotide adenylyltransferase 3	protein-coding
atf7ip_1_peak_4119	chr1	125181849	125181849	+	47.0743	NA	Intergenic	L1_Mus1|LINE|L1	253878	NM_001205385	74117	Mm.183102	NM_023735	ENSMUSG00000026341	Actr3	1200003A09Rik|Arp3	ARP3 actin-related protein 3	protein-coding
atf7ip_1_peak_19434	chr17	59707620	59707620	+	46.8636	NA	Intergenic	Intergenic	-694298	NM_026497	67993	Mm.36507	NM_026497	ENSMUSG00000024228	Nudt12	0610016O18Rik	nudix (nucleoside diphosphate linked moiety X)-type motif 12	protein-coding
atf7ip_1_peak_41298	chr8	143281720	143281720	+	46.8152	NA	Intergenic	Intergenic	14018090	NM_001346808	102635552		NM_001346808		Gm32856	-	predicted gene, 32856	protein-coding
atf7ip_1_peak_13662	chr13	52652857	52652857	+	46.8152	NA	Intergenic	Intergenic	55975	NM_011518	20963	Mm.375031	NM_011518	ENSMUSG00000021457	Syk	Sykb	spleen tyrosine kinase	protein-coding
atf7ip_1_peak_33916	chr5	49646071	49646071	+	46.6527	NA	Intergenic	Intergenic	-360412	NM_001199244	80334	Mm.160172	NM_030265	ENSMUSG00000029088	Kcnip4	AV032399|Calp|Calp250|KChIP4|KChIP4a	Kv channel interacting protein 4	protein-coding
atf7ip_1_peak_25333	chr20	16729973	16729973	+	46.4514	NA	NA	NA	NA	NA
atf7ip_1_peak_10601	chr12	37246301	37246301	+	46.4109	NA	intron (NM_178767, intron 2 of 12)	L1Md_F2|LINE|L1	4662	NM_178767	319660	Mm.485540	NM_178767	ENSMUSG00000050103	Agmo	A530016O06Rik|AI790538|Tmem195	alkylglycerol monooxygenase	protein-coding
atf7ip_1_peak_15931	chr16	2868224	2868224	+	46.2766	NA	Intergenic	Intergenic	-724174	NM_146860	258859	Mm.377723	NM_146860	ENSMUSG00000051003	Olfr161	MOR131-1|OR912-47M6	olfactory receptor 161	protein-coding
atf7ip_1_peak_4125	chr1	143187262	143187262	+	46.2128	NA	Intergenic	Intergenic	-453435	NM_020025	26878	Mm.285580	NM_020025	ENSMUSG00000033849	B3galt2	-	UDP-Gal:betaGlcNAc beta 1,3-galactosyltransferase, polypeptide 2	protein-coding
atf7ip_1_peak_16053	chr16	28846314	28846314	+	46.0807	NA	intron (NM_177718, intron 1 of 1)	intron (NM_177718, intron 1 of 1)	83384	NM_177718	239796	Mm.155887	NM_177718	ENSMUSG00000051065	Mb21d2	1600021P15Rik|A430031N04|C87006	Mab-21 domain containing 2	protein-coding
atf7ip_1_peak_13994	chr14	73886832	73886832	+	46.0496	NA	Intergenic	Intergenic	334046	NM_001361638	20916	Mm.38951	NM_011506	ENSMUSG00000022110	Sucla2	4930547K18Rik|A-SCS|SCS-betaA	succinate-Coenzyme A ligase, ADP-forming, beta subunit	protein-coding
atf7ip_1_peak_5081	chr10	38402990	38402990	+	46.0496	NA	Intergenic	L1Md_F2|LINE|L1	227216	NR_131035	75877	Mm.402094	NR_131035	ENSMUSG00000111234	4930591E09Rik	-	RIKEN cDNA 4930591E09 gene	ncRNA
atf7ip_1_peak_33913	chr5	49644114	49644114	+	45.9235	NA	Intergenic	Intergenic	-358455	NM_001199244	80334	Mm.160172	NM_030265	ENSMUSG00000029088	Kcnip4	AV032399|Calp|Calp250|KChIP4|KChIP4a	Kv channel interacting protein 4	protein-coding
atf7ip_1_peak_15541	chr15	45402388	45402388	+	45.8489	NA	Intergenic	Intergenic	-287454	NM_026200	67498	Mm.300079	NM_026200	ENSMUSG00000022342	Kcnv1	2700023A03Rik|vibe	potassium channel, subfamily V, member 1	protein-coding
atf7ip_1_peak_4181	chr1	143233577	143233577	+	45.8207	NA	Intergenic	Intergenic	-407120	NM_020025	26878	Mm.285580	NM_020025	ENSMUSG00000033849	B3galt2	-	UDP-Gal:betaGlcNAc beta 1,3-galactosyltransferase, polypeptide 2	protein-coding
atf7ip_1_peak_4220	chr1	143266824	143266824	+	45.8045	NA	Intergenic	Intergenic	-373873	NM_020025	26878	Mm.285580	NM_020025	ENSMUSG00000033849	B3galt2	-	UDP-Gal:betaGlcNAc beta 1,3-galactosyltransferase, polypeptide 2	protein-coding
atf7ip_1_peak_27760	chr20	44577215	44577215	+	45.7377	NA	NA	NA	NA	NA
atf7ip_1_peak_33424	chr4	75990973	75990973	+	45.6972	NA	intron (NM_011211, intron 31 of 39)	intron (NM_011211, intron 31 of 39)	353270	NM_001352629	19266	Mm.184021	NM_011211	ENSMUSG00000028399	Ptprd	1110002J03Rik|3000002J10Rik|B230219D21Rik|R-PTP-delta	protein tyrosine phosphatase, receptor type, D	protein-coding
atf7ip_1_peak_22882	chr1_KI270709v1_random	11845	11845	+	45.6948	NA	NA	NA	NA	NA
atf7ip_1_peak_10991	chr12	132710818	132710818	+	45.6522	NA	Intergenic	Intergenic	12764856	NM_001294146	217951	Mm.387395	NM_001160385	ENSMUSG00000048004	Tmem196	Gm528	transmembrane protein 196	protein-coding
atf7ip_1_peak_274	chr1	39392280	39392280	+	45.3928	NA	intron (NM_001357521, intron 6 of 19)	intron (NM_001357521, intron 6 of 19)	24429	NM_001252218	114641	Mm.379302	NM_053257	ENSMUSG00000073702	Rpl31	Dts	ribosomal protein L31	protein-coding
atf7ip_1_peak_33659	chr4	158723387	158723387	+	45.3928	NA	Intergenic	Intergenic	2392261	NM_009485	22300	Mm.377117	NM_009485		Vmn2r123	V2r1	vomeronasal 2, receptor 123	protein-coding
atf7ip_1_peak_31	chr1	827489	827489	+	45.3928	NA	Intergenic	Intergenic	2844009	NM_001011874	497097	Mm.454496	NM_001011874	ENSMUSG00000051951	Xkr4	AY534250|Gm210|XRG4|mKIAA1889	X-linked Kx blood group related 4	protein-coding
atf7ip_1_peak_10848	chr12	103965859	103965859	+	45.3928	NA	Intergenic	Intergenic	-8962	NM_009247	20704	Mm.312593	NM_009247	ENSMUSG00000072849	Serpina1e	Dom5|PI5|Spi1-5	serine (or cysteine) peptidase inhibitor, clade A, member 1E	protein-coding
atf7ip_1_peak_36834	chr7	6691282	6691282	+	45.2027	NA	intron (NM_011769, intron 2 of 7)	B4A|SINE|B4	5150	NM_011769	22776	Mm.89976	NM_011769	ENSMUSG00000002266	Zim1	-	zinc finger, imprinted 1	protein-coding
atf7ip_1_peak_44095	chrY	56763518	56763518	+	45.1874	NA	Intergenic	MER2|DNA|TcMar-Tigger	-423688	NM_201530	382301	Mm.304354	NM_201530	ENSMUSG00000101155	Sly	-	Sycp3 like Y-linked	protein-coding
atf7ip_1_peak_6134	chr10	41854603	41854603	+	45.1076	NA	intron (NM_001162908, intron 1 of 9)	intron (NM_001162908, intron 1 of 9)	-32836	NM_001013370	140742	Mm.139418	NM_001013370	ENSMUSG00000038332	Sesn1	1110002G11Rik|AU044290|Pa26|Sest1	sestrin 1	protein-coding
atf7ip_1_peak_4135	chr1	143195679	143195679	+	45.0819	NA	Intergenic	Intergenic	-445018	NM_020025	26878	Mm.285580	NM_020025	ENSMUSG00000033849	B3galt2	-	UDP-Gal:betaGlcNAc beta 1,3-galactosyltransferase, polypeptide 2	protein-coding
atf7ip_1_peak_22872	chr1_KI270709v1_random	5634	5634	+	45.0659	NA	NA	NA	NA	NA
atf7ip_1_peak_241	chr1	33127315	33127315	+	45.0627	NA	Intergenic	Intergenic	542479	NM_008922	19076	Mm.27705	NM_008922	ENSMUSG00000026134	Prim2	AI323589	DNA primase, p58 subunit	protein-coding
atf7ip_1_peak_41004	chr8	66925577	66925577	+	44.9623	NA	Intergenic	Intergenic	65360	NM_001163564	234344	Mm.334561	NM_001163564	ENSMUSG00000014907	Naf1	Gm174	nuclear assembly factor 1 ribonucleoprotein	protein-coding
atf7ip_1_peak_19	chr1	631974	631974	+	44.9563	NA	Intergenic	Intergenic	3039524	NM_001011874	497097	Mm.454496	NM_001011874	ENSMUSG00000051951	Xkr4	AY534250|Gm210|XRG4|mKIAA1889	X-linked Kx blood group related 4	protein-coding
atf7ip_1_peak_4177	chr1	143231353	143231353	+	44.8567	NA	Intergenic	RMER17B|LTR|ERVK	-409344	NM_020025	26878	Mm.285580	NM_020025	ENSMUSG00000033849	B3galt2	-	UDP-Gal:betaGlcNAc beta 1,3-galactosyltransferase, polypeptide 2	protein-coding
atf7ip_1_peak_44093	chrY	56761159	56761159	+	44.8094	NA	Intergenic	Intergenic	-426047	NM_201530	382301	Mm.304354	NM_201530	ENSMUSG00000101155	Sly	-	Sycp3 like Y-linked	protein-coding
atf7ip_1_peak_1259	chr1	122842748	122842748	+	44.7944	NA	Intergenic	Intergenic	637603	NR_151524	102638832	Mm.112794	NR_151524	ENSMUSG00000099960	Gm28590	-	predicted gene 28590	ncRNA
atf7ip_1_peak_2722	chr1	123847991	123847991	+	44.7684	NA	intron (NM_199021, intron 3 of 25)	intron (NM_199021, intron 3 of 25)	197568	NM_199021	269109	Mm.417716	NM_199021	ENSMUSG00000036815	Dpp10	6430601K09Rik|DPP X|Dprp3	dipeptidylpeptidase 10	protein-coding
atf7ip_1_peak_4155	chr1	143215682	143215682	+	44.736	NA	Intergenic	Intergenic	-425015	NM_020025	26878	Mm.285580	NM_020025	ENSMUSG00000033849	B3galt2	-	UDP-Gal:betaGlcNAc beta 1,3-galactosyltransferase, polypeptide 2	protein-coding
atf7ip_1_peak_16099	chr16	30585783	30585783	+	44.7024	NA	intron (NM_178069, intron 1 of 13)	intron (NM_178069, intron 1 of 13)	1806	NM_178069	224092	Mm.567	NM_178069	ENSMUSG00000022538	Lsg1	5830465I20|AA409273|D16Bwg1547e	large 60S subunit nuclear export GTPase 1	protein-coding
atf7ip_1_peak_43367	chr9	128882586	128882586	+	44.7024	NA	Intergenic	Intergenic	-4405724	NR_028110	19054	Mm.271249	NM_011154	ENSMUSG00000093803	Ppp2r3d	PP2A B''-PR59|PP2A PR59|PR59|Ppp2r3|Ppp2r3a	protein phosphatase 2 (formerly 2A), regulatory subunit B'', delta	protein-coding
atf7ip_1_peak_23121	chr2	55051439	55051439	+	44.699	NA	intron (NM_173030, intron 9 of 12)	intron (NM_173030, intron 9 of 12)	-384531	NM_008426	16519	Mm.5127	NM_008426	ENSMUSG00000026824	Kcnj3	GIRK-1|GIRK1|Kcnf3|Kir3.1	potassium inwardly-rectifying channel, subfamily J, member 3	protein-coding
atf7ip_1_peak_44098	chrY	56768583	56768583	+	44.5506	NA	Intergenic	Intergenic	-418623	NM_201530	382301	Mm.304354	NM_201530	ENSMUSG00000101155	Sly	-	Sycp3 like Y-linked	protein-coding
atf7ip_1_peak_286	chr1	40463383	40463383	+	44.5317	NA	3' UTR (NM_001025602, exon 11 of 11)	3' UTR (NM_001025602, exon 11 of 11)	-2169	NM_001161842	16182	Mm.253664	NM_008365	ENSMUSG00000026070	Il18r1	Il18ralpha|Il1rrp	interleukin 18 receptor 1	protein-coding
atf7ip_1_peak_34724	chr6	30955728	30955728	+	44.2429	NA	TTS (NM_001135093)	TTS (NM_001135093)	3262	NM_001135093	619665	Mm.204671	NM_001135093	ENSMUSG00000073209	Klf14	5330411L03Rik|AL022736|BTEB5	Kruppel-like factor 14	protein-coding
atf7ip_1_peak_25295	chr20	2840713	2840713	+	44.2429	NA	NA	NA	NA	NA
atf7ip_1_peak_38562	chr7	100177808	100177808	+	44.2429	NA	promoter-TSS (NM_001190950)	promoter-TSS (NM_001190950)	-875	NM_020574	57442	Mm.282386	NM_020574	ENSMUSG00000035165	Kcne3	2210017H05Rik|MiRP2	potassium voltage-gated channel, Isk-related subfamily, gene 3	protein-coding
atf7ip_1_peak_44075	chrY	56743237	56743237	+	44.175	NA	Intergenic	L1Md_T|LINE|L1	-443969	NM_201530	382301	Mm.304354	NM_201530	ENSMUSG00000101155	Sly	-	Sycp3 like Y-linked	protein-coding
atf7ip_1_peak_34046	chr5	70586285	70586285	+	44.111	NA	Intergenic	(GAAA)n|Simple_repeat|Simple_repeat	256332	NM_010252	14405	Mm.255292	NM_010252	ENSMUSG00000001260	Gabrg1	GabaA|GabaA/BZ	gamma-aminobutyric acid (GABA) A receptor, subunit gamma 1	protein-coding
atf7ip_1_peak_4202	chr1	143249829	143249829	+	44.1017	NA	Intergenic	Intergenic	-390868	NM_020025	26878	Mm.285580	NM_020025	ENSMUSG00000033849	B3galt2	-	UDP-Gal:betaGlcNAc beta 1,3-galactosyltransferase, polypeptide 2	protein-coding
atf7ip_1_peak_44019	chrY	56673399	56673399	+	44.0908	NA	Intergenic	Intergenic	-513807	NM_201530	382301	Mm.304354	NM_201530	ENSMUSG00000101155	Sly	-	Sycp3 like Y-linked	protein-coding
atf7ip_1_peak_28007	chr21	8987369	8987369	+	44.0859	NA	NA	NA	NA	NA
atf7ip_1_peak_43610	chrUn_KI270467v1	2120	2120	+	44.0602	NA	NA	NA	NA	NA
atf7ip_1_peak_34038	chr5	70401018	70401018	+	43.9792	NA	Intergenic	Intergenic	441599	NM_010252	14405	Mm.255292	NM_010252	ENSMUSG00000001260	Gabrg1	GabaA|GabaA/BZ	gamma-aminobutyric acid (GABA) A receptor, subunit gamma 1	protein-coding
atf7ip_1_peak_34088	chr5	75717139	75717139	+	43.9792	NA	Intergenic	ORR1F|LTR|ERVL-MaLR	142148	NM_021099	16590	Mm.247073	NM_021099	ENSMUSG00000005672	Kit	Bs|CD117|Fdc|Gsfsco1|Gsfsco5|Gsfsow3|SCO1|SCO5|SOW3|Ssm|Tr-kit|W|c-KIT	KIT proto-oncogene receptor tyrosine kinase	protein-coding
atf7ip_1_peak_994	chr1	122663968	122663968	+	43.9193	NA	Intergenic	MTE2a|LTR|ERVL-MaLR	458823	NR_151524	102638832	Mm.112794	NR_151524	ENSMUSG00000099960	Gm28590	-	predicted gene 28590	ncRNA
atf7ip_1_peak_20	chr1	632594	632594	+	43.8905	NA	Intergenic	Intergenic	3038904	NM_001011874	497097	Mm.454496	NM_001011874	ENSMUSG00000051951	Xkr4	AY534250|Gm210|XRG4|mKIAA1889	X-linked Kx blood group related 4	protein-coding
atf7ip_1_peak_6462	chr10	96586586	96586586	+	43.8851	NA	Intergenic	Intergenic	-30415	NM_007569	12226	Mm.23811	NM_007569	ENSMUSG00000036478	Btg1	AI426953|AW546738	B cell translocation gene 1, anti-proliferative	protein-coding
atf7ip_1_peak_4196	chr1	143245511	143245511	+	43.8664	NA	Intergenic	B1_Mur1|SINE|Alu	-395186	NM_020025	26878	Mm.285580	NM_020025	ENSMUSG00000033849	B3galt2	-	UDP-Gal:betaGlcNAc beta 1,3-galactosyltransferase, polypeptide 2	protein-coding
atf7ip_1_peak_17872	chr16	38276717	38276717	+	43.8619	NA	intron (NM_001098404, intron 1 of 8)	(TC)n|Simple_repeat|Simple_repeat	18107	NM_001098404	18171	Mm.8509	NM_010936	ENSMUSG00000022809	Nr1i2	PXR|PXR.1|PXR.2|PXR1|SXR|mPXR	nuclear receptor subfamily 1, group I, member 2	protein-coding
atf7ip_1_peak_31224	chr4	49139737	49139737	+	43.8536	NA	intron (NM_178756, intron 1 of 7)	L1Md_T|LINE|L1	80275	NM_178756	272031	Mm.299460	NM_178756	ENSMUSG00000063446	Plppr1	E130309F12Rik|Lppr1|PRG-3|mKIAA4247	phospholipid phosphatase related 1	protein-coding
atf7ip_1_peak_22	chr1	633998	633998	+	43.8439	NA	Intergenic	Intergenic	3037500	NM_001011874	497097	Mm.454496	NM_001011874	ENSMUSG00000051951	Xkr4	AY534250|Gm210|XRG4|mKIAA1889	X-linked Kx blood group related 4	protein-coding
atf7ip_1_peak_13597	chr13	42271875	42271875	+	43.7955	NA	Intergenic	Intergenic	-29601	NM_010104	13614	Mm.14543	NM_010104	ENSMUSG00000021367	Edn1	ET-1|PPET1|preproET	endothelin 1	protein-coding
atf7ip_1_peak_22874	chr1_KI270709v1_random	6873	6873	+	43.7522	NA	NA	NA	NA	NA
atf7ip_1_peak_27729	chr20	36461755	36461755	+	43.6794	NA	NA	NA	NA	NA
atf7ip_1_peak_28255	chr22	30968878	30968878	+	43.6437	NA	NA	NA	NA	NA
atf7ip_1_peak_19384	chr17	47941586	47941586	+	43.6321	NA	Intergenic	RSINE1|SINE|B4	-16954	NM_001110824	74123	Mm.240062	NM_028767	ENSMUSG00000023991	Foxp4	1200010K03Rik|2310007G05Rik|mFKHLA	forkhead box P4	protein-coding
atf7ip_1_peak_30903	chr3	180602133	180602133	+	43.6321	NA	Intergenic	Intergenic	20762483	NM_001356350	68151	Mm.6766	NM_026582	ENSMUSG00000028173	Wls	5031439A09Rik|AI173978|AI987742|EVI|Gpr177	wntless WNT ligand secretion mediator	protein-coding
atf7ip_1_peak_31239	chr4	49149447	49149447	+	43.4194	NA	intron (NM_178756, intron 1 of 7)	MIR|SINE|MIR	89985	NM_178756	272031	Mm.299460	NM_178756	ENSMUSG00000063446	Plppr1	E130309F12Rik|Lppr1|PRG-3|mKIAA4247	phospholipid phosphatase related 1	protein-coding
atf7ip_1_peak_44023	chrY	56678257	56678257	+	43.3251	NA	Intergenic	Intergenic	-508949	NM_201530	382301	Mm.304354	NM_201530	ENSMUSG00000101155	Sly	-	Sycp3 like Y-linked	protein-coding
atf7ip_1_peak_19312	chr17	43251027	43251027	+	43.2468	NA	Intergenic	Intergenic	-19320	NM_133776	77596	Mm.159950	NM_133776	ENSMUSG00000041293	Adgrf1	5031409J19Rik|Gpr110|KPG_009	adhesion G protein-coupled receptor F1	protein-coding
atf7ip_1_peak_4121	chr1	125183604	125183604	+	43.185	NA	Intergenic	L1_Mus1|LINE|L1	252123	NM_001205385	74117	Mm.183102	NM_023735	ENSMUSG00000026341	Actr3	1200003A09Rik|Arp3	ARP3 actin-related protein 3	protein-coding
atf7ip_1_peak_2953	chr1	124005800	124005800	+	43.1587	NA	intron (NM_199021, intron 1 of 25)	intron (NM_199021, intron 1 of 25)	39759	NM_199021	269109	Mm.417716	NM_199021	ENSMUSG00000036815	Dpp10	6430601K09Rik|DPP X|Dprp3	dipeptidylpeptidase 10	protein-coding
atf7ip_1_peak_4189	chr1	143240939	143240939	+	43.1496	NA	Intergenic	Intergenic	-399758	NM_020025	26878	Mm.285580	NM_020025	ENSMUSG00000033849	B3galt2	-	UDP-Gal:betaGlcNAc beta 1,3-galactosyltransferase, polypeptide 2	protein-coding
atf7ip_1_peak_16	chr1	629756	629756	+	43.1269	NA	Intergenic	Intergenic	3041742	NM_001011874	497097	Mm.454496	NM_001011874	ENSMUSG00000051951	Xkr4	AY534250|Gm210|XRG4|mKIAA1889	X-linked Kx blood group related 4	protein-coding
atf7ip_1_peak_13821	chr14	24442928	24442928	+	43.1116	NA	Intergenic	Intergenic	44130	NM_001081247	218832	Mm.343610	NM_183157	ENSMUSG00000025280	Polr3a	9330175N20Rik|BC053071|RPC1|RPC155	polymerase (RNA) III (DNA directed) polypeptide A	protein-coding
atf7ip_1_peak_41016	chr8	69690188	69690188	+	43.0545	NA	Intergenic	Intergenic	26714	NM_001359087	66869	Mm.334581	NM_181274	ENSMUSG00000054648	Zfp869	1200003I07Rik	zinc finger protein 869	protein-coding
atf7ip_1_peak_43450	chrM	5813	5813	+	43.0542	NA	NA	Intergenic	NA	NA
atf7ip_1_peak_27961	chr21	8397370	8397370	+	42.9951	NA	NA	NA	NA	NA
atf7ip_1_peak_1791	chr1	123217200	123217200	+	42.9759	NA	Intergenic	Lx2B|LINE|L1	828359	NM_199021	269109	Mm.417716	NM_199021	ENSMUSG00000036815	Dpp10	6430601K09Rik|DPP X|Dprp3	dipeptidylpeptidase 10	protein-coding
atf7ip_1_peak_2467	chr1	123676810	123676810	+	42.9581	NA	intron (NM_199021, intron 4 of 25)	intron (NM_199021, intron 4 of 25)	368749	NM_199021	269109	Mm.417716	NM_199021	ENSMUSG00000036815	Dpp10	6430601K09Rik|DPP X|Dprp3	dipeptidylpeptidase 10	protein-coding
atf7ip_1_peak_15948	chr16	3408781	3408781	+	42.7986	NA	Intergenic	L1_Mus1|LINE|L1	-183617	NM_146860	258859	Mm.377723	NM_146860	ENSMUSG00000051003	Olfr161	MOR131-1|OR912-47M6	olfactory receptor 161	protein-coding
atf7ip_1_peak_44081	chrY	56747054	56747054	+	42.7374	NA	Intergenic	L1Md_T|LINE|L1	-440152	NM_201530	382301	Mm.304354	NM_201530	ENSMUSG00000101155	Sly	-	Sycp3 like Y-linked	protein-coding
atf7ip_1_peak_4450	chr1	156660414	156660414	+	42.621	NA	intron (NM_023141, intron 4 of 5)	intron (NM_023141, intron 4 of 5)	13925	NM_023141	30935	Mm.206737	NM_023141	ENSMUSG00000060519	Tor3a	Adir	torsin family 3, member A	protein-coding
atf7ip_1_peak_22285	chr19	12527634	12527634	+	42.581	NA	Intergenic	L1MC3|LINE|L1	-25638	NM_172442	207521	Mm.247695	NM_172442	ENSMUSG00000039982	Dtx4	AI449438|BC044798|D930042H13|RNF155	deltex 4, E3 ubiquitin ligase	protein-coding
atf7ip_1_peak_21010	chr18	18533214	18533214	+	42.5755	NA	Intergenic	Intergenic	-952224	NR_045374	75162	Mm.60874	NR_045374		4930545E07Rik	-	RIKEN cDNA 4930545E07 gene	ncRNA
atf7ip_1_peak_22886	chr1_KI270709v1_random	15589	15589	+	42.4778	NA	NA	NA	NA	NA
atf7ip_1_peak_43594	chrUn_KI270438v1	104056	104056	+	42.3995	NA	NA	NA	NA	NA
atf7ip_1_peak_44061	chrY	56724412	56724412	+	42.383	NA	Intergenic	Intergenic	-462794	NM_201530	382301	Mm.304354	NM_201530	ENSMUSG00000101155	Sly	-	Sycp3 like Y-linked	protein-coding
atf7ip_1_peak_963	chr1	122645579	122645579	+	42.2923	NA	Intergenic	L1Md_T|LINE|L1	440434	NR_151524	102638832	Mm.112794	NR_151524	ENSMUSG00000099960	Gm28590	-	predicted gene 28590	ncRNA
atf7ip_1_peak_13748	chr13	109424234	109424234	+	42.2058	NA	intron (NM_011056, intron 3 of 16)	intron (NM_011056, intron 3 of 16)	99490	NR_030644	100124489		NR_030644	ENSMUSG00000076946	Mir582	Mirn582|mir-582|mmu-mir-582	microRNA 582	ncRNA
atf7ip_1_peak_27660	chr20	28495504	28495504	+	42.1048	NA	NA	NA	NA	NA
atf7ip_1_peak_27951	chr21	8256167	8256167	+	42.0845	NA	NA	NA	NA	NA
atf7ip_1_peak_27661	chr20	28496943	28496943	+	41.8751	NA	NA	NA	NA	NA
atf7ip_1_peak_25315	chr20	9015901	9015901	+	41.8077	NA	NA	NA	NA	NA
atf7ip_1_peak_4170	chr1	143227975	143227975	+	41.7259	NA	Intergenic	Lx6|LINE|L1	-412722	NM_020025	26878	Mm.285580	NM_020025	ENSMUSG00000033849	B3galt2	-	UDP-Gal:betaGlcNAc beta 1,3-galactosyltransferase, polypeptide 2	protein-coding
atf7ip_1_peak_21	chr1	633468	633468	+	41.7259	NA	Intergenic	Intergenic	3038030	NM_001011874	497097	Mm.454496	NM_001011874	ENSMUSG00000051951	Xkr4	AY534250|Gm210|XRG4|mKIAA1889	X-linked Kx blood group related 4	protein-coding
atf7ip_1_peak_19237	chr17	36601445	36601445	+	41.6746	NA	Intergenic	MTD|LTR|ERVL-MaLR	41199	NM_008205	14997	Mm.57004	NM_008205	ENSMUSG00000067201	H2-M9	M9	histocompatibility 2, M region locus 9	protein-coding
atf7ip_1_peak_34387	chr5	154038925	154038925	+	41.6581	NA	Intergenic	Intergenic	-2387717	NM_027009	69263	Mm.12553	NM_027009	ENSMUSG00000033970	Rfc3	2810416I22Rik|38kDa|AU022547|Recc3	replication factor C (activator 1) 3	protein-coding
atf7ip_1_peak_41353	chr9	4662323	4662323	+	41.6351	NA	intron (NM_001113181, intron 4 of 10)	B1_Mus1|SINE|Alu	133911	NM_001113181	14802	Mm.209263	NM_019691	ENSMUSG00000025892	Gria4	GluA4|GluR-D|Glur-4|Glur4|Gluralpha4|spkw1	glutamate receptor, ionotropic, AMPA4 (alpha 4)	protein-coding
atf7ip_1_peak_43545	chrUn_KI270317v1	1456	1456	+	41.601	NA	NA	NA	NA	NA
atf7ip_1_peak_44083	chrY	56748566	56748566	+	41.5951	NA	Intergenic	Intergenic	-438640	NM_201530	382301	Mm.304354	NM_201530	ENSMUSG00000101155	Sly	-	Sycp3 like Y-linked	protein-coding
atf7ip_1_peak_22220	chr19	9675084	9675084	+	41.5879	NA	Intergenic	ETnERV3-int|LTR|ERVK	-115836	NR_073559	619371	Mm.316894	NM_001030317		Stxbp3-ps	Munc18c(L)|Stxbp3-1|Stxbp3b	syntaxin-binding protein 3, pseudogene	pseudo
atf7ip_1_peak_19313	chr17	43251731	43251731	+	41.5472	NA	Intergenic	Intergenic	-18616	NM_133776	77596	Mm.159950	NM_133776	ENSMUSG00000041293	Adgrf1	5031409J19Rik|Gpr110|KPG_009	adhesion G protein-coupled receptor F1	protein-coding
atf7ip_1_peak_1495	chr1	123010034	123010034	+	41.4348	NA	Intergenic	(TA)n|Simple_repeat|Simple_repeat	804889	NR_151524	102638832	Mm.112794	NR_151524	ENSMUSG00000099960	Gm28590	-	predicted gene 28590	ncRNA
atf7ip_1_peak_44088	chrY	56752949	56752949	+	41.3282	NA	Intergenic	CT-rich|Low_complexity|Low_complexity	-434257	NM_201530	382301	Mm.304354	NM_201530	ENSMUSG00000101155	Sly	-	Sycp3 like Y-linked	protein-coding
atf7ip_1_peak_43598	chrUn_KI270438v1	109925	109925	+	41.3016	NA	NA	NA	NA	NA
atf7ip_1_peak_41437	chr9	37079515	37079515	+	41.2009	NA	intron (NM_001029838, intron 2 of 12)	intron (NM_001029838, intron 2 of 12)	67807	NM_001029838	208076	Mm.260335	NM_148950	ENSMUSG00000035934	Pknox2	D230005H23Rik|Prep2	Pbx/knotted 1 homeobox 2	protein-coding
atf7ip_1_peak_44043	chrY	56699177	56699177	+	41.2008	NA	Intergenic	Intergenic	-488029	NM_201530	382301	Mm.304354	NM_201530	ENSMUSG00000101155	Sly	-	Sycp3 like Y-linked	protein-coding
atf7ip_1_peak_6198	chr10	42090800	42090800	+	41.1802	NA	Intergenic	Intergenic	-72418	NM_001034858	213402	Mm.211320	NM_001034858	ENSMUSG00000071324	Armc2	2610018I05Rik	armadillo repeat containing 2	protein-coding
atf7ip_1_peak_43436	chr9	137578927	137578927	+	41.1046	NA	Intergenic	Intergenic	-13102065	NR_028110	19054	Mm.271249	NM_011154	ENSMUSG00000093803	Ppp2r3d	PP2A B''-PR59|PP2A PR59|PR59|Ppp2r3|Ppp2r3a	protein phosphatase 2 (formerly 2A), regulatory subunit B'', delta	protein-coding
atf7ip_1_peak_22476	chr19	36639135	36639135	+	41.0804	NA	intron (NR_033510, intron 3 of 4)	intron (NR_033510, intron 3 of 4)	50344	NR_033510	668215	Mm.394223	NR_033510	ENSMUSG00000087579	Hectd2os	1500017E21Rik	Hectd2, opposite strand	ncRNA
atf7ip_1_peak_28012	chr21	9634054	9634054	+	41.0804	NA	NA	NA	NA	NA
atf7ip_1_peak_13797	chr14	20873907	20873907	+	41.0636	NA	Intergenic	Intergenic	37245	NM_008873	18792	Mm.4183	NM_008873	ENSMUSG00000021822	Plau	u-PA|uPA	plasminogen activator, urokinase	protein-coding
atf7ip_1_peak_22664	chr19	48255751	48255751	+	41.0176	NA	intron (NM_025696, intron 1 of 26)	intron (NM_025696, intron 1 of 26)	49726	NM_025696	66673	Mm.70980	NM_025696	ENSMUSG00000063434	Sorcs3	6330404A12Rik|AW045579	sortilin-related VPS10 domain containing receptor 3	protein-coding
atf7ip_1_peak_262	chr1	36401162	36401162	+	41.0148	NA	intron (NM_001277076, intron 19 of 52)	intron (NM_001277076, intron 19 of 52)	28871	NM_001277076	100534273	Mm.389112	NM_001277076	ENSMUSG00000037432	Fer1l5	4930533C12Rik	fer-1-like 5 (C. elegans)	protein-coding
atf7ip_1_peak_44021	chrY	56676070	56676070	+	40.9352	NA	Intergenic	Intergenic	-511136	NM_201530	382301	Mm.304354	NM_201530	ENSMUSG00000101155	Sly	-	Sycp3 like Y-linked	protein-coding
atf7ip_1_peak_3959	chr1	124689341	124689341	+	40.7886	NA	Intergenic	RSINE1|SINE|B4	-643782	NM_199021	269109	Mm.417716	NM_199021	ENSMUSG00000036815	Dpp10	6430601K09Rik|DPP X|Dprp3	dipeptidylpeptidase 10	protein-coding
atf7ip_1_peak_27659	chr20	28495014	28495014	+	40.6703	NA	NA	NA	NA	NA
atf7ip_1_peak_31265	chr4	49709755	49709755	+	40.6545	NA	intron (NM_001033351, intron 5 of 8)	MLT1A0|LTR|ERVL-MaLR	-27772	NM_001004025	19059	Mm.46125	NM_001004025	ENSMUSG00000028310	Ppp3r2	CaNB2|CnB2	protein phosphatase 3, regulatory subunit B, alpha isoform (calcineurin B, type II)	protein-coding
atf7ip_1_peak_26532	chr20	27504708	27504708	+	40.5759	NA	NA	NA	NA	NA
atf7ip_1_peak_4823	chr1	228625758	228625758	+	40.544	NA	Intergenic	Intergenic	-33449043	NM_007758	12902	Mm.235387	NM_007758	ENSMUSG00000026616	Cr2	C3DR|CD21|CD35|Cr-1|Cr-2|Cr1	complement receptor 2	protein-coding
atf7ip_1_peak_1272	chr1	122852981	122852981	+	40.5323	NA	Intergenic	B3A|SINE|B2	647836	NR_151524	102638832	Mm.112794	NR_151524	ENSMUSG00000099960	Gm28590	-	predicted gene 28590	ncRNA
atf7ip_1_peak_19580	chr17_KI270729v1_random	1028	1028	+	40.5257	NA	NA	NA	NA	NA
atf7ip_1_peak_30590	chr3	93709815	93709815	+	40.4605	NA	Intergenic	ORR1A2|LTR|ERVL-MaLR	-33532	NM_148949	207213	Mm.425165	NM_148949	ENSMUSG00000094084	Tdpoz1	2cpoz56|Mapp2|Spopl1	TD and POZ domain containing 1	protein-coding
atf7ip_1_peak_15946	chr16	3383269	3383269	+	40.4586	NA	Intergenic	IAPLTR4|LTR|ERVK	-209129	NM_146860	258859	Mm.377723	NM_146860	ENSMUSG00000051003	Olfr161	MOR131-1|OR912-47M6	olfactory receptor 161	protein-coding
atf7ip_1_peak_4041	chr1	124743352	124743352	+	40.4347	NA	Intergenic	Intergenic	692375	NM_001205385	74117	Mm.183102	NM_023735	ENSMUSG00000026341	Actr3	1200003A09Rik|Arp3	ARP3 actin-related protein 3	protein-coding
atf7ip_1_peak_8514	chr12	10066	10066	+	40.3674	NA	Intergenic	Intergenic	-3225725	NR_015551	74173	Mm.309774	NM_028796	ENSMUSG00000079179	Rab10os	1700012B15Rik|1810036A22Rik	RAB10, member RAS oncogene family, opposite strand	ncRNA
atf7ip_1_peak_13807	chr14	23010186	23010186	+	40.3493	NA	intron (NM_028275, intron 6 of 6)	L1MEd|LINE|L1	84385	NR_033550	791307	Mm.364384	NR_033550	ENSMUSG00000068680	Gm10248	-	predicted gene 10248	ncRNA
atf7ip_1_peak_44036	chrY	56692345	56692345	+	40.2859	NA	Intergenic	Intergenic	-494861	NM_201530	382301	Mm.304354	NM_201530	ENSMUSG00000101155	Sly	-	Sycp3 like Y-linked	protein-coding
atf7ip_1_peak_27964	chr21	8402235	8402235	+	40.2609	NA	NA	NA	NA	NA
atf7ip_1_peak_4107	chr1	125167909	125167909	+	40.1807	NA	Intergenic	Intergenic	267818	NM_001205385	74117	Mm.183102	NM_023735	ENSMUSG00000026341	Actr3	1200003A09Rik|Arp3	ARP3 actin-related protein 3	protein-coding
atf7ip_1_peak_24655	chr2	95149557	95149557	+	40.1707	NA	Intergenic	L1Md_F2|LINE|L1	-711371	NM_007466	11800	Mm.181824	NM_007466	ENSMUSG00000027193	Api5	AAC-11|AI196452|API-5	apoptosis inhibitor 5	protein-coding
atf7ip_1_peak_44069	chrY	56734063	56734063	+	40.1084	NA	Intergenic	L1Md_T|LINE|L1	-453143	NM_201530	382301	Mm.304354	NM_201530	ENSMUSG00000101155	Sly	-	Sycp3 like Y-linked	protein-coding
atf7ip_1_peak_44052	chrY	56709933	56709933	+	40.1043	NA	Intergenic	Intergenic	-477273	NM_201530	382301	Mm.304354	NM_201530	ENSMUSG00000101155	Sly	-	Sycp3 like Y-linked	protein-coding
atf7ip_1_peak_15775	chr15	84344736	84344736	+	40.0221	NA	Intergenic	MLT1A0|LTR|ERVL-MaLR	18617	NM_001162500	64099	Mm.251356	NM_022321	ENSMUSG00000022439	Parvg	AI413459	parvin, gamma	protein-coding
atf7ip_1_peak_34108	chr5	80651521	80651521	+	39.9367	NA	Intergenic	Intergenic	-369050	NM_001347368	319387	Mm.273631	NM_198702	ENSMUSG00000037605	Adgrl3	5430402I23Rik|CIRL-3|D130075K09Rik|Gm1379|LEC3|Lphn3|mKIAA0768	adhesion G protein-coupled receptor L3	protein-coding
atf7ip_1_peak_44025	chrY	56680853	56680853	+	39.9358	NA	Intergenic	Intergenic	-506353	NM_201530	382301	Mm.304354	NM_201530	ENSMUSG00000101155	Sly	-	Sycp3 like Y-linked	protein-coding
atf7ip_1_peak_44029	chrY	56686159	56686159	+	39.898	NA	Intergenic	Intergenic	-501047	NM_201530	382301	Mm.304354	NM_201530	ENSMUSG00000101155	Sly	-	Sycp3 like Y-linked	protein-coding
atf7ip_1_peak_17875	chr16	38279226	38279226	+	39.8407	NA	intron (NM_001098404, intron 1 of 8)	intron (NM_001098404, intron 1 of 8)	15598	NM_001098404	18171	Mm.8509	NM_010936	ENSMUSG00000022809	Nr1i2	PXR|PXR.1|PXR.2|PXR1|SXR|mPXR	nuclear receptor subfamily 1, group I, member 2	protein-coding
atf7ip_1_peak_27929	chr21	8219191	8219191	+	39.8407	NA	NA	NA	NA	NA
atf7ip_1_peak_15404	chr15	19778701	19778701	+	39.8407	NA	Intergenic	Intergenic	593328	NR_155419	102639102	Mm.463245	NR_155419	ENSMUSG00000115803	Gm35496	-	predicted gene, 35496	ncRNA
atf7ip_1_peak_43599	chrUn_KI270438v1	111392	111392	+	39.807	NA	NA	NA	NA	NA
atf7ip_1_peak_6266	chr10	48199801	48199801	+	39.8064	NA	Intergenic	L1Md_T|LINE|L1	1588136	NM_001358866	14806	Mm.185993	NM_010349	ENSMUSG00000056073	Grik2	AW124492|C130030K03Rik|GluK2|Glur-6|Glur6|Glurbeta2	glutamate receptor, ionotropic, kainate 2 (beta 2)	protein-coding
atf7ip_1_peak_44055	chrY	56712821	56712821	+	39.791	NA	Intergenic	Intergenic	-474385	NM_201530	382301	Mm.304354	NM_201530	ENSMUSG00000101155	Sly	-	Sycp3 like Y-linked	protein-coding
atf7ip_1_peak_17871	chr16	38276251	38276251	+	39.791	NA	intron (NM_001098404, intron 1 of 8)	RLTR28|LTR|ERVL	18573	NM_001098404	18171	Mm.8509	NM_010936	ENSMUSG00000022809	Nr1i2	PXR|PXR.1|PXR.2|PXR1|SXR|mPXR	nuclear receptor subfamily 1, group I, member 2	protein-coding
atf7ip_1_peak_15558	chr15	49627868	49627868	+	39.7216	NA	Intergenic	Intergenic	-835879	NM_001081391	239420	Mm.309363	NM_001081391	ENSMUSG00000022311	Csmd3	4930500N14Rik|mKIAA1894	CUB and Sushi multiple domains 3	protein-coding
atf7ip_1_peak_1416	chr1	122957353	122957353	+	39.6961	NA	Intergenic	L1Md_A|LINE|L1	752208	NR_151524	102638832	Mm.112794	NR_151524	ENSMUSG00000099960	Gm28590	-	predicted gene 28590	ncRNA
atf7ip_1_peak_44068	chrY	56732467	56732467	+	39.6928	NA	Intergenic	MTD|LTR|ERVL-MaLR	-454739	NM_201530	382301	Mm.304354	NM_201530	ENSMUSG00000101155	Sly	-	Sycp3 like Y-linked	protein-coding
atf7ip_1_peak_44048	chrY	56702622	56702622	+	39.6911	NA	Intergenic	Intergenic	-484584	NM_201530	382301	Mm.304354	NM_201530	ENSMUSG00000101155	Sly	-	Sycp3 like Y-linked	protein-coding
atf7ip_1_peak_34519	chr5	180861263	180861263	+	39.6626	NA	Intergenic	Intergenic	-29210055	NM_027009	69263	Mm.12553	NM_027009	ENSMUSG00000033970	Rfc3	2810416I22Rik|38kDa|AU022547|Recc3	replication factor C (activator 1) 3	protein-coding
atf7ip_1_peak_33920	chr5	49658683	49658683	+	39.5717	NA	Intergenic	Intergenic	-373024	NM_001199244	80334	Mm.160172	NM_030265	ENSMUSG00000029088	Kcnip4	AV032399|Calp|Calp250|KChIP4|KChIP4a	Kv channel interacting protein 4	protein-coding
atf7ip_1_peak_36567	chr6	117440750	117440750	+	39.5592	NA	Intergenic	Intergenic	-54485	NR_152214	100126203	Mm.217172	NR_152214		6820426E19Rik	Gm43983	RIKEN cDNA 6820426E19 gene	ncRNA
atf7ip_1_peak_28288	chr22	36529107	36529107	+	39.523	NA	NA	NA	NA	NA
atf7ip_1_peak_44097	chrY	56767405	56767405	+	39.5225	NA	Intergenic	Intergenic	-419801	NM_201530	382301	Mm.304354	NM_201530	ENSMUSG00000101155	Sly	-	Sycp3 like Y-linked	protein-coding
atf7ip_1_peak_33889	chr5	49612397	49612397	+	39.5162	NA	Intergenic	MLT1G|LTR|ERVL-MaLR	-326738	NM_001199244	80334	Mm.160172	NM_030265	ENSMUSG00000029088	Kcnip4	AV032399|Calp|Calp250|KChIP4|KChIP4a	Kv channel interacting protein 4	protein-coding
atf7ip_1_peak_43559	chrUn_KI270336v1	886	886	+	39.3796	NA	NA	NA	NA	NA
atf7ip_1_peak_44079	chrY	56746104	56746104	+	39.3068	NA	Intergenic	L1Md_T|LINE|L1	-441102	NM_201530	382301	Mm.304354	NM_201530	ENSMUSG00000101155	Sly	-	Sycp3 like Y-linked	protein-coding
atf7ip_1_peak_4156	chr1	143216356	143216356	+	39.248	NA	Intergenic	Intergenic	-424341	NM_020025	26878	Mm.285580	NM_020025	ENSMUSG00000033849	B3galt2	-	UDP-Gal:betaGlcNAc beta 1,3-galactosyltransferase, polypeptide 2	protein-coding
atf7ip_1_peak_44028	chrY	56684901	56684901	+	39.2107	NA	Intergenic	Intergenic	-502305	NM_201530	382301	Mm.304354	NM_201530	ENSMUSG00000101155	Sly	-	Sycp3 like Y-linked	protein-coding
atf7ip_1_peak_22887	chr1_KI270709v1_random	16184	16184	+	39.1538	NA	NA	NA	NA	NA
atf7ip_1_peak_44056	chrY	56714017	56714017	+	39.1325	NA	Intergenic	Intergenic	-473189	NM_201530	382301	Mm.304354	NM_201530	ENSMUSG00000101155	Sly	-	Sycp3 like Y-linked	protein-coding
atf7ip_1_peak_206	chr1	28643087	28643087	+	39.0357	NA	Intergenic	Charlie1b|DNA|hAT-Charlie	137165	NM_001013750	210962	Mm.214178	NM_001013750	ENSMUSG00000048411	Gm597	-	predicted gene 597	protein-coding
atf7ip_1_peak_15956	chr16	4538896	4538896	+	39.0357	NA	Intergenic	Intergenic	-15821	NM_001361474	106393	Mm.35811	NM_175347	ENSMUSG00000022519	Srl	9830004M20Rik|AW108387|sar	sarcalumenin	protein-coding
atf7ip_1_peak_6461	chr10	96129984	96129984	+	39.0357	NA	Intergenic	(TA)n|Simple_repeat|Simple_repeat	-96223	NR_110448	74881	Mm.410819	NR_110448	ENSMUSG00000112762	4930459C07Rik	-	RIKEN cDNA 4930459C07 gene	ncRNA
atf7ip_1_peak_18	chr1	630866	630866	+	38.9406	NA	Intergenic	Intergenic	3040632	NM_001011874	497097	Mm.454496	NM_001011874	ENSMUSG00000051951	Xkr4	AY534250|Gm210|XRG4|mKIAA1889	X-linked Kx blood group related 4	protein-coding
atf7ip_1_peak_44073	chrY	56741519	56741519	+	38.9316	NA	Intergenic	MTD|LTR|ERVL-MaLR	-445687	NM_201530	382301	Mm.304354	NM_201530	ENSMUSG00000101155	Sly	-	Sycp3 like Y-linked	protein-coding
atf7ip_1_peak_44071	chrY	56738760	56738760	+	38.8491	NA	Intergenic	L1_Mus4|LINE|L1	-448446	NM_201530	382301	Mm.304354	NM_201530	ENSMUSG00000101155	Sly	-	Sycp3 like Y-linked	protein-coding
atf7ip_1_peak_4007	chr1	124719892	124719892	+	38.8255	NA	Intergenic	Intergenic	-674333	NM_199021	269109	Mm.417716	NM_199021	ENSMUSG00000036815	Dpp10	6430601K09Rik|DPP X|Dprp3	dipeptidylpeptidase 10	protein-coding
atf7ip_1_peak_25343	chr20	18587947	18587947	+	38.8137	NA	NA	NA	NA	NA
atf7ip_1_peak_4993	chr10	13586971	13586971	+	38.7903	NA	Intergenic	ORR1D2|LTR|ERVL-MaLR	-33829	NM_019961	56535	Mm.282711	NM_019961	ENSMUSG00000019809	Pex3	1700014F15Rik|2810027F19Rik|2900010N04Rik	peroxisomal biogenesis factor 3	protein-coding
atf7ip_1_peak_28329	chr22	42680899	42680899	+	38.7903	NA	NA	NA	NA	NA
atf7ip_1_peak_4808	chr1	228558200	228558200	+	38.7506	NA	Intergenic	Intergenic	-33381485	NM_007758	12902	Mm.235387	NM_007758	ENSMUSG00000026616	Cr2	C3DR|CD21|CD35|Cr-1|Cr-2|Cr1	complement receptor 2	protein-coding
atf7ip_1_peak_34800	chr6	44012342	44012342	+	38.704	NA	Intergenic	Intergenic	-346064	NM_001311111	29807	Mm.320979	NM_013861	ENSMUSG00000029735	Tpk1	-	thiamine pyrophosphokinase	protein-coding
atf7ip_1_peak_10600	chr12	37245833	37245833	+	38.5684	NA	intron (NM_178767, intron 2 of 12)	intron (NM_178767, intron 2 of 12)	4194	NM_178767	319660	Mm.485540	NM_178767	ENSMUSG00000050103	Agmo	A530016O06Rik|AI790538|Tmem195	alkylglycerol monooxygenase	protein-coding
atf7ip_1_peak_27963	chr21	8401612	8401612	+	38.5479	NA	NA	NA	NA	NA
atf7ip_1_peak_43555	chrUn_KI270333v1	398	398	+	38.522	NA	NA	NA	NA	NA
atf7ip_1_peak_19575	chr17	83205747	83205747	+	38.4981	NA	Intergenic	Intergenic	-9536	NM_134117	106522	Mm.311974	NM_134117	ENSMUSG00000024247	Pkdcc	AI115348|AW548124|Adtk1|ESTM17|MAd1|Sgk493|Vlk|X83346	protein kinase domain containing, cytoplasmic	protein-coding
atf7ip_1_peak_44059	chrY	56722977	56722977	+	38.4544	NA	Intergenic	Intergenic	-464229	NM_201530	382301	Mm.304354	NM_201530	ENSMUSG00000101155	Sly	-	Sycp3 like Y-linked	protein-coding
atf7ip_1_peak_22879	chr1_KI270709v1_random	10017	10017	+	38.361	NA	NA	NA	NA	NA
atf7ip_1_peak_44049	chrY	56703847	56703847	+	38.2485	NA	Intergenic	Intergenic	-483359	NM_201530	382301	Mm.304354	NM_201530	ENSMUSG00000101155	Sly	-	Sycp3 like Y-linked	protein-coding
atf7ip_1_peak_44100	chrY	56770480	56770480	+	38.2314	NA	Intergenic	Intergenic	-416726	NM_201530	382301	Mm.304354	NM_201530	ENSMUSG00000101155	Sly	-	Sycp3 like Y-linked	protein-coding
atf7ip_1_peak_15687	chr15	73639805	73639805	+	38.0699	NA	Intergenic	B1_Mur3|SINE|Alu	-15061	NM_001033219	106068	Mm.212813	NM_001033219	ENSMUSG00000079020	Slc45a4	9330175B01Rik|AW552276	solute carrier family 45, member 4	protein-coding
atf7ip_1_peak_4116	chr1	125178287	125178287	+	38.0646	NA	Intergenic	B4A|SINE|B4	257440	NM_001205385	74117	Mm.183102	NM_023735	ENSMUSG00000026341	Actr3	1200003A09Rik|Arp3	ARP3 actin-related protein 3	protein-coding
atf7ip_1_peak_30585	chr3	93706931	93706931	+	38.0577	NA	Intergenic	Intergenic	-30648	NM_148949	207213	Mm.425165	NM_148949	ENSMUSG00000094084	Tdpoz1	2cpoz56|Mapp2|Spopl1	TD and POZ domain containing 1	protein-coding
atf7ip_1_peak_44041	chrY	56697816	56697816	+	38.0513	NA	Intergenic	Intergenic	-489390	NM_201530	382301	Mm.304354	NM_201530	ENSMUSG00000101155	Sly	-	Sycp3 like Y-linked	protein-coding
atf7ip_1_peak_1641	chr1	123114210	123114210	+	38.0454	NA	Intergenic	Intergenic	909065	NR_151524	102638832	Mm.112794	NR_151524	ENSMUSG00000099960	Gm28590	-	predicted gene 28590	ncRNA
atf7ip_1_peak_18028	chr16	81077424	81077424	+	37.9672	NA	Intergenic	IAPEz-int|LTR|ERVK	-123273	NM_001113208	17968	Mm.433941	NM_010954	ENSMUSG00000022762	Ncam2	Ncam-2|Ocam|RNCAM	neural cell adhesion molecule 2	protein-coding
atf7ip_1_peak_19339	chr17	43295628	43295628	+	37.9516	NA	intron (NM_133776, intron 5 of 15)	MLT1I|LTR|ERVL-MaLR	25281	NM_133776	77596	Mm.159950	NM_133776	ENSMUSG00000041293	Adgrf1	5031409J19Rik|Gpr110|KPG_009	adhesion G protein-coupled receptor F1	protein-coding
atf7ip_1_peak_44074	chrY	56742064	56742064	+	37.8901	NA	Intergenic	L1Md_T|LINE|L1	-445142	NM_201530	382301	Mm.304354	NM_201530	ENSMUSG00000101155	Sly	-	Sycp3 like Y-linked	protein-coding
atf7ip_1_peak_19191	chr17	28571743	28571743	+	37.8433	NA	Intergenic	RLTR13D5|LTR|ERVK	-3976	NM_026571	328789	Mm.284760	NM_026571	ENSMUSG00000062252	Lhfpl5	9330179O15Rik|Tmhs|hscy	lipoma HMGIC fusion partner-like 5	protein-coding
atf7ip_1_peak_36949	chr7	44044572	44044572	+	37.8269	NA	Intergenic	Intergenic	-7718	NM_020268	16619	Mm.445911	NM_020268	ENSMUSG00000063177	Klk1b27	Gk27|Klk21l|Klk27|mGK-27	kallikrein 1-related peptidase b27	protein-coding
atf7ip_1_peak_3818	chr1	124597188	124597188	+	37.8067	NA	Intergenic	Lx8b|LINE|L1	-551629	NM_199021	269109	Mm.417716	NM_199021	ENSMUSG00000036815	Dpp10	6430601K09Rik|DPP X|Dprp3	dipeptidylpeptidase 10	protein-coding
atf7ip_1_peak_44066	chrY	56730669	56730669	+	37.8058	NA	Intergenic	Lx8|LINE|L1	-456537	NM_201530	382301	Mm.304354	NM_201530	ENSMUSG00000101155	Sly	-	Sycp3 like Y-linked	protein-coding
atf7ip_1_peak_44063	chrY	56726946	56726946	+	37.7914	NA	Intergenic	B1_Mur4|SINE|Alu	-460260	NM_201530	382301	Mm.304354	NM_201530	ENSMUSG00000101155	Sly	-	Sycp3 like Y-linked	protein-coding
atf7ip_1_peak_17877	chr16	38280391	38280391	+	37.7803	NA	intron (NM_001098404, intron 1 of 8)	intron (NM_001098404, intron 1 of 8)	14433	NM_001098404	18171	Mm.8509	NM_010936	ENSMUSG00000022809	Nr1i2	PXR|PXR.1|PXR.2|PXR1|SXR|mPXR	nuclear receptor subfamily 1, group I, member 2	protein-coding
atf7ip_1_peak_43556	chrUn_KI270333v1	1639	1639	+	37.7293	NA	NA	NA	NA	NA
atf7ip_1_peak_22761	chr19	53520764	53520764	+	37.6957	NA	Intergenic	Intergenic	-8554	NM_001085390	240672	Mm.482424	NM_001085390	ENSMUSG00000034765	Dusp5	Gm337	dual specificity phosphatase 5	protein-coding
atf7ip_1_peak_22219	chr19	9673994	9673994	+	37.6701	NA	Intergenic	IAPLTR3-int|LTR|ERVK	-114746	NR_073559	619371	Mm.316894	NM_001030317		Stxbp3-ps	Munc18c(L)|Stxbp3-1|Stxbp3b	syntaxin-binding protein 3, pseudogene	pseudo
atf7ip_1_peak_44062	chrY	56725060	56725060	+	37.6538	NA	Intergenic	Intergenic	-462146	NM_201530	382301	Mm.304354	NM_201530	ENSMUSG00000101155	Sly	-	Sycp3 like Y-linked	protein-coding
atf7ip_1_peak_33895	chr5	49615500	49615500	+	37.6369	NA	Intergenic	Intergenic	-329841	NM_001199244	80334	Mm.160172	NM_030265	ENSMUSG00000029088	Kcnip4	AV032399|Calp|Calp250|KChIP4|KChIP4a	Kv channel interacting protein 4	protein-coding
atf7ip_1_peak_44080	chrY	56746718	56746718	+	37.6263	NA	Intergenic	L1Md_T|LINE|L1	-440488	NM_201530	382301	Mm.304354	NM_201530	ENSMUSG00000101155	Sly	-	Sycp3 like Y-linked	protein-coding
atf7ip_1_peak_3806	chr1	124590479	124590479	+	37.5998	NA	Intergenic	Intergenic	-544920	NM_199021	269109	Mm.417716	NM_199021	ENSMUSG00000036815	Dpp10	6430601K09Rik|DPP X|Dprp3	dipeptidylpeptidase 10	protein-coding
atf7ip_1_peak_36531	chr6	106325706	106325706	+	37.5331	NA	intron (NM_001109749, intron 5 of 25)	intron (NM_001109749, intron 5 of 25)	206941	NM_001109751	269784	Mm.321683	NM_173004	ENSMUSG00000064293	Cntn4	9630050B05|Axcam|BIG-2	contactin 4	protein-coding
atf7ip_1_peak_3844	chr1	124615147	124615147	+	37.5222	NA	Intergenic	Intergenic	-569588	NM_199021	269109	Mm.417716	NM_199021	ENSMUSG00000036815	Dpp10	6430601K09Rik|DPP X|Dprp3	dipeptidylpeptidase 10	protein-coding
atf7ip_1_peak_880	chr1	122582697	122582697	+	37.5222	NA	Intergenic	Lx4B|LINE|L1	377552	NR_151524	102638832	Mm.112794	NR_151524	ENSMUSG00000099960	Gm28590	-	predicted gene 28590	ncRNA
atf7ip_1_peak_31077	chr4	13627761	13627761	+	37.4708	NA	Intergenic	Intergenic	-115541	NM_001111026	12395	Mm.4909	NM_009822	ENSMUSG00000006586	Runx1t1	Cbfa2t1h|ETO|MTG8	runt-related transcription factor 1; translocated to, 1 (cyclin D-related)	protein-coding
atf7ip_1_peak_44057	chrY	56717302	56717302	+	37.4145	NA	Intergenic	B4A|SINE|B4	-469904	NM_201530	382301	Mm.304354	NM_201530	ENSMUSG00000101155	Sly	-	Sycp3 like Y-linked	protein-coding
atf7ip_1_peak_3642	chr1	124474917	124474917	+	37.3372	NA	Intergenic	Lx9|LINE|L1	-429358	NM_199021	269109	Mm.417716	NM_199021	ENSMUSG00000036815	Dpp10	6430601K09Rik|DPP X|Dprp3	dipeptidylpeptidase 10	protein-coding
atf7ip_1_peak_43583	chrUn_KI270411v1	692	692	+	37.2563	NA	NA	NA	NA	NA
atf7ip_1_peak_3877	chr1	124639283	124639283	+	37.2489	NA	Intergenic	Intergenic	-593724	NM_199021	269109	Mm.417716	NM_199021	ENSMUSG00000036815	Dpp10	6430601K09Rik|DPP X|Dprp3	dipeptidylpeptidase 10	protein-coding
atf7ip_1_peak_6766	chr11	35663162	35663162	+	37.2404	NA	intron (NM_011412, intron 25 of 35)	intron (NM_011412, intron 25 of 35)	46346	NR_029799	723924		NR_029799	ENSMUSG00000065583	Mir218-2	Mirn218-2|mir-218-2	microRNA 218-2	ncRNA
atf7ip_1_peak_36777	chr6	170584644	170584644	+	37.1695	NA	Intergenic	Intergenic	21018562	NM_001360951	436100		NM_001360951		Gm21814	6620401J10Rik	predicted gene, 21814	protein-coding
atf7ip_1_peak_44070	chrY	56737913	56737913	+	37.1443	NA	Intergenic	CYRA11_Mm|Unknown|Y-chromosome	-449293	NM_201530	382301	Mm.304354	NM_201530	ENSMUSG00000101155	Sly	-	Sycp3 like Y-linked	protein-coding
atf7ip_1_peak_22885	chr1_KI270709v1_random	15068	15068	+	37.1299	NA	NA	NA	NA	NA
atf7ip_1_peak_10594	chr12	37237961	37237961	+	37.129	NA	Intergenic	Intergenic	-3678	NM_178767	319660	Mm.485540	NM_178767	ENSMUSG00000050103	Agmo	A530016O06Rik|AI790538|Tmem195	alkylglycerol monooxygenase	protein-coding
atf7ip_1_peak_38874	chr8	28401360	28401360	+	37.077	NA	Intergenic	Intergenic	-316507	NR_033590	666422	Mm.484413	NR_033590	ENSMUSG00000110372	Gm8096	EG666422	3-phosphoglycerate dehydrogenase pseudogene	pseudo
atf7ip_1_peak_30672	chr3	120349375	120349375	+	37.0342	NA	Intergenic	Intergenic	537357	NR_130170	320739	Mm.388474	NR_130170		6530403H02Rik	-	RIKEN cDNA 6530403H02 gene	ncRNA
atf7ip_1_peak_34161	chr5	98349906	98349906	+	37.0342	NA	intron (NM_001024614, intron 2 of 5)	intron (NM_001024614, intron 2 of 5)	20602	NM_001024614	75784	Mm.443240	NM_001024614	ENSMUSG00000057816	1700007G11Rik	4930428O21Rik	RIKEN cDNA 1700007G11 gene	protein-coding
atf7ip_1_peak_22869	chr1_KI270709v1_random	3813	3813	+	36.9934	NA	NA	NA	NA	NA
atf7ip_1_peak_34314	chr5	141320789	141320789	+	36.9751	NA	intron (NM_177879, intron 1 of 44)	intron (NM_177879, intron 1 of 44)	79255	NM_177879	330222	Mm.151931	NM_177879	ENSMUSG00000039683	Sdk1	5330440E10|6720466O15Rik	sidekick cell adhesion molecule 1	protein-coding
atf7ip_1_peak_43609	chrUn_KI270467v1	1482	1482	+	36.9651	NA	NA	NA	NA	NA
atf7ip_1_peak_34690	chr6	28104767	28104767	+	36.9586	NA	intron (NM_001361125, intron 2 of 10)	intron (NM_001361125, intron 2 of 10)	21659	NM_001311072	14823	Mm.320732	NM_008174	ENSMUSG00000024211	Grm8	A230002O04|GluR8|Gprc1h|mGluR8	glutamate receptor, metabotropic 8	protein-coding
atf7ip_1_peak_10937	chr12	121888664	121888664	+	36.945	NA	Intergenic	Intergenic	1942702	NM_001294146	217951	Mm.387395	NM_001160385	ENSMUSG00000048004	Tmem196	Gm528	transmembrane protein 196	protein-coding
atf7ip_1_peak_44060	chrY	56723475	56723475	+	36.919	NA	Intergenic	ORR1B1|LTR|ERVL-MaLR	-463731	NM_201530	382301	Mm.304354	NM_201530	ENSMUSG00000101155	Sly	-	Sycp3 like Y-linked	protein-coding
atf7ip_1_peak_44050	chrY	56706134	56706134	+	36.863	NA	Intergenic	Intergenic	-481072	NM_201530	382301	Mm.304354	NM_201530	ENSMUSG00000101155	Sly	-	Sycp3 like Y-linked	protein-coding
atf7ip_1_peak_852	chr1	122558672	122558672	+	36.8506	NA	Intergenic	L1VL4|LINE|L1	353527	NR_151524	102638832	Mm.112794	NR_151524	ENSMUSG00000099960	Gm28590	-	predicted gene 28590	ncRNA
atf7ip_1_peak_17977	chr16	69339697	69339697	+	36.8243	NA	Intergenic	L1Md_F2|LINE|L1	460684	NR_130991	78110	Mm.211406	NR_130991	ENSMUSG00000107073	4930428D20Rik	Gm43265	RIKEN cDNA 4930428D20 gene	ncRNA
atf7ip_1_peak_33906	chr5	49626971	49626971	+	36.8094	NA	Intergenic	RLTR20B1|LTR|ERVK	-341312	NM_001199244	80334	Mm.160172	NM_030265	ENSMUSG00000029088	Kcnip4	AV032399|Calp|Calp250|KChIP4|KChIP4a	Kv channel interacting protein 4	protein-coding
atf7ip_1_peak_44065	chrY	56728142	56728142	+	36.7966	NA	Intergenic	T-rich|Low_complexity|Low_complexity	-459064	NM_201530	382301	Mm.304354	NM_201530	ENSMUSG00000101155	Sly	-	Sycp3 like Y-linked	protein-coding
atf7ip_1_peak_43595	chrUn_KI270438v1	105271	105271	+	36.7589	NA	NA	NA	NA	NA
atf7ip_1_peak_4878	chr1	236097212	236097212	+	36.7356	NA	Intergenic	Intergenic	-40920497	NM_007758	12902	Mm.235387	NM_007758	ENSMUSG00000026616	Cr2	C3DR|CD21|CD35|Cr-1|Cr-2|Cr1	complement receptor 2	protein-coding
atf7ip_1_peak_44096	chrY	56765379	56765379	+	36.714	NA	Intergenic	Intergenic	-421827	NM_201530	382301	Mm.304354	NM_201530	ENSMUSG00000101155	Sly	-	Sycp3 like Y-linked	protein-coding
atf7ip_1_peak_6132	chr10	41851841	41851841	+	36.6999	NA	intron (NM_001162908, intron 1 of 9)	B3|SINE|B2	-35598	NM_001013370	140742	Mm.139418	NM_001013370	ENSMUSG00000038332	Sesn1	1110002G11Rik|AU044290|Pa26|Sest1	sestrin 1	protein-coding
atf7ip_1_peak_44053	chrY	56711290	56711290	+	36.6622	NA	Intergenic	Intergenic	-475916	NM_201530	382301	Mm.304354	NM_201530	ENSMUSG00000101155	Sly	-	Sycp3 like Y-linked	protein-coding
atf7ip_1_peak_4191	chr1	143241932	143241932	+	36.6404	NA	Intergenic	L1Md_Gf|LINE|L1	-398765	NM_020025	26878	Mm.285580	NM_020025	ENSMUSG00000033849	B3galt2	-	UDP-Gal:betaGlcNAc beta 1,3-galactosyltransferase, polypeptide 2	protein-coding
atf7ip_1_peak_845	chr1	122553386	122553386	+	36.6256	NA	Intergenic	Lx2B2|LINE|L1	348241	NR_151524	102638832	Mm.112794	NR_151524	ENSMUSG00000099960	Gm28590	-	predicted gene 28590	ncRNA
atf7ip_1_peak_4026	chr1	124733186	124733186	+	36.6036	NA	Intergenic	(GA)n|Simple_repeat|Simple_repeat	-687627	NM_199021	269109	Mm.417716	NM_199021	ENSMUSG00000036815	Dpp10	6430601K09Rik|DPP X|Dprp3	dipeptidylpeptidase 10	protein-coding
atf7ip_1_peak_28265	chr22	32590677	32590677	+	36.5981	NA	NA	NA	NA	NA
atf7ip_1_peak_15417	chr15	20506318	20506318	+	36.5981	NA	Intergenic	L1Md_F2|LINE|L1	160432	NM_022816	64833	Mm.352763	NM_022816	ENSMUSG00000047565	Acot10	Acate3|MT-ACT48|p48	acyl-CoA thioesterase 10	protein-coding
atf7ip_1_peak_22674	chr19	49127963	49127963	+	36.5797	NA	Intergenic	Intergenic	921938	NM_025696	66673	Mm.70980	NM_025696	ENSMUSG00000063434	Sorcs3	6330404A12Rik|AW045579	sortilin-related VPS10 domain containing receptor 3	protein-coding
atf7ip_1_peak_17	chr1	630412	630412	+	36.5602	NA	Intergenic	Intergenic	3041086	NM_001011874	497097	Mm.454496	NM_001011874	ENSMUSG00000051951	Xkr4	AY534250|Gm210|XRG4|mKIAA1889	X-linked Kx blood group related 4	protein-coding
atf7ip_1_peak_4038	chr1	124741440	124741440	+	36.5025	NA	Intergenic	Intergenic	694287	NM_001205385	74117	Mm.183102	NM_023735	ENSMUSG00000026341	Actr3	1200003A09Rik|Arp3	ARP3 actin-related protein 3	protein-coding
atf7ip_1_peak_44034	chrY	56690150	56690150	+	36.3431	NA	Intergenic	Intergenic	-497056	NM_201530	382301	Mm.304354	NM_201530	ENSMUSG00000101155	Sly	-	Sycp3 like Y-linked	protein-coding
atf7ip_1_peak_939	chr1	122627551	122627551	+	36.3022	NA	Intergenic	L1_Mur3|LINE|L1	422406	NR_151524	102638832	Mm.112794	NR_151524	ENSMUSG00000099960	Gm28590	-	predicted gene 28590	ncRNA
atf7ip_1_peak_22354	chr19	19668893	19668893	+	36.284	NA	Intergenic	L1_Mus3|LINE|L1	-557697	NM_001043354	225998	Mm.234641	NM_146095	ENSMUSG00000036192	Rorb	Nr1f2|RZR-beta|RZRB|Rorbeta|hstp	RAR-related orphan receptor beta	protein-coding
atf7ip_1_peak_3423	chr1	124328120	124328120	+	36.2708	NA	Intergenic	Intergenic	-282561	NM_199021	269109	Mm.417716	NM_199021	ENSMUSG00000036815	Dpp10	6430601K09Rik|DPP X|Dprp3	dipeptidylpeptidase 10	protein-coding
atf7ip_1_peak_6460	chr10	96090248	96090248	+	36.2096	NA	Intergenic	Intergenic	-135959	NR_110448	74881	Mm.410819	NR_110448	ENSMUSG00000112762	4930459C07Rik	-	RIKEN cDNA 4930459C07 gene	ncRNA
atf7ip_1_peak_22828	chr19	57978829	57978829	+	36.1965	NA	intron (NM_181415, intron 27 of 28)	intron (NM_181415, intron 27 of 28)	-72338	NR_049196	100885835		NR_049196	ENSMUSG00000093757	Mir5623	Gm26068|mir-5623|mmu-mir-5623	microRNA 5623	ncRNA
atf7ip_1_peak_28183	chr22	18896497	18896497	+	36.1698	NA	NA	NA	NA	NA
atf7ip_1_peak_22867	chr1_KI270709v1_random	1684	1684	+	36.1513	NA	NA	NA	NA	NA
atf7ip_1_peak_17876	chr16	38280126	38280126	+	36.1245	NA	intron (NM_001098404, intron 1 of 8)	ORR1B1|LTR|ERVL-MaLR	14698	NM_001098404	18171	Mm.8509	NM_010936	ENSMUSG00000022809	Nr1i2	PXR|PXR.1|PXR.2|PXR1|SXR|mPXR	nuclear receptor subfamily 1, group I, member 2	protein-coding
atf7ip_1_peak_2229	chr1	123511946	123511946	+	36.0643	NA	intron (NM_199021, intron 5 of 25)	L1_Mus4|LINE|L1	533613	NM_199021	269109	Mm.417716	NM_199021	ENSMUSG00000036815	Dpp10	6430601K09Rik|DPP X|Dprp3	dipeptidylpeptidase 10	protein-coding
atf7ip_1_peak_1736	chr1	123184482	123184482	+	36.0643	NA	Intergenic	RMER2|LTR|ERV1	861077	NM_199021	269109	Mm.417716	NM_199021	ENSMUSG00000036815	Dpp10	6430601K09Rik|DPP X|Dprp3	dipeptidylpeptidase 10	protein-coding
atf7ip_1_peak_31266	chr4	49710724	49710724	+	36.0405	NA	intron (NM_001033351, intron 5 of 8)	ID4|SINE|ID	-28741	NM_001004025	19059	Mm.46125	NM_001004025	ENSMUSG00000028310	Ppp3r2	CaNB2|CnB2	protein phosphatase 3, regulatory subunit B, alpha isoform (calcineurin B, type II)	protein-coding
atf7ip_1_peak_22315	chr19	14718719	14718719	+	36.0308	NA	Intergenic	Intergenic	-120536	NM_001302950	21888	Mm.103638	NM_011600	ENSMUSG00000024642	Tle4	5730411M05Rik|AA792082|Bce-1|Bce1|ESTM13|ESTM14|Grg4|X83332|X83333|grg-4	transducin-like enhancer of split 4	protein-coding
atf7ip_1_peak_161	chr1	23362315	23362315	+	36.0308	NA	Intergenic	Lx9|LINE|L1	20860	NM_001081079	70155	Mm.28013	NM_001081079	ENSMUSG00000026158	Ogfrl1	2210417C17Rik	opioid growth factor receptor-like 1	protein-coding
atf7ip_1_peak_4186	chr1	143238914	143238914	+	35.9966	NA	Intergenic	L1Md_F2|LINE|L1	-401783	NM_020025	26878	Mm.285580	NM_020025	ENSMUSG00000033849	B3galt2	-	UDP-Gal:betaGlcNAc beta 1,3-galactosyltransferase, polypeptide 2	protein-coding
atf7ip_1_peak_23049	chr2	38960472	38960472	+	35.9965	NA	3' UTR (NM_172854, exon 8 of 8)	3' UTR (NM_172854, exon 8 of 8)	28492	NM_172854	241327	Mm.103491	NM_172854	ENSMUSG00000046618	Olfml2a	4932431K08Rik|mFLJ00237	olfactomedin-like 2A	protein-coding
atf7ip_1_peak_6747	chr11	32583796	32583796	+	35.9799	NA	intron (NM_009288, intron 4 of 18)	B3|SINE|B2	50530	NM_001359177	20868	Mm.8235	NM_009288	ENSMUSG00000020272	Stk10	Gek1|Lok|mKIAA4026	serine/threonine kinase 10	protein-coding
atf7ip_1_peak_1780	chr1	123211277	123211277	+	35.9482	NA	Intergenic	B4A|SINE|B4	834282	NM_199021	269109	Mm.417716	NM_199021	ENSMUSG00000036815	Dpp10	6430601K09Rik|DPP X|Dprp3	dipeptidylpeptidase 10	protein-coding
atf7ip_1_peak_34430	chr5	168486413	168486413	+	35.9477	NA	Intergenic	Intergenic	-16835205	NM_027009	69263	Mm.12553	NM_027009	ENSMUSG00000033970	Rfc3	2810416I22Rik|38kDa|AU022547|Recc3	replication factor C (activator 1) 3	protein-coding
atf7ip_1_peak_24854	chr2	128584716	128584716	+	35.9297	NA	Intergenic	RLTR6-int|LTR|ERV1	-7625	NM_001310641	241634	Mm.297682	NM_001310641	ENSMUSG00000074812	Spdye4c	Gm355|SpeedyB3|SpyB3	speedy/RINGO cell cycle regulator family, member E4C	protein-coding
atf7ip_1_peak_21976	chr18	35377310	35377310	+	35.9244	NA	intron (NM_001360814, intron 3 of 9)	intron (NM_001360814, intron 3 of 9)	92642	NM_001360814	81500	Mm.291482	NM_030749	ENSMUSG00000024357	Sil1	1810057E01Rik|AI042831|wz	endoplasmic reticulum chaperone SIL1 homolog (S. cerevisiae)	protein-coding
atf7ip_1_peak_3966	chr1	124693342	124693342	+	35.9162	NA	Intergenic	Lx5b|LINE|L1	-647783	NM_199021	269109	Mm.417716	NM_199021	ENSMUSG00000036815	Dpp10	6430601K09Rik|DPP X|Dprp3	dipeptidylpeptidase 10	protein-coding
atf7ip_1_peak_19324	chr17	43265876	43265876	+	35.9162	NA	Intergenic	Intergenic	-4471	NM_133776	77596	Mm.159950	NM_133776	ENSMUSG00000041293	Adgrf1	5031409J19Rik|Gpr110|KPG_009	adhesion G protein-coupled receptor F1	protein-coding
atf7ip_1_peak_2112	chr1	123432605	123432605	+	35.8228	NA	intron (NM_199021, intron 9 of 25)	B4|SINE|B4	612954	NM_199021	269109	Mm.417716	NM_199021	ENSMUSG00000036815	Dpp10	6430601K09Rik|DPP X|Dprp3	dipeptidylpeptidase 10	protein-coding
atf7ip_1_peak_22881	chr1_KI270709v1_random	11299	11299	+	35.8156	NA	NA	NA	NA	NA
atf7ip_1_peak_15401	chr15	19776138	19776138	+	35.7907	NA	Intergenic	Intergenic	590765	NR_155419	102639102	Mm.463245	NR_155419	ENSMUSG00000115803	Gm35496	-	predicted gene, 35496	ncRNA
atf7ip_1_peak_17865	chr16	38266030	38266030	+	35.7583	NA	exon (NM_010936, exon 2 of 9)	exon (NM_010936, exon 2 of 9)	28794	NM_001098404	18171	Mm.8509	NM_010936	ENSMUSG00000022809	Nr1i2	PXR|PXR.1|PXR.2|PXR1|SXR|mPXR	nuclear receptor subfamily 1, group I, member 2	protein-coding
atf7ip_1_peak_202	chr1	27914864	27914864	+	35.7394	NA	Intergenic	Intergenic	30818	NR_151583	433281	Mm.329306	NR_151583	ENSMUSG00000101514	Gm5524	AI875557|EG433281	predicted gene 5524	ncRNA
atf7ip_1_peak_31102	chr4	18022386	18022386	+	35.7376	NA	intron (NM_019724, intron 4 of 9)	L1Md_T|LINE|L1	168928	NM_019724	17389	Mm.187315	NM_019724	ENSMUSG00000028226	Mmp16	MT-MMP 3|MT3-MMP|Mt3mmp	matrix metallopeptidase 16	protein-coding
atf7ip_1_peak_987	chr1	122659452	122659452	+	35.7323	NA	Intergenic	RLTR12H|LTR|ERVK	454307	NR_151524	102638832	Mm.112794	NR_151524	ENSMUSG00000099960	Gm28590	-	predicted gene 28590	ncRNA
atf7ip_1_peak_36962	chr7	46261874	46261874	+	35.6406	NA	intron (NM_013624, intron 18 of 55)	intron (NM_013624, intron 18 of 55)	20887	NM_013624	18419	Mm.8020	NM_013624	ENSMUSG00000009487	Otog	4932420K09|Otgn|twt	otogelin	protein-coding
atf7ip_1_peak_4111	chr1	125175474	125175474	+	35.6379	NA	Intergenic	Intergenic	260253	NM_001205385	74117	Mm.183102	NM_023735	ENSMUSG00000026341	Actr3	1200003A09Rik|Arp3	ARP3 actin-related protein 3	protein-coding
atf7ip_1_peak_44085	chrY	56750557	56750557	+	35.6157	NA	Intergenic	IAPLTR4|LTR|ERVK	-436649	NM_201530	382301	Mm.304354	NM_201530	ENSMUSG00000101155	Sly	-	Sycp3 like Y-linked	protein-coding
atf7ip_1_peak_25342	chr20	18567403	18567403	+	35.6063	NA	NA	NA	NA	NA
atf7ip_1_peak_24713	chr2	105977309	105977309	+	35.5801	NA	intron (NR_033993, intron 2 of 3)	intron (NR_033993, intron 2 of 3)	26240	NR_033993	99349	Mm.25661	NM_026992	ENSMUSG00000027166	Dnajc24	1700030A21Rik|2610027M02Rik|AV066965|AW240712|Dph4|MmDjC7|Zcsl3	DnaJ heat shock protein family (Hsp40) member C24	protein-coding
atf7ip_1_peak_44072	chrY	56740711	56740711	+	35.5622	NA	Intergenic	Lx7|LINE|L1	-446495	NM_201530	382301	Mm.304354	NM_201530	ENSMUSG00000101155	Sly	-	Sycp3 like Y-linked	protein-coding
atf7ip_1_peak_44022	chrY	56677295	56677295	+	35.5063	NA	Intergenic	Intergenic	-509911	NM_201530	382301	Mm.304354	NM_201530	ENSMUSG00000101155	Sly	-	Sycp3 like Y-linked	protein-coding
atf7ip_1_peak_4319	chr1	146376892	146376892	+	35.4749	NA	Intergenic	Intergenic	-118737	NM_001357571	215378	Mm.441817	NM_153539	ENSMUSG00000035131	Brinp3	B830045N13Rik|Fam5c	bone morphogenetic protein/retinoic acid inducible neural specific 3	protein-coding
atf7ip_1_peak_44032	chrY	56687857	56687857	+	35.469	NA	Intergenic	Intergenic	-499349	NM_201530	382301	Mm.304354	NM_201530	ENSMUSG00000101155	Sly	-	Sycp3 like Y-linked	protein-coding
atf7ip_1_peak_1267	chr1	122848954	122848954	+	35.4212	NA	Intergenic	Intergenic	643809	NR_151524	102638832	Mm.112794	NR_151524	ENSMUSG00000099960	Gm28590	-	predicted gene 28590	ncRNA
atf7ip_1_peak_17867	chr16	38267016	38267016	+	35.4066	NA	intron (NM_001098404, intron 1 of 8)	intron (NM_001098404, intron 1 of 8)	27808	NM_001098404	18171	Mm.8509	NM_010936	ENSMUSG00000022809	Nr1i2	PXR|PXR.1|PXR.2|PXR1|SXR|mPXR	nuclear receptor subfamily 1, group I, member 2	protein-coding
atf7ip_1_peak_1292	chr1	122865809	122865809	+	35.3387	NA	Intergenic	L1_Mur1|LINE|L1	660664	NR_151524	102638832	Mm.112794	NR_151524	ENSMUSG00000099960	Gm28590	-	predicted gene 28590	ncRNA
atf7ip_1_peak_43560	chrUn_KI270337v1	491	491	+	35.3089	NA	NA	NA	NA	NA
atf7ip_1_peak_44040	chrY	56696516	56696516	+	35.2652	NA	Intergenic	Intergenic	-490690	NM_201530	382301	Mm.304354	NM_201530	ENSMUSG00000101155	Sly	-	Sycp3 like Y-linked	protein-coding
atf7ip_1_peak_15585	chr15	55196689	55196689	+	35.2638	NA	intron (NM_001037937, intron 4 of 8)	intron (NM_001037937, intron 4 of 8)	63253	NM_001037937	97998	Mm.295397	NM_145470	ENSMUSG00000022419	Deptor	Depdc6	DEP domain containing MTOR-interacting protein	protein-coding
atf7ip_1_peak_28015	chr21	10325835	10325835	+	35.2103	NA	NA	NA	NA	NA
atf7ip_1_peak_2238	chr1	123519261	123519261	+	35.2063	NA	intron (NM_199021, intron 5 of 25)	intron (NM_199021, intron 5 of 25)	526298	NM_199021	269109	Mm.417716	NM_199021	ENSMUSG00000036815	Dpp10	6430601K09Rik|DPP X|Dprp3	dipeptidylpeptidase 10	protein-coding
atf7ip_1_peak_371	chr1	54273300	54273300	+	35.1396	NA	intron (NM_030025, intron 5 of 27)	Lx3A|LINE|L1	22617	NM_030025	78016	Mm.67455	NM_030025	ENSMUSG00000025983	Ccdc150	4930511H11Rik	coiled-coil domain containing 150	protein-coding
atf7ip_1_peak_27947	chr21	8252942	8252942	+	35.1131	NA	NA	NA	NA	NA
atf7ip_1_peak_2068	chr1	123403390	123403390	+	35.0257	NA	intron (NM_199021, intron 11 of 25)	intron (NM_199021, intron 11 of 25)	642169	NM_199021	269109	Mm.417716	NM_199021	ENSMUSG00000036815	Dpp10	6430601K09Rik|DPP X|Dprp3	dipeptidylpeptidase 10	protein-coding
atf7ip_1_peak_813	chr1	122533340	122533340	+	35.0257	NA	Intergenic	Intergenic	328195	NR_151524	102638832	Mm.112794	NR_151524	ENSMUSG00000099960	Gm28590	-	predicted gene 28590	ncRNA
atf7ip_1_peak_22868	chr1_KI270709v1_random	2782	2782	+	34.9976	NA	NA	NA	NA	NA
atf7ip_1_peak_1961	chr1	123325309	123325309	+	34.9928	NA	Intergenic	Intergenic	720250	NM_199021	269109	Mm.417716	NM_199021	ENSMUSG00000036815	Dpp10	6430601K09Rik|DPP X|Dprp3	dipeptidylpeptidase 10	protein-coding
atf7ip_1_peak_3476	chr1	124364018	124364018	+	34.9928	NA	Intergenic	Lx7|LINE|L1	-318459	NM_199021	269109	Mm.417716	NM_199021	ENSMUSG00000036815	Dpp10	6430601K09Rik|DPP X|Dprp3	dipeptidylpeptidase 10	protein-coding
atf7ip_1_peak_15441	chr15	25775612	25775612	+	34.9904	NA	intron (NM_001353141, intron 1 of 22)	intron (NM_001353141, intron 1 of 22)	1599	NM_001353141	17909	Mm.60590	NM_019472	ENSMUSG00000022272	Myo10	AW048724|D15Ertd600e|mKIAA0799|myosin-X	myosin X	protein-coding
atf7ip_1_peak_22888	chr1_KI270709v1_random	17224	17224	+	34.9848	NA	NA	NA	NA	NA
atf7ip_1_peak_3560	chr1	124416650	124416650	+	34.9732	NA	Intergenic	Intergenic	-371091	NM_199021	269109	Mm.417716	NM_199021	ENSMUSG00000036815	Dpp10	6430601K09Rik|DPP X|Dprp3	dipeptidylpeptidase 10	protein-coding
atf7ip_1_peak_6163	chr10	42066672	42066672	+	34.9664	NA	Intergenic	MTD|LTR|ERVL-MaLR	-48290	NM_001034858	213402	Mm.211320	NM_001034858	ENSMUSG00000071324	Armc2	2610018I05Rik	armadillo repeat containing 2	protein-coding
atf7ip_1_peak_4034	chr1	124737222	124737222	+	34.9612	NA	Intergenic	Intergenic	-691663	NM_199021	269109	Mm.417716	NM_199021	ENSMUSG00000036815	Dpp10	6430601K09Rik|DPP X|Dprp3	dipeptidylpeptidase 10	protein-coding
atf7ip_1_peak_43475	chrUn_GL000216v2	80320	80320	+	34.9397	NA	NA	NA	NA	NA
atf7ip_1_peak_19192	chr17	28645295	28645295	+	34.9217	NA	intron (NM_001290320, intron 16 of 19)	intron (NM_001290320, intron 16 of 19)	-22774	NM_016795	20815	Mm.15252	NM_016795	ENSMUSG00000004865	Srpk1	AU017960	serine/arginine-rich protein specific kinase 1	protein-coding
atf7ip_1_peak_10643	chr12	48716803	48716803	+	34.9055	NA	Intergenic	Lx9|LINE|L1	-666080	NM_001160112	15228	Mm.4704	NM_008241	ENSMUSG00000020950	Foxg1	2900064B05Rik|BF-1|Bf1|Hfh9|Hfhbf1	forkhead box G1	protein-coding
atf7ip_1_peak_41207	chr8	122960028	122960028	+	34.9055	NA	intron (NM_001081379, intron 2 of 12)	intron (NM_001081379, intron 2 of 12)	82256	NM_001081379	77087	Mm.31567	NM_001081379	ENSMUSG00000035569	Ankrd11	2410104C19Rik|3010027A04Rik|6330578C09Rik|9530048I21Rik|AA930108|Gm176|Yod	ankyrin repeat domain 11	protein-coding
atf7ip_1_peak_4106	chr1	125167195	125167195	+	34.8885	NA	Intergenic	Intergenic	268532	NM_001205385	74117	Mm.183102	NM_023735	ENSMUSG00000026341	Actr3	1200003A09Rik|Arp3	ARP3 actin-related protein 3	protein-coding
atf7ip_1_peak_4825	chr1	228627989	228627989	+	34.8469	NA	Intergenic	Intergenic	-33451274	NM_007758	12902	Mm.235387	NM_007758	ENSMUSG00000026616	Cr2	C3DR|CD21|CD35|Cr-1|Cr-2|Cr1	complement receptor 2	protein-coding
atf7ip_1_peak_2347	chr1	123592458	123592458	+	34.8229	NA	intron (NM_199021, intron 5 of 25)	intron (NM_199021, intron 5 of 25)	453101	NM_199021	269109	Mm.417716	NM_199021	ENSMUSG00000036815	Dpp10	6430601K09Rik|DPP X|Dprp3	dipeptidylpeptidase 10	protein-coding
atf7ip_1_peak_1563	chr1	123058922	123058922	+	34.7844	NA	Intergenic	L1MC3|LINE|L1	853777	NR_151524	102638832	Mm.112794	NR_151524	ENSMUSG00000099960	Gm28590	-	predicted gene 28590	ncRNA
atf7ip_1_peak_44090	chrY	56757646	56757646	+	34.7792	NA	Intergenic	L1VL2|LINE|L1	-429560	NM_201530	382301	Mm.304354	NM_201530	ENSMUSG00000101155	Sly	-	Sycp3 like Y-linked	protein-coding
atf7ip_1_peak_31267	chr4	49711593	49711593	+	34.774	NA	intron (NM_001033351, intron 5 of 8)	ORR1F|LTR|ERVL-MaLR	-29610	NM_001004025	19059	Mm.46125	NM_001004025	ENSMUSG00000028310	Ppp3r2	CaNB2|CnB2	protein phosphatase 3, regulatory subunit B, alpha isoform (calcineurin B, type II)	protein-coding
atf7ip_1_peak_44047	chrY	56701331	56701331	+	34.7603	NA	Intergenic	Intergenic	-485875	NM_201530	382301	Mm.304354	NM_201530	ENSMUSG00000101155	Sly	-	Sycp3 like Y-linked	protein-coding
atf7ip_1_peak_3662	chr1	124490256	124490256	+	34.7452	NA	Intergenic	A-rich|Low_complexity|Low_complexity	-444697	NM_199021	269109	Mm.417716	NM_199021	ENSMUSG00000036815	Dpp10	6430601K09Rik|DPP X|Dprp3	dipeptidylpeptidase 10	protein-coding
atf7ip_1_peak_13528	chr13	27424632	27424632	+	34.7402	NA	Intergenic	L1VL4|LINE|L1	14056	NR_073166	19112	Mm.142728	NM_011167	ENSMUSG00000021345	Prl8a6	Ghd13|PLP-C1|PLP-Ca|PLP-calpha|Prlpc|Prlpc1	prolactin family 8, subfamily a, member 6	protein-coding
atf7ip_1_peak_36815	chr7	5064460	5064460	+	34.7402	NA	intron (NM_001205231, intron 1 of 11)	intron (NM_001205231, intron 1 of 11)	2317	NM_133671	22185	Mm.360389	NM_133671	ENSMUSG00000030435	U2af2	65kDa	U2 small nuclear ribonucleoprotein auxiliary factor (U2AF) 2	protein-coding
atf7ip_1_peak_15408	chr15	19782400	19782400	+	34.6801	NA	Intergenic	Intergenic	597027	NR_155419	102639102	Mm.463245	NR_155419	ENSMUSG00000115803	Gm35496	-	predicted gene, 35496	ncRNA
atf7ip_1_peak_23237	chr2	86440760	86440760	+	34.665	NA	Intergenic	(TTTG)n|Simple_repeat|Simple_repeat	5244	NM_146408	258403	Mm.357297	NM_146408	ENSMUSG00000111306	Olfr1065	MOR190-1	olfactory receptor 1065	protein-coding
atf7ip_1_peak_3691	chr1	124507952	124507952	+	34.6354	NA	Intergenic	Lx4A|LINE|L1	-462393	NM_199021	269109	Mm.417716	NM_199021	ENSMUSG00000036815	Dpp10	6430601K09Rik|DPP X|Dprp3	dipeptidylpeptidase 10	protein-coding
atf7ip_1_peak_44030	chrY	56686887	56686887	+	34.6352	NA	Intergenic	Intergenic	-500319	NM_201530	382301	Mm.304354	NM_201530	ENSMUSG00000101155	Sly	-	Sycp3 like Y-linked	protein-coding
atf7ip_1_peak_44026	chrY	56681418	56681418	+	34.5979	NA	Intergenic	Intergenic	-505788	NM_201530	382301	Mm.304354	NM_201530	ENSMUSG00000101155	Sly	-	Sycp3 like Y-linked	protein-coding
atf7ip_1_peak_21949	chr18	24426647	24426647	+	34.5944	NA	Intergenic	L1MD3|LINE|L1	2523	NR_029573	387182		NR_029573	ENSMUSG00000065532	Mir187	Mirn187|mir-187|mmu-mir-187	microRNA 187	ncRNA
atf7ip_1_peak_31125	chr4	26857641	26857641	+	34.5944	NA	Intergenic	L1_Mus3|LINE|L1	-152192	NR_040656	75360	Mm.67233	NR_040656	ENSMUSG00000086257	4930548K13Rik	-	RIKEN cDNA 4930548K13 gene	ncRNA
atf7ip_1_peak_28793	chr3	48301478	48301478	+	34.5944	NA	Intergenic	Intergenic	-274719	NR_040408	666202	Mm.465057	NR_040408	ENSMUSG00000103257	Gm7977	EG666202	tyrosine 3-monooxygenase/tryptophan 5-monooxygenase activation protein, theta polypeptide pseudogene	pseudo
atf7ip_1_peak_22436	chr19	34734205	34734205	+	34.5944	NA	intron (NM_172838, intron 1 of 6)	intron (NM_172838, intron 1 of 6)	12906	NM_172838	240638	Mm.74636	NM_172838	ENSMUSG00000009378	Slc16a12	3230401A21|AW210596	solute carrier family 16 (monocarboxylic acid transporters), member 12	protein-coding
atf7ip_1_peak_28913	chr3	75737958	75737958	+	34.4547	NA	Intergenic	Intergenic	-82227	NR_040539	69193	Mm.374088	NR_040539	ENSMUSG00000099370	Platr10	2410007B07Rik	pluripotency associated transcript 10	ncRNA
atf7ip_1_peak_43355	chr9	127583906	127583906	+	34.4474	NA	Intergenic	Intergenic	-3107044	NR_028110	19054	Mm.271249	NM_011154	ENSMUSG00000093803	Ppp2r3d	PP2A B''-PR59|PP2A PR59|PR59|Ppp2r3|Ppp2r3a	protein phosphatase 2 (formerly 2A), regulatory subunit B'', delta	protein-coding
atf7ip_1_peak_23087	chr2	45611299	45611299	+	34.4081	NA	Intergenic	Intergenic	-85306	NR_040497	69405	Mm.396184	NR_040497	ENSMUSG00000086202	1700019E08Rik	-	RIKEN cDNA 1700019E08 gene	ncRNA
atf7ip_1_peak_44020	chrY	56675330	56675330	+	34.3913	NA	Intergenic	Intergenic	-511876	NM_201530	382301	Mm.304354	NM_201530	ENSMUSG00000101155	Sly	-	Sycp3 like Y-linked	protein-coding
atf7ip_1_peak_18150	chr17	5182189	5182189	+	34.3854	NA	intron (NM_001085355, intron 4 of 19)	intron (NM_001085355, intron 4 of 19)	187115	NM_001085355	239985	Mm.133401	NM_001085355	ENSMUSG00000069729	Arid1b	8030481M12|9330189K18Rik|AI836955|Ardi1b|B230217J03Rik|BAF250B|mKIAA1235	AT rich interactive domain 1B (SWI-like)	protein-coding
atf7ip_1_peak_221	chr1	31458490	31458490	+	34.3854	NA	Intergenic	L1Md_A|LINE|L1	193643	NR_015347	226957	Mm.25966	NR_015347		Gm4850	EG226957	THO complex 4 pseudogene	pseudo
atf7ip_1_peak_8521	chr12	453336	453336	+	34.3854	NA	Intergenic	Intergenic	-2782455	NR_015551	74173	Mm.309774	NM_028796	ENSMUSG00000079179	Rab10os	1700012B15Rik|1810036A22Rik	RAB10, member RAS oncogene family, opposite strand	ncRNA
atf7ip_1_peak_15704	chr15	75171647	75171647	+	34.3854	NA	Intergenic	L1Md_A|LINE|L1	16386	NM_001310438	546644		NM_008531	ENSMUSG00000022582	Ly6g	Gr-1|Gr1|Ly-6G	lymphocyte antigen 6 complex, locus G	protein-coding
atf7ip_1_peak_22589	chr19	43820610	43820610	+	34.3854	NA	intron (NM_013806, intron 19 of 31)	(GAA)n|Simple_repeat|Simple_repeat	-18193	NR_033472	100038628	Mm.212585	NR_033472	ENSMUSG00000025194	Gm10768	-	predicted gene 10768	ncRNA
atf7ip_1_peak_1063	chr1	122709822	122709822	+	34.3759	NA	Intergenic	B3A|SINE|B2	504677	NR_151524	102638832	Mm.112794	NR_151524	ENSMUSG00000099960	Gm28590	-	predicted gene 28590	ncRNA
atf7ip_1_peak_1163	chr1	122778701	122778701	+	34.3759	NA	Intergenic	L1Md_F|LINE|L1	573556	NR_151524	102638832	Mm.112794	NR_151524	ENSMUSG00000099960	Gm28590	-	predicted gene 28590	ncRNA
atf7ip_1_peak_19166	chr17	26603912	26603912	+	34.3651	NA	intron (NM_026170, intron 1 of 9)	intron (NM_026170, intron 1 of 9)	42400	NM_026170	67458	Mm.30496	NM_026170	ENSMUSG00000001576	Ergic1	1200007D18Rik|maa-136	endoplasmic reticulum-golgi intermediate compartment (ERGIC) 1	protein-coding
atf7ip_1_peak_44033	chrY	56688789	56688789	+	34.3346	NA	Intergenic	Intergenic	-498417	NM_201530	382301	Mm.304354	NM_201530	ENSMUSG00000101155	Sly	-	Sycp3 like Y-linked	protein-coding
atf7ip_1_peak_8503	chr11	131000619	131000619	+	34.2963	NA	Intergenic	Intergenic	9170401	NM_029049	74675	Mm.61213	NM_029049	ENSMUSG00000039198	Ptchd3	4930451E13Rik|4933440L20Rik|RNDEu-3	patched domain containing 3	protein-coding
atf7ip_1_peak_4835	chr1	228639431	228639431	+	34.2866	NA	Intergenic	Intergenic	-33462716	NM_007758	12902	Mm.235387	NM_007758	ENSMUSG00000026616	Cr2	C3DR|CD21|CD35|Cr-1|Cr-2|Cr1	complement receptor 2	protein-coding
atf7ip_1_peak_4201	chr1	143249021	143249021	+	34.2786	NA	Intergenic	L1Md_F2|LINE|L1	-391676	NM_020025	26878	Mm.285580	NM_020025	ENSMUSG00000033849	B3galt2	-	UDP-Gal:betaGlcNAc beta 1,3-galactosyltransferase, polypeptide 2	protein-coding
atf7ip_1_peak_4216	chr1	143263395	143263395	+	34.27	NA	Intergenic	RMER1A|Other|Other	-377302	NM_020025	26878	Mm.285580	NM_020025	ENSMUSG00000033849	B3galt2	-	UDP-Gal:betaGlcNAc beta 1,3-galactosyltransferase, polypeptide 2	protein-coding
atf7ip_1_peak_44045	chrY	56700566	56700566	+	34.0927	NA	Intergenic	Intergenic	-486640	NM_201530	382301	Mm.304354	NM_201530	ENSMUSG00000101155	Sly	-	Sycp3 like Y-linked	protein-coding
atf7ip_1_peak_3681	chr1	124501033	124501033	+	34.0753	NA	Intergenic	MER44D|DNA|TcMar-Tigger	-455474	NM_199021	269109	Mm.417716	NM_199021	ENSMUSG00000036815	Dpp10	6430601K09Rik|DPP X|Dprp3	dipeptidylpeptidase 10	protein-coding
atf7ip_1_peak_1	chr1	10076	10076	+	34.0736	NA	Intergenic	Intergenic	3661422	NM_001011874	497097	Mm.454496	NM_001011874	ENSMUSG00000051951	Xkr4	AY534250|Gm210|XRG4|mKIAA1889	X-linked Kx blood group related 4	protein-coding
atf7ip_1_peak_4813	chr1	228612364	228612364	+	34.0562	NA	Intergenic	Intergenic	-33435649	NM_007758	12902	Mm.235387	NM_007758	ENSMUSG00000026616	Cr2	C3DR|CD21|CD35|Cr-1|Cr-2|Cr1	complement receptor 2	protein-coding
atf7ip_1_peak_44078	chrY	56745585	56745585	+	34.037	NA	Intergenic	L1Md_T|LINE|L1	-441621	NM_201530	382301	Mm.304354	NM_201530	ENSMUSG00000101155	Sly	-	Sycp3 like Y-linked	protein-coding
atf7ip_1_peak_2827	chr1	123917316	123917316	+	33.9919	NA	intron (NM_199021, intron 1 of 25)	intron (NM_199021, intron 1 of 25)	128243	NM_199021	269109	Mm.417716	NM_199021	ENSMUSG00000036815	Dpp10	6430601K09Rik|DPP X|Dprp3	dipeptidylpeptidase 10	protein-coding
atf7ip_1_peak_28799	chr3	48617768	48617768	+	33.9871	NA	Intergenic	Intergenic	-8668	NR_003617	66332	Mm.46124	NM_025493		1700018B24Rik	-	enhancer of rudimentary homolog pseudogene	pseudo
atf7ip_1_peak_15650	chr15	66863091	66863091	+	33.9703	NA	Intergenic	Intergenic	-28302	NM_018865	22402	Mm.10222	NM_018865	ENSMUSG00000005124	Wisp1	AW146261|CCN4|Elm1	WNT1 inducible signaling pathway protein 1	protein-coding
atf7ip_1_peak_6543	chr10	119178502	119178502	+	33.9657	NA	Intergenic	RMER10A|LTR|ERVL	61553	NM_027994	71902	Mm.203965	NM_027994	ENSMUSG00000020114	Cand1	2310038O07Rik|6330512O03Rik|AI195005|AI846556|D10Ertd516e|Tp120a|mKIAA0829	cullin associated and neddylation disassociated 1	protein-coding
atf7ip_1_peak_3975	chr1	124700553	124700553	+	33.7394	NA	Intergenic	Intergenic	-654994	NM_199021	269109	Mm.417716	NM_199021	ENSMUSG00000036815	Dpp10	6430601K09Rik|DPP X|Dprp3	dipeptidylpeptidase 10	protein-coding
atf7ip_1_peak_43334	chr9	124415572	124415572	+	33.6957	NA	Intergenic	B3|SINE|B2	-7679	NR_027950	75135	Mm.476814	NR_015516		4930526I15Rik	1600027J15Rik	RIKEN cDNA 4930526I15 gene	ncRNA
atf7ip_1_peak_28764	chr3	44624946	44624946	+	33.6957	NA	Intergenic	L1Md_T|LINE|L1	753314	NR_045172	72511	Mm.140700	NR_045172	ENSMUSG00000097040	2610316D01Rik	-	RIKEN cDNA 2610316D01 gene	ncRNA
atf7ip_1_peak_1402	chr1	122948300	122948300	+	33.692	NA	Intergenic	L1Md_T|LINE|L1	743155	NR_151524	102638832	Mm.112794	NR_151524	ENSMUSG00000099960	Gm28590	-	predicted gene 28590	ncRNA
atf7ip_1_peak_896	chr1	122596246	122596246	+	33.692	NA	Intergenic	Intergenic	391101	NR_151524	102638832	Mm.112794	NR_151524	ENSMUSG00000099960	Gm28590	-	predicted gene 28590	ncRNA
atf7ip_1_peak_3776	chr1	124567508	124567508	+	33.5912	NA	Intergenic	B4A|SINE|B4	-521949	NM_199021	269109	Mm.417716	NM_199021	ENSMUSG00000036815	Dpp10	6430601K09Rik|DPP X|Dprp3	dipeptidylpeptidase 10	protein-coding
atf7ip_1_peak_44089	chrY	56756042	56756042	+	33.5903	NA	Intergenic	Intergenic	-431164	NM_201530	382301	Mm.304354	NM_201530	ENSMUSG00000101155	Sly	-	Sycp3 like Y-linked	protein-coding
atf7ip_1_peak_19831	chr18	16115743	16115743	+	33.5883	NA	Intergenic	Intergenic	-397697	NM_199055	71367	Mm.329304	NM_199055	ENSMUSG00000047161	Chst9	5430438D01Rik	carbohydrate (N-acetylgalactosamine 4-0) sulfotransferase 9	protein-coding
atf7ip_1_peak_290	chr1	40508687	40508687	+	33.5471	NA	Intergenic	L1Md_F2|LINE|L1	-6675	NM_010553	16174	Mm.20466	NM_010553	ENSMUSG00000026068	Il18rap	AcPL|IL-18R-beta|IL-18RAcP|IL-18Rbeta|IL-1RAcPL	interleukin 18 receptor accessory protein	protein-coding
atf7ip_1_peak_33909	chr5	49633717	49633717	+	33.4755	NA	Intergenic	Intergenic	-348058	NM_001199244	80334	Mm.160172	NM_030265	ENSMUSG00000029088	Kcnip4	AV032399|Calp|Calp250|KChIP4|KChIP4a	Kv channel interacting protein 4	protein-coding
atf7ip_1_peak_4817	chr1	228616860	228616860	+	33.471	NA	Intergenic	Intergenic	-33440145	NM_007758	12902	Mm.235387	NM_007758	ENSMUSG00000026616	Cr2	C3DR|CD21|CD35|Cr-1|Cr-2|Cr1	complement receptor 2	protein-coding
atf7ip_1_peak_10698	chr12	57088635	57088635	+	33.4213	NA	intron (NM_172577, intron 1 of 9)	intron (NM_172577, intron 1 of 9)	72008	NM_001167976	217593	Mm.32835	NM_172577	ENSMUSG00000035472	Slc25a21	9930033G19Rik|A630030I10|BB158148	solute carrier family 25 (mitochondrial oxodicarboxylate carrier), member 21	protein-coding
atf7ip_1_peak_30822	chr3	157160175	157160175	+	33.4213	NA	intron (NM_001039094, intron 5 of 6)	intron (NM_001039094, intron 5 of 6)	373915	NR_152231	381498	Mm.402095	NR_152231	ENSMUSG00000105834	4930592C13Rik	Gm1657|Gm43159	RIKEN cDNA 4930592C13 gene	ncRNA
atf7ip_1_peak_4830	chr1	228634717	228634717	+	33.4037	NA	Intergenic	Intergenic	-33458002	NM_007758	12902	Mm.235387	NM_007758	ENSMUSG00000026616	Cr2	C3DR|CD21|CD35|Cr-1|Cr-2|Cr1	complement receptor 2	protein-coding
atf7ip_1_peak_34350	chr5	146447061	146447061	+	33.371	NA	intron (NM_145155, intron 3 of 9)	L1MB2|LINE|L1	-34882	NM_001243104	623198	Mm.489582	NM_001243104	ENSMUSG00000096344	Gm6408	-	predicted gene 6408	protein-coding
atf7ip_1_peak_22487	chr19	36851150	36851150	+	33.3282	NA	intron (NM_001163635, intron 3 of 26)	intron (NM_001163635, intron 3 of 26)	16918	NM_001163635	74493	Mm.249310	NM_001163635	ENSMUSG00000024811	Tnks2	5430432P15Rik|AA517131|AI662480|ARTD6|TNKS-2|Tank2	tankyrase, TRF1-interacting ankyrin-related ADP-ribose polymerase 2	protein-coding
atf7ip_1_peak_2422	chr1	123643797	123643797	+	33.3218	NA	intron (NM_199021, intron 5 of 25)	intron (NM_199021, intron 5 of 25)	401762	NM_199021	269109	Mm.417716	NM_199021	ENSMUSG00000036815	Dpp10	6430601K09Rik|DPP X|Dprp3	dipeptidylpeptidase 10	protein-coding
atf7ip_1_peak_2046	chr1	123387749	123387749	+	33.2972	NA	intron (NM_199021, intron 13 of 25)	intron (NM_199021, intron 13 of 25)	657810	NM_199021	269109	Mm.417716	NM_199021	ENSMUSG00000036815	Dpp10	6430601K09Rik|DPP X|Dprp3	dipeptidylpeptidase 10	protein-coding
atf7ip_1_peak_2849	chr1	123932615	123932615	+	33.2972	NA	intron (NM_199021, intron 1 of 25)	ORR1D2|LTR|ERVL-MaLR	112944	NM_199021	269109	Mm.417716	NM_199021	ENSMUSG00000036815	Dpp10	6430601K09Rik|DPP X|Dprp3	dipeptidylpeptidase 10	protein-coding
atf7ip_1_peak_28019	chr21	10692841	10692841	+	33.2833	NA	NA	NA	NA	NA
atf7ip_1_peak_1170	chr1	122782636	122782636	+	33.2771	NA	Intergenic	MTB-int|LTR|ERVL-MaLR	577491	NR_151524	102638832	Mm.112794	NR_151524	ENSMUSG00000099960	Gm28590	-	predicted gene 28590	ncRNA
atf7ip_1_peak_18075	chr16	88333459	88333459	+	33.2224	NA	Intergenic	Intergenic	-43194	NM_001346964	14805	Mm.5134	NM_010348	ENSMUSG00000022935	Grik1	A830007B11Rik|D16Ium24|D16Ium24e|GluK1|GluK5|Glur-5|Glur5|Glurbeta1	glutamate receptor, ionotropic, kainate 1	protein-coding
atf7ip_1_peak_30991	chr3	197654922	197654922	+	33.2224	NA	Intergenic	Intergenic	37815272	NM_001356350	68151	Mm.6766	NM_026582	ENSMUSG00000028173	Wls	5031439A09Rik|AI173978|AI987742|EVI|Gpr177	wntless WNT ligand secretion mediator	protein-coding
atf7ip_1_peak_10925	chr12	119667923	119667923	+	33.2224	NA	Intergenic	L1Md_A|LINE|L1	224513	NM_001163136	238455	Mm.31376	NM_001163136	ENSMUSG00000041886	Macc1	4732474O15Rik|Gm267	metastasis associated in colon cancer 1	protein-coding
atf7ip_1_peak_4869	chr1	235328902	235328902	+	33.2224	NA	Intergenic	Intergenic	-40152187	NM_007758	12902	Mm.235387	NM_007758	ENSMUSG00000026616	Cr2	C3DR|CD21|CD35|Cr-1|Cr-2|Cr1	complement receptor 2	protein-coding
atf7ip_1_peak_31839	chr4	50274578	50274578	+	33.2224	NA	Intergenic	Intergenic	-428809	NM_001033351	242443	Mm.440095	NM_001033351	ENSMUSG00000039579	Grin3a	6430537F04|A830097C19Rik|NMDAR-L|NR3A|mKIAA1973	glutamate receptor ionotropic, NMDA3A	protein-coding
atf7ip_1_peak_28266	chr22	32620117	32620117	+	33.2126	NA	NA	NA	NA	NA
atf7ip_1_peak_33751	chr5	1456505	1456505	+	33.2126	NA	Intergenic	Intergenic	-1887388	NM_009873	12571	Mm.31672	NM_009873	ENSMUSG00000040274	Cdk6	AI504062|Crk2	cyclin-dependent kinase 6	protein-coding
atf7ip_1_peak_30978	chr3	195635022	195635022	+	33.2032	NA	Intergenic	Intergenic	35795372	NM_001356350	68151	Mm.6766	NM_026582	ENSMUSG00000028173	Wls	5031439A09Rik|AI173978|AI987742|EVI|Gpr177	wntless WNT ligand secretion mediator	protein-coding
atf7ip_1_peak_1623	chr1	123101594	123101594	+	33.1908	NA	Intergenic	Intergenic	896449	NR_151524	102638832	Mm.112794	NR_151524	ENSMUSG00000099960	Gm28590	-	predicted gene 28590	ncRNA
atf7ip_1_peak_30846	chr3	160449964	160449964	+	33.1761	NA	Intergenic	Intergenic	610314	NM_001356350	68151	Mm.6766	NM_026582	ENSMUSG00000028173	Wls	5031439A09Rik|AI173978|AI987742|EVI|Gpr177	wntless WNT ligand secretion mediator	protein-coding
atf7ip_1_peak_10867	chr12	106288602	106288602	+	33.1761	NA	Intergenic	Intergenic	159064	NR_036593	76639	Mm.375609	NR_036593	ENSMUSG00000092066	1700121N20Rik	-	RIKEN cDNA 1700121N20 gene	ncRNA
atf7ip_1_peak_44042	chrY	56698829	56698829	+	33.1451	NA	Intergenic	Intergenic	-488377	NM_201530	382301	Mm.304354	NM_201530	ENSMUSG00000101155	Sly	-	Sycp3 like Y-linked	protein-coding
atf7ip_1_peak_31015	chr4	443494	443494	+	33.1436	NA	Intergenic	Intergenic	-2728589	NM_001167534	100312470	Mm.480297	NM_001167534	ENSMUSG00000115072	Vmn1r2	Gm11776	vomeronasal 1 receptor 2	protein-coding
atf7ip_1_peak_3796	chr1	124581541	124581541	+	33.1294	NA	Intergenic	L1_Mus2|LINE|L1	-535982	NM_199021	269109	Mm.417716	NM_199021	ENSMUSG00000036815	Dpp10	6430601K09Rik|DPP X|Dprp3	dipeptidylpeptidase 10	protein-coding
atf7ip_1_peak_38906	chr8	37781368	37781368	+	33.0926	NA	intron (NM_145841, intron 2 of 7)	L1Md_T|LINE|L1	470834	NR_029884	723860		NR_029884	ENSMUSG00000065457	Mir383	Mirn383|mir-383|mmu-mir-383	microRNA 383	ncRNA
atf7ip_1_peak_123	chr1	16740229	16740229	+	33.0675	NA	Intergenic	IAPEz-int|LTR|ERVK	51773	NM_016923	17087	Mm.116844	NM_016923	ENSMUSG00000025779	Ly96	ESOP-1|MD-2|MD2	lymphocyte antigen 96	protein-coding
atf7ip_1_peak_3369	chr1	124290661	124290661	+	32.9994	NA	Intergenic	B4|SINE|B4	-245102	NM_199021	269109	Mm.417716	NM_199021	ENSMUSG00000036815	Dpp10	6430601K09Rik|DPP X|Dprp3	dipeptidylpeptidase 10	protein-coding
atf7ip_1_peak_43408	chr9	133336249	133336249	+	32.987	NA	Intergenic	Intergenic	-8859387	NR_028110	19054	Mm.271249	NM_011154	ENSMUSG00000093803	Ppp2r3d	PP2A B''-PR59|PP2A PR59|PR59|Ppp2r3|Ppp2r3a	protein phosphatase 2 (formerly 2A), regulatory subunit B'', delta	protein-coding
atf7ip_1_peak_43527	chrUn_KI270303v1	549	549	+	32.9826	NA	NA	NA	NA	NA
atf7ip_1_peak_18169	chr17	7686121	7686121	+	32.9628	NA	Intergenic	Intergenic	118853	NM_001081416	68655	Mm.379161	NM_001081416	ENSMUSG00000071984	Fndc1	1110027O12Rik|1110051A18Rik|mKIAA1866	fibronectin type III domain containing 1	protein-coding
atf7ip_1_peak_15429	chr15	23303609	23303609	+	32.9628	NA	intron (NM_001081299, intron 4 of 11)	Lx7|LINE|L1	267146	NM_001081299	320865	Mm.241965	NM_001081299	ENSMUSG00000040420	Cdh18	B230220E17Rik|Cdh14l|Tg(GFAP-APOE_i4)1Hol	cadherin 18	protein-coding
atf7ip_1_peak_1387	chr1	122935592	122935592	+	32.9515	NA	Intergenic	L1Md_F2|LINE|L1	730447	NR_151524	102638832	Mm.112794	NR_151524	ENSMUSG00000099960	Gm28590	-	predicted gene 28590	ncRNA
atf7ip_1_peak_19301	chr17	43231572	43231572	+	32.9515	NA	Intergenic	Intergenic	-38775	NM_133776	77596	Mm.159950	NM_133776	ENSMUSG00000041293	Adgrf1	5031409J19Rik|Gpr110|KPG_009	adhesion G protein-coupled receptor F1	protein-coding
atf7ip_1_peak_19306	chr17	43239154	43239154	+	32.9515	NA	Intergenic	ID_B1|SINE|B4	-31193	NM_133776	77596	Mm.159950	NM_133776	ENSMUSG00000041293	Adgrf1	5031409J19Rik|Gpr110|KPG_009	adhesion G protein-coupled receptor F1	protein-coding
atf7ip_1_peak_3077	chr1	124093885	124093885	+	32.9239	NA	Intergenic	B1F|SINE|Alu	-48326	NM_199021	269109	Mm.417716	NM_199021	ENSMUSG00000036815	Dpp10	6430601K09Rik|DPP X|Dprp3	dipeptidylpeptidase 10	protein-coding
atf7ip_1_peak_1936	chr1	123309875	123309875	+	32.831	NA	Intergenic	RMER15|LTR|ERVL	735684	NM_199021	269109	Mm.417716	NM_199021	ENSMUSG00000036815	Dpp10	6430601K09Rik|DPP X|Dprp3	dipeptidylpeptidase 10	protein-coding
atf7ip_1_peak_27737	chr20	38243041	38243041	+	32.7545	NA	NA	NA	NA	NA
atf7ip_1_peak_22876	chr1_KI270709v1_random	8316	8316	+	32.739	NA	NA	NA	NA	NA
atf7ip_1_peak_4173	chr1	143229317	143229317	+	32.7209	NA	Intergenic	L1M5|LINE|L1	-411380	NM_020025	26878	Mm.285580	NM_020025	ENSMUSG00000033849	B3galt2	-	UDP-Gal:betaGlcNAc beta 1,3-galactosyltransferase, polypeptide 2	protein-coding
atf7ip_1_peak_2839	chr1	123926280	123926280	+	32.7102	NA	intron (NM_199021, intron 1 of 25)	intron (NM_199021, intron 1 of 25)	119279	NM_199021	269109	Mm.417716	NM_199021	ENSMUSG00000036815	Dpp10	6430601K09Rik|DPP X|Dprp3	dipeptidylpeptidase 10	protein-coding
atf7ip_1_peak_6682	chr11	10509665	10509665	+	32.7086	NA	Intergenic	ERVB7_2B-LTR_MM|LTR|ERVK	-604351	NM_177033	319922	Mm.337851	NM_177033	ENSMUSG00000050830	Vwc2	A930041G11Rik|G11|PSST739|UNQ739|cradin	von Willebrand factor C domain containing 2	protein-coding
atf7ip_1_peak_3826	chr1	124601998	124601998	+	32.6789	NA	Intergenic	Lx5|LINE|L1	-556439	NM_199021	269109	Mm.417716	NM_199021	ENSMUSG00000036815	Dpp10	6430601K09Rik|DPP X|Dprp3	dipeptidylpeptidase 10	protein-coding
atf7ip_1_peak_44087	chrY	56752114	56752114	+	32.6693	NA	Intergenic	B3|SINE|B2	-435092	NM_201530	382301	Mm.304354	NM_201530	ENSMUSG00000101155	Sly	-	Sycp3 like Y-linked	protein-coding
atf7ip_1_peak_44099	chrY	56769762	56769762	+	32.6297	NA	Intergenic	MuRRS4-int|LTR|ERV1	-417444	NM_201530	382301	Mm.304354	NM_201530	ENSMUSG00000101155	Sly	-	Sycp3 like Y-linked	protein-coding
atf7ip_1_peak_2761	chr1	123872837	123872837	+	32.6127	NA	intron (NM_199021, intron 2 of 25)	L1Md_F2|LINE|L1	172722	NM_199021	269109	Mm.417716	NM_199021	ENSMUSG00000036815	Dpp10	6430601K09Rik|DPP X|Dprp3	dipeptidylpeptidase 10	protein-coding
atf7ip_1_peak_1649	chr1	123121406	123121406	+	32.6127	NA	Intergenic	B1_Mus2|SINE|Alu	916261	NR_151524	102638832	Mm.112794	NR_151524	ENSMUSG00000099960	Gm28590	-	predicted gene 28590	ncRNA
atf7ip_1_peak_18685	chr17	24735681	24735681	+	32.6041	NA	promoter-TSS (NM_001346668)	promoter-TSS (NM_001346668)	-912	NM_001346668	27361	Mm.28212	NM_013759	ENSMUSG00000075705	Msrb1	D17Wsu82e|SELX|SelR|Sepr|Sepx1	methionine sulfoxide reductase B1	protein-coding
atf7ip_1_peak_27777	chr20	47453461	47453461	+	32.5961	NA	NA	NA	NA	NA
atf7ip_1_peak_18168	chr17	7584132	7584132	+	32.5567	NA	Intergenic	Intergenic	-198827	NM_001142539	667055	Mm.327371	NM_001142539	ENSMUSG00000056133	Gm9992	-	predicted gene 9992	protein-coding
atf7ip_1_peak_4130	chr1	143191595	143191595	+	32.5395	NA	Intergenic	Intergenic	-449102	NM_020025	26878	Mm.285580	NM_020025	ENSMUSG00000033849	B3galt2	-	UDP-Gal:betaGlcNAc beta 1,3-galactosyltransferase, polypeptide 2	protein-coding
atf7ip_1_peak_3531	chr1	124397330	124397330	+	32.5394	NA	Intergenic	Intergenic	-351771	NM_199021	269109	Mm.417716	NM_199021	ENSMUSG00000036815	Dpp10	6430601K09Rik|DPP X|Dprp3	dipeptidylpeptidase 10	protein-coding
atf7ip_1_peak_43532	chrUn_KI270304v1	1049	1049	+	32.5258	NA	NA	NA	NA	NA
atf7ip_1_peak_13492	chr13	18212125	18212125	+	32.5252	NA	intron (NM_175006, intron 3 of 7)	L1MA7|LINE|L1	-111923	NR_046032	73992	Mm.159110	NR_046032	ENSMUSG00000113470	4930448F12Rik	-	RIKEN cDNA 4930448F12 gene	ncRNA
atf7ip_1_peak_33645	chr4	155810076	155810076	+	32.508	NA	Intergenic	B1_Mus1|SINE|Alu	-2413	NM_207678	56036	Mm.23492	NM_018856	ENSMUSG00000029068	Ccnl2	1700010A01Rik|1810019L15Rik|2010319M22Rik|AA409936|AW261738|Ania-6b|HCLA-150|Pcee|SB138	cyclin L2	protein-coding
atf7ip_1_peak_44027	chrY	56682888	56682888	+	32.4246	NA	Intergenic	Intergenic	-504318	NM_201530	382301	Mm.304354	NM_201530	ENSMUSG00000101155	Sly	-	Sycp3 like Y-linked	protein-coding
atf7ip_1_peak_25215	chr2	233426799	233426799	+	32.4157	NA	Intergenic	Intergenic	51435573	NM_001205282	672125	Mm.489571	NM_001205282	ENSMUSG00000098505	Gm14496	-	predicted gene 14496	protein-coding
atf7ip_1_peak_6177	chr10	42075423	42075423	+	32.4029	NA	Intergenic	MTD|LTR|ERVL-MaLR	-57041	NM_001034858	213402	Mm.211320	NM_001034858	ENSMUSG00000071324	Armc2	2610018I05Rik	armadillo repeat containing 2	protein-coding
atf7ip_1_peak_4261	chr1	144546871	144546871	+	32.3963	NA	intron (NR_110891, intron 1 of 3)	intron (NR_110891, intron 1 of 3)	20796	NM_001290269	624910	Mm.389199	NM_001290269	ENSMUSG00000098509	Rgs21	EG624910	regulator of G-protein signalling 21	protein-coding
atf7ip_1_peak_5287	chr10	40376215	40376215	+	32.3963	NA	intron (NM_001291816, intron 1 of 11)	intron (NM_001291816, intron 1 of 11)	26907	NM_198164	78334	Mm.200924	NM_198164	ENSMUSG00000038481	Cdk19	2700084L06Rik|AI845279|AW228747|CDK11|Cdc2l6|mKIAA1028	cyclin-dependent kinase 19	protein-coding
atf7ip_1_peak_3328	chr1	124262830	124262830	+	32.3845	NA	Intergenic	Intergenic	-217271	NM_199021	269109	Mm.417716	NM_199021	ENSMUSG00000036815	Dpp10	6430601K09Rik|DPP X|Dprp3	dipeptidylpeptidase 10	protein-coding
atf7ip_1_peak_4113	chr1	125177051	125177051	+	32.3677	NA	Intergenic	Intergenic	258676	NM_001205385	74117	Mm.183102	NM_023735	ENSMUSG00000026341	Actr3	1200003A09Rik|Arp3	ARP3 actin-related protein 3	protein-coding
atf7ip_1_peak_44082	chrY	56747903	56747903	+	32.2874	NA	Intergenic	L1Md_T|LINE|L1	-439303	NM_201530	382301	Mm.304354	NM_201530	ENSMUSG00000101155	Sly	-	Sycp3 like Y-linked	protein-coding
atf7ip_1_peak_6127	chr10	41847501	41847501	+	32.2874	NA	intron (NM_001162908, intron 1 of 9)	IAPLTR1a_Mm|LTR|ERVK	36927	NM_001162908	140742	Mm.139418	NM_001013370	ENSMUSG00000038332	Sesn1	1110002G11Rik|AU044290|Pa26|Sest1	sestrin 1	protein-coding
atf7ip_1_peak_4114	chr1	125177410	125177410	+	32.2874	NA	Intergenic	Intergenic	258317	NM_001205385	74117	Mm.183102	NM_023735	ENSMUSG00000026341	Actr3	1200003A09Rik|Arp3	ARP3 actin-related protein 3	protein-coding
atf7ip_1_peak_43379	chr9	129509723	129509723	+	32.2651	NA	Intergenic	Intergenic	-5032861	NR_028110	19054	Mm.271249	NM_011154	ENSMUSG00000093803	Ppp2r3d	PP2A B''-PR59|PP2A PR59|PR59|Ppp2r3|Ppp2r3a	protein phosphatase 2 (formerly 2A), regulatory subunit B'', delta	protein-coding
atf7ip_1_peak_34158	chr5	98310111	98310111	+	32.2651	NA	Intergenic	Intergenic	-19193	NM_001024614	75784	Mm.443240	NM_001024614	ENSMUSG00000057816	1700007G11Rik	4930428O21Rik	RIKEN cDNA 1700007G11 gene	protein-coding
atf7ip_1_peak_8618	chr12	19439370	19439370	+	32.2651	NA	Intergenic	Intergenic	924860	NM_001033157	236366	Mm.352227	NM_001033157	ENSMUSG00000073197	5730507C01Rik	-	RIKEN cDNA 5730507C01 gene	protein-coding
atf7ip_1_peak_22181	chr19	6280179	6280179	+	32.2651	NA	intron (NM_010119, intron 1 of 4)	B4A|SINE|B4	3283	NM_010119	13660	Mm.30169	NM_010119	ENSMUSG00000024772	Ehd1	AA409636|Past1|RME-1	EH-domain containing 1	protein-coding
atf7ip_1_peak_30592	chr3	93710727	93710727	+	32.2635	NA	Intergenic	MTA_Mm|LTR|ERVL-MaLR	-34444	NM_148949	207213	Mm.425165	NM_148949	ENSMUSG00000094084	Tdpoz1	2cpoz56|Mapp2|Spopl1	TD and POZ domain containing 1	protein-coding
atf7ip_1_peak_3143	chr1	124137951	124137951	+	32.2323	NA	Intergenic	Intergenic	-92392	NM_199021	269109	Mm.417716	NM_199021	ENSMUSG00000036815	Dpp10	6430601K09Rik|DPP X|Dprp3	dipeptidylpeptidase 10	protein-coding
atf7ip_1_peak_1407	chr1	122951985	122951985	+	32.2138	NA	Intergenic	Intergenic	746840	NR_151524	102638832	Mm.112794	NR_151524	ENSMUSG00000099960	Gm28590	-	predicted gene 28590	ncRNA
atf7ip_1_peak_30667	chr3	119498372	119498372	+	32.2058	NA	Intergenic	Intergenic	285016	NM_019550	56195	Mm.29966	NM_019550	ENSMUSG00000028134	Ptbp2	Ptb2|brPTB|nPTB	polypyrimidine tract binding protein 2	protein-coding
atf7ip_1_peak_33914	chr5	49645003	49645003	+	32.125	NA	Intergenic	Intergenic	-359344	NM_001199244	80334	Mm.160172	NM_030265	ENSMUSG00000029088	Kcnip4	AV032399|Calp|Calp250|KChIP4|KChIP4a	Kv channel interacting protein 4	protein-coding
atf7ip_1_peak_16140	chr16	34582368	34582368	+	32.1044	NA	Intergenic	IAPLTR1_Mm|LTR|ERVK	-68341	NM_001164268	545156	Mm.82274	NM_177357	ENSMUSG00000061751	Kalrn	2210407G14Rik|AV235988|DUET|E530005C20Rik|Gm539|Hapip|TRAD	kalirin, RhoGEF kinase	protein-coding
atf7ip_1_peak_1322	chr1	122890367	122890367	+	32.0124	NA	Intergenic	Intergenic	685222	NR_151524	102638832	Mm.112794	NR_151524	ENSMUSG00000099960	Gm28590	-	predicted gene 28590	ncRNA
atf7ip_1_peak_1084	chr1	122725610	122725610	+	31.9439	NA	Intergenic	Intergenic	520465	NR_151524	102638832	Mm.112794	NR_151524	ENSMUSG00000099960	Gm28590	-	predicted gene 28590	ncRNA
atf7ip_1_peak_22784	chr19	55675196	55675196	+	31.9215	NA	intron (NR_045318, intron 2 of 3)	L1MB5|LINE|L1	27008	NR_045318	77594	Mm.329924	NR_045318	ENSMUSG00000097632	4930552P12Rik	-	RIKEN cDNA 4930552P12 gene	ncRNA
atf7ip_1_peak_34834	chr6	57961518	57961518	+	31.9215	NA	Intergenic	Intergenic	-4987	NM_134173	171191	Mm.377171	NM_134173	ENSMUSG00000115507	Vmn1r24	V1rc18	vomeronasal 1 receptor 24	protein-coding
atf7ip_1_peak_44067	chrY	56731408	56731408	+	31.8831	NA	Intergenic	C573_MM|Other|Other	-455798	NM_201530	382301	Mm.304354	NM_201530	ENSMUSG00000101155	Sly	-	Sycp3 like Y-linked	protein-coding
atf7ip_1_peak_44054	chrY	56712027	56712027	+	31.8703	NA	Intergenic	Intergenic	-475179	NM_201530	382301	Mm.304354	NM_201530	ENSMUSG00000101155	Sly	-	Sycp3 like Y-linked	protein-coding
atf7ip_1_peak_6623	chr11	1262688	1262688	+	31.8629	NA	Intergenic	Intergenic	-1861333	NR_003517	236604	Mm.247625	NM_001004146		Pisd-ps1	-	phosphatidylserine decarboxylase, pseudogene 1	pseudo
atf7ip_1_peak_6686	chr11	10751176	10751176	+	31.8629	NA	Intergenic	ORR1B1|LTR|ERVL-MaLR	-362840	NM_177033	319922	Mm.337851	NM_177033	ENSMUSG00000050830	Vwc2	A930041G11Rik|G11|PSST739|UNQ739|cradin	von Willebrand factor C domain containing 2	protein-coding
atf7ip_1_peak_38807	chr8	11201548	11201548	+	31.8527	NA	intron (NM_009931, intron 51 of 51)	intron (NM_009931, intron 51 of 51)	-111257	NM_009932	12827	Mm.181021	NM_009932	ENSMUSG00000031503	Col4a2	Col4a-2	collagen, type IV, alpha 2	protein-coding
atf7ip_1_peak_44039	chrY	56695713	56695713	+	31.8365	NA	Intergenic	Intergenic	-491493	NM_201530	382301	Mm.304354	NM_201530	ENSMUSG00000101155	Sly	-	Sycp3 like Y-linked	protein-coding
atf7ip_1_peak_8606	chr12	14365642	14365642	+	31.8252	NA	Intergenic	Lx|LINE|L1	104108	NR_045003	791361	Mm.217963	NR_045003	ENSMUSG00000113336	Gm16497	-	predicted gene 16497	ncRNA
atf7ip_1_peak_4790	chr1	225924150	225924150	+	31.7866	NA	Intergenic	Intergenic	-30747435	NM_007758	12902	Mm.235387	NM_007758	ENSMUSG00000026616	Cr2	C3DR|CD21|CD35|Cr-1|Cr-2|Cr1	complement receptor 2	protein-coding
atf7ip_1_peak_14053	chr14	90256544	90256544	+	31.7866	NA	intron (NR_045712, intron 7 of 8)	intron (NR_045712, intron 7 of 8)	129653	NR_045712	74967	Mm.390704	NR_045712	ENSMUSG00000115001	4930474H20Rik	-	RIKEN cDNA 4930474H20 gene	ncRNA
atf7ip_1_peak_4035	chr1	124738017	124738017	+	31.7582	NA	Intergenic	L1_Mus1|LINE|L1	-692458	NM_199021	269109	Mm.417716	NM_199021	ENSMUSG00000036815	Dpp10	6430601K09Rik|DPP X|Dprp3	dipeptidylpeptidase 10	protein-coding
atf7ip_1_peak_704	chr1	121764918	121764918	+	31.7414	NA	Intergenic	Intergenic	-196938	NM_025860	66942	Mm.44219	NM_025860	ENSMUSG00000001674	Ddx18	2310005B10Rik	DEAD (Asp-Glu-Ala-Asp) box polypeptide 18	protein-coding
atf7ip_1_peak_43607	chrUn_KI270466v1	1061	1061	+	31.7285	NA	NA	NA	NA	NA
atf7ip_1_peak_3705	chr1	124519007	124519007	+	31.7202	NA	Intergenic	L1_Mus1|LINE|L1	-473448	NM_199021	269109	Mm.417716	NM_199021	ENSMUSG00000036815	Dpp10	6430601K09Rik|DPP X|Dprp3	dipeptidylpeptidase 10	protein-coding
atf7ip_1_peak_22871	chr1_KI270709v1_random	4568	4568	+	31.7189	NA	NA	NA	NA	NA
atf7ip_1_peak_22884	chr1_KI270709v1_random	13474	13474	+	31.7042	NA	NA	NA	NA	NA
atf7ip_1_peak_15755	chr15	82460510	82460510	+	31.6982	NA	Intergenic	L1_Mus2|LINE|L1	8133	NM_010006	13105	Mm.226708	NM_010006	ENSMUSG00000068086	Cyp2d9	Cyp2d|P450-2D	cytochrome P450, family 2, subfamily d, polypeptide 9	protein-coding
atf7ip_1_peak_6324	chr10	68956586	68956586	+	31.6982	NA	Intergenic	Intergenic	232840	NM_177794	327766	Mm.2479	NM_177794	ENSMUSG00000060044	Tmem26	3230401A06|AI195372	transmembrane protein 26	protein-coding
atf7ip_1_peak_36964	chr7	46468960	46468960	+	31.6982	NA	intron (NM_013789, intron 10 of 10)	intron (NM_013789, intron 10 of 10)	72492	NM_001112739	16502	Mm.249386	NM_008421	ENSMUSG00000058975	Kcnc1	C230009H10Rik|KShIIIB|KV4|Kcr2-1|Kv3.1|NGK2|Shaw	potassium voltage gated channel, Shaw-related subfamily, member 1	protein-coding
atf7ip_1_peak_43167	chr9	91930561	91930561	+	31.6982	NA	Intergenic	Intergenic	-262375	NM_001195693	100504689	Mm.464262	NM_001195693	ENSMUSG00000095654	Plscr5	331000	phospholipid scramblase family, member 5	protein-coding
atf7ip_1_peak_15759	chr15	82513979	82513979	+	31.6982	NA	Intergenic	ERVB2_1A-I_MM-int|LTR|ERVK	-41110	NM_201360	380997	Mm.482248	NM_201360	ENSMUSG00000096852	Cyp2d12	9030605E09Rik	cytochrome P450, family 2, subfamily d, polypeptide 12	protein-coding
atf7ip_1_peak_22098	chr19	70738	70738	+	31.6982	NA	Intergenic	Intergenic	3126965	NR_045304	70011	Mm.393871	NR_045304	ENSMUSG00000100969	1700030N03Rik	1700087C08Rik	RIKEN cDNA 1700030N03 gene	ncRNA
atf7ip_1_peak_1316	chr1	122884968	122884968	+	31.6426	NA	Intergenic	Intergenic	679823	NR_151524	102638832	Mm.112794	NR_151524	ENSMUSG00000099960	Gm28590	-	predicted gene 28590	ncRNA
atf7ip_1_peak_33880	chr5	49601607	49601607	+	31.6416	NA	Intergenic	Intergenic	-315948	NM_001199244	80334	Mm.160172	NM_030265	ENSMUSG00000029088	Kcnip4	AV032399|Calp|Calp250|KChIP4|KChIP4a	Kv channel interacting protein 4	protein-coding
atf7ip_1_peak_44077	chrY	56744891	56744891	+	31.5504	NA	Intergenic	L1Md_T|LINE|L1	-442315	NM_201530	382301	Mm.304354	NM_201530	ENSMUSG00000101155	Sly	-	Sycp3 like Y-linked	protein-coding
atf7ip_1_peak_13108	chr13	17796007	17796007	+	31.5288	NA	intron (NM_027118, intron 1 of 13)	intron (NM_027118, intron 1 of 13)	9090	NM_027118	69562	Mm.193924	NM_027118	ENSMUSG00000041297	Cdk13	2310015O17Rik|Cdc2l5	cyclin-dependent kinase 13	protein-coding
atf7ip_1_peak_19373	chr17	46279874	46279874	+	31.5286	NA	intron (NM_028751, intron 2 of 10)	ID_B1|SINE|B4	3152	NM_001252475	74094	Mm.284594	NM_028751	ENSMUSG00000012296	Tjap1	0610041D19Rik|AI415281|AW121008|Pilt|Tjp4	tight junction associated protein 1	protein-coding
atf7ip_1_peak_31221	chr4	49137252	49137252	+	31.5244	NA	intron (NM_178756, intron 1 of 7)	L1Md_T|LINE|L1	77790	NM_178756	272031	Mm.299460	NM_178756	ENSMUSG00000063446	Plppr1	E130309F12Rik|Lppr1|PRG-3|mKIAA4247	phospholipid phosphatase related 1	protein-coding
atf7ip_1_peak_16141	chr16	34583094	34583094	+	31.521	NA	Intergenic	IAPEz-int|LTR|ERVK	-68117	NM_030744	76378	Mm.23515	NM_030744	ENSMUSG00000022832	Ropn1	1700008N21Rik|ODF6|RHPNAP1|Rppn|ropporin	ropporin, rhophilin associated protein 1	protein-coding
atf7ip_1_peak_956	chr1	122640164	122640164	+	31.5042	NA	Intergenic	L1_Mus4|LINE|L1	435019	NR_151524	102638832	Mm.112794	NR_151524	ENSMUSG00000099960	Gm28590	-	predicted gene 28590	ncRNA
atf7ip_1_peak_2326	chr1	123578676	123578676	+	31.5042	NA	intron (NM_199021, intron 5 of 25)	intron (NM_199021, intron 5 of 25)	466883	NM_199021	269109	Mm.417716	NM_199021	ENSMUSG00000036815	Dpp10	6430601K09Rik|DPP X|Dprp3	dipeptidylpeptidase 10	protein-coding
atf7ip_1_peak_3799	chr1	124584776	124584776	+	31.4908	NA	Intergenic	Intergenic	-539217	NM_199021	269109	Mm.417716	NM_199021	ENSMUSG00000036815	Dpp10	6430601K09Rik|DPP X|Dprp3	dipeptidylpeptidase 10	protein-coding
atf7ip_1_peak_11012	chr12	133203436	133203436	+	31.4901	NA	Intergenic	Intergenic	13257474	NM_001294146	217951	Mm.387395	NM_001160385	ENSMUSG00000048004	Tmem196	Gm528	transmembrane protein 196	protein-coding
atf7ip_1_peak_23047	chr2	37925482	37925482	+	31.4734	NA	intron (NM_146122, intron 13 of 21)	intron (NM_146122, intron 13 of 21)	149233	NM_001163566	241324	Mm.392369	NM_001163566	ENSMUSG00000035403	Crb2	5930402A21|BC043114	crumbs family member 2	protein-coding
atf7ip_1_peak_1078	chr1	122721098	122721098	+	31.4623	NA	Intergenic	MTD|LTR|ERVL-MaLR	515953	NR_151524	102638832	Mm.112794	NR_151524	ENSMUSG00000099960	Gm28590	-	predicted gene 28590	ncRNA
atf7ip_1_peak_2447	chr1	123661379	123661379	+	31.4623	NA	intron (NM_199021, intron 4 of 25)	intron (NM_199021, intron 4 of 25)	384180	NM_199021	269109	Mm.417716	NM_199021	ENSMUSG00000036815	Dpp10	6430601K09Rik|DPP X|Dprp3	dipeptidylpeptidase 10	protein-coding
atf7ip_1_peak_1977	chr1	123334803	123334803	+	31.4584	NA	intron (NM_199021, intron 25 of 25)	ORR1C2|LTR|ERVL-MaLR	710756	NM_199021	269109	Mm.417716	NM_199021	ENSMUSG00000036815	Dpp10	6430601K09Rik|DPP X|Dprp3	dipeptidylpeptidase 10	protein-coding
atf7ip_1_peak_19173	chr17	26882347	26882347	+	31.4584	NA	Intergenic	Intergenic	-34744	NM_053173	16580	Mm.491138	NM_016761	ENSMUSG00000024301	Kifc5b	Hset|KNSL2|Kifc5a	kinesin family member C5B	protein-coding
atf7ip_1_peak_23027	chr2	32916520	32916520	+	31.4467	NA	intron (NM_146119, intron 5 of 13)	B3|SINE|B2	40386	NM_146119	227737	Mm.301646	NM_146119	ENSMUSG00000026796	Fam129b	9130404D14Rik	family with sequence similarity 129, member B	protein-coding
atf7ip_1_peak_1728	chr1	123178083	123178083	+	31.4406	NA	Intergenic	Intergenic	867476	NM_199021	269109	Mm.417716	NM_199021	ENSMUSG00000036815	Dpp10	6430601K09Rik|DPP X|Dprp3	dipeptidylpeptidase 10	protein-coding
atf7ip_1_peak_25110	chr2	212863276	212863276	+	31.4372	NA	Intergenic	Intergenic	30872050	NM_001205282	672125	Mm.489571	NM_001205282	ENSMUSG00000098505	Gm14496	-	predicted gene 14496	protein-coding
atf7ip_1_peak_3615	chr1	124456503	124456503	+	31.4354	NA	Intergenic	Intergenic	-410944	NM_199021	269109	Mm.417716	NM_199021	ENSMUSG00000036815	Dpp10	6430601K09Rik|DPP X|Dprp3	dipeptidylpeptidase 10	protein-coding
atf7ip_1_peak_31237	chr4	49147343	49147343	+	31.431	NA	intron (NM_178756, intron 1 of 7)	B4A|SINE|B4	87881	NM_178756	272031	Mm.299460	NM_178756	ENSMUSG00000063446	Plppr1	E130309F12Rik|Lppr1|PRG-3|mKIAA4247	phospholipid phosphatase related 1	protein-coding
atf7ip_1_peak_22479	chr19	36719892	36719892	+	31.4037	NA	Intergenic	RSINE1|SINE|B4	16712	NM_016854	53412	Mm.24724	NM_016854	ENSMUSG00000067279	Ppp1r3c	PTG|Ppp1r5	protein phosphatase 1, regulatory (inhibitor) subunit 3C	protein-coding
atf7ip_1_peak_44084	chrY	56749771	56749771	+	31.3946	NA	Intergenic	RMER4A|LTR|ERVK	-437435	NM_201530	382301	Mm.304354	NM_201530	ENSMUSG00000101155	Sly	-	Sycp3 like Y-linked	protein-coding
atf7ip_1_peak_709	chr1	121768759	121768759	+	31.3943	NA	Intergenic	RMER1A|Other|Other	-200779	NM_025860	66942	Mm.44219	NM_025860	ENSMUSG00000001674	Ddx18	2310005B10Rik	DEAD (Asp-Glu-Ala-Asp) box polypeptide 18	protein-coding
atf7ip_1_peak_6314	chr10	63521202	63521202	+	31.3708	NA	intron (NM_001164376, intron 2 of 17)	intron (NM_001164376, intron 2 of 17)	63691	NM_001164376	216033	Mm.444692	NM_177612	ENSMUSG00000060843	Ctnna3	4930429L08Rik|4933408A16|Catna3|Vr22	catenin (cadherin associated protein), alpha 3	protein-coding
atf7ip_1_peak_17887	chr16	46394840	46394840	+	31.3592	NA	TTS (NM_021496)	TTS (NM_021496)	102127	NM_021497	58998	Mm.40477	NM_021495	ENSMUSG00000022656	Nectin3	2610301B19Rik|3000002N23Rik|4921513D19Rik|AA407785|AU016832|AW538082|CD113|Pvrl3	nectin cell adhesion molecule 3	protein-coding
atf7ip_1_peak_778	chr1	122510917	122510917	+	31.3347	NA	Intergenic	(CA)n|Simple_repeat|Simple_repeat	305772	NR_151524	102638832	Mm.112794	NR_151524	ENSMUSG00000099960	Gm28590	-	predicted gene 28590	ncRNA
atf7ip_1_peak_25280	chr20	380952	380952	+	31.3337	NA	NA	NA	NA	NA
atf7ip_1_peak_4127	chr1	143189951	143189951	+	31.3152	NA	Intergenic	Intergenic	-450746	NM_020025	26878	Mm.285580	NM_020025	ENSMUSG00000033849	B3galt2	-	UDP-Gal:betaGlcNAc beta 1,3-galactosyltransferase, polypeptide 2	protein-coding
atf7ip_1_peak_44024	chrY	56680540	56680540	+	31.2933	NA	Intergenic	Intergenic	-506666	NM_201530	382301	Mm.304354	NM_201530	ENSMUSG00000101155	Sly	-	Sycp3 like Y-linked	protein-coding
atf7ip_1_peak_263	chr1	36450624	36450624	+	31.2706	NA	Intergenic	MLTR31D_MM|LTR|ERVK	-5353	NM_001013374	214895	Mm.287854	NM_001013374	ENSMUSG00000001143	Lman2l	A630028F14Rik|VIP36-like|VIPL	lectin, mannose-binding 2-like	protein-coding
atf7ip_1_peak_2283	chr1	123550740	123550740	+	31.2659	NA	intron (NM_199021, intron 5 of 25)	B1_Mur2|SINE|Alu	494819	NM_199021	269109	Mm.417716	NM_199021	ENSMUSG00000036815	Dpp10	6430601K09Rik|DPP X|Dprp3	dipeptidylpeptidase 10	protein-coding
atf7ip_1_peak_43529	chrUn_KI270303v1	1305	1305	+	31.2164	NA	NA	NA	NA	NA
atf7ip_1_peak_4068	chr1	124764003	124764003	+	31.1973	NA	Intergenic	Intergenic	671724	NM_001205385	74117	Mm.183102	NM_023735	ENSMUSG00000026341	Actr3	1200003A09Rik|Arp3	ARP3 actin-related protein 3	protein-coding
atf7ip_1_peak_23137	chr2	61759055	61759055	+	31.1665	NA	intron (NM_021526, intron 3 of 11)	intron (NM_021526, intron 3 of 11)	-45398	NM_009322	21375	Mm.308525	NM_009322	ENSMUSG00000035033	Tbr1	-	T-box brain gene 1	protein-coding
atf7ip_1_peak_15770	chr15	84187863	84187863	+	31.1368	NA	3' UTR (NM_054088, exon 8 of 8)	3' UTR (NM_054088, exon 8 of 8)	-4370	NM_178614	68653	Mm.290725	NM_178614	ENSMUSG00000022437	Samm50	1110030L07Rik	SAMM50 sorting and assembly machinery component	protein-coding
atf7ip_1_peak_22818	chr19	57620958	57620958	+	31.1368	NA	intron (NM_181415, intron 1 of 28)	intron (NM_181415, intron 1 of 28)	9924	NM_181415	226255	Mm.245340	NM_181415	ENSMUSG00000054843	Atrnl1	AI504415|AW555641|Alp|Atrnl|Atrnlp	attractin like 1	protein-coding
atf7ip_1_peak_22834	chr19	58128244	58128244	+	31.1368	NA	intron (NM_181415, intron 28 of 28)	intron (NM_181415, intron 28 of 28)	77077	NR_049196	100885835		NR_049196	ENSMUSG00000093757	Mir5623	Gm26068|mir-5623|mmu-mir-5623	microRNA 5623	ncRNA
atf7ip_1_peak_44094	chrY	56761642	56761642	+	31.1246	NA	Intergenic	ORR1B1|LTR|ERVL-MaLR	-425564	NM_201530	382301	Mm.304354	NM_201530	ENSMUSG00000101155	Sly	-	Sycp3 like Y-linked	protein-coding
atf7ip_1_peak_28406	chr22_KI270734v1_random	121776	121776	+	31.0928	NA	NA	NA	NA	NA
atf7ip_1_peak_5107	chr10	39967628	39967628	+	31.0928	NA	TTS (NM_001001489)	TTS (NM_001001489)	-7475	NM_001173500	100041085	Mm.332530	NM_001173500	ENSMUSG00000071335	Mfsd4b3	G630090E17Rik|Naglt1c	major facilitator superfamily domain containing 4B3	protein-coding
atf7ip_1_peak_28304	chr22	38681917	38681917	+	31.0595	NA	NA	NA	NA	NA
atf7ip_1_peak_33871	chr5	47297085	47297085	+	31.0503	NA	Intergenic	Intergenic	-686070	NR_111900	20563	Mm.289739	NM_178804	ENSMUSG00000031558	Slit2	Drad-1|E030015M03Rik|E130320P19Rik|Slil3|b2b1200.1Clo|mKIAA4141|slit-2	slit guidance ligand 2	protein-coding
atf7ip_1_peak_31165	chr4	49092808	49092808	+	31.0021	NA	intron (NM_178756, intron 1 of 7)	intron (NM_178756, intron 1 of 7)	33346	NM_178756	272031	Mm.299460	NM_178756	ENSMUSG00000063446	Plppr1	E130309F12Rik|Lppr1|PRG-3|mKIAA4247	phospholipid phosphatase related 1	protein-coding
atf7ip_1_peak_6193	chr10	42083907	42083907	+	31.0021	NA	Intergenic	L1MC|LINE|L1	-65525	NM_001034858	213402	Mm.211320	NM_001034858	ENSMUSG00000071324	Armc2	2610018I05Rik	armadillo repeat containing 2	protein-coding
atf7ip_1_peak_19341	chr17	43297320	43297320	+	30.9895	NA	intron (NM_133776, intron 6 of 15)	(TAGA)n|Simple_repeat|Simple_repeat	26973	NM_133776	77596	Mm.159950	NM_133776	ENSMUSG00000041293	Adgrf1	5031409J19Rik|Gpr110|KPG_009	adhesion G protein-coupled receptor F1	protein-coding
atf7ip_1_peak_15511	chr15	40382958	40382958	+	30.9895	NA	Intergenic	Lx8|LINE|L1	144319	NR_046185	432945	Mm.321981	NR_046185	ENSMUSG00000056332	Gm16294	EG432945	predicted gene 16294	ncRNA
atf7ip_1_peak_4060	chr1	124757710	124757710	+	30.9853	NA	Intergenic	RLTR11A2|LTR|ERVK	678017	NM_001205385	74117	Mm.183102	NM_023735	ENSMUSG00000026341	Actr3	1200003A09Rik|Arp3	ARP3 actin-related protein 3	protein-coding
atf7ip_1_peak_33893	chr5	49614420	49614420	+	30.9301	NA	Intergenic	MTC|LTR|ERVL-MaLR	-328761	NM_001199244	80334	Mm.160172	NM_030265	ENSMUSG00000029088	Kcnip4	AV032399|Calp|Calp250|KChIP4|KChIP4a	Kv channel interacting protein 4	protein-coding
atf7ip_1_peak_4212	chr1	143258863	143258863	+	30.8978	NA	Intergenic	Intergenic	-381834	NM_020025	26878	Mm.285580	NM_020025	ENSMUSG00000033849	B3galt2	-	UDP-Gal:betaGlcNAc beta 1,3-galactosyltransferase, polypeptide 2	protein-coding
atf7ip_1_peak_6170	chr10	42071305	42071305	+	30.8724	NA	Intergenic	Intergenic	-52923	NM_001034858	213402	Mm.211320	NM_001034858	ENSMUSG00000071324	Armc2	2610018I05Rik	armadillo repeat containing 2	protein-coding
atf7ip_1_peak_44058	chrY	56720539	56720539	+	30.8579	NA	Intergenic	Intergenic	-466667	NM_201530	382301	Mm.304354	NM_201530	ENSMUSG00000101155	Sly	-	Sycp3 like Y-linked	protein-coding
atf7ip_1_peak_38878	chr8	28891416	28891416	+	30.8453	NA	exon (NM_001347498, exon 2 of 15)	exon (NM_001347498, exon 2 of 15)	328220	NM_001347498	210801	Mm.248433	NM_153135	ENSMUSG00000063626	Unc5d	D930029E11Rik|Unc5h4|mKIAA1777	unc-5 netrin receptor D	protein-coding
atf7ip_1_peak_19540	chr17	78883198	78883198	+	30.8453	NA	promoter-TSS (NM_011163)	promoter-TSS (NM_011163)	-626	NM_011163	19106	Mm.378990	NM_011163	ENSMUSG00000024079	Eif2ak2	2310047A08Rik|4732414G15Rik|AI467567|AI747578|Pkr|Prkr|Tik	eukaryotic translation initiation factor 2-alpha kinase 2	protein-coding
atf7ip_1_peak_22328	chr19	17419829	17419829	+	30.8453	NA	Intergenic	Intergenic	25786	NM_019437	54391	Mm.7013	NM_019437	ENSMUSG00000024712	Rfk	0610038L10Rik|AF031381|KOI-4	riboflavin kinase	protein-coding
atf7ip_1_peak_19431	chr17	59565484	59565484	+	30.8453	NA	Intergenic	L1Md_T|LINE|L1	-552162	NM_026497	67993	Mm.36507	NM_026497	ENSMUSG00000024228	Nudt12	0610016O18Rik	nudix (nucleoside diphosphate linked moiety X)-type motif 12	protein-coding
atf7ip_1_peak_4927	chr1	247104408	247104408	+	30.8453	NA	Intergenic	Intergenic	-51927693	NM_007758	12902	Mm.235387	NM_007758	ENSMUSG00000026616	Cr2	C3DR|CD21|CD35|Cr-1|Cr-2|Cr1	complement receptor 2	protein-coding
atf7ip_1_peak_36837	chr7	6826301	6826301	+	30.8453	NA	intron (NM_001360502, intron 2 of 7)	intron (NM_001360502, intron 2 of 7)	22714	NR_037213	100499513		NR_037213	ENSMUSG00000092815	Mir3099	mir-3099|mmu-mir-3099	microRNA 3099	ncRNA
atf7ip_1_peak_19266	chr17	40521474	40521474	+	30.8453	NA	intron (NM_001177584, intron 1 of 2)	intron (NM_001177584, intron 1 of 2)	1452	NM_001177584	100126778	Mm.422023	NM_001177584	ENSMUSG00000090747	Esp8	Gm17495	exocrine gland secreted peptide 8	protein-coding
atf7ip_1_peak_30813	chr3	155429048	155429048	+	30.8289	NA	Intergenic	Intergenic	335614	NM_028938	74435	Mm.195711	NM_028938	ENSMUSG00000028182	Lrriq3	4930438B07Rik|4930511J15Rik|4933403H06Rik|BB020367|Lrrc44	leucine-rich repeats and IQ motif containing 3	protein-coding
atf7ip_1_peak_41120	chr8	98825584	98825584	+	30.8289	NA	Intergenic	Intergenic	-186303	NR_110579	100873092	Mm.414599	NR_110579	ENSMUSG00000089819	Gm15679	-	predicted gene 15679	ncRNA
atf7ip_1_peak_23138	chr2	61764500	61764500	+	30.7955	NA	intron (NM_021526, intron 6 of 11)	intron (NM_021526, intron 6 of 11)	-39953	NM_009322	21375	Mm.308525	NM_009322	ENSMUSG00000035033	Tbr1	-	T-box brain gene 1	protein-coding
atf7ip_1_peak_1860	chr1	123259816	123259816	+	30.7571	NA	Intergenic	RMER17A|LTR|ERVK	785743	NM_199021	269109	Mm.417716	NM_199021	ENSMUSG00000036815	Dpp10	6430601K09Rik|DPP X|Dprp3	dipeptidylpeptidase 10	protein-coding
atf7ip_1_peak_18762	chr17	25074482	25074482	+	30.6934	NA	intron (NM_001001183, intron 1 of 2)	B4A|SINE|B4	6632	NM_001001183	407831	Mm.34379	NM_001001183	ENSMUSG00000024168	Tmem204	-	transmembrane protein 204	protein-coding
atf7ip_1_peak_23151	chr2	64698792	64698792	+	30.6702	NA	Intergenic	L1Md_F3|LINE|L1	323974	NM_016719	50915	Mm.214554	NM_016719	ENSMUSG00000026888	Grb14	AI505286	growth factor receptor bound protein 14	protein-coding
atf7ip_1_peak_24808	chr2	113584302	113584302	+	30.6702	NA	intron (NM_001285459, intron 8 of 16)	intron (NM_001285459, intron 8 of 16)	-100788	NM_001287817	14260	Mm.4938	NM_010230	ENSMUSG00000044042	Fmn1	Fmn|formin-1|ld	formin 1	protein-coding
atf7ip_1_peak_5028	chr10	26697593	26697593	+	30.6434	NA	Intergenic	Intergenic	-22942	NR_033633	667572	Mm.482728	NR_033633	ENSMUSG00000098179	Gm8709	EG667572	glyceraldehyde-3-phosphate dehydrogenase pseudogene	pseudo
atf7ip_1_peak_15656	chr15	67542667	67542667	+	30.6434	NA	Intergenic	Intergenic	315898	NR_045140	69334	Mm.63770	NR_045140	ENSMUSG00000102069	1700012I11Rik	-	RIKEN cDNA 1700012I11 gene	ncRNA
atf7ip_1_peak_6608	chr11	207615	207615	+	30.6434	NA	Intergenic	Intergenic	-2916406	NR_003517	236604	Mm.247625	NM_001004146		Pisd-ps1	-	phosphatidylserine decarboxylase, pseudogene 1	pseudo
atf7ip_1_peak_6658	chr11	8689014	8689014	+	30.6434	NA	Intergenic	Intergenic	-24479	NM_001083587	319939	Mm.337820	NM_001083587	ENSMUSG00000020422	Tns3	BC023928|F830010I22Rik|TEM6|Tens1	tensin 3	protein-coding
atf7ip_1_peak_38905	chr8	37736588	37736588	+	30.6306	NA	intron (NM_145841, intron 2 of 7)	intron (NM_145841, intron 2 of 7)	515614	NR_029884	723860		NR_029884	ENSMUSG00000065457	Mir383	Mirn383|mir-383|mmu-mir-383	microRNA 383	ncRNA
atf7ip_1_peak_3581	chr1	124432130	124432130	+	30.5971	NA	Intergenic	MTEa|LTR|ERVL-MaLR	-386571	NM_199021	269109	Mm.417716	NM_199021	ENSMUSG00000036815	Dpp10	6430601K09Rik|DPP X|Dprp3	dipeptidylpeptidase 10	protein-coding
atf7ip_1_peak_805	chr1	122527404	122527404	+	30.5971	NA	Intergenic	Intergenic	322259	NR_151524	102638832	Mm.112794	NR_151524	ENSMUSG00000099960	Gm28590	-	predicted gene 28590	ncRNA
atf7ip_1_peak_1503	chr1	123017511	123017511	+	30.5966	NA	Intergenic	L1_Mm|LINE|L1	812366	NR_151524	102638832	Mm.112794	NR_151524	ENSMUSG00000099960	Gm28590	-	predicted gene 28590	ncRNA
atf7ip_1_peak_2872	chr1	123952163	123952163	+	30.588	NA	intron (NM_199021, intron 1 of 25)	L1Md_F3|LINE|L1	93396	NM_199021	269109	Mm.417716	NM_199021	ENSMUSG00000036815	Dpp10	6430601K09Rik|DPP X|Dprp3	dipeptidylpeptidase 10	protein-coding
atf7ip_1_peak_3067	chr1	124084459	124084459	+	30.5661	NA	Intergenic	L1_Mur3|LINE|L1	-38900	NM_199021	269109	Mm.417716	NM_199021	ENSMUSG00000036815	Dpp10	6430601K09Rik|DPP X|Dprp3	dipeptidylpeptidase 10	protein-coding
atf7ip_1_peak_4219	chr1	143265885	143265885	+	30.5425	NA	Intergenic	Intergenic	-374812	NM_020025	26878	Mm.285580	NM_020025	ENSMUSG00000033849	B3galt2	-	UDP-Gal:betaGlcNAc beta 1,3-galactosyltransferase, polypeptide 2	protein-coding
atf7ip_1_peak_3120	chr1	124120379	124120379	+	30.5145	NA	Intergenic	RLTR44E|LTR|ERVK	-74820	NM_199021	269109	Mm.417716	NM_199021	ENSMUSG00000036815	Dpp10	6430601K09Rik|DPP X|Dprp3	dipeptidylpeptidase 10	protein-coding
atf7ip_1_peak_13714	chr13	98549236	98549236	+	30.5134	NA	Intergenic	ORR1A2|LTR|ERVL-MaLR	88174	NM_026685	68344	Mm.28766	NM_026685	ENSMUSG00000046082	Tmem174	0610009B10Rik|AA986094	transmembrane protein 174	protein-coding
atf7ip_1_peak_28730	chr3	37994397	37994397	+	30.5134	NA	Intergenic	RMER1A|Other|Other	95584	NR_040559	626410	Mm.389417	NR_040559	ENSMUSG00000106461	Gm20755	-	predicted gene, 20755	ncRNA
atf7ip_1_peak_30923	chr3	185282904	185282904	+	30.5134	NA	Intergenic	Intergenic	25443254	NM_001356350	68151	Mm.6766	NM_026582	ENSMUSG00000028173	Wls	5031439A09Rik|AI173978|AI987742|EVI|Gpr177	wntless WNT ligand secretion mediator	protein-coding
atf7ip_1_peak_15595	chr15	58203683	58203683	+	30.5134	NA	intron (NM_026346, intron 4 of 8)	intron (NM_026346, intron 4 of 8)	11209	NM_026346	67731	Mm.25683	NM_026346	ENSMUSG00000022358	Fbxo32	4833442G10Rik|AI430017|ATROGIN1|Gm20361|MAFbx	F-box protein 32	protein-coding
atf7ip_1_peak_31276	chr4	49727748	49727748	+	30.5134	NA	intron (NM_001033351, intron 3 of 8)	L1Md_F2|LINE|L1	-45765	NM_001004025	19059	Mm.46125	NM_001004025	ENSMUSG00000028310	Ppp3r2	CaNB2|CnB2	protein phosphatase 3, regulatory subunit B, alpha isoform (calcineurin B, type II)	protein-coding
atf7ip_1_peak_15771	chr15	84230165	84230165	+	30.5006	NA	Intergenic	Intergenic	-1878	NM_133167	170736	Mm.323892	NM_133167	ENSMUSG00000022438	Parvb	AI595373|AW742462|D15Gsk1|affixin	parvin, beta	protein-coding
atf7ip_1_peak_4931	chr1	247172005	247172005	+	30.3452	NA	Intergenic	Intergenic	-51995290	NM_007758	12902	Mm.235387	NM_007758	ENSMUSG00000026616	Cr2	C3DR|CD21|CD35|Cr-1|Cr-2|Cr1	complement receptor 2	protein-coding
atf7ip_1_peak_26584	chr20	27543462	27543462	+	30.3452	NA	NA	NA	NA	NA
atf7ip_1_peak_8042	chr11	53987019	53987019	+	30.2966	NA	intron (NM_019687, intron 8 of 9)	ID_B1|SINE|B4	-6686	NM_001362202	56517	Mm.154284	NM_019723	ENSMUSG00000063652	Slc22a21	Octn3|Slc22a9	solute carrier family 22 (organic cation transporter), member 21	protein-coding
atf7ip_1_peak_2793	chr1	123894889	123894889	+	30.2107	NA	intron (NM_199021, intron 2 of 25)	L1MA4A|LINE|L1	150670	NM_199021	269109	Mm.417716	NM_199021	ENSMUSG00000036815	Dpp10	6430601K09Rik|DPP X|Dprp3	dipeptidylpeptidase 10	protein-coding
atf7ip_1_peak_34743	chr6	33421228	33421228	+	30.1956	NA	intron (NM_001347089, intron 7 of 9)	intron (NM_001347089, intron 7 of 9)	172100	NM_001347089	20336	Mm.265512	NM_009148	ENSMUSG00000029763	Exoc4	C78892|Sec8|Sec8l1	exocyst complex component 4	protein-coding
atf7ip_1_peak_22600	chr19	44032194	44032194	+	30.1956	NA	Intergenic	B3|SINE|B2	-2947	NM_001001446	226143	Mm.329866	NM_001001446	ENSMUSG00000025197	Cyp2c23	AW107714|BC034834|Cyp2c44|b2b386Clo	cytochrome P450, family 2, subfamily c, polypeptide 23	protein-coding
atf7ip_1_peak_3313	chr1	124252085	124252085	+	30.1154	NA	Intergenic	B3A|SINE|B2	-206526	NM_199021	269109	Mm.417716	NM_199021	ENSMUSG00000036815	Dpp10	6430601K09Rik|DPP X|Dprp3	dipeptidylpeptidase 10	protein-coding
atf7ip_1_peak_36608	chr6	131755785	131755785	+	30.1074	NA	Intergenic	ORR1A0-int|LTR|ERVL-MaLR	-65722	NM_207019	387346	Mm.377908	NM_207019	ENSMUSG00000063478	Tas2r114	T2R14|Tas2r14|mGR14|mt2r46	taste receptor, type 2, member 114	protein-coding
atf7ip_1_peak_6136	chr10	41855234	41855234	+	30.0948	NA	intron (NM_001162908, intron 1 of 9)	(TTTC)n|Simple_repeat|Simple_repeat	-32205	NM_001013370	140742	Mm.139418	NM_001013370	ENSMUSG00000038332	Sesn1	1110002G11Rik|AU044290|Pa26|Sest1	sestrin 1	protein-coding
atf7ip_1_peak_1896	chr1	123284970	123284970	+	30.0622	NA	Intergenic	Intergenic	760589	NM_199021	269109	Mm.417716	NM_199021	ENSMUSG00000036815	Dpp10	6430601K09Rik|DPP X|Dprp3	dipeptidylpeptidase 10	protein-coding
atf7ip_1_peak_1864	chr1	123262366	123262366	+	30.0622	NA	Intergenic	L1Md_F2|LINE|L1	783193	NM_199021	269109	Mm.417716	NM_199021	ENSMUSG00000036815	Dpp10	6430601K09Rik|DPP X|Dprp3	dipeptidylpeptidase 10	protein-coding
atf7ip_1_peak_33797	chr5	21459422	21459422	+	30.0297	NA	intron (NM_177869, intron 7 of 7)	intron (NM_177869, intron 7 of 7)	34519	NM_177869	330050	Mm.40655	NM_177869	ENSMUSG00000047221	Fam185a	4631428I10|AI847670	family with sequence similarity 185, member A	protein-coding
atf7ip_1_peak_31192	chr4	49110747	49110747	+	30.0068	NA	intron (NM_178756, intron 1 of 7)	MER132|DNA|TcMar-Pogo	51285	NM_178756	272031	Mm.299460	NM_178756	ENSMUSG00000063446	Plppr1	E130309F12Rik|Lppr1|PRG-3|mKIAA4247	phospholipid phosphatase related 1	protein-coding
atf7ip_1_peak_3127	chr1	124126440	124126440	+	29.9919	NA	Intergenic	B4A|SINE|B4	-80881	NM_199021	269109	Mm.417716	NM_199021	ENSMUSG00000036815	Dpp10	6430601K09Rik|DPP X|Dprp3	dipeptidylpeptidase 10	protein-coding
atf7ip_1_peak_44091	chrY	56758969	56758969	+	29.968	NA	Intergenic	Lx3B|LINE|L1	-428237	NM_201530	382301	Mm.304354	NM_201530	ENSMUSG00000101155	Sly	-	Sycp3 like Y-linked	protein-coding
atf7ip_1_peak_999	chr1	122668724	122668724	+	29.8529	NA	Intergenic	Intergenic	463579	NR_151524	102638832	Mm.112794	NR_151524	ENSMUSG00000099960	Gm28590	-	predicted gene 28590	ncRNA
atf7ip_1_peak_3156	chr1	124146814	124146814	+	29.847	NA	Intergenic	L1Md_T|LINE|L1	-101255	NM_199021	269109	Mm.417716	NM_199021	ENSMUSG00000036815	Dpp10	6430601K09Rik|DPP X|Dprp3	dipeptidylpeptidase 10	protein-coding
atf7ip_1_peak_28103	chr21	38224092	38224092	+	29.8331	NA	NA	NA	NA	NA
atf7ip_1_peak_2941	chr1	123999777	123999777	+	29.8301	NA	intron (NM_199021, intron 1 of 25)	intron (NM_199021, intron 1 of 25)	45782	NM_199021	269109	Mm.417716	NM_199021	ENSMUSG00000036815	Dpp10	6430601K09Rik|DPP X|Dprp3	dipeptidylpeptidase 10	protein-coding
atf7ip_1_peak_17889	chr16	46398607	46398607	+	29.8219	NA	intron (NM_021496, intron 7 of 8)	intron (NM_021496, intron 7 of 8)	98360	NM_021497	58998	Mm.40477	NM_021495	ENSMUSG00000022656	Nectin3	2610301B19Rik|3000002N23Rik|4921513D19Rik|AA407785|AU016832|AW538082|CD113|Pvrl3	nectin cell adhesion molecule 3	protein-coding
atf7ip_1_peak_22743	chr19	53037907	53037907	+	29.805	NA	intron (NM_133216, intron 1 of 20)	intron (NM_133216, intron 1 of 20)	747	NM_133216	170750	Mm.99776	NM_133216	ENSMUSG00000025027	Xpnpep1	D230045I08Rik|sAMP	X-prolyl aminopeptidase (aminopeptidase P) 1, soluble	protein-coding
atf7ip_1_peak_1822	chr1	123236872	123236872	+	29.7903	NA	Intergenic	Intergenic	808687	NM_199021	269109	Mm.417716	NM_199021	ENSMUSG00000036815	Dpp10	6430601K09Rik|DPP X|Dprp3	dipeptidylpeptidase 10	protein-coding
atf7ip_1_peak_43584	chrUn_KI270411v1	1369	1369	+	29.7521	NA	NA	NA	NA	NA
atf7ip_1_peak_10595	chr12	37238500	37238500	+	29.7504	NA	Intergenic	LTR33A|LTR|ERVL	-3139	NM_178767	319660	Mm.485540	NM_178767	ENSMUSG00000050103	Agmo	A530016O06Rik|AI790538|Tmem195	alkylglycerol monooxygenase	protein-coding
atf7ip_1_peak_27662	chr20	28497523	28497523	+	29.706	NA	NA	NA	NA	NA
atf7ip_1_peak_3639	chr1	124472773	124472773	+	29.703	NA	Intergenic	Intergenic	-427214	NM_199021	269109	Mm.417716	NM_199021	ENSMUSG00000036815	Dpp10	6430601K09Rik|DPP X|Dprp3	dipeptidylpeptidase 10	protein-coding
atf7ip_1_peak_1594	chr1	123081188	123081188	+	29.703	NA	Intergenic	Intergenic	876043	NR_151524	102638832	Mm.112794	NR_151524	ENSMUSG00000099960	Gm28590	-	predicted gene 28590	ncRNA
atf7ip_1_peak_1226	chr1	122822378	122822378	+	29.6779	NA	Intergenic	Intergenic	617233	NR_151524	102638832	Mm.112794	NR_151524	ENSMUSG00000099960	Gm28590	-	predicted gene 28590	ncRNA
atf7ip_1_peak_3242	chr1	124205212	124205212	+	29.6738	NA	Intergenic	Intergenic	-159653	NM_199021	269109	Mm.417716	NM_199021	ENSMUSG00000036815	Dpp10	6430601K09Rik|DPP X|Dprp3	dipeptidylpeptidase 10	protein-coding
atf7ip_1_peak_1645	chr1	123117419	123117419	+	29.6738	NA	Intergenic	Lx7|LINE|L1	912274	NR_151524	102638832	Mm.112794	NR_151524	ENSMUSG00000099960	Gm28590	-	predicted gene 28590	ncRNA
atf7ip_1_peak_3326	chr1	124260873	124260873	+	29.6556	NA	Intergenic	Intergenic	-215314	NM_199021	269109	Mm.417716	NM_199021	ENSMUSG00000036815	Dpp10	6430601K09Rik|DPP X|Dprp3	dipeptidylpeptidase 10	protein-coding
atf7ip_1_peak_33898	chr5	49618542	49618542	+	29.6491	NA	Intergenic	RLTR28|LTR|ERVL	-332883	NM_001199244	80334	Mm.160172	NM_030265	ENSMUSG00000029088	Kcnip4	AV032399|Calp|Calp250|KChIP4|KChIP4a	Kv channel interacting protein 4	protein-coding
atf7ip_1_peak_30587	chr3	93707842	93707842	+	29.6491	NA	Intergenic	Intergenic	-31559	NM_148949	207213	Mm.425165	NM_148949	ENSMUSG00000094084	Tdpoz1	2cpoz56|Mapp2|Spopl1	TD and POZ domain containing 1	protein-coding
atf7ip_1_peak_2241	chr1	123521384	123521384	+	29.599	NA	intron (NM_199021, intron 5 of 25)	B1_Mur1|SINE|Alu	524175	NM_199021	269109	Mm.417716	NM_199021	ENSMUSG00000036815	Dpp10	6430601K09Rik|DPP X|Dprp3	dipeptidylpeptidase 10	protein-coding
atf7ip_1_peak_2432	chr1	123651023	123651023	+	29.5919	NA	intron (NM_199021, intron 4 of 25)	intron (NM_199021, intron 4 of 25)	394536	NM_199021	269109	Mm.417716	NM_199021	ENSMUSG00000036815	Dpp10	6430601K09Rik|DPP X|Dprp3	dipeptidylpeptidase 10	protein-coding
atf7ip_1_peak_3712	chr1	124524295	124524295	+	29.5919	NA	Intergenic	Intergenic	-478736	NM_199021	269109	Mm.417716	NM_199021	ENSMUSG00000036815	Dpp10	6430601K09Rik|DPP X|Dprp3	dipeptidylpeptidase 10	protein-coding
atf7ip_1_peak_2517	chr1	123709651	123709651	+	29.5919	NA	intron (NM_199021, intron 3 of 25)	intron (NM_199021, intron 3 of 25)	335908	NM_199021	269109	Mm.417716	NM_199021	ENSMUSG00000036815	Dpp10	6430601K09Rik|DPP X|Dprp3	dipeptidylpeptidase 10	protein-coding
atf7ip_1_peak_9912	chr12	36323368	36323368	+	29.5584	NA	Intergenic	B4|SINE|B4	9199	NM_025312	66042	Mm.43375	NM_025312	ENSMUSG00000036169	Sostdc1	0610006G05Rik|Sostl|USAG-1|Wise|ectodin	sclerostin domain containing 1	protein-coding
atf7ip_1_peak_22077	chr18	70443144	70443144	+	29.5337	NA	Intergenic	Intergenic	-29310	NM_029019	170461	Mm.83623	NM_029019	ENSMUSG00000079608	Stard6	1700011K09Rik|4833424I06Rik|4933429L05Rik|AI644424	StAR-related lipid transfer (START) domain containing 6	protein-coding
atf7ip_1_peak_15784	chr15	84485696	84485696	+	29.5337	NA	Intergenic	Intergenic	-38599	NM_001163145	72301	Mm.275387	NM_001163145	ENSMUSG00000062760	1810041L15Rik	Kiaa1644|Shisal1	RIKEN cDNA 1810041L15 gene	protein-coding
atf7ip_1_peak_18332	chr17	23290010	23290010	+	29.5337	NA	TTS (NM_001102584)	TTS (NM_001102584)	22303	NM_001102584	666002	Mm.469838	NM_001102584	ENSMUSG00000091945	Vmn2r114	EG666002|V2Rp3	vomeronasal 2, receptor 114	protein-coding
atf7ip_1_peak_19125	chr17	26435892	26435892	+	29.5337	NA	intron (NM_001081656, intron 2 of 4)	intron (NM_001081656, intron 2 of 4)	20927	NM_001081656	240055	Mm.133211	NM_001081656	ENSMUSG00000034413	Neurl1b	C230078M08Rik|EG240055	neuralized E3 ubiquitin protein ligase 1B	protein-coding
atf7ip_1_peak_22792	chr19	56525538	56525538	+	29.5337	NA	Intergenic	RMER6D|LTR|ERVK	22584	NM_001360438	55947	Mm.2805	NM_018831	ENSMUSG00000025077	Dclre1a	2810043H12Rik|AU022226|Pso2|Smn1a|Snm1|mKIAA0086	DNA cross-link repair 1A	protein-coding
atf7ip_1_peak_36784	chr7	263009	263009	+	29.5337	NA	Intergenic	Intergenic	-2865137	NR_001583	73949	Mm.55687	NR_001583	ENSMUSG00000107956	Speer9-ps1	4930415A14Rik|SPEER-9|Speer9-ps	spermatogenesis associated glutamate (E)-rich protein 9, pseudogene 1	pseudo
atf7ip_1_peak_22267	chr19	11979728	11979728	+	29.5337	NA	intron (NM_001033174, intron 7 of 13)	intron (NM_001033174, intron 7 of 13)	13884	NM_001033174	76303	Mm.291279	NM_001033174	ENSMUSG00000024687	Osbp	1110018F06Rik|AW559088|mKIAA4220	oxysterol binding protein	protein-coding
atf7ip_1_peak_15782	chr15	84443411	84443411	+	29.5323	NA	intron (NM_001347543, intron 1 of 5)	intron (NM_001347543, intron 1 of 5)	3199	NM_001347543	72301	Mm.275387	NM_001163145	ENSMUSG00000062760	1810041L15Rik	Kiaa1644|Shisal1	RIKEN cDNA 1810041L15 gene	protein-coding
atf7ip_1_peak_33910	chr5	49642297	49642297	+	29.4952	NA	Intergenic	Intergenic	-356638	NM_001199244	80334	Mm.160172	NM_030265	ENSMUSG00000029088	Kcnip4	AV032399|Calp|Calp250|KChIP4|KChIP4a	Kv channel interacting protein 4	protein-coding
atf7ip_1_peak_43469	chrUn_GL000216v2	16177	16177	+	29.4757	NA	NA	NA	NA	NA
atf7ip_1_peak_31120	chr4	25914223	25914223	+	29.4704	NA	Intergenic	Intergenic	-114220	NM_010243	14348	Mm.39101	NM_010243	ENSMUSG00000055373	Fut9	AI746471|AU067636|mFUT9|mFuc-TIX	fucosyltransferase 9	protein-coding
atf7ip_1_peak_17880	chr16	46386984	46386984	+	29.4485	NA	Intergenic	RLTR33|LTR|ERVK	109983	NM_021497	58998	Mm.40477	NM_021495	ENSMUSG00000022656	Nectin3	2610301B19Rik|3000002N23Rik|4921513D19Rik|AA407785|AU016832|AW538082|CD113|Pvrl3	nectin cell adhesion molecule 3	protein-coding
atf7ip_1_peak_28331	chr22	42857469	42857469	+	29.4376	NA	NA	NA	NA	NA
atf7ip_1_peak_8532	chr12	1594257	1594257	+	29.4376	NA	Intergenic	Intergenic	-1641534	NR_015551	74173	Mm.309774	NM_028796	ENSMUSG00000079179	Rab10os	1700012B15Rik|1810036A22Rik	RAB10, member RAS oncogene family, opposite strand	ncRNA
atf7ip_1_peak_4025	chr1	124732098	124732098	+	29.4369	NA	Intergenic	Intergenic	-686539	NM_199021	269109	Mm.417716	NM_199021	ENSMUSG00000036815	Dpp10	6430601K09Rik|DPP X|Dprp3	dipeptidylpeptidase 10	protein-coding
atf7ip_1_peak_1634	chr1	123108652	123108652	+	29.4369	NA	Intergenic	Intergenic	903507	NR_151524	102638832	Mm.112794	NR_151524	ENSMUSG00000099960	Gm28590	-	predicted gene 28590	ncRNA
atf7ip_1_peak_792	chr1	122520405	122520405	+	29.4369	NA	Intergenic	RMER6A|LTR|ERVK	315260	NR_151524	102638832	Mm.112794	NR_151524	ENSMUSG00000099960	Gm28590	-	predicted gene 28590	ncRNA
atf7ip_1_peak_27949	chr21	8254178	8254178	+	29.4369	NA	NA	NA	NA	NA
atf7ip_1_peak_252	chr1	35032005	35032005	+	29.4313	NA	Intergenic	Intergenic	182016	NM_001357425	226971	Mm.292751	NM_145516	ENSMUSG00000026123	Plekhb2	2310009M15Rik|AU018239|Evt2|Phdc|evt-2	pleckstrin homology domain containing, family B (evectins) member 2	protein-coding
atf7ip_1_peak_34218	chr5	121961898	121961898	+	29.4243	NA	intron (NM_007804, intron 2 of 22)	intron (NM_007804, intron 2 of 22)	85927	NM_007804	13048	Mm.156172	NM_007804	ENSMUSG00000042589	Cux2	1700051K22Rik|Cutl2|Cux-2	cut-like homeobox 2	protein-coding
atf7ip_1_peak_33958	chr5	55303349	55303349	+	29.4243	NA	Intergenic	Intergenic	953357	NR_038045	330086	Mm.254449	NM_177871	ENSMUSG00000105912	Gm10440	D130065D13	predicted gene 10440	ncRNA
atf7ip_1_peak_14019	chr14	77457973	77457973	+	29.4243	NA	intron (NM_001253759, intron 5 of 19)	intron (NM_001253759, intron 5 of 19)	48895	NR_033141	629678	Mm.390721	NM_001037935	ENSMUSG00000067973	Gm6994	EG629678	predicted gene 6994	ncRNA
atf7ip_1_peak_18614	chr17	24421457	24421457	+	29.4235	NA	intron (NM_001357626, intron 5 of 8)	intron (NM_001357626, intron 5 of 8)	-5226	NM_010023	13177	Mm.291743	NM_010023	ENSMUSG00000024132	Eci1	Dci|eci	enoyl-Coenzyme A delta isomerase 1	protein-coding
atf7ip_1_peak_1342	chr1	122904247	122904247	+	29.3862	NA	Intergenic	Intergenic	699102	NR_151524	102638832	Mm.112794	NR_151524	ENSMUSG00000099960	Gm28590	-	predicted gene 28590	ncRNA
atf7ip_1_peak_5243	chr10	40279952	40279952	+	29.3862	NA	Intergenic	Intergenic	22234	NM_007444	100041585	Mm.476925	NM_007444	ENSMUSG00000063953	Amd2	AdoMetDC|Amd1|Amd3	S-adenosylmethionine decarboxylase 2	protein-coding
atf7ip_1_peak_11852	chr13	16874199	16874199	+	29.3753	NA	intron (NM_138654, intron 13 of 13)	L1Md_F2|LINE|L1	820566	NM_138654	192136	Mm.364180	NM_138654	ENSMUSG00000055137	Sugct	5033411D12Rik|D17907	succinyl-CoA glutarate-CoA transferase	protein-coding
atf7ip_1_peak_2920	chr1	123985468	123985468	+	29.3402	NA	intron (NM_199021, intron 1 of 25)	intron (NM_199021, intron 1 of 25)	60091	NM_199021	269109	Mm.417716	NM_199021	ENSMUSG00000036815	Dpp10	6430601K09Rik|DPP X|Dprp3	dipeptidylpeptidase 10	protein-coding
atf7ip_1_peak_14003	chr14	74881954	74881954	+	29.3184	NA	intron (NM_001033439, intron 1 of 19)	intron (NM_001033439, intron 1 of 19)	65923	NM_001033439	380916	Mm.288868	NM_001033439	ENSMUSG00000068015	Lrch1	4832412D13Rik|AI552548|AW215503|Chdc1|mKIAA1016	leucine-rich repeats and calponin homology (CH) domain containing 1	protein-coding
atf7ip_1_peak_27909	chr21	7657914	7657914	+	29.3184	NA	NA	NA	NA	NA
atf7ip_1_peak_28163	chr22	17037251	17037251	+	29.3184	NA	NA	NA	NA	NA
atf7ip_1_peak_43557	chrUn_KI270333v1	2243	2243	+	29.3006	NA	NA	NA	NA	NA
atf7ip_1_peak_13876	chr14	49768101	49768101	+	29.2962	NA	intron (NM_026142, intron 4 of 7)	MER58B|DNA|hAT-Charlie	15282	NM_001358244	67419	Mm.318710	NM_026142	ENSMUSG00000036242	3632451O06Rik	AU067705	RIKEN cDNA 3632451O06 gene	protein-coding
atf7ip_1_peak_1932	chr1	123307251	123307251	+	29.2489	NA	Intergenic	Intergenic	738308	NM_199021	269109	Mm.417716	NM_199021	ENSMUSG00000036815	Dpp10	6430601K09Rik|DPP X|Dprp3	dipeptidylpeptidase 10	protein-coding
atf7ip_1_peak_2994	chr1	124032521	124032521	+	29.2307	NA	intron (NM_199021, intron 1 of 25)	intron (NM_199021, intron 1 of 25)	13038	NM_199021	269109	Mm.417716	NM_199021	ENSMUSG00000036815	Dpp10	6430601K09Rik|DPP X|Dprp3	dipeptidylpeptidase 10	protein-coding
atf7ip_1_peak_2723	chr1	123849268	123849268	+	29.2307	NA	intron (NM_199021, intron 3 of 25)	intron (NM_199021, intron 3 of 25)	196291	NM_199021	269109	Mm.417716	NM_199021	ENSMUSG00000036815	Dpp10	6430601K09Rik|DPP X|Dprp3	dipeptidylpeptidase 10	protein-coding
atf7ip_1_peak_42900	chr9	60602963	60602963	+	29.2206	NA	intron (NM_001311095, intron 11 of 15)	intron (NM_001311095, intron 11 of 15)	-57081	NR_040463	100504561	Mm.410770	NR_040463	ENSMUSG00000111761	9230112J17Rik	-	RIKEN cDNA 9230112J17 gene	ncRNA
atf7ip_1_peak_43322	chr9	122905465	122905465	+	29.2101	NA	intron (NM_001353989, intron 2 of 2)	intron (NM_001353989, intron 2 of 2)	2219	NM_001353989	666257	Mm.390242	NM_001353989		Gm8008	EG666257|Znf660	predicted gene 8008	protein-coding
atf7ip_1_peak_4820	chr1	228621586	228621586	+	29.2071	NA	Intergenic	Intergenic	-33444871	NM_007758	12902	Mm.235387	NM_007758	ENSMUSG00000026616	Cr2	C3DR|CD21|CD35|Cr-1|Cr-2|Cr1	complement receptor 2	protein-coding
atf7ip_1_peak_13795	chr14	20455251	20455251	+	29.2071	NA	TTS (NM_009674)	TTS (NM_009674)	-3026	NM_001163639	76670	Mm.159759	NM_029698	ENSMUSG00000039543	Cfap70	Ttc18	cilia and flagella associated protein 70	protein-coding
atf7ip_1_peak_4873	chr1	235953891	235953891	+	29.1761	NA	Intergenic	Intergenic	-40777176	NM_007758	12902	Mm.235387	NM_007758	ENSMUSG00000026616	Cr2	C3DR|CD21|CD35|Cr-1|Cr-2|Cr1	complement receptor 2	protein-coding
atf7ip_1_peak_43122	chr9	86354449	86354449	+	29.1761	NA	intron (NM_027394, intron 9 of 9)	intron (NM_027394, intron 9 of 9)	110467	NM_027394	70348	Mm.53469	NM_027394	ENSMUSG00000032415	Ube2cbp	2610018I03Rik|Ube3d	ubiquitin-conjugating enzyme E2C binding protein	protein-coding
atf7ip_1_peak_33849	chr5	42756776	42756776	+	29.1761	NA	Intergenic	L1Md_F2|LINE|L1	-476687	NM_001177379	231207	Mm.7233	NM_175937	ENSMUSG00000039782	Cpeb2	A630055H10Rik|Cpe-bp2	cytoplasmic polyadenylation element binding protein 2	protein-coding
atf7ip_1_peak_15432	chr15	24773232	24773232	+	29.1761	NA	Intergenic	Intergenic	640532	NM_027395	70350	Mm.29586	NM_027395	ENSMUSG00000045763	Basp1	2610024P12Rik|CAP-23|CAP23|Ckap3|NAP-22|NAP22	brain abundant, membrane attached signal protein 1	protein-coding
atf7ip_1_peak_4453	chr1	156728728	156728728	+	29.1761	NA	Intergenic	Intergenic	-9818	NM_145413	215015	Mm.229107	NM_145413	ENSMUSG00000033557	Fam20b	C530043G21Rik|mKIAA0475	family with sequence similarity 20, member B	protein-coding
atf7ip_1_peak_8669	chr12	31682367	31682367	+	29.1761	NA	intron (NM_001163126, intron 5 of 22)	intron (NM_001163126, intron 5 of 22)	27498	NM_001163126	238123	Mm.173068	NM_001163126	ENSMUSG00000035933	Cog5	5430405C01Rik|C87247|D18362|GOLTC1|GTC90	component of oligomeric golgi complex 5	protein-coding
atf7ip_1_peak_5238	chr10	40267972	40267972	+	29.1048	NA	Intergenic	Intergenic	-10260	NM_001359491	67371	Mm.64104	NM_026113	ENSMUSG00000019837	Gtf3c6	2410016F19Rik|AU019813	general transcription factor IIIC, polypeptide 6, alpha	protein-coding
atf7ip_1_peak_2774	chr1	123881279	123881279	+	29.1048	NA	intron (NM_199021, intron 2 of 25)	L1_Mus3|LINE|L1	164280	NM_199021	269109	Mm.417716	NM_199021	ENSMUSG00000036815	Dpp10	6430601K09Rik|DPP X|Dprp3	dipeptidylpeptidase 10	protein-coding
atf7ip_1_peak_13769	chr13	113297107	113297107	+	29	NA	Intergenic	Intergenic	87448	NM_023612	71690	Mm.38929	NM_023612	ENSMUSG00000042379	Esm1	0610042H23Rik|AV004503|ESM-1	endothelial cell-specific molecule 1	protein-coding
atf7ip_1_peak_1421	chr1	122960762	122960762	+	28.9922	NA	Intergenic	Intergenic	755617	NR_151524	102638832	Mm.112794	NR_151524	ENSMUSG00000099960	Gm28590	-	predicted gene 28590	ncRNA
atf7ip_1_peak_16149	chr16	34592772	34592772	+	28.9777	NA	Intergenic	L1M5|LINE|L1	-58439	NM_030744	76378	Mm.23515	NM_030744	ENSMUSG00000022832	Ropn1	1700008N21Rik|ODF6|RHPNAP1|Rppn|ropporin	ropporin, rhophilin associated protein 1	protein-coding
atf7ip_1_peak_6175	chr10	42074325	42074325	+	28.9725	NA	Intergenic	GA-rich|Low_complexity|Low_complexity	-55943	NM_001034858	213402	Mm.211320	NM_001034858	ENSMUSG00000071324	Armc2	2610018I05Rik	armadillo repeat containing 2	protein-coding
atf7ip_1_peak_2196	chr1	123490620	123490620	+	28.951	NA	intron (NM_199021, intron 5 of 25)	MLTR14|LTR|ERV1	554939	NM_199021	269109	Mm.417716	NM_199021	ENSMUSG00000036815	Dpp10	6430601K09Rik|DPP X|Dprp3	dipeptidylpeptidase 10	protein-coding
atf7ip_1_peak_3462	chr1	124353758	124353758	+	28.8946	NA	Intergenic	L1_Mus3|LINE|L1	-308199	NM_199021	269109	Mm.417716	NM_199021	ENSMUSG00000036815	Dpp10	6430601K09Rik|DPP X|Dprp3	dipeptidylpeptidase 10	protein-coding
atf7ip_1_peak_901	chr1	122599976	122599976	+	28.8946	NA	Intergenic	B4A|SINE|B4	394831	NR_151524	102638832	Mm.112794	NR_151524	ENSMUSG00000099960	Gm28590	-	predicted gene 28590	ncRNA
atf7ip_1_peak_2198	chr1	123491607	123491607	+	28.8946	NA	intron (NM_199021, intron 5 of 25)	intron (NM_199021, intron 5 of 25)	553952	NM_199021	269109	Mm.417716	NM_199021	ENSMUSG00000036815	Dpp10	6430601K09Rik|DPP X|Dprp3	dipeptidylpeptidase 10	protein-coding
atf7ip_1_peak_3290	chr1	124237701	124237701	+	28.8675	NA	Intergenic	Lx9|LINE|L1	-192142	NM_199021	269109	Mm.417716	NM_199021	ENSMUSG00000036815	Dpp10	6430601K09Rik|DPP X|Dprp3	dipeptidylpeptidase 10	protein-coding
atf7ip_1_peak_8482	chr11	127919306	127919306	+	28.851	NA	Intergenic	Intergenic	6089088	NM_029049	74675	Mm.61213	NM_029049	ENSMUSG00000039198	Ptchd3	4930451E13Rik|4933440L20Rik|RNDEu-3	patched domain containing 3	protein-coding
atf7ip_1_peak_38710	chr7	141014997	141014997	+	28.851	NA	TTS (NM_001033632)	TTS (NM_001033632)	1895	NM_001033632	213002	Mm.276440	NM_001033632	ENSMUSG00000059108	Ifitm6	A330075D07|Dspa2f|Fgls5|fragilis5	interferon induced transmembrane protein 6	protein-coding
atf7ip_1_peak_2413	chr1	123634583	123634583	+	28.8465	NA	intron (NM_199021, intron 5 of 25)	intron (NM_199021, intron 5 of 25)	410976	NM_199021	269109	Mm.417716	NM_199021	ENSMUSG00000036815	Dpp10	6430601K09Rik|DPP X|Dprp3	dipeptidylpeptidase 10	protein-coding
atf7ip_1_peak_38941	chr8	43237816	43237816	+	28.8356	NA	Intergenic	AmnSINE1|SINE|Deu	54694	NM_001160412	622117	Mm.390031	NM_001160412	ENSMUSG00000091490	Triml2	EG622117|Tu4	tripartite motif family-like 2	protein-coding
atf7ip_1_peak_3449	chr1	124344831	124344831	+	28.8157	NA	Intergenic	IAPEY2_LTR|LTR|ERVK	-299272	NM_199021	269109	Mm.417716	NM_199021	ENSMUSG00000036815	Dpp10	6430601K09Rik|DPP X|Dprp3	dipeptidylpeptidase 10	protein-coding
atf7ip_1_peak_3385	chr1	124300631	124300631	+	28.8071	NA	Intergenic	Intergenic	-255072	NM_199021	269109	Mm.417716	NM_199021	ENSMUSG00000036815	Dpp10	6430601K09Rik|DPP X|Dprp3	dipeptidylpeptidase 10	protein-coding
atf7ip_1_peak_4939	chr1	248946174	248946174	+	28.7768	NA	Intergenic	Intergenic	-53769459	NM_007758	12902	Mm.235387	NM_007758	ENSMUSG00000026616	Cr2	C3DR|CD21|CD35|Cr-1|Cr-2|Cr1	complement receptor 2	protein-coding
atf7ip_1_peak_32720	chr4	51107378	51107378	+	28.7743	NA	Intergenic	Lx5|LINE|L1	-109300	NM_001162865	74914	Mm.159368	NM_001162865	ENSMUSG00000039555	Cylc2	4930488P18Rik	cylicin, basic protein of sperm head cytoskeleton 2	protein-coding
atf7ip_1_peak_28662	chr3	15427546	15427546	+	28.7075	NA	Intergenic	Intergenic	-1119	NM_001002898	320832	Mm.330924	NM_178792	ENSMUSG00000095788	Sirpb1a	9930027N05Rik|SIRP-beta|Sirpb|Sirpb1	signal-regulatory protein beta 1A	protein-coding
atf7ip_1_peak_38902	chr8	33485182	33485182	+	28.7075	NA	non-coding (NR_033589, exon 1 of 1)	non-coding (NR_033589, exon 1 of 1)	871	NR_033589	628431	Mm.376526	NR_033589		Hmgb1-rs17	Hmg1-rs17	high mobility group box 1, related sequence 17	pseudo
atf7ip_1_peak_38593	chr7	102671628	102671628	+	28.7075	NA	TTS (NM_146754)	TTS (NM_146754)	1727	NM_146754	258749	Mm.377671	NM_146754	ENSMUSG00000073969	Olfr556	MOR41-1	olfactory receptor 556	protein-coding
atf7ip_1_peak_17935	chr16	58515470	58515470	+	28.7075	NA	intron (NM_001357433, intron 1 of 10)	intron (NM_001357433, intron 1 of 10)	7956	NM_018784	54613	Mm.212742	NM_018784	ENSMUSG00000022747	St3gal6	1700023B24Rik|AI930218|AW552396|Siat10|St3galVI	ST3 beta-galactoside alpha-2,3-sialyltransferase 6	protein-coding
atf7ip_1_peak_42510	chr9	44985084	44985084	+	28.6811	NA	exon (NM_013487, exon 2 of 5)	exon (NM_013487, exon 2 of 5)	3298	NM_013487	12500	Mm.4527	NM_013487	ENSMUSG00000032094	Cd3d	T3d	CD3 antigen, delta polypeptide	protein-coding
atf7ip_1_peak_8713	chr12	34892230	34892230	+	28.6811	NA	intron (NM_001271386, intron 2 of 27)	B4A|SINE|B4	24865	NM_001271386	79221	Mm.310551	NM_024124	ENSMUSG00000004698	Hdac9	AV022454|D030072B18Rik|HD7B|HD9|HDRP|Hdac7b|Mitr|mKIAA0744	histone deacetylase 9	protein-coding
atf7ip_1_peak_6128	chr10	41847896	41847896	+	28.6018	NA	intron (NM_001162908, intron 1 of 9)	intron (NM_001162908, intron 1 of 9)	37322	NM_001162908	140742	Mm.139418	NM_001013370	ENSMUSG00000038332	Sesn1	1110002G11Rik|AU044290|Pa26|Sest1	sestrin 1	protein-coding
atf7ip_1_peak_2294	chr1	123559851	123559851	+	28.5883	NA	intron (NM_199021, intron 5 of 25)	Lx3C|LINE|L1	485708	NM_199021	269109	Mm.417716	NM_199021	ENSMUSG00000036815	Dpp10	6430601K09Rik|DPP X|Dprp3	dipeptidylpeptidase 10	protein-coding
atf7ip_1_peak_15410	chr15	19783708	19783708	+	28.5744	NA	Intergenic	RMER12|LTR|ERVK	598335	NR_155419	102639102	Mm.463245	NR_155419	ENSMUSG00000115803	Gm35496	-	predicted gene, 35496	ncRNA
atf7ip_1_peak_1009	chr1	122675341	122675341	+	28.4552	NA	Intergenic	L1Md_T|LINE|L1	470196	NR_151524	102638832	Mm.112794	NR_151524	ENSMUSG00000099960	Gm28590	-	predicted gene 28590	ncRNA
atf7ip_1_peak_44086	chrY	56751304	56751304	+	28.4423	NA	Intergenic	Intergenic	-435902	NM_201530	382301	Mm.304354	NM_201530	ENSMUSG00000101155	Sly	-	Sycp3 like Y-linked	protein-coding
atf7ip_1_peak_15420	chr15	22494765	22494765	+	28.4016	NA	Intergenic	Intergenic	220219	NM_001165971	545091	Mm.475598	NM_001165971		Hnrnpa1l2-ps2	EG545091|Gm5803	heterogeneous nuclear ribonucleoprotein A1-like 2, pseudogene 2	protein-coding
atf7ip_1_peak_24954	chr2	170928986	170928986	+	28.3995	NA	Intergenic	MLT1D|LTR|ERVL-MaLR	197179	NM_029761	76829	Mm.41633	NM_029761	ENSMUSG00000027560	Dok5	2700055C10Rik	docking protein 5	protein-coding
atf7ip_1_peak_1698	chr1	123156895	123156895	+	28.3271	NA	Intergenic	Intergenic	888664	NM_199021	269109	Mm.417716	NM_199021	ENSMUSG00000036815	Dpp10	6430601K09Rik|DPP X|Dprp3	dipeptidylpeptidase 10	protein-coding
atf7ip_1_peak_2955	chr1	124007496	124007496	+	28.3177	NA	intron (NM_199021, intron 1 of 25)	L1Md_A|LINE|L1	38063	NM_199021	269109	Mm.417716	NM_199021	ENSMUSG00000036815	Dpp10	6430601K09Rik|DPP X|Dprp3	dipeptidylpeptidase 10	protein-coding
atf7ip_1_peak_13759	chr13	110965528	110965528	+	28.2923	NA	Intergenic	(TTCC)n|Simple_repeat|Simple_repeat	-61682	NR_131194	102636142	Mm.417611	NR_131194		4930526H09Rik	-	RIKEN cDNA 4930526H09 gene	ncRNA
atf7ip_1_peak_2164	chr1	123468803	123468803	+	28.2648	NA	intron (NM_199021, intron 7 of 25)	intron (NM_199021, intron 7 of 25)	576756	NM_199021	269109	Mm.417716	NM_199021	ENSMUSG00000036815	Dpp10	6430601K09Rik|DPP X|Dprp3	dipeptidylpeptidase 10	protein-coding
atf7ip_1_peak_1884	chr1	123276564	123276564	+	28.2648	NA	Intergenic	Lx5|LINE|L1	768995	NM_199021	269109	Mm.417716	NM_199021	ENSMUSG00000036815	Dpp10	6430601K09Rik|DPP X|Dprp3	dipeptidylpeptidase 10	protein-coding
atf7ip_1_peak_23025	chr2	32866925	32866925	+	28.2607	NA	Intergenic	Intergenic	-9209	NM_146119	227737	Mm.301646	NM_146119	ENSMUSG00000026796	Fam129b	9130404D14Rik	family with sequence similarity 129, member B	protein-coding
atf7ip_1_peak_17866	chr16	38266339	38266339	+	28.2603	NA	intron (NM_001098404, intron 1 of 8)	intron (NM_001098404, intron 1 of 8)	28485	NM_001098404	18171	Mm.8509	NM_010936	ENSMUSG00000022809	Nr1i2	PXR|PXR.1|PXR.2|PXR1|SXR|mPXR	nuclear receptor subfamily 1, group I, member 2	protein-coding
atf7ip_1_peak_44037	chrY	56694809	56694809	+	28.2321	NA	Intergenic	Intergenic	-492397	NM_201530	382301	Mm.304354	NM_201530	ENSMUSG00000101155	Sly	-	Sycp3 like Y-linked	protein-coding
atf7ip_1_peak_4223	chr1	143270693	143270693	+	28.2225	NA	Intergenic	Intergenic	-370004	NM_020025	26878	Mm.285580	NM_020025	ENSMUSG00000033849	B3galt2	-	UDP-Gal:betaGlcNAc beta 1,3-galactosyltransferase, polypeptide 2	protein-coding
atf7ip_1_peak_22870	chr1_KI270709v1_random	4257	4257	+	28.2158	NA	NA	NA	NA	NA
atf7ip_1_peak_33902	chr5	49623803	49623803	+	28.2005	NA	Intergenic	Intergenic	-338144	NM_001199244	80334	Mm.160172	NM_030265	ENSMUSG00000029088	Kcnip4	AV032399|Calp|Calp250|KChIP4|KChIP4a	Kv channel interacting protein 4	protein-coding
atf7ip_1_peak_28809	chr3	49689586	49689586	+	28.1987	NA	Intergenic	Intergenic	67730	NM_130448	73173	Mm.87246	NM_130448	ENSMUSG00000037892	Pcdh18	3110038E07Rik|BB095589|PCDH68L	protocadherin 18	protein-coding
atf7ip_1_peak_10941	chr12	122226518	122226518	+	28.1798	NA	Intergenic	Intergenic	2280556	NM_001294146	217951	Mm.387395	NM_001160385	ENSMUSG00000048004	Tmem196	Gm528	transmembrane protein 196	protein-coding
atf7ip_1_peak_34764	chr6	36885873	36885873	+	28.1798	NA	intron (NM_001347104, intron 28 of 32)	Lx8|LINE|L1	-75694	NM_008973	19242	Mm.279690	NM_008973	ENSMUSG00000029838	Ptn	HARP|HB-GAM|HBBM|HBBN|HBGF-8|HBNF|OSF|Osf-1|Osf1	pleiotrophin	protein-coding
atf7ip_1_peak_3447	chr1	124343257	124343257	+	28.1139	NA	Intergenic	Lx8|LINE|L1	-297698	NM_199021	269109	Mm.417716	NM_199021	ENSMUSG00000036815	Dpp10	6430601K09Rik|DPP X|Dprp3	dipeptidylpeptidase 10	protein-coding
atf7ip_1_peak_17882	chr16	46388243	46388243	+	28.0716	NA	Intergenic	Intergenic	108724	NM_021497	58998	Mm.40477	NM_021495	ENSMUSG00000022656	Nectin3	2610301B19Rik|3000002N23Rik|4921513D19Rik|AA407785|AU016832|AW538082|CD113|Pvrl3	nectin cell adhesion molecule 3	protein-coding
atf7ip_1_peak_1530	chr1	123036159	123036159	+	28.048	NA	Intergenic	L1Md_F2|LINE|L1	831014	NR_151524	102638832	Mm.112794	NR_151524	ENSMUSG00000099960	Gm28590	-	predicted gene 28590	ncRNA
atf7ip_1_peak_15445	chr15	28589307	28589307	+	28.0439	NA	Intergenic	Intergenic	385541	NM_133365	110082	Mm.248464	NM_133365	ENSMUSG00000022262	Dnah5	AU022615|Dnahc5|Mdnah5|b2b1134Clo|b2b1154Clo|b2b1537Clo|b2b1565Clo|b2b3491Clo|b2b601Clo|mKIAA1603	dynein, axonemal, heavy chain 5	protein-coding
atf7ip_1_peak_22824	chr19	57874302	57874302	+	28.0439	NA	intron (NM_181415, intron 26 of 28)	intron (NM_181415, intron 26 of 28)	-176865	NR_049196	100885835		NR_049196	ENSMUSG00000093757	Mir5623	Gm26068|mir-5623|mmu-mir-5623	microRNA 5623	ncRNA
atf7ip_1_peak_16116	chr16	31755070	31755070	+	28.0439	NA	intron (NM_001252436, intron 1 of 22)	intron (NM_001252436, intron 1 of 22)	720	NM_001252436	13383	Mm.382	NM_007862	ENSMUSG00000022770	Dlg1	B130052P05Rik|Dlgh1|E-dlg/SAP97|SAP-97|SAP97|mKIAA4187	discs large MAGUK scaffold protein 1	protein-coding
atf7ip_1_peak_18841	chr17	25468056	25468056	+	28.0439	NA	Intergenic	Intergenic	-3534	NM_027951	71840	Mm.282330	NM_027951	ENSMUSG00000024175	Tekt4	1700010L19Rik	tektin 4	protein-coding
atf7ip_1_peak_39817	chr8	44814257	44814257	+	28.0439	NA	Intergenic	ORR1E|LTR|ERVL-MaLR	-135951	NM_001081286	14107	Mm.27365	NM_001081286	ENSMUSG00000070047	Fat1	2310038E12Rik|AU023433|Fath|mFat1	FAT atypical cadherin 1	protein-coding
atf7ip_1_peak_1470	chr1	122996349	122996349	+	28.0347	NA	Intergenic	Lx|LINE|L1	791204	NR_151524	102638832	Mm.112794	NR_151524	ENSMUSG00000099960	Gm28590	-	predicted gene 28590	ncRNA
atf7ip_1_peak_2312	chr1	123571380	123571380	+	28.0347	NA	intron (NM_199021, intron 5 of 25)	Lx9|LINE|L1	474179	NM_199021	269109	Mm.417716	NM_199021	ENSMUSG00000036815	Dpp10	6430601K09Rik|DPP X|Dprp3	dipeptidylpeptidase 10	protein-coding
atf7ip_1_peak_3055	chr1	124077235	124077235	+	28.0347	NA	Intergenic	B4A|SINE|B4	-31676	NM_199021	269109	Mm.417716	NM_199021	ENSMUSG00000036815	Dpp10	6430601K09Rik|DPP X|Dprp3	dipeptidylpeptidase 10	protein-coding
atf7ip_1_peak_866	chr1	122571299	122571299	+	28.0147	NA	Intergenic	(TG)n|Simple_repeat|Simple_repeat	366154	NR_151524	102638832	Mm.112794	NR_151524	ENSMUSG00000099960	Gm28590	-	predicted gene 28590	ncRNA
atf7ip_1_peak_2373	chr1	123610526	123610526	+	27.9982	NA	intron (NM_199021, intron 5 of 25)	(TG)n|Simple_repeat|Simple_repeat	435033	NM_199021	269109	Mm.417716	NM_199021	ENSMUSG00000036815	Dpp10	6430601K09Rik|DPP X|Dprp3	dipeptidylpeptidase 10	protein-coding
atf7ip_1_peak_27948	chr21	8253637	8253637	+	27.9972	NA	NA	NA	NA	NA
atf7ip_1_peak_43585	chrUn_KI270411v1	2123	2123	+	27.9883	NA	NA	NA	NA	NA
atf7ip_1_peak_3883	chr1	124642407	124642407	+	27.9787	NA	Intergenic	RLTR10-int|LTR|ERVK	-596848	NM_199021	269109	Mm.417716	NM_199021	ENSMUSG00000036815	Dpp10	6430601K09Rik|DPP X|Dprp3	dipeptidylpeptidase 10	protein-coding
atf7ip_1_peak_3437	chr1	124335364	124335364	+	27.9787	NA	Intergenic	Intergenic	-289805	NM_199021	269109	Mm.417716	NM_199021	ENSMUSG00000036815	Dpp10	6430601K09Rik|DPP X|Dprp3	dipeptidylpeptidase 10	protein-coding
atf7ip_1_peak_2901	chr1	123972024	123972024	+	27.9531	NA	intron (NM_199021, intron 1 of 25)	ORR1D1|LTR|ERVL-MaLR	73535	NM_199021	269109	Mm.417716	NM_199021	ENSMUSG00000036815	Dpp10	6430601K09Rik|DPP X|Dprp3	dipeptidylpeptidase 10	protein-coding
atf7ip_1_peak_31191	chr4	49109738	49109738	+	27.9492	NA	intron (NM_178756, intron 1 of 7)	intron (NM_178756, intron 1 of 7)	50276	NM_178756	272031	Mm.299460	NM_178756	ENSMUSG00000063446	Plppr1	E130309F12Rik|Lppr1|PRG-3|mKIAA4247	phospholipid phosphatase related 1	protein-coding
atf7ip_1_peak_13586	chr13	41148873	41148873	+	27.9484	NA	intron (NM_001324525, intron 16 of 27)	intron (NM_001324525, intron 16 of 27)	30862	NM_001324525	637277		NM_001324525	ENSMUSG00000038651	Sycp2l	EG621792|Gm268|Gm40956	synaptonemal complex protein 2-like	protein-coding
atf7ip_1_peak_18542	chr17	24168924	24168924	+	27.9484	NA	promoter-TSS (NM_001361535)	promoter-TSS (NM_001361535)	-115	NM_001361535	11984	Mm.30155	NM_009729	ENSMUSG00000024121	Atp6v0c	Atp6c|Atp6c2|Atp6l|Atpl|Atpl-rs1|PL16|VATL|Vma3	ATPase, H+ transporting, lysosomal V0 subunit C	protein-coding
atf7ip_1_peak_19525	chr17	77174841	77174841	+	27.9484	NA	Intergenic	Intergenic	-1025407	NM_015800	50766	Mm.311912	NM_015800	ENSMUSG00000024074	Crim1	AU015004	cysteine rich transmembrane BMP regulator 1 (chordin like)	protein-coding
atf7ip_1_peak_36998	chr7	56466799	56466799	+	27.9484	NA	intron (NM_021879, intron 23 of 23)	L1Md_T|LINE|L1	227028	NM_021879	18431	Mm.137052	NM_021879	ENSMUSG00000030450	Oca2	D7H15S12|D7Icr28RN|D7Nic1|p|p<cas>	oculocutaneous albinism II	protein-coding
atf7ip_1_peak_44011	chrY	11722015	11722015	+	27.9479	NA	Intergenic	Intergenic	-524167	NM_001199331	100040022	Mm.485767	NM_001199331	ENSMUSG00000095172	Gm20822	-	predicted gene, 20822	protein-coding
atf7ip_1_peak_8325	chr11	75429951	75429951	+	27.936	NA	Intergenic	Intergenic	-7328	NM_011340	20317	Mm.2044	NM_011340	ENSMUSG00000000753	Serpinf1	AI195227|EPC-1|Pedf|Pedfl|Sdf3	serine (or cysteine) peptidase inhibitor, clade F, member 1	protein-coding
atf7ip_1_peak_30939	chr3	187261654	187261654	+	27.936	NA	Intergenic	Intergenic	27422004	NM_001356350	68151	Mm.6766	NM_026582	ENSMUSG00000028173	Wls	5031439A09Rik|AI173978|AI987742|EVI|Gpr177	wntless WNT ligand secretion mediator	protein-coding
atf7ip_1_peak_19510	chr17	75394022	75394022	+	27.936	NA	Intergenic	Intergenic	-41883	NM_001166493	240168	Mm.329203	NM_207246	ENSMUSG00000071042	Rasgrp3	BC066069|Gm327	RAS, guanyl releasing protein 3	protein-coding
atf7ip_1_peak_15807	chr15	88546684	88546684	+	27.936	NA	Intergenic	RLTR51A_Mm|LTR|ERVK?	-53618	NM_027306	70073	Mm.45306	NM_027306	ENSMUSG00000054117	Zdhhc25	1700030J15Rik	zinc finger, DHHC domain containing 25	protein-coding
atf7ip_1_peak_41428	chr9	35646609	35646609	+	27.936	NA	exon (NM_001167592, exon 2 of 3)	exon (NM_001167592, exon 2 of 3)	1593	NM_001167592	100312956	Mm.475850	NM_001167592	ENSMUSG00000094995	Pate3	Gm17365|Pate-dj	prostate and testis expressed 3	protein-coding
atf7ip_1_peak_25269	chr2	241508802	241508802	+	27.936	NA	Intergenic	Intergenic	59517576	NM_001205282	672125	Mm.489571	NM_001205282	ENSMUSG00000098505	Gm14496	-	predicted gene 14496	protein-coding
atf7ip_1_peak_43312	chr9	120793426	120793426	+	27.936	NA	Intergenic	Intergenic	121824	NR_040742	76402	Mm.436588	NR_040742	ENSMUSG00000100146	1700020M21Rik	-	RIKEN cDNA 1700020M21 gene	ncRNA
atf7ip_1_peak_2487	chr1	123692236	123692236	+	27.9142	NA	intron (NM_199021, intron 3 of 25)	MTEb-int|LTR|ERVL-MaLR	353323	NM_199021	269109	Mm.417716	NM_199021	ENSMUSG00000036815	Dpp10	6430601K09Rik|DPP X|Dprp3	dipeptidylpeptidase 10	protein-coding
atf7ip_1_peak_5276	chr10	40368448	40368448	+	27.9137	NA	intron (NM_001291816, intron 1 of 11)	intron (NM_001291816, intron 1 of 11)	19140	NM_198164	78334	Mm.200924	NM_198164	ENSMUSG00000038481	Cdk19	2700084L06Rik|AI845279|AW228747|CDK11|Cdc2l6|mKIAA1028	cyclin-dependent kinase 19	protein-coding
atf7ip_1_peak_996	chr1	122666598	122666598	+	27.8985	NA	Intergenic	MTD|LTR|ERVL-MaLR	461453	NR_151524	102638832	Mm.112794	NR_151524	ENSMUSG00000099960	Gm28590	-	predicted gene 28590	ncRNA
atf7ip_1_peak_3716	chr1	124526447	124526447	+	27.8985	NA	Intergenic	Intergenic	-480888	NM_199021	269109	Mm.417716	NM_199021	ENSMUSG00000036815	Dpp10	6430601K09Rik|DPP X|Dprp3	dipeptidylpeptidase 10	protein-coding
atf7ip_1_peak_3881	chr1	124641180	124641180	+	27.8944	NA	Intergenic	Lx9|LINE|L1	-595621	NM_199021	269109	Mm.417716	NM_199021	ENSMUSG00000036815	Dpp10	6430601K09Rik|DPP X|Dprp3	dipeptidylpeptidase 10	protein-coding
atf7ip_1_peak_3255	chr1	124214383	124214383	+	27.8828	NA	Intergenic	Intergenic	-168824	NM_199021	269109	Mm.417716	NM_199021	ENSMUSG00000036815	Dpp10	6430601K09Rik|DPP X|Dprp3	dipeptidylpeptidase 10	protein-coding
atf7ip_1_peak_6205	chr10	42102623	42102623	+	27.8743	NA	Intergenic	RMER15|LTR|ERVL	-84241	NM_001034858	213402	Mm.211320	NM_001034858	ENSMUSG00000071324	Armc2	2610018I05Rik	armadillo repeat containing 2	protein-coding
atf7ip_1_peak_4140	chr1	143201198	143201198	+	27.8656	NA	Intergenic	Intergenic	-439499	NM_020025	26878	Mm.285580	NM_020025	ENSMUSG00000033849	B3galt2	-	UDP-Gal:betaGlcNAc beta 1,3-galactosyltransferase, polypeptide 2	protein-coding
atf7ip_1_peak_15726	chr15	79915961	79915961	+	27.8519	NA	3' UTR (NM_144811, exon 7 of 7)	3' UTR (NM_144811, exon 7 of 7)	16685	NM_144811	52609	Mm.323442	NM_144811	ENSMUSG00000053411	Cbx7	1600014J01Rik|AI851678|D15Ertd417e	chromobox 7	protein-coding
atf7ip_1_peak_30824	chr3	157174892	157174892	+	27.8519	NA	intron (NM_001039094, intron 6 of 6)	RLTR31M|LTR|ERVK	359198	NR_152231	381498	Mm.402095	NR_152231	ENSMUSG00000105834	4930592C13Rik	Gm1657|Gm43159	RIKEN cDNA 4930592C13 gene	ncRNA
atf7ip_1_peak_24937	chr2	161308425	161308425	+	27.8519	NA	Intergenic	Intergenic	-199339	NM_173368	71389	Mm.122738	NM_173368	ENSMUSG00000057133	Chd6	5430439G14Rik|6330406J24Rik|CHD-6	chromodomain helicase DNA binding protein 6	protein-coding
atf7ip_1_peak_34153	chr5	96702871	96702871	+	27.8519	NA	intron (NM_175473, intron 41 of 73)	intron (NM_175473, intron 41 of 73)	-90514	NM_013470	11745	Mm.7214	NM_013470	ENSMUSG00000029484	Anxa3	Anx3	annexin A3	protein-coding
atf7ip_1_peak_22875	chr1_KI270709v1_random	7458	7458	+	27.8426	NA	NA	NA	NA	NA
atf7ip_1_peak_15883	chr15	101956165	101956165	+	27.8386	NA	Intergenic	RSINE1|SINE|B4	-1878	NM_212487	332131	Mm.325105	NM_212487	ENSMUSG00000050463	Krt78	2310030B04Rik|Kb40	keratin 78	protein-coding
atf7ip_1_peak_2404	chr1	123628360	123628360	+	27.8309	NA	intron (NM_199021, intron 5 of 25)	intron (NM_199021, intron 5 of 25)	417199	NM_199021	269109	Mm.417716	NM_199021	ENSMUSG00000036815	Dpp10	6430601K09Rik|DPP X|Dprp3	dipeptidylpeptidase 10	protein-coding
atf7ip_1_peak_41319	chr8	144755583	144755583	+	27.8247	NA	Intergenic	Intergenic	15491953	NM_001346808	102635552		NM_001346808		Gm32856	-	predicted gene, 32856	protein-coding
atf7ip_1_peak_4907	chr1	244576466	244576466	+	27.8156	NA	Intergenic	Intergenic	-49399751	NM_007758	12902	Mm.235387	NM_007758	ENSMUSG00000026616	Cr2	C3DR|CD21|CD35|Cr-1|Cr-2|Cr1	complement receptor 2	protein-coding
atf7ip_1_peak_34665	chr6	26365485	26365485	+	27.8102	NA	Intergenic	Lx8|LINE|L1	434059	NR_040771	626904	Mm.126787	NR_040771	ENSMUSG00000106799	Gm20756	-	predicted gene, 20756	ncRNA
atf7ip_1_peak_16143	chr16	34586556	34586556	+	27.7955	NA	Intergenic	IAPEz-int|LTR|ERVK	-64655	NM_030744	76378	Mm.23515	NM_030744	ENSMUSG00000022832	Ropn1	1700008N21Rik|ODF6|RHPNAP1|Rppn|ropporin	ropporin, rhophilin associated protein 1	protein-coding
atf7ip_1_peak_34260	chr5	131635462	131635462	+	27.793	NA	intron (NM_177047, intron 5 of 19)	intron (NM_177047, intron 5 of 19)	-220744	NR_152164	545809	Mm.357553	NR_152164	ENSMUSG00000105387	Gm29681	Gm42590	predicted gene, 29681	ncRNA
atf7ip_1_peak_30703	chr3	125990505	125990505	+	27.793	NA	Intergenic	Intergenic	-51853	NM_011674	22239	Mm.306021	NM_011674	ENSMUSG00000032854	Ugt8a	AI850488|AW455908|Cgt|Ugt8|mCerGT	UDP galactosyltransferase 8A	protein-coding
atf7ip_1_peak_15531	chr15	43330393	43330393	+	27.793	NA	Intergenic	L1_Mus2|LINE|L1	-47657	NM_008388	16341	Mm.289992	NM_008388	ENSMUSG00000022336	Eif3e	48kDa|Eif3s6|Int6|eIF3-p46|eIF3-p48	eukaryotic translation initiation factor 3, subunit E	protein-coding
atf7ip_1_peak_30956	chr3	192831214	192831214	+	27.7632	NA	Intergenic	Intergenic	32991564	NM_001356350	68151	Mm.6766	NM_026582	ENSMUSG00000028173	Wls	5031439A09Rik|AI173978|AI987742|EVI|Gpr177	wntless WNT ligand secretion mediator	protein-coding
atf7ip_1_peak_27834	chr20	58542337	58542337	+	27.7632	NA	NA	NA	NA	NA
atf7ip_1_peak_1149	chr1	122768719	122768719	+	27.7443	NA	Intergenic	L1Md_A|LINE|L1	563574	NR_151524	102638832	Mm.112794	NR_151524	ENSMUSG00000099960	Gm28590	-	predicted gene 28590	ncRNA
atf7ip_1_peak_28933	chr3	91544003	91544003	+	27.7443	NA	Intergenic	MYSERV6-int|LTR|ERVK	-453198	NM_001101461	229550	Mm.98335	NM_001101461	ENSMUSG00000091175	9130204L05Rik	Gm127	RIKEN cDNA 9130204L05 gene	protein-coding
atf7ip_1_peak_16055	chr16	28863913	28863913	+	27.7225	NA	intron (NM_177718, intron 1 of 1)	MTC|LTR|ERVL-MaLR	65785	NM_177718	239796	Mm.155887	NM_177718	ENSMUSG00000051065	Mb21d2	1600021P15Rik|A430031N04|C87006	Mab-21 domain containing 2	protein-coding
atf7ip_1_peak_33918	chr5	49656802	49656802	+	27.61	NA	Intergenic	Intergenic	-371143	NM_001199244	80334	Mm.160172	NM_030265	ENSMUSG00000029088	Kcnip4	AV032399|Calp|Calp250|KChIP4|KChIP4a	Kv channel interacting protein 4	protein-coding
atf7ip_1_peak_15403	chr15	19777661	19777661	+	27.5965	NA	Intergenic	Lx|LINE|L1	592288	NR_155419	102639102	Mm.463245	NR_155419	ENSMUSG00000115803	Gm35496	-	predicted gene, 35496	ncRNA
atf7ip_1_peak_8624	chr12	20551497	20551497	+	27.5923	NA	Intergenic	Intergenic	264282	NR_015521	69513	Mm.273972	NR_015521	ENSMUSG00000099759	1700030C10Rik	-	RIKEN cDNA 1700030C10 gene	ncRNA
atf7ip_1_peak_2660	chr1	123806833	123806833	+	27.5923	NA	intron (NM_199021, intron 3 of 25)	intron (NM_199021, intron 3 of 25)	238726	NM_199021	269109	Mm.417716	NM_199021	ENSMUSG00000036815	Dpp10	6430601K09Rik|DPP X|Dprp3	dipeptidylpeptidase 10	protein-coding
atf7ip_1_peak_2263	chr1	123537680	123537680	+	27.5923	NA	intron (NM_199021, intron 5 of 25)	intron (NM_199021, intron 5 of 25)	507879	NM_199021	269109	Mm.417716	NM_199021	ENSMUSG00000036815	Dpp10	6430601K09Rik|DPP X|Dprp3	dipeptidylpeptidase 10	protein-coding
atf7ip_1_peak_6131	chr10	41850798	41850798	+	27.5921	NA	intron (NM_001162908, intron 1 of 9)	intron (NM_001162908, intron 1 of 9)	-36641	NM_001013370	140742	Mm.139418	NM_001013370	ENSMUSG00000038332	Sesn1	1110002G11Rik|AU044290|Pa26|Sest1	sestrin 1	protein-coding
atf7ip_1_peak_18866	chr17	25569240	25569240	+	27.5774	NA	intron (NM_011447, intron 1 of 2)	intron (NM_011447, intron 1 of 2)	1446	NM_011447	20681	Mm.258220	NM_011447	ENSMUSG00000024176	Sox8	-	SRY (sex determining region Y)-box 8	protein-coding
atf7ip_1_peak_18181	chr17	8489124	8489124	+	27.5532	NA	Intergenic	ORR1G|LTR|ERVL-MaLR	-37677	NM_001290707	23984	Mm.87161	NM_011866	ENSMUSG00000023868	Pde10a	-	phosphodiesterase 10A	protein-coding
atf7ip_1_peak_2536	chr1	123723179	123723179	+	27.5437	NA	intron (NM_199021, intron 3 of 25)	MTEa|LTR|ERVL-MaLR	322380	NM_199021	269109	Mm.417716	NM_199021	ENSMUSG00000036815	Dpp10	6430601K09Rik|DPP X|Dprp3	dipeptidylpeptidase 10	protein-coding
atf7ip_1_peak_890	chr1	122590967	122590967	+	27.4514	NA	Intergenic	Intergenic	385822	NR_151524	102638832	Mm.112794	NR_151524	ENSMUSG00000099960	Gm28590	-	predicted gene 28590	ncRNA
atf7ip_1_peak_3001	chr1	124038449	124038449	+	27.4324	NA	intron (NM_199021, intron 1 of 25)	Lx2|LINE|L1	7110	NM_199021	269109	Mm.417716	NM_199021	ENSMUSG00000036815	Dpp10	6430601K09Rik|DPP X|Dprp3	dipeptidylpeptidase 10	protein-coding
atf7ip_1_peak_22864	chr1_KI270709v1_random	117	117	+	27.4295	NA	NA	NA	NA	NA
atf7ip_1_peak_2788	chr1	123891079	123891079	+	27.4284	NA	intron (NM_199021, intron 2 of 25)	Lx9|LINE|L1	154480	NM_199021	269109	Mm.417716	NM_199021	ENSMUSG00000036815	Dpp10	6430601K09Rik|DPP X|Dprp3	dipeptidylpeptidase 10	protein-coding
atf7ip_1_peak_3351	chr1	124277154	124277154	+	27.4284	NA	Intergenic	MTA_Mm|LTR|ERVL-MaLR	-231595	NM_199021	269109	Mm.417716	NM_199021	ENSMUSG00000036815	Dpp10	6430601K09Rik|DPP X|Dprp3	dipeptidylpeptidase 10	protein-coding
atf7ip_1_peak_1712	chr1	123165696	123165696	+	27.4284	NA	Intergenic	Intergenic	879863	NM_199021	269109	Mm.417716	NM_199021	ENSMUSG00000036815	Dpp10	6430601K09Rik|DPP X|Dprp3	dipeptidylpeptidase 10	protein-coding
atf7ip_1_peak_25361	chr20	24992872	24992872	+	27.4123	NA	NA	NA	NA	NA
atf7ip_1_peak_521	chr1	94975051	94975051	+	27.4123	NA	Intergenic	B2_Mm2|SINE|B2	177609	NR_040473	74689	Mm.399187	NR_040473	ENSMUSG00000100518	4930440C22Rik	-	RIKEN cDNA 4930440C22 gene	ncRNA
atf7ip_1_peak_33769	chr5	14110934	14110934	+	27.4123	NA	intron (NM_011348, intron 1 of 16)	intron (NM_011348, intron 1 of 16)	85658	NM_011348	20349	Mm.134093	NM_011348	ENSMUSG00000063531	Sema3e	6430702L12|AA408817|Semah|mKIAA0331	sema domain, immunoglobulin domain (Ig), short basic domain, secreted, (semaphorin) 3E	protein-coding
atf7ip_1_peak_4819	chr1	228619068	228619068	+	27.4047	NA	Intergenic	Intergenic	-33442353	NM_007758	12902	Mm.235387	NM_007758	ENSMUSG00000026616	Cr2	C3DR|CD21|CD35|Cr-1|Cr-2|Cr1	complement receptor 2	protein-coding
atf7ip_1_peak_10786	chr12	82358532	82358532	+	27.3763	NA	intron (NM_001167983, intron 6 of 23)	intron (NM_001167983, intron 6 of 23)	47183	NM_172579	217692	Mm.261333	NM_172579	ENSMUSG00000042700	Sipa1l1	4931426N11Rik|AW213287|Spar|mKIAA0440	signal-induced proliferation-associated 1 like 1	protein-coding
atf7ip_1_peak_6788	chr11	46003853	46003853	+	27.3763	NA	intron (NM_173384, intron 4 of 4)	intron (NM_173384, intron 4 of 4)	23543	NM_173384	214105	Mm.66708	NM_173384	ENSMUSG00000040489	Sox30	-	SRY (sex determining region Y)-box 30	protein-coding
atf7ip_1_peak_22068	chr18	68715107	68715107	+	27.3754	NA	Intergenic	Intergenic	-24293	NR_105774	102465183		NR_105774	ENSMUSG00000099300	Mir6356	Gm27461|mmu-mir-6356	microRNA 6356	ncRNA
atf7ip_1_peak_13785	chr13	114314287	114314287	+	27.3754	NA	intron (NM_010887, intron 3 of 4)	intron (NM_010887, intron 3 of 4)	73807	NM_010887	17993	Mm.253142	NM_010887	ENSMUSG00000021764	Ndufs4	6720411N02Rik|C1-18k	NADH dehydrogenase (ubiquinone) Fe-S protein 4	protein-coding
atf7ip_1_peak_14070	chr14	92670448	92670448	+	27.3725	NA	Intergenic	Lx2|LINE|L1	1220221	NM_001271800	211712	Mm.37126	NM_001081377	ENSMUSG00000055421	Pcdh9	-	protocadherin 9	protein-coding
atf7ip_1_peak_122	chr1	16667293	16667293	+	27.3633	NA	intron (NM_027415, intron 1 of 2)	(CATA)n|Simple_repeat|Simple_repeat	2102	NM_026392	70397	Mm.194225	NM_026392	ENSMUSG00000025940	Tmem70	1110020A09Rik|2210416J16Rik	transmembrane protein 70	protein-coding
atf7ip_1_peak_685	chr1	121751152	121751152	+	27.3633	NA	Intergenic	Lx|LINE|L1	-183172	NM_025860	66942	Mm.44219	NM_025860	ENSMUSG00000001674	Ddx18	2310005B10Rik	DEAD (Asp-Glu-Ala-Asp) box polypeptide 18	protein-coding
atf7ip_1_peak_33905	chr5	49625481	49625481	+	27.3063	NA	Intergenic	L1MA9|LINE|L1	-339822	NM_001199244	80334	Mm.160172	NM_030265	ENSMUSG00000029088	Kcnip4	AV032399|Calp|Calp250|KChIP4|KChIP4a	Kv channel interacting protein 4	protein-coding
atf7ip_1_peak_1051	chr1	122703384	122703384	+	27.2968	NA	Intergenic	Intergenic	498239	NR_151524	102638832	Mm.112794	NR_151524	ENSMUSG00000099960	Gm28590	-	predicted gene 28590	ncRNA
atf7ip_1_peak_3762	chr1	124558151	124558151	+	27.2968	NA	Intergenic	Intergenic	-512592	NM_199021	269109	Mm.417716	NM_199021	ENSMUSG00000036815	Dpp10	6430601K09Rik|DPP X|Dprp3	dipeptidylpeptidase 10	protein-coding
atf7ip_1_peak_1366	chr1	122922830	122922830	+	27.2968	NA	Intergenic	L1VL2|LINE|L1	717685	NR_151524	102638832	Mm.112794	NR_151524	ENSMUSG00000099960	Gm28590	-	predicted gene 28590	ncRNA
atf7ip_1_peak_2070	chr1	123405107	123405107	+	27.2886	NA	intron (NM_199021, intron 11 of 25)	(TG)n|Simple_repeat|Simple_repeat	640452	NM_199021	269109	Mm.417716	NM_199021	ENSMUSG00000036815	Dpp10	6430601K09Rik|DPP X|Dprp3	dipeptidylpeptidase 10	protein-coding
atf7ip_1_peak_1818	chr1	123233751	123233751	+	27.2886	NA	Intergenic	Intergenic	811808	NM_199021	269109	Mm.417716	NM_199021	ENSMUSG00000036815	Dpp10	6430601K09Rik|DPP X|Dprp3	dipeptidylpeptidase 10	protein-coding
atf7ip_1_peak_23107	chr2	47771354	47771354	+	27.2329	NA	Intergenic	B4|SINE|B4	-1042755	NM_007396	11480	Mm.314338	NM_007396	ENSMUSG00000052155	Acvr2a	ActrIIa|Acvr2|TactrII	activin receptor IIA	protein-coding
atf7ip_1_peak_15945	chr16	3365096	3365096	+	27.2329	NA	Intergenic	RLTR6-int|LTR|ERV1	-227302	NM_146860	258859	Mm.377723	NM_146860	ENSMUSG00000051003	Olfr161	MOR131-1|OR912-47M6	olfactory receptor 161	protein-coding
atf7ip_1_peak_6726	chr11	27058794	27058794	+	27.2329	NA	Intergenic	ORR1A4|LTR|ERVL-MaLR	273686	NR_002890	654472	Mm.347777	NR_002890		Gm12070	-	glyceraldehyde-3-phosphate dehydrogenase pseudogene	pseudo
atf7ip_1_peak_41402	chr9	26892864	26892864	+	27.2329	NA	intron (NM_001281475, intron 13 of 20)	B3|SINE|B2	30217	NM_001281475	382064	Mm.335028	NM_001177509	ENSMUSG00000079644	Gm1110	-	predicted gene 1110	protein-coding
atf7ip_1_peak_36715	chr6	151452259	151452259	+	27.2329	NA	Intergenic	Intergenic	1886177	NM_001360951	436100		NM_001360951		Gm21814	6620401J10Rik	predicted gene, 21814	protein-coding
atf7ip_1_peak_25056	chr2	197804414	197804414	+	27.2329	NA	Intergenic	Intergenic	15813188	NM_001205282	672125	Mm.489571	NM_001205282	ENSMUSG00000098505	Gm14496	-	predicted gene 14496	protein-coding
atf7ip_1_peak_3787	chr1	124575486	124575486	+	27.2271	NA	Intergenic	Intergenic	-529927	NM_199021	269109	Mm.417716	NM_199021	ENSMUSG00000036815	Dpp10	6430601K09Rik|DPP X|Dprp3	dipeptidylpeptidase 10	protein-coding
atf7ip_1_peak_2749	chr1	123866514	123866514	+	27.2271	NA	intron (NM_199021, intron 2 of 25)	L1_Mur1|LINE|L1	179045	NM_199021	269109	Mm.417716	NM_199021	ENSMUSG00000036815	Dpp10	6430601K09Rik|DPP X|Dprp3	dipeptidylpeptidase 10	protein-coding
atf7ip_1_peak_43533	chrUn_KI270304v1	1386	1386	+	27.225	NA	NA	NA	NA	NA
atf7ip_1_peak_44038	chrY	56695390	56695390	+	27.2213	NA	Intergenic	Intergenic	-491816	NM_201530	382301	Mm.304354	NM_201530	ENSMUSG00000101155	Sly	-	Sycp3 like Y-linked	protein-coding
atf7ip_1_peak_2650	chr1	123798516	123798516	+	27.2187	NA	intron (NM_199021, intron 3 of 25)	RMER16-int|LTR|ERVK	247043	NM_199021	269109	Mm.417716	NM_199021	ENSMUSG00000036815	Dpp10	6430601K09Rik|DPP X|Dprp3	dipeptidylpeptidase 10	protein-coding
atf7ip_1_peak_3566	chr1	124421124	124421124	+	27.2184	NA	Intergenic	Intergenic	-375565	NM_199021	269109	Mm.417716	NM_199021	ENSMUSG00000036815	Dpp10	6430601K09Rik|DPP X|Dprp3	dipeptidylpeptidase 10	protein-coding
atf7ip_1_peak_6169	chr10	42070648	42070648	+	27.2126	NA	Intergenic	Intergenic	-52266	NM_001034858	213402	Mm.211320	NM_001034858	ENSMUSG00000071324	Armc2	2610018I05Rik	armadillo repeat containing 2	protein-coding
atf7ip_1_peak_3767	chr1	124560438	124560438	+	27.1939	NA	Intergenic	Intergenic	-514879	NM_199021	269109	Mm.417716	NM_199021	ENSMUSG00000036815	Dpp10	6430601K09Rik|DPP X|Dprp3	dipeptidylpeptidase 10	protein-coding
atf7ip_1_peak_2630	chr1	123786175	123786175	+	27.1689	NA	intron (NM_199021, intron 3 of 25)	intron (NM_199021, intron 3 of 25)	259384	NM_199021	269109	Mm.417716	NM_199021	ENSMUSG00000036815	Dpp10	6430601K09Rik|DPP X|Dprp3	dipeptidylpeptidase 10	protein-coding
atf7ip_1_peak_25277	chr2	242183470	242183470	+	27.156	NA	Intergenic	Intergenic	60192244	NM_001205282	672125	Mm.489571	NM_001205282	ENSMUSG00000098505	Gm14496	-	predicted gene 14496	protein-coding
atf7ip_1_peak_15881	chr15	101745443	101745443	+	27.1502	NA	Intergenic	Intergenic	-2346	NM_019956	56735	Mm.358677	NM_019956	ENSMUSG00000051879	Krt71	AA589543|Ca|Cal4|Cu|Krt2-6g|mK6irs|mK6irs1	keratin 71	protein-coding
atf7ip_1_peak_3020	chr1	124052764	124052764	+	27.1145	NA	Intergenic	(TCTA)n|Simple_repeat|Simple_repeat	-7205	NM_199021	269109	Mm.417716	NM_199021	ENSMUSG00000036815	Dpp10	6430601K09Rik|DPP X|Dprp3	dipeptidylpeptidase 10	protein-coding
atf7ip_1_peak_8858	chr12	35030808	35030808	+	27.1145	NA	Intergenic	Intergenic	-16381	NM_001014973	217463	Mm.213991	NM_001014973	ENSMUSG00000020590	Snx13	Rgs-px1|mKIAA0713	sorting nexin 13	protein-coding
atf7ip_1_peak_4110	chr1	125174113	125174113	+	27.1092	NA	Intergenic	Intergenic	261614	NM_001205385	74117	Mm.183102	NM_023735	ENSMUSG00000026341	Actr3	1200003A09Rik|Arp3	ARP3 actin-related protein 3	protein-coding
atf7ip_1_peak_1176	chr1	122787173	122787173	+	27.0583	NA	Intergenic	Intergenic	582028	NR_151524	102638832	Mm.112794	NR_151524	ENSMUSG00000099960	Gm28590	-	predicted gene 28590	ncRNA
atf7ip_1_peak_15734	chr15	80599664	80599664	+	27.0491	NA	intron (NM_001289442, intron 1 of 7)	intron (NM_001289442, intron 1 of 7)	-23819	NM_010815	17444	Mm.12947	NM_010815	ENSMUSG00000042351	Grap2	GRAP-2|GRB2L|GRBLG|GRID|Gads|GrbX|Grf40|GrpL|Mona|P38	GRB2-related adaptor protein 2	protein-coding
atf7ip_1_peak_23022	chr2	32357134	32357134	+	27.0392	NA	Intergenic	Intergenic	-3805	NM_010065	13429	Mm.44736	NM_010065	ENSMUSG00000026825	Dnm1	AI838169|Dnm|Ftfl|mKIAA4093	dynamin 1	protein-coding
atf7ip_1_peak_30986	chr3	196942584	196942584	+	27.0392	NA	Intergenic	Intergenic	37102934	NM_001356350	68151	Mm.6766	NM_026582	ENSMUSG00000028173	Wls	5031439A09Rik|AI173978|AI987742|EVI|Gpr177	wntless WNT ligand secretion mediator	protein-coding
atf7ip_1_peak_25205	chr2	231781617	231781617	+	27.0392	NA	Intergenic	Intergenic	49790391	NM_001205282	672125	Mm.489571	NM_001205282	ENSMUSG00000098505	Gm14496	-	predicted gene 14496	protein-coding
atf7ip_1_peak_13610	chr13	44142241	44142241	+	27.0392	NA	Intergenic	L3|LINE|CR1	21074	NR_045285	328235	Mm.188356	NR_045285	ENSMUSG00000089815	Gm5083	A730030A06	predicted gene 5083	ncRNA
atf7ip_1_peak_6201	chr10	42094477	42094477	+	27.0336	NA	Intergenic	L2|LINE|L2	-76095	NM_001034858	213402	Mm.211320	NM_001034858	ENSMUSG00000071324	Armc2	2610018I05Rik	armadillo repeat containing 2	protein-coding
atf7ip_1_peak_2934	chr1	123993837	123993837	+	27.008	NA	intron (NM_199021, intron 1 of 25)	MTEb|LTR|ERVL-MaLR	51722	NM_199021	269109	Mm.417716	NM_199021	ENSMUSG00000036815	Dpp10	6430601K09Rik|DPP X|Dprp3	dipeptidylpeptidase 10	protein-coding
atf7ip_1_peak_2671	chr1	123814765	123814765	+	27.008	NA	intron (NM_199021, intron 3 of 25)	B3A|SINE|B2	230794	NM_199021	269109	Mm.417716	NM_199021	ENSMUSG00000036815	Dpp10	6430601K09Rik|DPP X|Dprp3	dipeptidylpeptidase 10	protein-coding
atf7ip_1_peak_44035	chrY	56690646	56690646	+	27.0045	NA	Intergenic	Intergenic	-496560	NM_201530	382301	Mm.304354	NM_201530	ENSMUSG00000101155	Sly	-	Sycp3 like Y-linked	protein-coding
atf7ip_1_peak_1041	chr1	122697619	122697619	+	27.0033	NA	Intergenic	ID_B1|SINE|B4	492474	NR_151524	102638832	Mm.112794	NR_151524	ENSMUSG00000099960	Gm28590	-	predicted gene 28590	ncRNA
atf7ip_1_peak_2007	chr1	123357583	123357583	+	26.9943	NA	intron (NM_199021, intron 19 of 25)	MLT1B|LTR|ERVL-MaLR	687976	NM_199021	269109	Mm.417716	NM_199021	ENSMUSG00000036815	Dpp10	6430601K09Rik|DPP X|Dprp3	dipeptidylpeptidase 10	protein-coding
atf7ip_1_peak_28877	chr3	64023491	64023491	+	26.9811	NA	Intergenic	B1_Mur3|SINE|Alu	47348	NM_001033300	229363	Mm.331051	NM_001033300	ENSMUSG00000027823	Gmps	670032|AA591640|AI047208|Gm9479	guanine monophosphate synthetase	protein-coding
atf7ip_1_peak_3722	chr1	124530286	124530286	+	26.9528	NA	Intergenic	MTEa|LTR|ERVL-MaLR	-484727	NM_199021	269109	Mm.417716	NM_199021	ENSMUSG00000036815	Dpp10	6430601K09Rik|DPP X|Dprp3	dipeptidylpeptidase 10	protein-coding
atf7ip_1_peak_1204	chr1	122806163	122806163	+	26.9419	NA	Intergenic	Intergenic	601018	NR_151524	102638832	Mm.112794	NR_151524	ENSMUSG00000099960	Gm28590	-	predicted gene 28590	ncRNA
atf7ip_1_peak_1627	chr1	123104189	123104189	+	26.9127	NA	Intergenic	Intergenic	899044	NR_151524	102638832	Mm.112794	NR_151524	ENSMUSG00000099960	Gm28590	-	predicted gene 28590	ncRNA
atf7ip_1_peak_4168	chr1	143225121	143225121	+	26.888	NA	Intergenic	MER58A|DNA|hAT-Charlie	-415576	NM_020025	26878	Mm.285580	NM_020025	ENSMUSG00000033849	B3galt2	-	UDP-Gal:betaGlcNAc beta 1,3-galactosyltransferase, polypeptide 2	protein-coding
atf7ip_1_peak_2681	chr1	123821642	123821642	+	26.8438	NA	intron (NM_199021, intron 3 of 25)	intron (NM_199021, intron 3 of 25)	223917	NM_199021	269109	Mm.417716	NM_199021	ENSMUSG00000036815	Dpp10	6430601K09Rik|DPP X|Dprp3	dipeptidylpeptidase 10	protein-coding
atf7ip_1_peak_38033	chr7	60185704	60185704	+	26.8392	NA	intron (NR_146211, intron 4 of 171)	Lx7|LINE|L1	-14748	NM_001349691	20646	Mm.274995	NM_013670	ENSMUSG00000102252	Snrpn	2410045I01Rik|HCERN3|Peg4|SMN|sm-D|snRNP-N	small nuclear ribonucleoprotein N	protein-coding
atf7ip_1_peak_1531	chr1	123036857	123036857	+	26.8256	NA	Intergenic	Intergenic	831712	NR_151524	102638832	Mm.112794	NR_151524	ENSMUSG00000099960	Gm28590	-	predicted gene 28590	ncRNA
atf7ip_1_peak_1268	chr1	122849409	122849409	+	26.8034	NA	Intergenic	MER119|DNA|hAT-Charlie	644264	NR_151524	102638832	Mm.112794	NR_151524	ENSMUSG00000099960	Gm28590	-	predicted gene 28590	ncRNA
atf7ip_1_peak_2136	chr1	123447545	123447545	+	26.7899	NA	intron (NM_199021, intron 7 of 25)	(TAAA)n|Simple_repeat|Simple_repeat	598014	NM_199021	269109	Mm.417716	NM_199021	ENSMUSG00000036815	Dpp10	6430601K09Rik|DPP X|Dprp3	dipeptidylpeptidase 10	protein-coding
atf7ip_1_peak_1120	chr1	122747942	122747942	+	26.7848	NA	Intergenic	L1VL4|LINE|L1	542797	NR_151524	102638832	Mm.112794	NR_151524	ENSMUSG00000099960	Gm28590	-	predicted gene 28590	ncRNA
atf7ip_1_peak_5718	chr10	40981176	40981176	+	26.7667	NA	Intergenic	ORR1E|LTR|ERVL-MaLR	91114	NM_199058	140741	Mm.290693	NM_199058	ENSMUSG00000046922	Gpr6	AI852874|Gm233	G protein-coupled receptor 6	protein-coding
atf7ip_1_peak_27460	chr20	28321472	28321472	+	26.7667	NA	NA	NA	NA	NA
atf7ip_1_peak_10597	chr12	37239784	37239784	+	26.7663	NA	Intergenic	ORR1A1-int|LTR|ERVL-MaLR	-1855	NM_178767	319660	Mm.485540	NM_178767	ENSMUSG00000050103	Agmo	A530016O06Rik|AI790538|Tmem195	alkylglycerol monooxygenase	protein-coding
atf7ip_1_peak_34083	chr5	75236937	75236937	+	26.761	NA	Intergenic	Intergenic	60106	NR_105992	102465620		NR_105992	ENSMUSG00000099060	Mir7025	Gm27860|mmu-mir-7025	microRNA 7025	ncRNA
atf7ip_1_peak_22865	chr1_KI270709v1_random	961	961	+	26.6931	NA	NA	NA	NA	NA
atf7ip_1_peak_24811	chr2	113604234	113604234	+	26.6742	NA	intron (NM_001285459, intron 12 of 16)	intron (NM_001285459, intron 12 of 16)	-80856	NM_001287817	14260	Mm.4938	NM_010230	ENSMUSG00000044042	Fmn1	Fmn|formin-1|ld	formin 1	protein-coding
atf7ip_1_peak_13632	chr13	48451450	48451450	+	26.6742	NA	Intergenic	ORR1A2|LTR|ERVL-MaLR	61960	NM_001164575	67911	Mm.251375	NM_026450	ENSMUSG00000050954	Zfp169	1700025J14Rik|4930429A13Rik|BE688704	zinc finger protein 169	protein-coding
atf7ip_1_peak_15735	chr15	80777269	80777269	+	26.6742	NA	intron (NM_144812, intron 3 of 24)	RLTR6-int|LTR|ERV1	-21341	NM_177124	213988	Mm.131328	NM_144812	ENSMUSG00000047888	Tnrc6b	2700090M07Rik|A730065C02Rik|AI848765|D230019K20Rik	trinucleotide repeat containing 6b	protein-coding
atf7ip_1_peak_28302	chr22	38202682	38202682	+	26.6742	NA	NA	NA	NA	NA
atf7ip_1_peak_19259	chr17	39461286	39461286	+	26.6742	NA	Intergenic	Intergenic	54927	NM_001244763	100126774	Mm.350534	NM_001244763	ENSMUSG00000094024	Esp18	Gm20579	exocrine gland secreted peptide 18	protein-coding
atf7ip_1_peak_2284	chr1	123551775	123551775	+	26.6694	NA	intron (NM_199021, intron 5 of 25)	L1Md_F3|LINE|L1	493784	NM_199021	269109	Mm.417716	NM_199021	ENSMUSG00000036815	Dpp10	6430601K09Rik|DPP X|Dprp3	dipeptidylpeptidase 10	protein-coding
atf7ip_1_peak_43311	chr9	120580237	120580237	+	26.6646	NA	Intergenic	MurSatRep1|Unknown|Unknown	2906	NR_073359	76100	Mm.48212	NR_073359	ENSMUSG00000052658	5830454E08Rik	-	RIKEN cDNA 5830454E08 gene	ncRNA
atf7ip_1_peak_28297	chr22	37844658	37844658	+	26.6646	NA	NA	NA	NA	NA
atf7ip_1_peak_38548	chr7	99531494	99531494	+	26.6646	NA	Intergenic	Intergenic	-3992	NM_177231	109689	Mm.260193	NM_177231	ENSMUSG00000018909	Arrb1	1200006I17Rik|AW208571|G430100A01Rik	arrestin, beta 1	protein-coding
atf7ip_1_peak_15960	chr16	4768822	4768822	+	26.6646	NA	exon (NM_001358082, exon 5 of 6)	exon (NM_001358082, exon 5 of 6)	11876	NM_001357050	15369	Mm.272866	NM_010443	ENSMUSG00000004070	Hmox2	HO-2|HO2	heme oxygenase 2	protein-coding
atf7ip_1_peak_24677	chr2	98608487	98608487	+	26.6646	NA	Intergenic	L1Md_T|LINE|L1	1140830	NM_178725	241568	Mm.241682	NM_178725	ENSMUSG00000050587	Lrrc4c	6430556C10Rik|NGL-1	leucine rich repeat containing 4C	protein-coding
atf7ip_1_peak_23170	chr2	69013307	69013307	+	26.6646	NA	intron (NM_001347161, intron 4 of 10)	intron (NM_001347161, intron 4 of 10)	-122493	NM_181547	329416	Mm.90047	NM_181547	ENSMUSG00000034738	Nostrin	Daip2|mDaIP2	nitric oxide synthase trafficker	protein-coding
atf7ip_1_peak_18222	chr17	17681440	17681440	+	26.6646	NA	Intergenic	L1Md_A|LINE|L1	-22501	NM_001104539	626942	Mm.404019	NM_001104539	ENSMUSG00000092120	Vmn2r90	EG626942	vomeronasal 2, receptor 90	protein-coding
atf7ip_1_peak_3469	chr1	124358608	124358608	+	26.6417	NA	Intergenic	MTE2a|LTR|ERVL-MaLR	-313049	NM_199021	269109	Mm.417716	NM_199021	ENSMUSG00000036815	Dpp10	6430601K09Rik|DPP X|Dprp3	dipeptidylpeptidase 10	protein-coding
atf7ip_1_peak_33891	chr5	49613423	49613423	+	26.6386	NA	Intergenic	Intergenic	-327764	NM_001199244	80334	Mm.160172	NM_030265	ENSMUSG00000029088	Kcnip4	AV032399|Calp|Calp250|KChIP4|KChIP4a	Kv channel interacting protein 4	protein-coding
atf7ip_1_peak_44051	chrY	56709410	56709410	+	26.6268	NA	Intergenic	Intergenic	-477796	NM_201530	382301	Mm.304354	NM_201530	ENSMUSG00000101155	Sly	-	Sycp3 like Y-linked	protein-coding
atf7ip_1_peak_28008	chr21	9129819	9129819	+	26.6125	NA	NA	NA	NA	NA
atf7ip_1_peak_17879	chr16	46386473	46386473	+	26.5749	NA	Intergenic	RLTR33|LTR|ERVK	110494	NM_021497	58998	Mm.40477	NM_021495	ENSMUSG00000022656	Nectin3	2610301B19Rik|3000002N23Rik|4921513D19Rik|AA407785|AU016832|AW538082|CD113|Pvrl3	nectin cell adhesion molecule 3	protein-coding
atf7ip_1_peak_1377	chr1	122929458	122929458	+	26.5528	NA	Intergenic	Intergenic	724313	NR_151524	102638832	Mm.112794	NR_151524	ENSMUSG00000099960	Gm28590	-	predicted gene 28590	ncRNA
atf7ip_1_peak_3266	chr1	124221382	124221382	+	26.5477	NA	Intergenic	Intergenic	-175823	NM_199021	269109	Mm.417716	NM_199021	ENSMUSG00000036815	Dpp10	6430601K09Rik|DPP X|Dprp3	dipeptidylpeptidase 10	protein-coding
atf7ip_1_peak_2086	chr1	123416359	123416359	+	26.5436	NA	intron (NM_199021, intron 10 of 25)	intron (NM_199021, intron 10 of 25)	629200	NM_199021	269109	Mm.417716	NM_199021	ENSMUSG00000036815	Dpp10	6430601K09Rik|DPP X|Dprp3	dipeptidylpeptidase 10	protein-coding
atf7ip_1_peak_27786	chr20	50030088	50030088	+	26.5393	NA	NA	NA	NA	NA
atf7ip_1_peak_19646	chr18	10230202	10230202	+	26.5393	NA	Intergenic	L1Md_A|LINE|L1	-48410	NM_009071	19877	Mm.6710	NM_009071	ENSMUSG00000024290	Rock1	1110055K06Rik|Rock-I	Rho-associated coiled-coil containing protein kinase 1	protein-coding
atf7ip_1_peak_36808	chr7	4642113	4642113	+	26.5393	NA	intron (NM_172894, intron 6 of 23)	intron (NM_172894, intron 6 of 23)	-11631	NM_023440	68255	Mm.389784	NM_023440	ENSMUSG00000045282	Tmem86b	C330014O21Rik	transmembrane protein 86B	protein-coding
atf7ip_1_peak_34094	chr5	77030342	77030342	+	26.5393	NA	intron (NM_027970, intron 1 of 8)	intron (NM_027970, intron 1 of 8)	-11479	NR_077218	68246	Mm.319633	NR_077218	ENSMUSG00000086632	1700112J05Rik	1700110A09Rik	RIKEN cDNA 1700112J05 gene	ncRNA
atf7ip_1_peak_43017	chr9	62915707	62915707	+	26.5393	NA	intron (NM_019663, intron 6 of 13)	intron (NM_019663, intron 6 of 13)	-53683	NR_003965	677044	Mm.422004	NR_003965	ENSMUSG00000074250	Gm10653	-	ribsomal protein S2 pseudogene	pseudo
atf7ip_1_peak_27769	chr20	46364412	46364412	+	26.5393	NA	NA	NA	NA	NA
atf7ip_1_peak_22032	chr18	57737856	57737856	+	26.5231	NA	Intergenic	Intergenic	42139	NR_152224	100503033	Mm.381112	NR_152224		Gm19519	-	predicted gene, 19519	ncRNA
atf7ip_1_peak_24661	chr2	95526733	95526733	+	26.5231	NA	Intergenic	Intergenic	-791436	NM_001289743	241568	Mm.241682	NM_178725	ENSMUSG00000050587	Lrrc4c	6430556C10Rik|NGL-1	leucine rich repeat containing 4C	protein-coding
atf7ip_1_peak_17884	chr16	46390701	46390701	+	26.4753	NA	Intergenic	Intergenic	106266	NM_021497	58998	Mm.40477	NM_021495	ENSMUSG00000022656	Nectin3	2610301B19Rik|3000002N23Rik|4921513D19Rik|AA407785|AU016832|AW538082|CD113|Pvrl3	nectin cell adhesion molecule 3	protein-coding
atf7ip_1_peak_1502	chr1	123016495	123016495	+	26.4591	NA	Intergenic	L1_Mm|LINE|L1	811350	NR_151524	102638832	Mm.112794	NR_151524	ENSMUSG00000099960	Gm28590	-	predicted gene 28590	ncRNA
atf7ip_1_peak_2224	chr1	123508093	123508093	+	26.4591	NA	intron (NM_199021, intron 5 of 25)	intron (NM_199021, intron 5 of 25)	537466	NM_199021	269109	Mm.417716	NM_199021	ENSMUSG00000036815	Dpp10	6430601K09Rik|DPP X|Dprp3	dipeptidylpeptidase 10	protein-coding
atf7ip_1_peak_3185	chr1	124169240	124169240	+	26.4591	NA	Intergenic	L1Md_F2|LINE|L1	-123681	NM_199021	269109	Mm.417716	NM_199021	ENSMUSG00000036815	Dpp10	6430601K09Rik|DPP X|Dprp3	dipeptidylpeptidase 10	protein-coding
atf7ip_1_peak_4190	chr1	143241454	143241454	+	26.459	NA	Intergenic	L1Md_Gf|LINE|L1	-399243	NM_020025	26878	Mm.285580	NM_020025	ENSMUSG00000033849	B3galt2	-	UDP-Gal:betaGlcNAc beta 1,3-galactosyltransferase, polypeptide 2	protein-coding
atf7ip_1_peak_16330	chr16	36558985	36558985	+	26.4123	NA	intron (NM_013803, intron 1 of 6)	intron (NM_013803, intron 1 of 6)	3149	NM_013803	12374	Mm.103619	NM_013803	ENSMUSG00000051980	Casr	CaR|Gprc2a	calcium-sensing receptor	protein-coding
atf7ip_1_peak_1993	chr1	123346077	123346077	+	26.3908	NA	intron (NM_199021, intron 21 of 25)	Lx3_Mus|LINE|L1	699482	NM_199021	269109	Mm.417716	NM_199021	ENSMUSG00000036815	Dpp10	6430601K09Rik|DPP X|Dprp3	dipeptidylpeptidase 10	protein-coding
atf7ip_1_peak_17886	chr16	46394263	46394263	+	26.3862	NA	TTS (NM_021496)	TTS (NM_021496)	102704	NM_021497	58998	Mm.40477	NM_021495	ENSMUSG00000022656	Nectin3	2610301B19Rik|3000002N23Rik|4921513D19Rik|AA407785|AU016832|AW538082|CD113|Pvrl3	nectin cell adhesion molecule 3	protein-coding
atf7ip_1_peak_8667	chr12	31608531	31608531	+	26.379	NA	intron (NM_007530, intron 5 of 6)	ORR1D1|LTR|ERVL-MaLR	26066	NM_007530	12033	Mm.242379	NM_007530	ENSMUSG00000020650	Bcap29	AW208404|Bap29	B cell receptor associated protein 29	protein-coding
atf7ip_1_peak_43858	chrX	100995770	100995770	+	26.379	NA	intron (NM_031384, intron 9 of 29)	intron (NM_031384, intron 9 of 29)	63869	NM_031384	83558	Mm.134024	NM_031384	ENSMUSG00000009670	Tex11	4930565P14Rik|BB024231|ZIP4H	testis expressed gene 11	protein-coding
atf7ip_1_peak_28299	chr22	38016639	38016639	+	26.379	NA	NA	NA	NA	NA
atf7ip_1_peak_19105	chr17	26385115	26385115	+	26.379	NA	Intergenic	Intergenic	-29850	NM_001081656	240055	Mm.133211	NM_001081656	ENSMUSG00000034413	Neurl1b	C230078M08Rik|EG240055	neuralized E3 ubiquitin protein ligase 1B	protein-coding
atf7ip_1_peak_22758	chr19	53329085	53329085	+	26.379	NA	promoter-TSS (NM_001360345)	promoter-TSS (NM_001360345)	-328	NM_001360345	17859	Mm.2154	NM_010847	ENSMUSG00000025025	Mxi1	Gm10197|Mad2|bHLHc11	MAX interactor 1, dimerization protein	protein-coding
atf7ip_1_peak_15520	chr15	41660483	41660483	+	26.3534	NA	intron (NR_152565, intron 3 of 17)	intron (NR_152565, intron 3 of 17)	-128512	NM_001358976	170719	Mm.254267	NM_130885	ENSMUSG00000022307	Oxr1	2210416C20Rik|C7|C7B	oxidation resistance 1	protein-coding
atf7ip_1_peak_8520	chr12	389334	389334	+	26.3534	NA	Intergenic	Intergenic	-2846457	NR_015551	74173	Mm.309774	NM_028796	ENSMUSG00000079179	Rab10os	1700012B15Rik|1810036A22Rik	RAB10, member RAS oncogene family, opposite strand	ncRNA
atf7ip_1_peak_2366	chr1	123606662	123606662	+	26.3446	NA	intron (NM_199021, intron 5 of 25)	MLTR14|LTR|ERV1	438897	NM_199021	269109	Mm.417716	NM_199021	ENSMUSG00000036815	Dpp10	6430601K09Rik|DPP X|Dprp3	dipeptidylpeptidase 10	protein-coding
atf7ip_1_peak_3918	chr1	124664051	124664051	+	26.3225	NA	Intergenic	Intergenic	-618492	NM_199021	269109	Mm.417716	NM_199021	ENSMUSG00000036815	Dpp10	6430601K09Rik|DPP X|Dprp3	dipeptidylpeptidase 10	protein-coding
atf7ip_1_peak_2088	chr1	123417367	123417367	+	26.3225	NA	intron (NM_199021, intron 10 of 25)	intron (NM_199021, intron 10 of 25)	628192	NM_199021	269109	Mm.417716	NM_199021	ENSMUSG00000036815	Dpp10	6430601K09Rik|DPP X|Dprp3	dipeptidylpeptidase 10	protein-coding
atf7ip_1_peak_17891	chr16	46400309	46400309	+	26.2666	NA	intron (NM_021496, intron 7 of 8)	intron (NM_021496, intron 7 of 8)	96658	NM_021497	58998	Mm.40477	NM_021495	ENSMUSG00000022656	Nectin3	2610301B19Rik|3000002N23Rik|4921513D19Rik|AA407785|AU016832|AW538082|CD113|Pvrl3	nectin cell adhesion molecule 3	protein-coding
atf7ip_1_peak_30912	chr3	183653409	183653409	+	26.2441	NA	Intergenic	Intergenic	23813759	NM_001356350	68151	Mm.6766	NM_026582	ENSMUSG00000028173	Wls	5031439A09Rik|AI173978|AI987742|EVI|Gpr177	wntless WNT ligand secretion mediator	protein-coding
atf7ip_1_peak_1474	chr1	122998210	122998210	+	26.2416	NA	Intergenic	Lx|LINE|L1	793065	NR_151524	102638832	Mm.112794	NR_151524	ENSMUSG00000099960	Gm28590	-	predicted gene 28590	ncRNA
atf7ip_1_peak_4822	chr1	228623508	228623508	+	26.2333	NA	Intergenic	Intergenic	-33446793	NM_007758	12902	Mm.235387	NM_007758	ENSMUSG00000026616	Cr2	C3DR|CD21|CD35|Cr-1|Cr-2|Cr1	complement receptor 2	protein-coding
atf7ip_1_peak_15530	chr15	43150694	43150694	+	26.2092	NA	intron (NM_001357956, intron 2 of 5)	B3A|SINE|B2	20124	NM_001357957	239405	Mm.193274	NM_172815	ENSMUSG00000051920	Rspo2	2610028F08Rik|AA673245|D430027K22|ftls	R-spondin 2	protein-coding
atf7ip_1_peak_43476	chrUn_GL000216v2	85002	85002	+	26.1978	NA	NA	NA	NA	NA
atf7ip_1_peak_1064	chr1	122710872	122710872	+	26.1901	NA	Intergenic	Lx3C|LINE|L1	505727	NR_151524	102638832	Mm.112794	NR_151524	ENSMUSG00000099960	Gm28590	-	predicted gene 28590	ncRNA
atf7ip_1_peak_2580	chr1	123752616	123752616	+	26.1901	NA	intron (NM_199021, intron 3 of 25)	intron (NM_199021, intron 3 of 25)	292943	NM_199021	269109	Mm.417716	NM_199021	ENSMUSG00000036815	Dpp10	6430601K09Rik|DPP X|Dprp3	dipeptidylpeptidase 10	protein-coding
atf7ip_1_peak_16151	chr16	34593553	34593553	+	26.1766	NA	Intergenic	Intergenic	-57658	NM_030744	76378	Mm.23515	NM_030744	ENSMUSG00000022832	Ropn1	1700008N21Rik|ODF6|RHPNAP1|Rppn|ropporin	ropporin, rhophilin associated protein 1	protein-coding
atf7ip_1_peak_31244	chr4	49154482	49154482	+	26.1682	NA	intron (NM_178756, intron 1 of 7)	intron (NM_178756, intron 1 of 7)	95020	NM_178756	272031	Mm.299460	NM_178756	ENSMUSG00000063446	Plppr1	E130309F12Rik|Lppr1|PRG-3|mKIAA4247	phospholipid phosphatase related 1	protein-coding
atf7ip_1_peak_3990	chr1	124707934	124707934	+	26.1663	NA	Intergenic	Lx3_Mus|LINE|L1	-662375	NM_199021	269109	Mm.417716	NM_199021	ENSMUSG00000036815	Dpp10	6430601K09Rik|DPP X|Dprp3	dipeptidylpeptidase 10	protein-coding
atf7ip_1_peak_1147	chr1	122767236	122767236	+	26.1662	NA	Intergenic	L1Md_A|LINE|L1	562091	NR_151524	102638832	Mm.112794	NR_151524	ENSMUSG00000099960	Gm28590	-	predicted gene 28590	ncRNA
atf7ip_1_peak_4084	chr1	124774939	124774939	+	26.1348	NA	Intergenic	L1ME1|LINE|L1	660788	NM_001205385	74117	Mm.183102	NM_023735	ENSMUSG00000026341	Actr3	1200003A09Rik|Arp3	ARP3 actin-related protein 3	protein-coding
atf7ip_1_peak_4055	chr1	124754610	124754610	+	26.1348	NA	Intergenic	Intergenic	681117	NM_001205385	74117	Mm.183102	NM_023735	ENSMUSG00000026341	Actr3	1200003A09Rik|Arp3	ARP3 actin-related protein 3	protein-coding
atf7ip_1_peak_2005	chr1	123356588	123356588	+	26.116	NA	intron (NM_199021, intron 19 of 25)	intron (NM_199021, intron 19 of 25)	688971	NM_199021	269109	Mm.417716	NM_199021	ENSMUSG00000036815	Dpp10	6430601K09Rik|DPP X|Dprp3	dipeptidylpeptidase 10	protein-coding
atf7ip_1_peak_1260	chr1	122843778	122843778	+	26.116	NA	Intergenic	Intergenic	638633	NR_151524	102638832	Mm.112794	NR_151524	ENSMUSG00000099960	Gm28590	-	predicted gene 28590	ncRNA
atf7ip_1_peak_3884	chr1	124643350	124643350	+	26.1104	NA	Intergenic	Intergenic	-597791	NM_199021	269109	Mm.417716	NM_199021	ENSMUSG00000036815	Dpp10	6430601K09Rik|DPP X|Dprp3	dipeptidylpeptidase 10	protein-coding
atf7ip_1_peak_2364	chr1	123605230	123605230	+	26.1104	NA	intron (NM_199021, intron 5 of 25)	MLT1B|LTR|ERVL-MaLR	440329	NM_199021	269109	Mm.417716	NM_199021	ENSMUSG00000036815	Dpp10	6430601K09Rik|DPP X|Dprp3	dipeptidylpeptidase 10	protein-coding
atf7ip_1_peak_2557	chr1	123736155	123736155	+	26.1104	NA	intron (NM_199021, intron 3 of 25)	intron (NM_199021, intron 3 of 25)	309404	NM_199021	269109	Mm.417716	NM_199021	ENSMUSG00000036815	Dpp10	6430601K09Rik|DPP X|Dprp3	dipeptidylpeptidase 10	protein-coding
atf7ip_1_peak_19352	chr17	43483950	43483950	+	26.1089	NA	intron (NM_008585, intron 9 of 13)	L1_Mm|LINE|L1	18823	NM_008585	17287	Mm.5346	NM_008585	ENSMUSG00000023914	Mep1a	AI098089|AW107200|Mep-1|Mep-1a|Mep1	meprin 1 alpha	protein-coding
atf7ip_1_peak_3086	chr1	124100076	124100076	+	26.0531	NA	Intergenic	L1Md_F2|LINE|L1	-54517	NM_199021	269109	Mm.417716	NM_199021	ENSMUSG00000036815	Dpp10	6430601K09Rik|DPP X|Dprp3	dipeptidylpeptidase 10	protein-coding
atf7ip_1_peak_30777	chr3	142578833	142578833	+	26.0239	NA	Intergenic	Intergenic	-16014	NM_010259	14468	Mm.457978	NM_010259	ENSMUSG00000040264	Gbp2b	Gbp-1|Gbp1|Mag-1|Mpa-1|Mpa1	guanylate binding protein 2b	protein-coding
atf7ip_1_peak_3196	chr1	124176628	124176628	+	25.9925	NA	Intergenic	RMER10A|LTR|ERVL	-131069	NM_199021	269109	Mm.417716	NM_199021	ENSMUSG00000036815	Dpp10	6430601K09Rik|DPP X|Dprp3	dipeptidylpeptidase 10	protein-coding
atf7ip_1_peak_1972	chr1	123331544	123331544	+	25.9925	NA	TTS (NM_199021)	TTS (NM_199021)	714015	NM_199021	269109	Mm.417716	NM_199021	ENSMUSG00000036815	Dpp10	6430601K09Rik|DPP X|Dprp3	dipeptidylpeptidase 10	protein-coding
atf7ip_1_peak_41222	chr8	124976764	124976764	+	25.9825	NA	Intergenic	B1F|SINE|Alu	-27510	NM_053207	112405	Mm.140619	NM_053207	ENSMUSG00000031987	Egln1	AI503754|C1orf12|HIF-PH2|HPH-2|Hif-p4h-2|ORF13|Phd2|SM-20	egl-9 family hypoxia-inducible factor 1	protein-coding
atf7ip_1_peak_4145	chr1	143205607	143205607	+	25.9452	NA	Intergenic	Intergenic	-435090	NM_020025	26878	Mm.285580	NM_020025	ENSMUSG00000033849	B3galt2	-	UDP-Gal:betaGlcNAc beta 1,3-galactosyltransferase, polypeptide 2	protein-coding
atf7ip_1_peak_5010	chr10	17262684	17262684	+	25.9094	NA	Intergenic	Intergenic	-166902	NR_038020	100504235	Mm.84044	NR_038020	ENSMUSG00000101969	Gm20125	-	predicted gene, 20125	ncRNA
atf7ip_1_peak_30615	chr3	101561847	101561847	+	25.9094	NA	Intergenic	RSINE1|SINE|B4	42860	NM_144900	11928	Mm.193670	NM_144900	ENSMUSG00000033161	Atp1a1	Atpa-1|BC010319	ATPase, Na+/K+ transporting, alpha 1 polypeptide	protein-coding
atf7ip_1_peak_3339	chr1	124269054	124269054	+	25.8435	NA	Intergenic	Intergenic	-223495	NM_199021	269109	Mm.417716	NM_199021	ENSMUSG00000036815	Dpp10	6430601K09Rik|DPP X|Dprp3	dipeptidylpeptidase 10	protein-coding
atf7ip_1_peak_3989	chr1	124707235	124707235	+	25.8326	NA	Intergenic	Intergenic	-661676	NM_199021	269109	Mm.417716	NM_199021	ENSMUSG00000036815	Dpp10	6430601K09Rik|DPP X|Dprp3	dipeptidylpeptidase 10	protein-coding
atf7ip_1_peak_4871	chr1	235670318	235670318	+	25.8243	NA	Intergenic	Intergenic	-40493603	NM_007758	12902	Mm.235387	NM_007758	ENSMUSG00000026616	Cr2	C3DR|CD21|CD35|Cr-1|Cr-2|Cr1	complement receptor 2	protein-coding
atf7ip_1_peak_3847	chr1	124617352	124617352	+	25.7887	NA	Intergenic	Intergenic	-571793	NM_199021	269109	Mm.417716	NM_199021	ENSMUSG00000036815	Dpp10	6430601K09Rik|DPP X|Dprp3	dipeptidylpeptidase 10	protein-coding
atf7ip_1_peak_3214	chr1	124188458	124188458	+	25.7887	NA	Intergenic	Lx|LINE|L1	-142899	NM_199021	269109	Mm.417716	NM_199021	ENSMUSG00000036815	Dpp10	6430601K09Rik|DPP X|Dprp3	dipeptidylpeptidase 10	protein-coding
atf7ip_1_peak_2825	chr1	123915964	123915964	+	25.7887	NA	intron (NM_199021, intron 1 of 25)	Lx2B2|LINE|L1	129595	NM_199021	269109	Mm.417716	NM_199021	ENSMUSG00000036815	Dpp10	6430601K09Rik|DPP X|Dprp3	dipeptidylpeptidase 10	protein-coding
atf7ip_1_peak_1998	chr1	123351558	123351558	+	25.7772	NA	intron (NM_199021, intron 21 of 25)	intron (NM_199021, intron 21 of 25)	694001	NM_199021	269109	Mm.417716	NM_199021	ENSMUSG00000036815	Dpp10	6430601K09Rik|DPP X|Dprp3	dipeptidylpeptidase 10	protein-coding
atf7ip_1_peak_4074	chr1	124768783	124768783	+	25.7772	NA	Intergenic	L1Md_F2|LINE|L1	666944	NM_001205385	74117	Mm.183102	NM_023735	ENSMUSG00000026341	Actr3	1200003A09Rik|Arp3	ARP3 actin-related protein 3	protein-coding
atf7ip_1_peak_18747	chr17	25004574	25004574	+	25.7753	NA	intron (NM_020608, intron 2 of 20)	B1F1|SINE|Alu	10656	NM_020608	57354	Mm.328854	NM_020608	ENSMUSG00000038002	Cramp1l	5830477H08Rik|AI256853|AI790734|Cramp1|Tce4|mKIAA1426	cramped chromatin regulator homolog 1	protein-coding
atf7ip_1_peak_15442	chr15	28322237	28322237	+	25.7753	NA	intron (NM_133365, intron 35 of 78)	RLTR17|LTR|ERVK	118471	NM_133365	110082	Mm.248464	NM_133365	ENSMUSG00000022262	Dnah5	AU022615|Dnahc5|Mdnah5|b2b1134Clo|b2b1154Clo|b2b1537Clo|b2b1565Clo|b2b3491Clo|b2b601Clo|mKIAA1603	dynein, axonemal, heavy chain 5	protein-coding
atf7ip_1_peak_43240	chr9	109321131	109321131	+	25.7753	NA	Intergenic	MTA_Mm|LTR|ERVL-MaLR	18528	NM_001177420	668758	Mm.445163	NM_001177419	ENSMUSG00000054087	Fbxw28	Gm9337	F-box and WD-40 domain protein 28	protein-coding
atf7ip_1_peak_33752	chr5	1634049	1634049	+	25.7753	NA	Intergenic	Intergenic	-1709844	NM_009873	12571	Mm.31672	NM_009873	ENSMUSG00000040274	Cdk6	AI504062|Crk2	cyclin-dependent kinase 6	protein-coding
atf7ip_1_peak_23257	chr2	87741247	87741247	+	25.7753	NA	Intergenic	Lx4A|LINE|L1	-2925	NM_146639	258632	Mm.271482	NM_146639	ENSMUSG00000075149	Olfr1138	MOR177-8	olfactory receptor 1138	protein-coding
atf7ip_1_peak_38506	chr7	87877088	87877088	+	25.7753	NA	intron (NM_001081414, intron 4 of 9)	L1MA6|LINE|L1	292920	NM_001143834	108071	Mm.235018	NM_001033224	ENSMUSG00000049583	Grm5	6430542K11Rik|AI850523|Glu5R|Gprc1e|mGluR5|mGluR5b	glutamate receptor, metabotropic 5	protein-coding
atf7ip_1_peak_41277	chr8	140588922	140588922	+	25.7753	NA	Intergenic	Intergenic	11325292	NM_001346808	102635552		NM_001346808		Gm32856	-	predicted gene, 32856	protein-coding
atf7ip_1_peak_11164	chr13	16393229	16393229	+	25.7753	NA	Intergenic	ORR1F|LTR|ERVL-MaLR	-369806	NR_155430	100503142	Mm.359204	NR_155430		B230303A05Rik	B230303A05|EG328191	U1 small nuclear ribonucleoprotein 1C pseudogene	pseudo
atf7ip_1_peak_4253	chr1	144166886	144166886	+	25.7753	NA	intron (NM_153171, intron 4 of 5)	intron (NM_153171, intron 4 of 5)	10486	NM_153171	246709	Mm.38271	NM_153171	ENSMUSG00000051079	Rgs13	-	regulator of G-protein signaling 13	protein-coding
atf7ip_1_peak_22790	chr19	56424087	56424087	+	25.7753	NA	intron (NM_007611, intron 2 of 6)	intron (NM_007611, intron 2 of 6)	26958	NM_007611	12369	Mm.35687	NM_007611	ENSMUSG00000025076	Casp7	AI314680|CMH-1|ICE-IAP3|Mch3|caspase-7|mCASP-7	caspase 7	protein-coding
atf7ip_1_peak_38609	chr7	107387900	107387900	+	25.7687	NA	intron (NM_021889, intron 1 of 6)	intron (NM_021889, intron 1 of 6)	17110	NM_021889	60510	Mm.302793	NM_021889	ENSMUSG00000062542	Syt9	-	synaptotagmin IX	protein-coding
atf7ip_1_peak_489	chr1	91387372	91387372	+	25.7535	NA	intron (NM_001355152, intron 4 of 11)	intron (NM_001355152, intron 4 of 11)	11451	NM_023343	67444	Mm.337240	NM_023343	ENSMUSG00000026309	Ilkap	0710007A14Rik|1600009O09Rik|PP2C-DELTA	integrin-linked kinase-associated serine/threonine phosphatase 2C	protein-coding
atf7ip_1_peak_28881	chr3	64266740	64266740	+	25.7336	NA	intron (NM_001104614, intron 4 of 5)	Lx5c|LINE|L1	20677	NM_001104614	637004	Mm.469887	NM_001104614	ENSMUSG00000091572	Vmn2r3	EG637004	vomeronasal 2, receptor 3	protein-coding
atf7ip_1_peak_30916	chr3	184134284	184134284	+	25.7336	NA	Intergenic	Intergenic	24294634	NM_001356350	68151	Mm.6766	NM_026582	ENSMUSG00000028173	Wls	5031439A09Rik|AI173978|AI987742|EVI|Gpr177	wntless WNT ligand secretion mediator	protein-coding
atf7ip_1_peak_19566	chr17	82333162	82333162	+	25.7215	NA	Intergenic	Intergenic	-594775	NR_104580	20541	Mm.265834	NM_011406	ENSMUSG00000054640	Slc8a1	AI852629|AV344025|D930008O12Rik|Ncx1	solute carrier family 8 (sodium/calcium exchanger), member 1	protein-coding
atf7ip_1_peak_31055	chr4	6954219	6954219	+	25.7215	NA	intron (NM_145711, intron 1 of 8)	intron (NM_145711, intron 1 of 8)	36504	NM_145711	252838	Mm.435828	NM_145711	ENSMUSG00000041272	Tox	1700007F02Rik	thymocyte selection-associated high mobility group box	protein-coding
atf7ip_1_peak_18032	chr16	81703615	81703615	+	25.7215	NA	Intergenic	Intergenic	502918	NM_010954	17968	Mm.433941	NM_010954	ENSMUSG00000022762	Ncam2	Ncam-2|Ocam|RNCAM	neural cell adhesion molecule 2	protein-coding
atf7ip_1_peak_15888	chr15_KI270727v1_random	85641	85641	+	25.7215	NA	NA	NA	NA	NA
atf7ip_1_peak_34384	chr5	153629102	153629102	+	25.6944	NA	Intergenic	Intergenic	-1977894	NM_027009	69263	Mm.12553	NM_027009	ENSMUSG00000033970	Rfc3	2810416I22Rik|38kDa|AU022547|Recc3	replication factor C (activator 1) 3	protein-coding
atf7ip_1_peak_15839	chr15	92904523	92904523	+	25.6944	NA	Intergenic	Intergenic	307414	NM_001164594	239618	Mm.309826	NM_001164593	ENSMUSG00000036218	Pdzrn4	1110017D07Rik|LNX4|SAMCAP3L|mKIAA3027	PDZ domain containing RING finger 4	protein-coding
atf7ip_1_peak_1869	chr1	123265395	123265395	+	25.6861	NA	Intergenic	L1Md_F2|LINE|L1	780164	NM_199021	269109	Mm.417716	NM_199021	ENSMUSG00000036815	Dpp10	6430601K09Rik|DPP X|Dprp3	dipeptidylpeptidase 10	protein-coding
atf7ip_1_peak_1662	chr1	123130517	123130517	+	25.6548	NA	Intergenic	Intergenic	915042	NM_199021	269109	Mm.417716	NM_199021	ENSMUSG00000036815	Dpp10	6430601K09Rik|DPP X|Dprp3	dipeptidylpeptidase 10	protein-coding
atf7ip_1_peak_11480	chr13	16615622	16615622	+	25.6345	NA	Intergenic	L1Md_F2|LINE|L1	-592199	NR_155430	100503142	Mm.359204	NR_155430		B230303A05Rik	B230303A05|EG328191	U1 small nuclear ribonucleoprotein 1C pseudogene	pseudo
atf7ip_1_peak_3482	chr1	124368230	124368230	+	25.6265	NA	Intergenic	MTE2a|LTR|ERVL-MaLR	-322671	NM_199021	269109	Mm.417716	NM_199021	ENSMUSG00000036815	Dpp10	6430601K09Rik|DPP X|Dprp3	dipeptidylpeptidase 10	protein-coding
atf7ip_1_peak_31203	chr4	49122725	49122725	+	25.602	NA	intron (NM_178756, intron 1 of 7)	Lx5|LINE|L1	63263	NM_178756	272031	Mm.299460	NM_178756	ENSMUSG00000063446	Plppr1	E130309F12Rik|Lppr1|PRG-3|mKIAA4247	phospholipid phosphatase related 1	protein-coding
atf7ip_1_peak_3636	chr1	124469837	124469837	+	25.5698	NA	Intergenic	Lx10|LINE|L1	-424278	NM_199021	269109	Mm.417716	NM_199021	ENSMUSG00000036815	Dpp10	6430601K09Rik|DPP X|Dprp3	dipeptidylpeptidase 10	protein-coding
atf7ip_1_peak_4047	chr1	124747657	124747657	+	25.5171	NA	Intergenic	Intergenic	688070	NM_001205385	74117	Mm.183102	NM_023735	ENSMUSG00000026341	Actr3	1200003A09Rik|Arp3	ARP3 actin-related protein 3	protein-coding
atf7ip_1_peak_1755	chr1	123196551	123196551	+	25.4962	NA	Intergenic	Intergenic	849008	NM_199021	269109	Mm.417716	NM_199021	ENSMUSG00000036815	Dpp10	6430601K09Rik|DPP X|Dprp3	dipeptidylpeptidase 10	protein-coding
atf7ip_1_peak_936	chr1	122625164	122625164	+	25.4962	NA	Intergenic	Intergenic	420019	NR_151524	102638832	Mm.112794	NR_151524	ENSMUSG00000099960	Gm28590	-	predicted gene 28590	ncRNA
atf7ip_1_peak_1435	chr1	122969731	122969731	+	25.4919	NA	Intergenic	Lx3_Mus|LINE|L1	764586	NR_151524	102638832	Mm.112794	NR_151524	ENSMUSG00000099960	Gm28590	-	predicted gene 28590	ncRNA
atf7ip_1_peak_36620	chr6	133724916	133724916	+	25.4916	NA	Intergenic	Intergenic	42492	NM_001177652	545886	Mm.449716	NM_001177652	ENSMUSG00000108106	Gm5886	EG545886|smarp	predicted gene 5886	protein-coding
atf7ip_1_peak_6038	chr10	41405904	41405904	+	25.4901	NA	Intergenic	Intergenic	-44454	NM_001277229	268294	Mm.258475	NM_153398	ENSMUSG00000019826	Zbtb24	BC055367|Bif1|Bsg1|ZNF450	zinc finger and BTB domain containing 24	protein-coding
atf7ip_1_peak_22892	chr1_KI270713v1_random	22329	22329	+	25.4901	NA	NA	NA	NA	NA
atf7ip_1_peak_9095	chr12	35318523	35318523	+	25.4901	NA	Intergenic	Intergenic	-123626	NR_030449	751520		NR_030449	ENSMUSG00000076253	Mir680-3	Mirn680-3	microRNA 680-3	ncRNA
atf7ip_1_peak_3698	chr1	124514205	124514205	+	25.4439	NA	Intergenic	Intergenic	-468646	NM_199021	269109	Mm.417716	NM_199021	ENSMUSG00000036815	Dpp10	6430601K09Rik|DPP X|Dprp3	dipeptidylpeptidase 10	protein-coding
atf7ip_1_peak_23245	chr2	87028631	87028631	+	25.4278	NA	Intergenic	Intergenic	5588	NM_001011825	258085	Mm.377344	NM_001011825	ENSMUSG00000075165	Olfr1105	MOR0-6P|MOR172-7	olfactory receptor 1105	protein-coding
atf7ip_1_peak_4464	chr1	160343608	160343608	+	25.4278	NA	intron (NM_013862, intron 18 of 20)	L1_Mus3|LINE|L1	7963	NM_001038621	29809	Mm.25833	NM_013862	ENSMUSG00000026721	Rabgap1l	5830411O09Rik|8430421H08Rik|9630005B12Rik|AW049894|HHL|Hh1|mKIAA0471	RAB GTPase activating protein 1-like	protein-coding
atf7ip_1_peak_168	chr1	23743432	23743432	+	25.4278	NA	Intergenic	MER31A|LTR|ERV1	-18494	NM_172124	280645	Mm.471661	NM_172124	ENSMUSG00000026156	B3gat2	GlcAT-S|Glcats	beta-1,3-glucuronyltransferase 2 (glucuronosyltransferase S)	protein-coding
atf7ip_1_peak_6280	chr10	50739908	50739908	+	25.4278	NA	intron (NM_198007, intron 30 of 41)	L2|LINE|L2	147239	NM_198007	77987	Mm.222497	NM_198007	ENSMUSG00000038774	Ascc3	ASC1p200|B630009I04Rik|BC023451|D430001L07Rik|D630041L21|Helic1|RNAH	activating signal cointegrator 1 complex subunit 3	protein-coding
atf7ip_1_peak_3745	chr1	124545805	124545805	+	25.4231	NA	Intergenic	L1_Mus1|LINE|L1	-500246	NM_199021	269109	Mm.417716	NM_199021	ENSMUSG00000036815	Dpp10	6430601K09Rik|DPP X|Dprp3	dipeptidylpeptidase 10	protein-coding
atf7ip_1_peak_3193	chr1	124173301	124173301	+	25.3966	NA	Intergenic	B4|SINE|B4	-127742	NM_199021	269109	Mm.417716	NM_199021	ENSMUSG00000036815	Dpp10	6430601K09Rik|DPP X|Dprp3	dipeptidylpeptidase 10	protein-coding
atf7ip_1_peak_13002	chr13	17708320	17708320	+	25.3966	NA	Intergenic	Intergenic	12907	NM_025479	66308	Mm.291109	NM_025479	ENSMUSG00000012429	Mplkip	2810021B07Rik|C330007M08Rik|Ttdn1	M-phase specific PLK1 intereacting protein	protein-coding
atf7ip_1_peak_1548	chr1	123049360	123049360	+	25.3624	NA	Intergenic	Intergenic	844215	NR_151524	102638832	Mm.112794	NR_151524	ENSMUSG00000099960	Gm28590	-	predicted gene 28590	ncRNA
atf7ip_1_peak_1294	chr1	122867063	122867063	+	25.3624	NA	Intergenic	Intergenic	661918	NR_151524	102638832	Mm.112794	NR_151524	ENSMUSG00000099960	Gm28590	-	predicted gene 28590	ncRNA
atf7ip_1_peak_23199	chr2	73926816	73926816	+	25.3584	NA	Intergenic	Intergenic	-15490	NM_001301722	228033	Mm.2966	NM_175015	ENSMUSG00000018770	Atp5g3	6030447M23	ATP synthase, H+ transporting, mitochondrial F0 complex, subunit C3 (subunit 9)	protein-coding
atf7ip_1_peak_23042	chr2	37196736	37196736	+	25.3584	NA	Intergenic	L1_Mus4|LINE|L1	-4507	NM_146662	258656	Mm.377619	NM_146662	ENSMUSG00000059429	Olfr365	MOR138-1	olfactory receptor 365	protein-coding
atf7ip_1_peak_27904	chr21	7480495	7480495	+	25.3584	NA	NA	NA	NA	NA
atf7ip_1_peak_1648	chr1	123120451	123120451	+	25.3438	NA	Intergenic	Lx7|LINE|L1	915306	NR_151524	102638832	Mm.112794	NR_151524	ENSMUSG00000099960	Gm28590	-	predicted gene 28590	ncRNA
atf7ip_1_peak_4812	chr1	228610085	228610085	+	25.3362	NA	Intergenic	Intergenic	-33433370	NM_007758	12902	Mm.235387	NM_007758	ENSMUSG00000026616	Cr2	C3DR|CD21|CD35|Cr-1|Cr-2|Cr1	complement receptor 2	protein-coding
atf7ip_1_peak_31485	chr4	49937228	49937228	+	25.329	NA	Intergenic	RMER19B|LTR|ERVK	-91459	NM_001033351	242443	Mm.440095	NM_001033351	ENSMUSG00000039579	Grin3a	6430537F04|A830097C19Rik|NMDAR-L|NR3A|mKIAA1973	glutamate receptor ionotropic, NMDA3A	protein-coding
atf7ip_1_peak_43597	chrUn_KI270438v1	108782	108782	+	25.3226	NA	NA	NA	NA	NA
atf7ip_1_peak_2789	chr1	123892009	123892009	+	25.3225	NA	intron (NM_199021, intron 2 of 25)	RLTR40|LTR|ERVK	153550	NM_199021	269109	Mm.417716	NM_199021	ENSMUSG00000036815	Dpp10	6430601K09Rik|DPP X|Dprp3	dipeptidylpeptidase 10	protein-coding
atf7ip_1_peak_3822	chr1	124599155	124599155	+	25.3225	NA	Intergenic	Intergenic	-553596	NM_199021	269109	Mm.417716	NM_199021	ENSMUSG00000036815	Dpp10	6430601K09Rik|DPP X|Dprp3	dipeptidylpeptidase 10	protein-coding
atf7ip_1_peak_3865	chr1	124631457	124631457	+	25.3225	NA	Intergenic	Intergenic	-585898	NM_199021	269109	Mm.417716	NM_199021	ENSMUSG00000036815	Dpp10	6430601K09Rik|DPP X|Dprp3	dipeptidylpeptidase 10	protein-coding
atf7ip_1_peak_22608	chr19	44164961	44164961	+	25.3139	NA	intron (NM_181422, intron 2 of 14)	intron (NM_181422, intron 2 of 14)	-18515	NM_028607	73689	Mm.124685	NM_028607	ENSMUSG00000057506	Bloc1s2	2410089B13Rik|BLOS2|Bloc1s2a	biogenesis of lysosomal organelles complex-1, subunit 2	protein-coding
atf7ip_1_peak_4082	chr1	124773945	124773945	+	25.3118	NA	Intergenic	Lx5b|LINE|L1	661782	NM_001205385	74117	Mm.183102	NM_023735	ENSMUSG00000026341	Actr3	1200003A09Rik|Arp3	ARP3 actin-related protein 3	protein-coding
atf7ip_1_peak_28413	chr22_KI270737v1_random	32962	32962	+	25.3038	NA	NA	NA	NA	NA
atf7ip_1_peak_22499	chr19	37251929	37251929	+	25.2999	NA	Intergenic	(CA)n|Simple_repeat|Simple_repeat	12166	NR_040299	77059	Mm.251476	NR_040298		4931408D14Rik	-	RIKEN cDNA 4931408D14 gene	ncRNA
atf7ip_1_peak_28216	chr22	21666202	21666202	+	25.2999	NA	NA	NA	NA	NA
atf7ip_1_peak_31098	chr4	17140151	17140151	+	25.2999	NA	Intergenic	L1M5|LINE|L1	-712742	NR_135158	17389	Mm.187315	NM_019724	ENSMUSG00000028226	Mmp16	MT-MMP 3|MT3-MMP|Mt3mmp	matrix metallopeptidase 16	protein-coding
atf7ip_1_peak_18588	chr17	24301637	24301637	+	25.2999	NA	intron (NM_001031621, intron 12 of 29)	L1M4|LINE|L1	45615	NM_001031621	381072	Mm.328842	NM_001031621	ENSMUSG00000035435	Abca17	-	ATP-binding cassette, sub-family A (ABC1), member 17	protein-coding
atf7ip_1_peak_31115	chr4	25223915	25223915	+	25.2999	NA	intron (NM_021318, intron 1 of 5)	intron (NM_021318, intron 1 of 5)	18296	NM_001355498	57756	Mm.87325	NM_021318	ENSMUSG00000028259	Fhl5	1700027G07Rik|Act	four and a half LIM domains 5	protein-coding
atf7ip_1_peak_14123	chr14	105398533	105398533	+	25.2999	NA	Intergenic	Intergenic	-29026	NR_045859	71362	Mm.410781	NR_045859	ENSMUSG00000115548	5430440P10Rik	-	RIKEN cDNA 5430440P10 gene	ncRNA
atf7ip_1_peak_43323	chr9	122913341	122913341	+	25.2999	NA	Intergenic	RLTR49|LTR|ERVK	-9737	NM_009544	22646	Mm.290595	NM_009544	ENSMUSG00000057895	Zfp105	AW557864	zinc finger protein 105	protein-coding
atf7ip_1_peak_28731	chr3	37996984	37996984	+	25.2999	NA	Intergenic	(TG)n|Simple_repeat|Simple_repeat	98171	NR_040559	626410	Mm.389417	NR_040559	ENSMUSG00000106461	Gm20755	-	predicted gene, 20755	ncRNA
atf7ip_1_peak_4122	chr1	125184493	125184493	+	25.2738	NA	Intergenic	L1_Mus1|LINE|L1	251234	NM_001205385	74117	Mm.183102	NM_023735	ENSMUSG00000026341	Actr3	1200003A09Rik|Arp3	ARP3 actin-related protein 3	protein-coding
atf7ip_1_peak_785	chr1	122515517	122515517	+	25.2727	NA	Intergenic	L1_Mus4|LINE|L1	310372	NR_151524	102638832	Mm.112794	NR_151524	ENSMUSG00000099960	Gm28590	-	predicted gene 28590	ncRNA
atf7ip_1_peak_1110	chr1	122741986	122741986	+	25.2437	NA	Intergenic	Intergenic	536841	NR_151524	102638832	Mm.112794	NR_151524	ENSMUSG00000099960	Gm28590	-	predicted gene 28590	ncRNA
atf7ip_1_peak_3850	chr1	124619435	124619435	+	25.2437	NA	Intergenic	B1_Mur3|SINE|Alu	-573876	NM_199021	269109	Mm.417716	NM_199021	ENSMUSG00000036815	Dpp10	6430601K09Rik|DPP X|Dprp3	dipeptidylpeptidase 10	protein-coding
atf7ip_1_peak_32588	chr4	50973507	50973507	+	25.2421	NA	Intergenic	Lx|LINE|L1	-243171	NM_001162865	74914	Mm.159368	NM_001162865	ENSMUSG00000039555	Cylc2	4930488P18Rik	cylicin, basic protein of sperm head cytoskeleton 2	protein-coding
atf7ip_1_peak_27871	chr21	5603493	5603493	+	25.2421	NA	NA	NA	NA	NA
atf7ip_1_peak_22482	chr19	36773077	36773077	+	25.2421	NA	Intergenic	B4|SINE|B4	-36473	NM_016854	53412	Mm.24724	NM_016854	ENSMUSG00000067279	Ppp1r3c	PTG|Ppp1r5	protein phosphatase 1, regulatory (inhibitor) subunit 3C	protein-coding
atf7ip_1_peak_4513	chr1	168710156	168710156	+	25.2421	NA	Intergenic	Intergenic	219513	NR_105766	102465178		NR_105766	ENSMUSG00000098407	Mir6348	Gm27412|mmu-mir-6348	microRNA 6348	ncRNA
atf7ip_1_peak_15828	chr15	90930139	90930139	+	25.2421	NA	Intergenic	Intergenic	-31663	NR_033583	20738	Mm.431547	NR_033583	ENSMUSG00000116210	Spn-ps	Cd43-ps	sialophorin, pseudogene	pseudo
atf7ip_1_peak_6271	chr10	49569235	49569235	+	25.2421	NA	intron (NM_001358866, intron 4 of 16)	intron (NM_001358866, intron 4 of 16)	218702	NM_001358866	14806	Mm.185993	NM_010349	ENSMUSG00000056073	Grik2	AW124492|C130030K03Rik|GluK2|Glur-6|Glur6|Glurbeta2	glutamate receptor, ionotropic, kainate 2 (beta 2)	protein-coding
atf7ip_1_peak_33667	chr4	165112360	165112360	+	25.2421	NA	Intergenic	Intergenic	8781234	NM_009485	22300	Mm.377117	NM_009485		Vmn2r123	V2r1	vomeronasal 2, receptor 123	protein-coding
atf7ip_1_peak_23003	chr2	28894397	28894397	+	25.2421	NA	intron (NM_001033294, intron 19 of 19)	intron (NM_001033294, intron 19 of 19)	18098	NM_001355435	54422	Mm.21390	NM_019446	ENSMUSG00000026805	Barhl1	Dres115|MBH2	BarH like homeobox 1	protein-coding
atf7ip_1_peak_9669	chr12	36028122	36028122	+	25.2421	NA	intron (NM_025359, intron 1 of 5)	B2_Mm1t|SINE|B2	14356	NM_025359	66109	Mm.254663	NM_025359	ENSMUSG00000020577	Tspan13	1100001I23Rik|NET-6|Tm4sf13	tetraspanin 13	protein-coding
atf7ip_1_peak_28067	chr21	32771994	32771994	+	25.2421	NA	NA	NA	NA	NA
atf7ip_1_peak_1018	chr1	122681620	122681620	+	25.2415	NA	Intergenic	RLTR17|LTR|ERVK	476475	NR_151524	102638832	Mm.112794	NR_151524	ENSMUSG00000099960	Gm28590	-	predicted gene 28590	ncRNA
atf7ip_1_peak_2055	chr1	123394904	123394904	+	25.2415	NA	intron (NM_199021, intron 13 of 25)	Lx8|LINE|L1	650655	NM_199021	269109	Mm.417716	NM_199021	ENSMUSG00000036815	Dpp10	6430601K09Rik|DPP X|Dprp3	dipeptidylpeptidase 10	protein-coding
atf7ip_1_peak_2674	chr1	123816804	123816804	+	25.2415	NA	intron (NM_199021, intron 3 of 25)	intron (NM_199021, intron 3 of 25)	228755	NM_199021	269109	Mm.417716	NM_199021	ENSMUSG00000036815	Dpp10	6430601K09Rik|DPP X|Dprp3	dipeptidylpeptidase 10	protein-coding
atf7ip_1_peak_816	chr1	122534770	122534770	+	25.2415	NA	Intergenic	Intergenic	329625	NR_151524	102638832	Mm.112794	NR_151524	ENSMUSG00000099960	Gm28590	-	predicted gene 28590	ncRNA
atf7ip_1_peak_2780	chr1	123885753	123885753	+	25.229	NA	intron (NM_199021, intron 2 of 25)	ORR1F|LTR|ERVL-MaLR	159806	NM_199021	269109	Mm.417716	NM_199021	ENSMUSG00000036815	Dpp10	6430601K09Rik|DPP X|Dprp3	dipeptidylpeptidase 10	protein-coding
atf7ip_1_peak_2551	chr1	123733077	123733077	+	25.229	NA	intron (NM_199021, intron 3 of 25)	(TATG)n|Simple_repeat|Simple_repeat	312482	NM_199021	269109	Mm.417716	NM_199021	ENSMUSG00000036815	Dpp10	6430601K09Rik|DPP X|Dprp3	dipeptidylpeptidase 10	protein-coding
atf7ip_1_peak_3936	chr1	124675117	124675117	+	25.2273	NA	Intergenic	B1_Mur2|SINE|Alu	-629558	NM_199021	269109	Mm.417716	NM_199021	ENSMUSG00000036815	Dpp10	6430601K09Rik|DPP X|Dprp3	dipeptidylpeptidase 10	protein-coding
atf7ip_1_peak_33646	chr4	155891274	155891274	+	25.2212	NA	promoter-TSS (NM_207223)	promoter-TSS (NM_207223)	488	NM_001033490	433813	Mm.259270	NM_001033490	ENSMUSG00000051557	Pusl1	2810021I11Rik|AI853843|D18346	pseudouridylate synthase-like 1	protein-coding
atf7ip_1_peak_19269	chr17	40819083	40819083	+	25.2034	NA	intron (NM_011269, intron 1 of 9)	L1_Mus2|LINE|L1	7934	NM_011269	19743	Mm.12961	NM_011269	ENSMUSG00000023926	Rhag	CD241|Rh50|Rh50A	Rhesus blood group-associated A glycoprotein	protein-coding
atf7ip_1_peak_6186	chr10	42080242	42080242	+	25.1975	NA	Intergenic	ORR1A3|LTR|ERVL-MaLR	-61860	NM_001034858	213402	Mm.211320	NM_001034858	ENSMUSG00000071324	Armc2	2610018I05Rik	armadillo repeat containing 2	protein-coding
atf7ip_1_peak_16144	chr16	34588187	34588187	+	25.1954	NA	Intergenic	IAPEz-int|LTR|ERVK	-63024	NM_030744	76378	Mm.23515	NM_030744	ENSMUSG00000022832	Ropn1	1700008N21Rik|ODF6|RHPNAP1|Rppn|ropporin	ropporin, rhophilin associated protein 1	protein-coding
atf7ip_1_peak_1720	chr1	123171130	123171130	+	25.1857	NA	Intergenic	Intergenic	874429	NM_199021	269109	Mm.417716	NM_199021	ENSMUSG00000036815	Dpp10	6430601K09Rik|DPP X|Dprp3	dipeptidylpeptidase 10	protein-coding
atf7ip_1_peak_27663	chr20	28497888	28497888	+	25.1853	NA	NA	NA	NA	NA
atf7ip_1_peak_19589	chr17_KI270729v1_random	24715	24715	+	25.1853	NA	NA	NA	NA	NA
atf7ip_1_peak_28378	chr22_KI270731v1_random	127258	127258	+	25.1644	NA	NA	NA	NA	NA
atf7ip_1_peak_17870	chr16	38275968	38275968	+	25.119	NA	intron (NM_001098404, intron 1 of 8)	RMER15|LTR|ERVL	18856	NM_001098404	18171	Mm.8509	NM_010936	ENSMUSG00000022809	Nr1i2	PXR|PXR.1|PXR.2|PXR1|SXR|mPXR	nuclear receptor subfamily 1, group I, member 2	protein-coding
atf7ip_1_peak_525	chr1	97042766	97042766	+	25.0924	NA	Intergenic	Lx4B|LINE|L1	-45206	NR_120500	67854	Mm.263706	NM_026413	ENSMUSG00000045463	Slco6b1	1700022M03Rik	solute carrier organic anion transporter family, member 6b1	ncRNA
atf7ip_1_peak_4057	chr1	124756145	124756145	+	25.073	NA	Intergenic	(TG)n|Simple_repeat|Simple_repeat	679582	NM_001205385	74117	Mm.183102	NM_023735	ENSMUSG00000026341	Actr3	1200003A09Rik|Arp3	ARP3 actin-related protein 3	protein-coding
atf7ip_1_peak_27952	chr21	8257477	8257477	+	25.0514	NA	NA	NA	NA	NA
atf7ip_1_peak_2132	chr1	123444685	123444685	+	25.0514	NA	intron (NM_199021, intron 8 of 25)	B3A|SINE|B2	600874	NM_199021	269109	Mm.417716	NM_199021	ENSMUSG00000036815	Dpp10	6430601K09Rik|DPP X|Dprp3	dipeptidylpeptidase 10	protein-coding
atf7ip_1_peak_3727	chr1	124533279	124533279	+	25.0514	NA	Intergenic	Intergenic	-487720	NM_199021	269109	Mm.417716	NM_199021	ENSMUSG00000036815	Dpp10	6430601K09Rik|DPP X|Dprp3	dipeptidylpeptidase 10	protein-coding
atf7ip_1_peak_22185	chr19	6425604	6425604	+	24.9989	NA	intron (NM_001205234, intron 1 of 22)	intron (NM_001205234, intron 1 of 22)	6866	NM_001205234	18190	Mm.329616	NM_020253	ENSMUSG00000033768	Nrxn2	6430591O13Rik|mKIAA0921	neurexin II	protein-coding
atf7ip_1_peak_3599	chr1	124445113	124445113	+	24.9858	NA	Intergenic	Intergenic	-399554	NM_199021	269109	Mm.417716	NM_199021	ENSMUSG00000036815	Dpp10	6430601K09Rik|DPP X|Dprp3	dipeptidylpeptidase 10	protein-coding
atf7ip_1_peak_3330	chr1	124264939	124264939	+	24.9858	NA	Intergenic	ORR1E|LTR|ERVL-MaLR	-219380	NM_199021	269109	Mm.417716	NM_199021	ENSMUSG00000036815	Dpp10	6430601K09Rik|DPP X|Dprp3	dipeptidylpeptidase 10	protein-coding
atf7ip_1_peak_3065	chr1	124083449	124083449	+	24.902	NA	Intergenic	Intergenic	-37890	NM_199021	269109	Mm.417716	NM_199021	ENSMUSG00000036815	Dpp10	6430601K09Rik|DPP X|Dprp3	dipeptidylpeptidase 10	protein-coding
atf7ip_1_peak_1747	chr1	123191212	123191212	+	24.8981	NA	Intergenic	L1Md_F2|LINE|L1	854347	NM_199021	269109	Mm.417716	NM_199021	ENSMUSG00000036815	Dpp10	6430601K09Rik|DPP X|Dprp3	dipeptidylpeptidase 10	protein-coding
atf7ip_1_peak_28237	chr22	27223607	27223607	+	24.8797	NA	NA	NA	NA	NA
atf7ip_1_peak_28181	chr22	18892496	18892496	+	24.8787	NA	NA	NA	NA	NA
atf7ip_1_peak_924	chr1	122615675	122615675	+	24.8705	NA	Intergenic	Intergenic	410530	NR_151524	102638832	Mm.112794	NR_151524	ENSMUSG00000099960	Gm28590	-	predicted gene 28590	ncRNA
atf7ip_1_peak_4077	chr1	124770982	124770982	+	24.848	NA	Intergenic	L1M2|LINE|L1	664745	NM_001205385	74117	Mm.183102	NM_023735	ENSMUSG00000026341	Actr3	1200003A09Rik|Arp3	ARP3 actin-related protein 3	protein-coding
atf7ip_1_peak_3495	chr1	124377229	124377229	+	24.8454	NA	Intergenic	RMER20B|LTR|ERVK	-331670	NM_199021	269109	Mm.417716	NM_199021	ENSMUSG00000036815	Dpp10	6430601K09Rik|DPP X|Dprp3	dipeptidylpeptidase 10	protein-coding
atf7ip_1_peak_8284	chr11	69253230	69253230	+	24.826	NA	Intergenic	Intergenic	-16208	NM_008192	14919	Mm.291816	NM_008192	ENSMUSG00000020890	Gucy2e	GC-E|GC1|ROS-GC1	guanylate cyclase 2e	protein-coding
atf7ip_1_peak_18705	chr17	24841628	24841628	+	24.826	NA	Intergenic	Intergenic	8674	NM_023480	68636	Mm.347964	NM_023480	ENSMUSG00000045316	Fahd1	1110025H10Rik|AV002085	fumarylacetoacetate hydrolase domain containing 1	protein-coding
atf7ip_1_peak_30738	chr3	129917586	129917586	+	24.826	NA	intron (NM_001293644, intron 4 of 6)	intron (NM_001293644, intron 4 of 6)	16171	NM_009811	12368	Mm.281379	NM_009811	ENSMUSG00000027997	Casp6	CASP-6|Mch2	caspase 6	protein-coding
atf7ip_1_peak_19142	chr17	26484596	26484596	+	24.826	NA	Intergenic	L1MB8|LINE|L1	23876	NM_013642	19252	Mm.239041	NM_013642	ENSMUSG00000024190	Dusp1	3CH134|MKP1|Ptpn16|U19515|erp|mkp-1	dual specificity phosphatase 1	protein-coding
atf7ip_1_peak_22200	chr19	8552923	8552923	+	24.826	NA	Intergenic	RMER1A|Other|Other	-38331	NM_001164634	19879	Mm.285294	NM_031194	ENSMUSG00000063796	Slc22a8	Oat3|Roct	solute carrier family 22 (organic anion transporter), member 8	protein-coding
atf7ip_1_peak_18927	chr17	25780777	25780777	+	24.826	NA	promoter-TSS (NR_105932)	promoter-TSS (NR_105932)	-31	NR_105932	102466776		NR_105932	ENSMUSG00000098329	Mir6966	Gm27272|mmu-mir-6966	microRNA 6966	ncRNA
atf7ip_1_peak_43731	chrX	49235488	49235488	+	24.826	NA	intron (NM_001271449, intron 2 of 15)	intron (NM_001271449, intron 2 of 15)	52754	NM_001271447	209224	Mm.327730	NM_145951	ENSMUSG00000031109	Enox2	APK1|Cova1|tNOX	ecto-NOX disulfide-thiol exchanger 2	protein-coding
atf7ip_1_peak_3173	chr1	124160098	124160098	+	24.8028	NA	Intergenic	ORR1D1-int|LTR|ERVL-MaLR	-114539	NM_199021	269109	Mm.417716	NM_199021	ENSMUSG00000036815	Dpp10	6430601K09Rik|DPP X|Dprp3	dipeptidylpeptidase 10	protein-coding
atf7ip_1_peak_1162	chr1	122778359	122778359	+	24.8028	NA	Intergenic	L1Md_F|LINE|L1	573214	NR_151524	102638832	Mm.112794	NR_151524	ENSMUSG00000099960	Gm28590	-	predicted gene 28590	ncRNA
atf7ip_1_peak_9327	chr12	35597240	35597240	+	24.8028	NA	Intergenic	RSINE1|SINE|B4	-62251	NM_013464	11622	Mm.341377	NM_013464	ENSMUSG00000019256	Ahr	Ah|Ahh|Ahre|In|bHLHe76	aryl-hydrocarbon receptor	protein-coding
atf7ip_1_peak_1020	chr1	122683095	122683095	+	24.7834	NA	Intergenic	Intergenic	477950	NR_151524	102638832	Mm.112794	NR_151524	ENSMUSG00000099960	Gm28590	-	predicted gene 28590	ncRNA
atf7ip_1_peak_31198	chr4	49118958	49118958	+	24.7648	NA	intron (NM_178756, intron 1 of 7)	intron (NM_178756, intron 1 of 7)	59496	NM_178756	272031	Mm.299460	NM_178756	ENSMUSG00000063446	Plppr1	E130309F12Rik|Lppr1|PRG-3|mKIAA4247	phospholipid phosphatase related 1	protein-coding
atf7ip_1_peak_2765	chr1	123875421	123875421	+	24.7641	NA	intron (NM_199021, intron 2 of 25)	L1Md_A|LINE|L1	170138	NM_199021	269109	Mm.417716	NM_199021	ENSMUSG00000036815	Dpp10	6430601K09Rik|DPP X|Dprp3	dipeptidylpeptidase 10	protein-coding
atf7ip_1_peak_3632	chr1	124465694	124465694	+	24.7569	NA	Intergenic	Intergenic	-420135	NM_199021	269109	Mm.417716	NM_199021	ENSMUSG00000036815	Dpp10	6430601K09Rik|DPP X|Dprp3	dipeptidylpeptidase 10	protein-coding
atf7ip_1_peak_13803	chr14	21511351	21511351	+	24.7421	NA	intron (NM_017479, intron 1 of 16)	intron (NM_017479, intron 1 of 16)	11566	NM_017479	54169	Mm.248967	NM_017479	ENSMUSG00000021767	Kat6b	AI507552|B130044K16Rik|MYST-4|Morf|Myst4|mKIAA0383|qkf|querkopf	K(lysine) acetyltransferase 6B	protein-coding
atf7ip_1_peak_17892	chr16	46401415	46401415	+	24.7337	NA	intron (NM_021496, intron 7 of 8)	L1M4b|LINE|L1	95552	NM_021497	58998	Mm.40477	NM_021495	ENSMUSG00000022656	Nectin3	2610301B19Rik|3000002N23Rik|4921513D19Rik|AA407785|AU016832|AW538082|CD113|Pvrl3	nectin cell adhesion molecule 3	protein-coding
atf7ip_1_peak_10592	chr12	37236176	37236176	+	24.7301	NA	Intergenic	Intergenic	-5463	NM_178767	319660	Mm.485540	NM_178767	ENSMUSG00000050103	Agmo	A530016O06Rik|AI790538|Tmem195	alkylglycerol monooxygenase	protein-coding
atf7ip_1_peak_27962	chr21	8397872	8397872	+	24.7294	NA	NA	NA	NA	NA
atf7ip_1_peak_27875	chr21	6217420	6217420	+	24.7049	NA	NA	NA	NA	NA
atf7ip_1_peak_15727	chr15	79920285	79920285	+	24.7049	NA	intron (NM_144811, intron 4 of 6)	intron (NM_144811, intron 4 of 6)	12361	NM_144811	52609	Mm.323442	NM_144811	ENSMUSG00000053411	Cbx7	1600014J01Rik|AI851678|D15Ertd417e	chromobox 7	protein-coding
atf7ip_1_peak_2978	chr1	124022032	124022032	+	24.6821	NA	intron (NM_199021, intron 1 of 25)	B1F2|SINE|Alu	23527	NM_199021	269109	Mm.417716	NM_199021	ENSMUSG00000036815	Dpp10	6430601K09Rik|DPP X|Dprp3	dipeptidylpeptidase 10	protein-coding
atf7ip_1_peak_4542	chr1	172859143	172859143	+	24.6764	NA	Intergenic	Intergenic	35911	NM_011318	20219	Mm.330510	NM_011318	ENSMUSG00000026542	Apcs	Sap	serum amyloid P-component	protein-coding
atf7ip_1_peak_2382	chr1	123615662	123615662	+	24.6722	NA	intron (NM_199021, intron 5 of 25)	MTD|LTR|ERVL-MaLR	429897	NM_199021	269109	Mm.417716	NM_199021	ENSMUSG00000036815	Dpp10	6430601K09Rik|DPP X|Dprp3	dipeptidylpeptidase 10	protein-coding
atf7ip_1_peak_3496	chr1	124378197	124378197	+	24.6722	NA	Intergenic	Intergenic	-332638	NM_199021	269109	Mm.417716	NM_199021	ENSMUSG00000036815	Dpp10	6430601K09Rik|DPP X|Dprp3	dipeptidylpeptidase 10	protein-coding
atf7ip_1_peak_13983	chr14	70947968	70947968	+	24.6693	NA	intron (NM_001302094, intron 3 of 7)	intron (NM_001302094, intron 3 of 7)	57861	NM_001302094	14586	Mm.32619	NM_008115	ENSMUSG00000022103	Gfra2	-	glial cell line derived neurotrophic factor family receptor alpha 2	protein-coding
atf7ip_1_peak_2562	chr1	123741302	123741302	+	24.6577	NA	intron (NM_199021, intron 3 of 25)	intron (NM_199021, intron 3 of 25)	304257	NM_199021	269109	Mm.417716	NM_199021	ENSMUSG00000036815	Dpp10	6430601K09Rik|DPP X|Dprp3	dipeptidylpeptidase 10	protein-coding
atf7ip_1_peak_1843	chr1	123250539	123250539	+	24.6577	NA	Intergenic	L1Md_F2|LINE|L1	795020	NM_199021	269109	Mm.417716	NM_199021	ENSMUSG00000036815	Dpp10	6430601K09Rik|DPP X|Dprp3	dipeptidylpeptidase 10	protein-coding
atf7ip_1_peak_27269	chr20	28153872	28153872	+	24.6551	NA	NA	NA	NA	NA
atf7ip_1_peak_23165	chr2	67917154	67917154	+	24.6471	NA	Intergenic	Intergenic	136111	NR_105752	102466627		NR_105752	ENSMUSG00000098734	Mir6335	Gm27836|mmu-mir-6335	microRNA 6335	ncRNA
atf7ip_1_peak_3706	chr1	124519619	124519619	+	24.6182	NA	Intergenic	Intergenic	-474060	NM_199021	269109	Mm.417716	NM_199021	ENSMUSG00000036815	Dpp10	6430601K09Rik|DPP X|Dprp3	dipeptidylpeptidase 10	protein-coding
atf7ip_1_peak_6135	chr10	41854934	41854934	+	24.6114	NA	intron (NM_001162908, intron 1 of 9)	intron (NM_001162908, intron 1 of 9)	-32505	NM_001013370	140742	Mm.139418	NM_001013370	ENSMUSG00000038332	Sesn1	1110002G11Rik|AU044290|Pa26|Sest1	sestrin 1	protein-coding
atf7ip_1_peak_22099	chr19	76443	76443	+	24.5821	NA	Intergenic	Intergenic	3121260	NR_045304	70011	Mm.393871	NR_045304	ENSMUSG00000100969	1700030N03Rik	1700087C08Rik	RIKEN cDNA 1700030N03 gene	ncRNA
atf7ip_1_peak_22086	chr18	79069030	79069030	+	24.5821	NA	intron (NM_053099, intron 2 of 5)	intron (NM_053099, intron 2 of 5)	40361	NM_053099	240427	Mm.312871	NM_053099	ENSMUSG00000024548	Setbp1	C130092E12|Seb|mKIAA0437	SET binding protein 1	protein-coding
atf7ip_1_peak_41451	chr9	39791744	39791744	+	24.5821	NA	Intergenic	MTD-int|LTR|ERVL-MaLR	-3633	NM_146826	258823	Mm.390131	NM_146826	ENSMUSG00000094254	Olfr969	MOR171-7	olfactory receptor 969	protein-coding
atf7ip_1_peak_12300	chr13	17192962	17192962	+	24.5821	NA	intron (NM_138654, intron 12 of 13)	intron (NM_138654, intron 12 of 13)	501803	NM_138654	192136	Mm.364180	NM_138654	ENSMUSG00000055137	Sugct	5033411D12Rik|D17907	succinyl-CoA glutarate-CoA transferase	protein-coding
atf7ip_1_peak_19636	chr18	8946311	8946311	+	24.5821	NA	Intergenic	ORR1A3|LTR|ERVL-MaLR	-266545	NM_008058	14370	Mm.184289	NM_008058	ENSMUSG00000036904	Fzd8	Fz8	frizzled class receptor 8	protein-coding
atf7ip_1_peak_43592	chrUn_KI270422v1	670	670	+	24.5668	NA	NA	NA	NA	NA
atf7ip_1_peak_2695	chr1	123831882	123831882	+	24.545	NA	intron (NM_199021, intron 3 of 25)	intron (NM_199021, intron 3 of 25)	213677	NM_199021	269109	Mm.417716	NM_199021	ENSMUSG00000036815	Dpp10	6430601K09Rik|DPP X|Dprp3	dipeptidylpeptidase 10	protein-coding
atf7ip_1_peak_3956	chr1	124687262	124687262	+	24.545	NA	Intergenic	Intergenic	-641703	NM_199021	269109	Mm.417716	NM_199021	ENSMUSG00000036815	Dpp10	6430601K09Rik|DPP X|Dprp3	dipeptidylpeptidase 10	protein-coding
atf7ip_1_peak_877	chr1	122580116	122580116	+	24.5261	NA	Intergenic	Intergenic	374971	NR_151524	102638832	Mm.112794	NR_151524	ENSMUSG00000099960	Gm28590	-	predicted gene 28590	ncRNA
atf7ip_1_peak_1038	chr1	122694930	122694930	+	24.5224	NA	Intergenic	Intergenic	489785	NR_151524	102638832	Mm.112794	NR_151524	ENSMUSG00000099960	Gm28590	-	predicted gene 28590	ncRNA
atf7ip_1_peak_16133	chr16	34572718	34572718	+	24.5223	NA	Intergenic	CpG	-58691	NM_001164268	545156	Mm.82274	NM_177357	ENSMUSG00000061751	Kalrn	2210407G14Rik|AV235988|DUET|E530005C20Rik|Gm539|Hapip|TRAD	kalirin, RhoGEF kinase	protein-coding
atf7ip_1_peak_6167	chr10	42068911	42068911	+	24.5101	NA	Intergenic	Intergenic	-50529	NM_001034858	213402	Mm.211320	NM_001034858	ENSMUSG00000071324	Armc2	2610018I05Rik	armadillo repeat containing 2	protein-coding
atf7ip_1_peak_3324	chr1	124258719	124258719	+	24.5065	NA	Intergenic	L1_Mus2|LINE|L1	-213160	NM_199021	269109	Mm.417716	NM_199021	ENSMUSG00000036815	Dpp10	6430601K09Rik|DPP X|Dprp3	dipeptidylpeptidase 10	protein-coding
atf7ip_1_peak_1353	chr1	122912798	122912798	+	24.5011	NA	Intergenic	Intergenic	707653	NR_151524	102638832	Mm.112794	NR_151524	ENSMUSG00000099960	Gm28590	-	predicted gene 28590	ncRNA
atf7ip_1_peak_22120	chr19	1266093	1266093	+	24.4803	NA	Intergenic	Intergenic	1931610	NR_045304	70011	Mm.393871	NR_045304	ENSMUSG00000100969	1700030N03Rik	1700087C08Rik	RIKEN cDNA 1700030N03 gene	ncRNA
atf7ip_1_peak_22001	chr18	47931483	47931483	+	24.4803	NA	intron (NR_045404, intron 1 of 3)	intron (NR_045404, intron 1 of 3)	8642	NR_045404	414127	Mm.450768	NR_045404		G630055G22Rik	-	RIKEN cDNA G630055G22 gene	ncRNA
atf7ip_1_peak_2535	chr1	123722101	123722101	+	24.4662	NA	intron (NM_199021, intron 3 of 25)	L1Md_F2|LINE|L1	323458	NM_199021	269109	Mm.417716	NM_199021	ENSMUSG00000036815	Dpp10	6430601K09Rik|DPP X|Dprp3	dipeptidylpeptidase 10	protein-coding
atf7ip_1_peak_887	chr1	122587919	122587919	+	24.4662	NA	Intergenic	B3A|SINE|B2	382774	NR_151524	102638832	Mm.112794	NR_151524	ENSMUSG00000099960	Gm28590	-	predicted gene 28590	ncRNA
atf7ip_1_peak_2021	chr1	123368751	123368751	+	24.4662	NA	intron (NM_199021, intron 17 of 25)	intron (NM_199021, intron 17 of 25)	676808	NM_199021	269109	Mm.417716	NM_199021	ENSMUSG00000036815	Dpp10	6430601K09Rik|DPP X|Dprp3	dipeptidylpeptidase 10	protein-coding
atf7ip_1_peak_4002	chr1	124716991	124716991	+	24.4662	NA	Intergenic	B3A|SINE|B2	-671432	NM_199021	269109	Mm.417716	NM_199021	ENSMUSG00000036815	Dpp10	6430601K09Rik|DPP X|Dprp3	dipeptidylpeptidase 10	protein-coding
atf7ip_1_peak_1473	chr1	122997484	122997484	+	24.4662	NA	Intergenic	Lx|LINE|L1	792339	NR_151524	102638832	Mm.112794	NR_151524	ENSMUSG00000099960	Gm28590	-	predicted gene 28590	ncRNA
atf7ip_1_peak_3525	chr1	124394276	124394276	+	24.4662	NA	Intergenic	MTD|LTR|ERVL-MaLR	-348717	NM_199021	269109	Mm.417716	NM_199021	ENSMUSG00000036815	Dpp10	6430601K09Rik|DPP X|Dprp3	dipeptidylpeptidase 10	protein-coding
atf7ip_1_peak_891	chr1	122592116	122592116	+	24.4662	NA	Intergenic	Intergenic	386971	NR_151524	102638832	Mm.112794	NR_151524	ENSMUSG00000099960	Gm28590	-	predicted gene 28590	ncRNA
atf7ip_1_peak_30594	chr3	93713524	93713524	+	24.4654	NA	Intergenic	RLTR13B1|LTR|ERVK	-37241	NM_148949	207213	Mm.425165	NM_148949	ENSMUSG00000094084	Tdpoz1	2cpoz56|Mapp2|Spopl1	TD and POZ domain containing 1	protein-coding
atf7ip_1_peak_15796	chr15	85234791	85234791	+	24.4621	NA	intron (NM_001347088, intron 8 of 14)	intron (NM_001347088, intron 8 of 14)	28783	NM_010180	14114	Mm.297992	NM_010180	ENSMUSG00000006369	Fbln1	-	fibulin 1	protein-coding
atf7ip_1_peak_1172	chr1	122784332	122784332	+	24.4603	NA	Intergenic	B4A|SINE|B4	579187	NR_151524	102638832	Mm.112794	NR_151524	ENSMUSG00000099960	Gm28590	-	predicted gene 28590	ncRNA
atf7ip_1_peak_3871	chr1	124635543	124635543	+	24.4603	NA	Intergenic	Lx|LINE|L1	-589984	NM_199021	269109	Mm.417716	NM_199021	ENSMUSG00000036815	Dpp10	6430601K09Rik|DPP X|Dprp3	dipeptidylpeptidase 10	protein-coding
atf7ip_1_peak_4149	chr1	143210920	143210920	+	24.4565	NA	Intergenic	Intergenic	-429777	NM_020025	26878	Mm.285580	NM_020025	ENSMUSG00000033849	B3galt2	-	UDP-Gal:betaGlcNAc beta 1,3-galactosyltransferase, polypeptide 2	protein-coding
atf7ip_1_peak_3408	chr1	124316019	124316019	+	24.4556	NA	Intergenic	Intergenic	-270460	NM_199021	269109	Mm.417716	NM_199021	ENSMUSG00000036815	Dpp10	6430601K09Rik|DPP X|Dprp3	dipeptidylpeptidase 10	protein-coding
atf7ip_1_peak_33922	chr5	49659871	49659871	+	24.4491	NA	Intergenic	Intergenic	-374212	NM_001199244	80334	Mm.160172	NM_030265	ENSMUSG00000029088	Kcnip4	AV032399|Calp|Calp250|KChIP4|KChIP4a	Kv channel interacting protein 4	protein-coding
atf7ip_1_peak_1937	chr1	123310624	123310624	+	24.4186	NA	Intergenic	Intergenic	734935	NM_199021	269109	Mm.417716	NM_199021	ENSMUSG00000036815	Dpp10	6430601K09Rik|DPP X|Dprp3	dipeptidylpeptidase 10	protein-coding
atf7ip_1_peak_33897	chr5	49617051	49617051	+	24.4186	NA	Intergenic	MTD|LTR|ERVL-MaLR	-331392	NM_001199244	80334	Mm.160172	NM_030265	ENSMUSG00000029088	Kcnip4	AV032399|Calp|Calp250|KChIP4|KChIP4a	Kv channel interacting protein 4	protein-coding
atf7ip_1_peak_1856	chr1	123257691	123257691	+	24.4171	NA	Intergenic	MTD|LTR|ERVL-MaLR	787868	NM_199021	269109	Mm.417716	NM_199021	ENSMUSG00000036815	Dpp10	6430601K09Rik|DPP X|Dprp3	dipeptidylpeptidase 10	protein-coding
atf7ip_1_peak_2998	chr1	124035346	124035346	+	24.4108	NA	intron (NM_199021, intron 1 of 25)	intron (NM_199021, intron 1 of 25)	10213	NM_199021	269109	Mm.417716	NM_199021	ENSMUSG00000036815	Dpp10	6430601K09Rik|DPP X|Dprp3	dipeptidylpeptidase 10	protein-coding
atf7ip_1_peak_31182	chr4	49102547	49102547	+	24.405	NA	intron (NM_178756, intron 1 of 7)	intron (NM_178756, intron 1 of 7)	43085	NM_178756	272031	Mm.299460	NM_178756	ENSMUSG00000063446	Plppr1	E130309F12Rik|Lppr1|PRG-3|mKIAA4247	phospholipid phosphatase related 1	protein-coding
atf7ip_1_peak_1702	chr1	123158738	123158738	+	24.4002	NA	Intergenic	MER5A|DNA|hAT-Charlie	886821	NM_199021	269109	Mm.417716	NM_199021	ENSMUSG00000036815	Dpp10	6430601K09Rik|DPP X|Dprp3	dipeptidylpeptidase 10	protein-coding
atf7ip_1_peak_4124	chr1	143185906	143185906	+	24.392	NA	Intergenic	L1Md_F|LINE|L1	-454791	NM_020025	26878	Mm.285580	NM_020025	ENSMUSG00000033849	B3galt2	-	UDP-Gal:betaGlcNAc beta 1,3-galactosyltransferase, polypeptide 2	protein-coding
atf7ip_1_peak_3724	chr1	124531405	124531405	+	24.3784	NA	Intergenic	ORR1D1|LTR|ERVL-MaLR	-485846	NM_199021	269109	Mm.417716	NM_199021	ENSMUSG00000036815	Dpp10	6430601K09Rik|DPP X|Dprp3	dipeptidylpeptidase 10	protein-coding
atf7ip_1_peak_2770	chr1	123879565	123879565	+	24.3784	NA	intron (NM_199021, intron 2 of 25)	L1Md_A|LINE|L1	165994	NM_199021	269109	Mm.417716	NM_199021	ENSMUSG00000036815	Dpp10	6430601K09Rik|DPP X|Dprp3	dipeptidylpeptidase 10	protein-coding
atf7ip_1_peak_44046	chrY	56700996	56700996	+	24.3703	NA	Intergenic	Intergenic	-486210	NM_201530	382301	Mm.304354	NM_201530	ENSMUSG00000101155	Sly	-	Sycp3 like Y-linked	protein-coding
atf7ip_1_peak_6448	chr10	94363006	94363006	+	24.3627	NA	intron (NM_001359762, intron 1 of 4)	IAPEz-int|LTR|ERVK	51057	NM_001359762	319880	Mm.23047	NM_172051	ENSMUSG00000020023	Tmcc3	A230066D03Rik|AW488095|C630016B22Rik|C88213|Gm1556|Tmcc1	transmembrane and coiled coil domains 3	protein-coding
atf7ip_1_peak_13843	chr14	34546847	34546847	+	24.3627	NA	intron (NM_001039071, intron 8 of 12)	intron (NM_001039071, intron 8 of 12)	-24046	NM_030062	78243	Mm.117483	NM_030062	ENSMUSG00000021797	9230112D13Rik	-	RIKEN cDNA 9230112D13 gene	protein-coding
atf7ip_1_peak_2360	chr1	123602466	123602466	+	24.3618	NA	intron (NM_199021, intron 5 of 25)	intron (NM_199021, intron 5 of 25)	443093	NM_199021	269109	Mm.417716	NM_199021	ENSMUSG00000036815	Dpp10	6430601K09Rik|DPP X|Dprp3	dipeptidylpeptidase 10	protein-coding
atf7ip_1_peak_3519	chr1	124391252	124391252	+	24.3618	NA	Intergenic	B4A|SINE|B4	-345693	NM_199021	269109	Mm.417716	NM_199021	ENSMUSG00000036815	Dpp10	6430601K09Rik|DPP X|Dprp3	dipeptidylpeptidase 10	protein-coding
atf7ip_1_peak_2976	chr1	124021137	124021137	+	24.3618	NA	intron (NM_199021, intron 1 of 25)	ORR1F|LTR|ERVL-MaLR	24422	NM_199021	269109	Mm.417716	NM_199021	ENSMUSG00000036815	Dpp10	6430601K09Rik|DPP X|Dprp3	dipeptidylpeptidase 10	protein-coding
atf7ip_1_peak_3769	chr1	124561320	124561320	+	24.3524	NA	Intergenic	L1Md_A|LINE|L1	-515761	NM_199021	269109	Mm.417716	NM_199021	ENSMUSG00000036815	Dpp10	6430601K09Rik|DPP X|Dprp3	dipeptidylpeptidase 10	protein-coding
atf7ip_1_peak_934	chr1	122624254	122624254	+	24.3524	NA	Intergenic	ORR1D2-int|LTR|ERVL-MaLR	419109	NR_151524	102638832	Mm.112794	NR_151524	ENSMUSG00000099960	Gm28590	-	predicted gene 28590	ncRNA
atf7ip_1_peak_2644	chr1	123794510	123794510	+	24.3524	NA	intron (NM_199021, intron 3 of 25)	(TC)n|Simple_repeat|Simple_repeat	251049	NM_199021	269109	Mm.417716	NM_199021	ENSMUSG00000036815	Dpp10	6430601K09Rik|DPP X|Dprp3	dipeptidylpeptidase 10	protein-coding
atf7ip_1_peak_3725	chr1	124532219	124532219	+	24.3423	NA	Intergenic	B3|SINE|B2	-486660	NM_199021	269109	Mm.417716	NM_199021	ENSMUSG00000036815	Dpp10	6430601K09Rik|DPP X|Dprp3	dipeptidylpeptidase 10	protein-coding
atf7ip_1_peak_1234	chr1	122827642	122827642	+	24.3423	NA	Intergenic	Lx5c|LINE|L1	622497	NR_151524	102638832	Mm.112794	NR_151524	ENSMUSG00000099960	Gm28590	-	predicted gene 28590	ncRNA
atf7ip_1_peak_12805	chr13	17575345	17575345	+	24.3423	NA	intron (NM_138654, intron 7 of 13)	Lx3C|LINE|L1	119420	NM_138654	192136	Mm.364180	NM_138654	ENSMUSG00000055137	Sugct	5033411D12Rik|D17907	succinyl-CoA glutarate-CoA transferase	protein-coding
atf7ip_1_peak_1231	chr1	122826066	122826066	+	24.3398	NA	Intergenic	Lx5c|LINE|L1	620921	NR_151524	102638832	Mm.112794	NR_151524	ENSMUSG00000099960	Gm28590	-	predicted gene 28590	ncRNA
atf7ip_1_peak_2861	chr1	123944191	123944191	+	24.3398	NA	intron (NM_199021, intron 1 of 25)	RSINE1|SINE|B4	101368	NM_199021	269109	Mm.417716	NM_199021	ENSMUSG00000036815	Dpp10	6430601K09Rik|DPP X|Dprp3	dipeptidylpeptidase 10	protein-coding
atf7ip_1_peak_3696	chr1	124511874	124511874	+	24.3398	NA	Intergenic	Intergenic	-466315	NM_199021	269109	Mm.417716	NM_199021	ENSMUSG00000036815	Dpp10	6430601K09Rik|DPP X|Dprp3	dipeptidylpeptidase 10	protein-coding
atf7ip_1_peak_18757	chr17	25059497	25059497	+	24.3339	NA	intron (NM_001001183, intron 2 of 2)	intron (NM_001001183, intron 2 of 2)	21617	NM_001001183	407831	Mm.34379	NM_001001183	ENSMUSG00000024168	Tmem204	-	transmembrane protein 204	protein-coding
atf7ip_1_peak_27895	chr21	7098718	7098718	+	24.3339	NA	NA	NA	NA	NA
atf7ip_1_peak_18244	chr17	19158777	19158777	+	24.3339	NA	Intergenic	L1Md_A|LINE|L1	105284	NM_001104550	224552	Mm.469860	NM_001104550	ENSMUSG00000096717	Vmn2r98	EG224552	vomeronasal 2, receptor 98	protein-coding
atf7ip_1_peak_22003	chr18	48728463	48728463	+	24.3321	NA	Intergenic	L1_Mur1|LINE|L1	683128	NM_001025388	433182	Mm.70666	NM_001025388	ENSMUSG00000059040	Eno1b	EG433182|Eno1|Gm5506	enolase 1B, retrotransposed	protein-coding
atf7ip_1_peak_3394	chr1	124305832	124305832	+	24.3048	NA	Intergenic	B3A|SINE|B2	-260273	NM_199021	269109	Mm.417716	NM_199021	ENSMUSG00000036815	Dpp10	6430601K09Rik|DPP X|Dprp3	dipeptidylpeptidase 10	protein-coding
atf7ip_1_peak_2724	chr1	123850270	123850270	+	24.3048	NA	intron (NM_199021, intron 3 of 25)	RMER5|LTR|ERV1	195289	NM_199021	269109	Mm.417716	NM_199021	ENSMUSG00000036815	Dpp10	6430601K09Rik|DPP X|Dprp3	dipeptidylpeptidase 10	protein-coding
atf7ip_1_peak_4756	chr1	221098306	221098306	+	24.2958	NA	Intergenic	Intergenic	-25921591	NM_007758	12902	Mm.235387	NM_007758	ENSMUSG00000026616	Cr2	C3DR|CD21|CD35|Cr-1|Cr-2|Cr1	complement receptor 2	protein-coding
atf7ip_1_peak_23192	chr2	71884557	71884557	+	24.2863	NA	intron (NM_001360002, intron 5 of 10)	B1_Mur4|SINE|Alu	9653	NM_001360002	228026	Mm.34411	NM_172665	ENSMUSG00000006494	Pdk1	B830012B01|D530020C15Rik	pyruvate dehydrogenase kinase, isoenzyme 1	protein-coding
atf7ip_1_peak_38578	chr7	101882122	101882122	+	24.2863	NA	intron (NM_001291353, intron 1 of 5)	intron (NM_001291353, intron 1 of 5)	797	NM_001291353	75430	Mm.284491	NM_027532	ENSMUSG00000030649	Anapc15	3200002M19Rik|6330414C15Rik|APC15	anaphase prompoting complex C subunit 15	protein-coding
atf7ip_1_peak_1155	chr1	122773478	122773478	+	24.2637	NA	Intergenic	L1Md_A|LINE|L1	568333	NR_151524	102638832	Mm.112794	NR_151524	ENSMUSG00000099960	Gm28590	-	predicted gene 28590	ncRNA
atf7ip_1_peak_4115	chr1	125177723	125177723	+	24.2373	NA	Intergenic	Intergenic	258004	NM_001205385	74117	Mm.183102	NM_023735	ENSMUSG00000026341	Actr3	1200003A09Rik|Arp3	ARP3 actin-related protein 3	protein-coding
atf7ip_1_peak_43912	chrX	155458410	155458410	+	24.1958	NA	Intergenic	ERVB7_2-LTR_MM|LTR|ERVK	-119950	NM_001313711	53381	Mm.247542	NM_016764	ENSMUSG00000025289	Prdx4	AOE372|Prx-iv|Prx4|TRANK	peroxiredoxin 4	protein-coding
atf7ip_1_peak_8499	chr11	130646536	130646536	+	24.195	NA	Intergenic	Intergenic	8816318	NM_029049	74675	Mm.61213	NM_029049	ENSMUSG00000039198	Ptchd3	4930451E13Rik|4933440L20Rik|RNDEu-3	patched domain containing 3	protein-coding
atf7ip_1_peak_5108	chr10	39968455	39968455	+	24.195	NA	3' UTR (NM_001001489, exon 4 of 4)	3' UTR (NM_001001489, exon 4 of 4)	-8302	NM_001173500	100041085	Mm.332530	NM_001173500	ENSMUSG00000071335	Mfsd4b3	G630090E17Rik|Naglt1c	major facilitator superfamily domain containing 4B3	protein-coding
atf7ip_1_peak_33782	chr5	16465832	16465832	+	24.195	NA	Intergenic	Intergenic	-87663	NM_001289458	15234	Mm.267078	NM_010427	ENSMUSG00000028864	Hgf	C230052L06Rik|HGF/SF|NK1|NK2|SF|SF/HGF	hepatocyte growth factor	protein-coding
atf7ip_1_peak_19256	chr17	39047161	39047161	+	24.195	NA	Intergenic	L1_Mus1|LINE|L1	10466	NM_001256050	100126776	Mm.471588	NM_001256050	ENSMUSG00000095625	Esp24	Gm21947	exocrine gland secreted peptide 24	protein-coding
atf7ip_1_peak_300	chr1	42658399	42658399	+	24.195	NA	intron (NR_027826, intron 3 of 3)	intron (NR_027826, intron 3 of 3)	36426	NR_027826	66297	Mm.45203	NM_183252	ENSMUSG00000060424	Pantr1	2610017I09Rik|Pou3f3os|linc-Brn1a	POU domain, class 3, transcription factor 3 adjacent noncoding transcript 1	ncRNA
atf7ip_1_peak_38736	chr7	149262195	149262195	+	24.195	NA	Intergenic	Intergenic	3947360	NM_203490	211578	Mm.370299	NM_203490	ENSMUSG00000051207	Mrgprd	Gm499|Mgrd|MrgD|TGR7	MAS-related GPR, member D	protein-coding
atf7ip_1_peak_17978	chr16	69385976	69385976	+	24.195	NA	Intergenic	L1Md_F2|LINE|L1	414405	NR_130991	78110	Mm.211406	NR_130991	ENSMUSG00000107073	4930428D20Rik	Gm43265	RIKEN cDNA 4930428D20 gene	ncRNA
atf7ip_1_peak_1778	chr1	123209629	123209629	+	24.193	NA	Intergenic	Intergenic	835930	NM_199021	269109	Mm.417716	NM_199021	ENSMUSG00000036815	Dpp10	6430601K09Rik|DPP X|Dprp3	dipeptidylpeptidase 10	protein-coding
atf7ip_1_peak_3702	chr1	124516960	124516960	+	24.1891	NA	Intergenic	MTD|LTR|ERVL-MaLR	-471401	NM_199021	269109	Mm.417716	NM_199021	ENSMUSG00000036815	Dpp10	6430601K09Rik|DPP X|Dprp3	dipeptidylpeptidase 10	protein-coding
atf7ip_1_peak_19179	chr17	26885828	26885828	+	24.1705	NA	Intergenic	Intergenic	-31263	NM_053173	16580	Mm.491138	NM_016761	ENSMUSG00000024301	Kifc5b	Hset|KNSL2|Kifc5a	kinesin family member C5B	protein-coding
atf7ip_1_peak_22866	chr1_KI270709v1_random	1315	1315	+	24.1695	NA	NA	NA	NA	NA
atf7ip_1_peak_1262	chr1	122845657	122845657	+	24.1331	NA	Intergenic	L2|LINE|L2	640512	NR_151524	102638832	Mm.112794	NR_151524	ENSMUSG00000099960	Gm28590	-	predicted gene 28590	ncRNA
atf7ip_1_peak_28208	chr22	21325389	21325389	+	24.096	NA	NA	NA	NA	NA
atf7ip_1_peak_13910	chr14	54489083	54489083	+	24.0651	NA	Intergenic	Intergenic	12983	NM_080726	140743	Mm.274727	NM_080726	ENSMUSG00000022176	Rem2	AW411893	rad and gem related GTP binding protein 2	protein-coding
atf7ip_1_peak_2169	chr1	123472148	123472148	+	24.0643	NA	intron (NM_199021, intron 7 of 25)	intron (NM_199021, intron 7 of 25)	573411	NM_199021	269109	Mm.417716	NM_199021	ENSMUSG00000036815	Dpp10	6430601K09Rik|DPP X|Dprp3	dipeptidylpeptidase 10	protein-coding
atf7ip_1_peak_15748	chr15	82355053	82355053	+	24.0643	NA	promoter-TSS (NM_025987)	promoter-TSS (NM_025987)	-762	NM_025987	67130	Mm.27570	NM_025987	ENSMUSG00000022450	Ndufa6	14kDa|2700038D15Rik|B230217P19Rik	NADH dehydrogenase (ubiquinone) 1 alpha subcomplex, 6 (B14)	protein-coding
atf7ip_1_peak_11953	chr13	16939469	16939469	+	24.0643	NA	intron (NM_138654, intron 13 of 13)	intron (NM_138654, intron 13 of 13)	755296	NM_138654	192136	Mm.364180	NM_138654	ENSMUSG00000055137	Sugct	5033411D12Rik|D17907	succinyl-CoA glutarate-CoA transferase	protein-coding
atf7ip_1_peak_25870	chr20	26940124	26940124	+	24.0643	NA	NA	NA	NA	NA
atf7ip_1_peak_4833	chr1	228637248	228637248	+	24.0643	NA	Intergenic	Intergenic	-33460533	NM_007758	12902	Mm.235387	NM_007758	ENSMUSG00000026616	Cr2	C3DR|CD21|CD35|Cr-1|Cr-2|Cr1	complement receptor 2	protein-coding
atf7ip_1_peak_2153	chr1	123460571	123460571	+	24.0643	NA	intron (NM_199021, intron 7 of 25)	MTEa|LTR|ERVL-MaLR	584988	NM_199021	269109	Mm.417716	NM_199021	ENSMUSG00000036815	Dpp10	6430601K09Rik|DPP X|Dprp3	dipeptidylpeptidase 10	protein-coding
atf7ip_1_peak_30797	chr3	150309801	150309801	+	24.0613	NA	Intergenic	Intergenic	714061	NR_039540	100628568		NR_039540	ENSMUSG00000092830	Mir3963	mmu-mir-3963|mu-mir-3963	microRNA 3963	ncRNA
atf7ip_1_peak_6285	chr10	51879352	51879352	+	24.0613	NA	Intergenic	L1Md_F2|LINE|L1	-122158	NR_045158	71090	Mm.72588	NM_027670	ENSMUSG00000062224	4933411G06Rik	-	Sumo1 pseudogene	pseudo
atf7ip_1_peak_961	chr1	122644011	122644011	+	23.9942	NA	Intergenic	Intergenic	438866	NR_151524	102638832	Mm.112794	NR_151524	ENSMUSG00000099960	Gm28590	-	predicted gene 28590	ncRNA
atf7ip_1_peak_1362	chr1	122920098	122920098	+	23.9942	NA	Intergenic	Lx|LINE|L1	714953	NR_151524	102638832	Mm.112794	NR_151524	ENSMUSG00000099960	Gm28590	-	predicted gene 28590	ncRNA
atf7ip_1_peak_4085	chr1	124776615	124776615	+	23.9867	NA	Intergenic	Intergenic	659112	NM_001205385	74117	Mm.183102	NM_023735	ENSMUSG00000026341	Actr3	1200003A09Rik|Arp3	ARP3 actin-related protein 3	protein-coding
atf7ip_1_peak_1751	chr1	123193411	123193411	+	23.9867	NA	Intergenic	Intergenic	852148	NM_199021	269109	Mm.417716	NM_199021	ENSMUSG00000036815	Dpp10	6430601K09Rik|DPP X|Dprp3	dipeptidylpeptidase 10	protein-coding
atf7ip_1_peak_10843	chr12	102120117	102120117	+	23.9827	NA	Intergenic	L1Md_A|LINE|L1	-8610	NM_172152	238384	Mm.312448	NM_172152	ENSMUSG00000041771	Slc24a4	A930002M03Rik|AW492432|NCKX4	solute carrier family 24 (sodium/potassium/calcium exchanger), member 4	protein-coding
atf7ip_1_peak_27675	chr20	28602906	28602906	+	23.9706	NA	NA	NA	NA	NA
atf7ip_1_peak_34366	chr5	150378582	150378582	+	23.9567	NA	intron (NM_172887, intron 14 of 60)	B1_Mur2|SINE|Alu	118652	NM_172887	320365	Mm.216590	NM_172887	ENSMUSG00000056602	Fry	13CDNA73|9330186A19Rik|AF346502|AI462658|C87180|D930046M03|cg003|mKIAA4143	FRY microtubule binding protein	protein-coding
atf7ip_1_peak_19300	chr17	43175369	43175369	+	23.9567	NA	Intergenic	Intergenic	-17078	NR_045153	545207	Mm.329050	NR_045153		E130008D07Rik	-	RIKEN cDNA E130008D07 gene	ncRNA
atf7ip_1_peak_23205	chr2	74472722	74472722	+	23.9567	NA	Intergenic	Intergenic	106226	NM_001110209	69605	Mm.156113	NM_027133	ENSMUSG00000009207	Lnpk	2310011O18Rik|4921514L11Rik|9530051D01Rik|AI666268|Lnp|Lnpk1|Ul|ulnaless	lunapark, ER junction formation factor	protein-coding
atf7ip_1_peak_34624	chr6	14841961	14841961	+	23.9567	NA	Intergenic	MLT1A0|LTR|ERVL-MaLR	-59388	NM_053242	114142	Mm.332919	NM_053242	ENSMUSG00000029563	Foxp2	2810043D05Rik|AI449000|CAG-16|D0Kist7	forkhead box P2	protein-coding
atf7ip_1_peak_22949	chr2	14757040	14757040	+	23.9507	NA	intron (NM_023116, intron 2 of 13)	intron (NM_023116, intron 2 of 13)	36398	NR_028497	625342	Mm.484784	NR_028497		Gm13315	-	lactate dehydrogenase A pseudogene	pseudo
atf7ip_1_peak_22847	chr19	58362474	58362474	+	23.9507	NA	intron (NM_001285457, intron 4 of 9)	intron (NM_001285457, intron 4 of 9)	66270	NR_040449	791347	Mm.452208	NR_040449		Gm10007	-	predicted gene 10007	ncRNA
atf7ip_1_peak_22372	chr19	20544975	20544975	+	23.9507	NA	intron (NR_045778, intron 1 of 2)	intron (NR_045778, intron 1 of 2)	7355	NR_045778	320155	Mm.447252	NR_045778	ENSMUSG00000114469	C730002L08Rik	-	RIKEN cDNA C730002L08 gene	ncRNA
atf7ip_1_peak_8466	chr11	124800454	124800454	+	23.9507	NA	Intergenic	Intergenic	2970236	NM_029049	74675	Mm.61213	NM_029049	ENSMUSG00000039198	Ptchd3	4930451E13Rik|4933440L20Rik|RNDEu-3	patched domain containing 3	protein-coding
atf7ip_1_peak_15840	chr15	92949789	92949789	+	23.9507	NA	Intergenic	Intergenic	325390	NM_001346785	223827	Mm.22819	NM_001033275	ENSMUSG00000036197	Gxylt1	Glt8d3|Gm1228|Gm87	glucoside xylosyltransferase 1	protein-coding
atf7ip_1_peak_429	chr1	70354843	70354843	+	23.9507	NA	intron (NM_025728, intron 4 of 7)	L1_Mus3|LINE|L1	-370872	NM_177164	320460	Mm.360649	NM_177164	ENSMUSG00000045648	Vwc2l	A830006F12Rik|Brl	von Willebrand factor C domain-containing protein 2-like	protein-coding
atf7ip_1_peak_4396	chr1	149850926	149850926	+	23.9507	NA	intron (NM_008869, intron 15 of 17)	ORR1A2|LTR|ERVL-MaLR	71513	NM_001305632	18783	Mm.4186	NM_008869	ENSMUSG00000056220	Pla2g4a	Pla2g4|cPLA2|cPLA2-alpha|cPLA2alpha	phospholipase A2, group IVA (cytosolic, calcium-dependent)	protein-coding
atf7ip_1_peak_3211	chr1	124186860	124186860	+	23.9507	NA	Intergenic	Intergenic	-141301	NM_199021	269109	Mm.417716	NM_199021	ENSMUSG00000036815	Dpp10	6430601K09Rik|DPP X|Dprp3	dipeptidylpeptidase 10	protein-coding
atf7ip_1_peak_2884	chr1	123960110	123960110	+	23.9507	NA	intron (NM_199021, intron 1 of 25)	intron (NM_199021, intron 1 of 25)	85449	NM_199021	269109	Mm.417716	NM_199021	ENSMUSG00000036815	Dpp10	6430601K09Rik|DPP X|Dprp3	dipeptidylpeptidase 10	protein-coding
atf7ip_1_peak_34202	chr5	115545285	115545285	+	23.9507	NA	intron (NM_011223, intron 3 of 10)	intron (NM_011223, intron 3 of 10)	-14182	NM_007475	11837	Mm.5286	NM_007475	ENSMUSG00000067274	Rplp0	36B4|Arbp|L10E	ribosomal protein, large, P0	protein-coding
atf7ip_1_peak_4172	chr1	143228964	143228964	+	23.9369	NA	Intergenic	Intergenic	-411733	NM_020025	26878	Mm.285580	NM_020025	ENSMUSG00000033849	B3galt2	-	UDP-Gal:betaGlcNAc beta 1,3-galactosyltransferase, polypeptide 2	protein-coding
atf7ip_1_peak_32003	chr4	50433694	50433694	+	23.9265	NA	Intergenic	Intergenic	-587925	NM_001033351	242443	Mm.440095	NM_001033351	ENSMUSG00000039579	Grin3a	6430537F04|A830097C19Rik|NMDAR-L|NR3A|mKIAA1973	glutamate receptor ionotropic, NMDA3A	protein-coding
atf7ip_1_peak_42836	chr9	60558916	60558916	+	23.9245	NA	Intergenic	Intergenic	-13034	NR_040463	100504561	Mm.410770	NR_040463	ENSMUSG00000111761	9230112J17Rik	-	RIKEN cDNA 9230112J17 gene	ncRNA
atf7ip_1_peak_32806	chr4	51191717	51191717	+	23.9245	NA	Intergenic	L1Md_F2|LINE|L1	-24961	NM_001162865	74914	Mm.159368	NM_001162865	ENSMUSG00000039555	Cylc2	4930488P18Rik	cylicin, basic protein of sperm head cytoskeleton 2	protein-coding
atf7ip_1_peak_38363	chr7	60819587	60819587	+	23.9245	NA	Intergenic	Intergenic	-369410	NM_001349690	20646	Mm.274995	NM_013670	ENSMUSG00000102252	Snrpn	2410045I01Rik|HCERN3|Peg4|SMN|sm-D|snRNP-N	small nuclear ribonucleoprotein N	protein-coding
atf7ip_1_peak_19618	chr18	3604920	3604920	+	23.921	NA	Intergenic	L1Md_F3|LINE|L1	96963	NM_026505	68010	Mm.284863	NM_026505	ENSMUSG00000024232	Bambi	2610003H06Rik	BMP and activin membrane-bound inhibitor	protein-coding
atf7ip_1_peak_6666	chr11	9384599	9384599	+	23.921	NA	intron (NM_178259, intron 31 of 61)	intron (NM_178259, intron 31 of 61)	192657	NM_178259	268379	Mm.39270	NM_178259	ENSMUSG00000004668	Abca13	9830132L24|A930002G16Rik|AI956815	ATP-binding cassette, sub-family A (ABC1), member 13	protein-coding
atf7ip_1_peak_12605	chr13	17405731	17405731	+	23.9206	NA	intron (NM_138654, intron 9 of 13)	L1_Rod|LINE|L1	289034	NM_138654	192136	Mm.364180	NM_138654	ENSMUSG00000055137	Sugct	5033411D12Rik|D17907	succinyl-CoA glutarate-CoA transferase	protein-coding
atf7ip_1_peak_38589	chr7	102572573	102572573	+	23.8625	NA	Intergenic	Intergenic	-5896	NM_147104	259108	Mm.377850	NM_147104	ENSMUSG00000073975	Olfr550	MOR16-1	olfactory receptor 550	protein-coding
atf7ip_1_peak_3026	chr1	124058021	124058021	+	23.8625	NA	Intergenic	Intergenic	-12462	NM_199021	269109	Mm.417716	NM_199021	ENSMUSG00000036815	Dpp10	6430601K09Rik|DPP X|Dprp3	dipeptidylpeptidase 10	protein-coding
atf7ip_1_peak_2089	chr1	123418767	123418767	+	23.8625	NA	intron (NM_199021, intron 10 of 25)	intron (NM_199021, intron 10 of 25)	626792	NM_199021	269109	Mm.417716	NM_199021	ENSMUSG00000036815	Dpp10	6430601K09Rik|DPP X|Dprp3	dipeptidylpeptidase 10	protein-coding
atf7ip_1_peak_4073	chr1	124768074	124768074	+	23.8598	NA	Intergenic	Intergenic	667653	NM_001205385	74117	Mm.183102	NM_023735	ENSMUSG00000026341	Actr3	1200003A09Rik|Arp3	ARP3 actin-related protein 3	protein-coding
atf7ip_1_peak_13773	chr13	113584265	113584265	+	23.8516	NA	Intergenic	MamRep4096|DNA|hAT?	34299	NM_130796	170625	Mm.33721	NM_130796	ENSMUSG00000042364	Snx18	Snag1	sorting nexin 18	protein-coding
atf7ip_1_peak_22825	chr19	57889053	57889053	+	23.8516	NA	intron (NM_181415, intron 26 of 28)	intron (NM_181415, intron 26 of 28)	-162114	NR_049196	100885835		NR_049196	ENSMUSG00000093757	Mir5623	Gm26068|mir-5623|mmu-mir-5623	microRNA 5623	ncRNA
atf7ip_1_peak_4153	chr1	143213937	143213937	+	23.8407	NA	Intergenic	MERVL_2A-int|LTR|ERVL	-426760	NM_020025	26878	Mm.285580	NM_020025	ENSMUSG00000033849	B3galt2	-	UDP-Gal:betaGlcNAc beta 1,3-galactosyltransferase, polypeptide 2	protein-coding
atf7ip_1_peak_2547	chr1	123730178	123730178	+	23.8345	NA	intron (NM_199021, intron 3 of 25)	intron (NM_199021, intron 3 of 25)	315381	NM_199021	269109	Mm.417716	NM_199021	ENSMUSG00000036815	Dpp10	6430601K09Rik|DPP X|Dprp3	dipeptidylpeptidase 10	protein-coding
atf7ip_1_peak_3297	chr1	124241665	124241665	+	23.8261	NA	Intergenic	Intergenic	-196106	NM_199021	269109	Mm.417716	NM_199021	ENSMUSG00000036815	Dpp10	6430601K09Rik|DPP X|Dprp3	dipeptidylpeptidase 10	protein-coding
atf7ip_1_peak_3069	chr1	124086193	124086193	+	23.8261	NA	Intergenic	L1Md_A|LINE|L1	-40634	NM_199021	269109	Mm.417716	NM_199021	ENSMUSG00000036815	Dpp10	6430601K09Rik|DPP X|Dprp3	dipeptidylpeptidase 10	protein-coding
atf7ip_1_peak_34445	chr5	170907880	170907880	+	23.8089	NA	Intergenic	Intergenic	-19256672	NM_027009	69263	Mm.12553	NM_027009	ENSMUSG00000033970	Rfc3	2810416I22Rik|38kDa|AU022547|Recc3	replication factor C (activator 1) 3	protein-coding
atf7ip_1_peak_3486	chr1	124371839	124371839	+	23.783	NA	Intergenic	Intergenic	-326280	NM_199021	269109	Mm.417716	NM_199021	ENSMUSG00000036815	Dpp10	6430601K09Rik|DPP X|Dprp3	dipeptidylpeptidase 10	protein-coding
atf7ip_1_peak_3643	chr1	124475845	124475845	+	23.7745	NA	Intergenic	IAPLTR4_I|LTR|ERVK	-430286	NM_199021	269109	Mm.417716	NM_199021	ENSMUSG00000036815	Dpp10	6430601K09Rik|DPP X|Dprp3	dipeptidylpeptidase 10	protein-coding
atf7ip_1_peak_34775	chr6	39600414	39600414	+	23.7633	NA	TTS (NM_001358797)	TTS (NM_001358797)	7849	NM_001358797	68198	Mm.29415	NM_026612	ENSMUSG00000002416	Ndufb2	1810011O01Rik|8kDa|AGGG|AI325567|CI-AGGG	NADH dehydrogenase (ubiquinone) 1 beta subcomplex, 2	protein-coding
atf7ip_1_peak_8413	chr11	114135044	114135044	+	23.7633	NA	Intergenic	Intergenic	-63214	NR_045930	73536	Mm.54275	NR_045930	ENSMUSG00000078600	1700092K14Rik	-	RIKEN cDNA 1700092K14 gene	ncRNA
atf7ip_1_peak_361	chr1	53112476	53112476	+	23.7633	NA	Intergenic	RLTR42-int|LTR|ERVK	50836	NM_010834	17700	Mm.3514	NM_010834	ENSMUSG00000026100	Mstn	Cmpt|Gdf8	myostatin	protein-coding
atf7ip_1_peak_2614	chr1	123775549	123775549	+	23.7544	NA	intron (NM_199021, intron 3 of 25)	PB1D7|SINE|Alu	270010	NM_199021	269109	Mm.417716	NM_199021	ENSMUSG00000036815	Dpp10	6430601K09Rik|DPP X|Dprp3	dipeptidylpeptidase 10	protein-coding
atf7ip_1_peak_28190	chr22	19891847	19891847	+	23.7157	NA	NA	NA	NA	NA
atf7ip_1_peak_33850	chr5	42950710	42950710	+	23.7053	NA	Intergenic	Lx8|LINE|L1	-282753	NM_001177379	231207	Mm.7233	NM_175937	ENSMUSG00000039782	Cpeb2	A630055H10Rik|Cpe-bp2	cytoplasmic polyadenylation element binding protein 2	protein-coding
atf7ip_1_peak_23197	chr2	73737344	73737344	+	23.7053	NA	intron (NM_001113246, intron 1 of 12)	L2|LINE|L2	38002	NM_001113246	108699	Mm.257073	NM_029716	ENSMUSG00000056486	Chn1	0610007I19Rik|0710001E19Rik|1700112L09Rik|2900046J01Rik|AI413815|ARHGAP2	chimerin 1	protein-coding
atf7ip_1_peak_26144	chr20	27171140	27171140	+	23.7047	NA	NA	NA	NA	NA
atf7ip_1_peak_772	chr1	122505970	122505970	+	23.6977	NA	Intergenic	MTEa|LTR|ERVL-MaLR	300825	NR_151524	102638832	Mm.112794	NR_151524	ENSMUSG00000099960	Gm28590	-	predicted gene 28590	ncRNA
atf7ip_1_peak_1505	chr1	123019464	123019464	+	23.6977	NA	Intergenic	Intergenic	814319	NR_151524	102638832	Mm.112794	NR_151524	ENSMUSG00000099960	Gm28590	-	predicted gene 28590	ncRNA
atf7ip_1_peak_25503	chr20	26600481	26600481	+	23.6817	NA	NA	NA	NA	NA
atf7ip_1_peak_18962	chr17	25920201	25920201	+	23.6771	NA	promoter-TSS (NM_139154)	promoter-TSS (NM_139154)	-487	NM_139154	224624	Mm.328872	NM_139154	ENSMUSG00000025730	Rab40c	RAR3	Rab40C, member RAS oncogene family	protein-coding
atf7ip_1_peak_25031	chr2	191014345	191014345	+	23.6767	NA	Intergenic	Intergenic	9023119	NM_001205282	672125	Mm.489571	NM_001205282	ENSMUSG00000098505	Gm14496	-	predicted gene 14496	protein-coding
atf7ip_1_peak_43313	chr9	120843049	120843049	+	23.6767	NA	Intergenic	Intergenic	72201	NR_040742	76402	Mm.436588	NR_040742	ENSMUSG00000100146	1700020M21Rik	-	RIKEN cDNA 1700020M21 gene	ncRNA
atf7ip_1_peak_19581	chr17_KI270729v1_random	3580	3580	+	23.671	NA	NA	NA	NA	NA
atf7ip_1_peak_38908	chr8	37822442	37822442	+	23.6597	NA	intron (NM_145841, intron 2 of 7)	RMER1A|Other|Other	429760	NR_029884	723860		NR_029884	ENSMUSG00000065457	Mir383	Mirn383|mir-383|mmu-mir-383	microRNA 383	ncRNA
atf7ip_1_peak_4307	chr1	146229112	146229112	+	23.6597	NA	Intergenic	B2_Mm2|SINE|B2	-266517	NM_001357571	215378	Mm.441817	NM_153539	ENSMUSG00000035131	Brinp3	B830045N13Rik|Fam5c	bone morphogenetic protein/retinoic acid inducible neural specific 3	protein-coding
atf7ip_1_peak_4320	chr1	146387118	146387118	+	23.6597	NA	Intergenic	Intergenic	-108511	NM_001357571	215378	Mm.441817	NM_153539	ENSMUSG00000035131	Brinp3	B830045N13Rik|Fam5c	bone morphogenetic protein/retinoic acid inducible neural specific 3	protein-coding
atf7ip_1_peak_38404	chr7	66921000	66921000	+	23.6597	NA	intron (NM_001033877, intron 7 of 22)	intron (NM_001033877, intron 7 of 22)	81265	NM_001033877	233332	Mm.445763	NM_001033877	ENSMUSG00000058145	Adamts17	AU023434	a disintegrin-like and metallopeptidase (reprolysin type) with thrombospondin type 1 motif, 17	protein-coding
atf7ip_1_peak_38760	chr7	156640562	156640562	+	23.6597	NA	Intergenic	Intergenic	11325727	NM_203490	211578	Mm.370299	NM_203490	ENSMUSG00000051207	Mrgprd	Gm499|Mgrd|MrgD|TGR7	MAS-related GPR, member D	protein-coding
atf7ip_1_peak_16085	chr16	30193660	30193660	+	23.6487	NA	Intergenic	Intergenic	73872	NM_027904	71756	Mm.290614	NM_027904	ENSMUSG00000023176	Cpn2	1300018K11Rik	carboxypeptidase N, polypeptide 2	protein-coding
atf7ip_1_peak_26685	chr20	27645259	27645259	+	23.6471	NA	NA	NA	NA	NA
atf7ip_1_peak_1081	chr1	122722721	122722721	+	23.6297	NA	Intergenic	Intergenic	517576	NR_151524	102638832	Mm.112794	NR_151524	ENSMUSG00000099960	Gm28590	-	predicted gene 28590	ncRNA
atf7ip_1_peak_800	chr1	122524518	122524518	+	23.6297	NA	Intergenic	L1_Mur2|LINE|L1	319373	NR_151524	102638832	Mm.112794	NR_151524	ENSMUSG00000099960	Gm28590	-	predicted gene 28590	ncRNA
atf7ip_1_peak_3794	chr1	124580504	124580504	+	23.6297	NA	Intergenic	Intergenic	-534945	NM_199021	269109	Mm.417716	NM_199021	ENSMUSG00000036815	Dpp10	6430601K09Rik|DPP X|Dprp3	dipeptidylpeptidase 10	protein-coding
atf7ip_1_peak_22729	chr19	52397824	52397824	+	23.6237	NA	Intergenic	Intergenic	133527	NM_008386	16333	Mm.46269	NM_008386	ENSMUSG00000035804	Ins1	Ins-1|Ins2-rs1	insulin I	protein-coding
atf7ip_1_peak_4176	chr1	143230995	143230995	+	23.6036	NA	Intergenic	RMER5|LTR|ERV1	-409702	NM_020025	26878	Mm.285580	NM_020025	ENSMUSG00000033849	B3galt2	-	UDP-Gal:betaGlcNAc beta 1,3-galactosyltransferase, polypeptide 2	protein-coding
atf7ip_1_peak_975	chr1	122653086	122653086	+	23.6025	NA	Intergenic	L1Md_T|LINE|L1	447941	NR_151524	102638832	Mm.112794	NR_151524	ENSMUSG00000099960	Gm28590	-	predicted gene 28590	ncRNA
atf7ip_1_peak_977	chr1	122654051	122654051	+	23.6025	NA	Intergenic	L1Md_T|LINE|L1	448906	NR_151524	102638832	Mm.112794	NR_151524	ENSMUSG00000099960	Gm28590	-	predicted gene 28590	ncRNA
atf7ip_1_peak_30584	chr3	93706519	93706519	+	23.5959	NA	Intergenic	Intergenic	-30236	NM_148949	207213	Mm.425165	NM_148949	ENSMUSG00000094084	Tdpoz1	2cpoz56|Mapp2|Spopl1	TD and POZ domain containing 1	protein-coding
atf7ip_1_peak_1760	chr1	123199576	123199576	+	23.5712	NA	Intergenic	L1Md_F2|LINE|L1	845983	NM_199021	269109	Mm.417716	NM_199021	ENSMUSG00000036815	Dpp10	6430601K09Rik|DPP X|Dprp3	dipeptidylpeptidase 10	protein-coding
atf7ip_1_peak_16142	chr16	34583425	34583425	+	23.5609	NA	Intergenic	IAPEz-int|LTR|ERVK	-67786	NM_030744	76378	Mm.23515	NM_030744	ENSMUSG00000022832	Ropn1	1700008N21Rik|ODF6|RHPNAP1|Rppn|ropporin	ropporin, rhophilin associated protein 1	protein-coding
atf7ip_1_peak_33510	chr4	102825866	102825866	+	23.5603	NA	intron (NM_144906, intron 1 of 23)	B3|SINE|B2	65731	NM_144906	73094	Mm.54201	NM_144906	ENSMUSG00000028524	Sgip1	3110007P09Rik|SGIP1alpha|gag	SH3-domain GRB2-like (endophilin) interacting protein 1	protein-coding
atf7ip_1_peak_4021	chr1	124729321	124729321	+	23.533	NA	Intergenic	L1_Mus3|LINE|L1	-683762	NM_199021	269109	Mm.417716	NM_199021	ENSMUSG00000036815	Dpp10	6430601K09Rik|DPP X|Dprp3	dipeptidylpeptidase 10	protein-coding
atf7ip_1_peak_1507	chr1	123020354	123020354	+	23.533	NA	Intergenic	L1_Mur3|LINE|L1	815209	NR_151524	102638832	Mm.112794	NR_151524	ENSMUSG00000099960	Gm28590	-	predicted gene 28590	ncRNA
atf7ip_1_peak_2305	chr1	123567646	123567646	+	23.5325	NA	intron (NM_199021, intron 5 of 25)	L1Md_A|LINE|L1	477913	NM_199021	269109	Mm.417716	NM_199021	ENSMUSG00000036815	Dpp10	6430601K09Rik|DPP X|Dprp3	dipeptidylpeptidase 10	protein-coding
atf7ip_1_peak_2873	chr1	123952470	123952470	+	23.5325	NA	intron (NM_199021, intron 1 of 25)	L1Md_F3|LINE|L1	93089	NM_199021	269109	Mm.417716	NM_199021	ENSMUSG00000036815	Dpp10	6430601K09Rik|DPP X|Dprp3	dipeptidylpeptidase 10	protein-coding
atf7ip_1_peak_2636	chr1	123790366	123790366	+	23.5233	NA	intron (NM_199021, intron 3 of 25)	intron (NM_199021, intron 3 of 25)	255193	NM_199021	269109	Mm.417716	NM_199021	ENSMUSG00000036815	Dpp10	6430601K09Rik|DPP X|Dprp3	dipeptidylpeptidase 10	protein-coding
atf7ip_1_peak_4221	chr1	143268642	143268642	+	23.5181	NA	Intergenic	Lx3A|LINE|L1	-372055	NM_020025	26878	Mm.285580	NM_020025	ENSMUSG00000033849	B3galt2	-	UDP-Gal:betaGlcNAc beta 1,3-galactosyltransferase, polypeptide 2	protein-coding
atf7ip_1_peak_3350	chr1	124276253	124276253	+	23.4867	NA	Intergenic	Intergenic	-230694	NM_199021	269109	Mm.417716	NM_199021	ENSMUSG00000036815	Dpp10	6430601K09Rik|DPP X|Dprp3	dipeptidylpeptidase 10	protein-coding
atf7ip_1_peak_3906	chr1	124656824	124656824	+	23.4833	NA	Intergenic	Intergenic	-611265	NM_199021	269109	Mm.417716	NM_199021	ENSMUSG00000036815	Dpp10	6430601K09Rik|DPP X|Dprp3	dipeptidylpeptidase 10	protein-coding
atf7ip_1_peak_15406	chr15	19780867	19780867	+	23.4792	NA	Intergenic	Intergenic	595494	NR_155419	102639102	Mm.463245	NR_155419	ENSMUSG00000115803	Gm35496	-	predicted gene, 35496	ncRNA
atf7ip_1_peak_38557	chr7	100087369	100087369	+	23.4738	NA	intron (NM_133692, intron 11 of 11)	B1_Mus1|SINE|Alu	34131	NM_133692	67967	Mm.37562	NM_133692	ENSMUSG00000030726	Pold3	2410142G14Rik|C85233|P66|P68	polymerase (DNA-directed), delta 3, accessory subunit	protein-coding
atf7ip_1_peak_1655	chr1	123126025	123126025	+	23.4633	NA	Intergenic	Intergenic	919534	NM_199021	269109	Mm.417716	NM_199021	ENSMUSG00000036815	Dpp10	6430601K09Rik|DPP X|Dprp3	dipeptidylpeptidase 10	protein-coding
atf7ip_1_peak_3664	chr1	124490948	124490948	+	23.4633	NA	Intergenic	U6|snRNA|snRNA	-445389	NM_199021	269109	Mm.417716	NM_199021	ENSMUSG00000036815	Dpp10	6430601K09Rik|DPP X|Dprp3	dipeptidylpeptidase 10	protein-coding
atf7ip_1_peak_1184	chr1	122791928	122791928	+	23.4617	NA	Intergenic	Intergenic	586783	NR_151524	102638832	Mm.112794	NR_151524	ENSMUSG00000099960	Gm28590	-	predicted gene 28590	ncRNA
atf7ip_1_peak_3472	chr1	124360781	124360781	+	23.4545	NA	Intergenic	L1Md_F3|LINE|L1	-315222	NM_199021	269109	Mm.417716	NM_199021	ENSMUSG00000036815	Dpp10	6430601K09Rik|DPP X|Dprp3	dipeptidylpeptidase 10	protein-coding
atf7ip_1_peak_2740	chr1	123860260	123860260	+	23.4545	NA	intron (NM_199021, intron 2 of 25)	L1Md_T|LINE|L1	185299	NM_199021	269109	Mm.417716	NM_199021	ENSMUSG00000036815	Dpp10	6430601K09Rik|DPP X|Dprp3	dipeptidylpeptidase 10	protein-coding
atf7ip_1_peak_22877	chr1_KI270709v1_random	9204	9204	+	23.4386	NA	NA	NA	NA	NA
atf7ip_1_peak_28672	chr3	16334981	16334981	+	23.4325	NA	Intergenic	Intergenic	151816	NM_001358042	229096	Mm.23834	NM_172677	ENSMUSG00000047213	Ythdf3	9130022A11Rik	YTH domain family 3	protein-coding
atf7ip_1_peak_22360	chr19	19821816	19821816	+	23.4325	NA	Intergenic	L1Md_F2|LINE|L1	568855	NM_010730	16952	Mm.248360	NM_010730	ENSMUSG00000024659	Anxa1	Anx-1|Anx-A1|C430014K04Rik|Lpc-1|Lpc1	annexin A1	protein-coding
atf7ip_1_peak_38519	chr7	92447449	92447449	+	23.4325	NA	3' UTR (NM_001243047, exon 11 of 11)	3' UTR (NM_001243047, exon 11 of 11)	-113700	NM_001162918	66365	Mm.21173	NM_025515	ENSMUSG00000030613	Ccdc90b	2310015N07Rik|C86558	coiled-coil domain containing 90B	protein-coding
atf7ip_1_peak_22722	chr19	52115750	52115750	+	23.4325	NA	Intergenic	Intergenic	-148547	NM_008386	16333	Mm.46269	NM_008386	ENSMUSG00000035804	Ins1	Ins-1|Ins2-rs1	insulin I	protein-coding
atf7ip_1_peak_1771	chr1	123204847	123204847	+	23.4152	NA	Intergenic	L1_Mus2|LINE|L1	840712	NM_199021	269109	Mm.417716	NM_199021	ENSMUSG00000036815	Dpp10	6430601K09Rik|DPP X|Dprp3	dipeptidylpeptidase 10	protein-coding
atf7ip_1_peak_1901	chr1	123288436	123288436	+	23.4152	NA	Intergenic	Intergenic	757123	NM_199021	269109	Mm.417716	NM_199021	ENSMUSG00000036815	Dpp10	6430601K09Rik|DPP X|Dprp3	dipeptidylpeptidase 10	protein-coding
atf7ip_1_peak_1210	chr1	122812408	122812408	+	23.4152	NA	Intergenic	Intergenic	607263	NR_151524	102638832	Mm.112794	NR_151524	ENSMUSG00000099960	Gm28590	-	predicted gene 28590	ncRNA
atf7ip_1_peak_41302	chr8	143635962	143635962	+	23.4017	NA	Intergenic	Intergenic	14372332	NM_001346808	102635552		NM_001346808		Gm32856	-	predicted gene, 32856	protein-coding
atf7ip_1_peak_32194	chr4	50605173	50605173	+	23.4011	NA	Intergenic	Intergenic	-611505	NM_001162865	74914	Mm.159368	NM_001162865	ENSMUSG00000039555	Cylc2	4930488P18Rik	cylicin, basic protein of sperm head cytoskeleton 2	protein-coding
[truncated: 42,248 more rows]

## Sheet: ATF7IP_2
PeakID (cmd=annotatePeaks.pl atf7ip_2_summits.bed mm10)	Chr	Start	End	Strand	Peak Score	Focus Ratio/Region Size	Annotation	Detailed Annotation	Distance to TSS	Nearest PromoterID	Entrez ID	Nearest Unigene	Nearest Refseq	Nearest Ensembl	Gene Name	Gene Alias	Gene Description	Gene Type
[truncated: 41,016 more rows]

[truncated: 6 more sheets: JUNB_1, JUNB_2, SP7_1, SP7_2, ZNF207_1, ZNF207_2]
