# Supplementary material for: Conserved transcription factors promote cell fate stability and restrict reprogramming potential in differentiated cells
Source: Nat Commun. 2023 Mar 27;14:1709. doi: 10.1038/s41467-023-37256-8 (PMC10043290; doi:10.1038/s41467-023-37256-8)
Supplement: Supplementary file 7 — Supplementary Data 4 [file 41467_2023_37256_MOESM7_ESM.xlsx]

## Sheet: Atf7ip
Motif Name	Consensus	P-value	Log P-value	q-value (Benjamini)	# of Target Sequences with Motif(of 9521)	% of Target Sequences with Motif	# of Background Sequences with Motif(of 39919)	% of Background Sequences with Motif
Fra1(bZIP)/BT549-Fra1-ChIP-Seq(GSE46166)/Homer	NNATGASTCATH	1e-838	-1931	0	2306	0.2422	1281.4	0.0321
Atf3(bZIP)/GBM-ATF3-ChIP-Seq(GSE33912)/Homer	DATGASTCATHN	1e-837	-1928	0	2448	0.2571	1525.9	0.0382
BATF(bZIP)/Th17-BATF-ChIP-Seq(GSE39756)/Homer	DATGASTCAT	1e-835	-1924	0	2424	0.2545	1488.8	0.0373
JunB(bZIP)/DendriticCells-Junb-ChIP-Seq(GSE36099)/Homer	RATGASTCAT	1e-820	-1889	0	2239	0.2351	1220.7	0.0306
Fra2(bZIP)/Striatum-Fra2-ChIP-Seq(GSE43429)/Homer	GGATGACTCATC	1e-819	-1886	0	2124	0.223	1042.6	0.0261
AP-1(bZIP)/ThioMac-PU.1-ChIP-Seq(GSE21512)/Homer	VTGACTCATC	1e-819	-1886	0	2523	0.2649	1714.6	0.043
Fosl2(bZIP)/3T3L1-Fosl2-ChIP-Seq(GSE56872)/Homer	NATGASTCABNN	1e-714	-1645	0	1650	0.1733	604.9	0.0152
ERG(ETS)/VCaP-ERG-ChIP-Seq(GSE14097)/Homer	ACAGGAAGTG	1e-676	-1557	0	3206	0.3367	3774.2	0.0945
Jun-AP1(bZIP)/K562-cJun-ChIP-Seq(GSE31477)/Homer	GATGASTCATCN	1e-645	-1487	0	1363	0.1431	382.5	0.0096
ETS1(ETS)/Jurkat-ETS1-ChIP-Seq(GSE17954)/Homer	ACAGGAAGTG	1e-595	-1371	0	2789	0.2929	3164.6	0.0793
Etv2(ETS)/ES-ER71-ChIP-Seq(GSE59402)/Homer(0.967)	NNAYTTCCTGHN	1e-593	-1366	0	2346	0.2464	2177	0.0545
GABPA(ETS)/Jurkat-GABPa-ChIP-Seq(GSE17954)/Homer	RACCGGAAGT	1e-564	-1299	0	2779	0.2918	3300	0.0827
ETV1(ETS)/GIST48-ETV1-ChIP-Seq(GSE22441)/Homer	AACCGGAAGT	1e-553	-1275	0	3325	0.3492	4777.1	0.1197
Elf4(ETS)/BMDM-Elf4-ChIP-Seq(GSE88699)/Homer	ACTTCCKGKT	1e-535	-1233	0	2528	0.2655	2844.7	0.0713
ETS(ETS)/Promoter/Homer	AACCGGAAGT	1e-527	-1214	0	1880	0.1974	1493.7	0.0374
ETV4(ETS)/HepG2-ETV4-ChIP-Seq(ENCODE)/Homer	ACCGGAAGTG	1e-481	-1109	0	3350	0.3518	5330.1	0.1335
Fli1(ETS)/CD8-FLI-ChIP-Seq(GSE20898)/Homer	NRYTTCCGGH	1e-475	-1094	0	3353	0.3521	5386.9	0.1349
EWS:FLI1-fusion(ETS)/SK_N_MC-EWS:FLI1-ChIP-Seq(SRA014231)/Homer	VACAGGAAAT	1e-461	-1062	0	1746	0.1833	1481.7	0.0371
ELF1(ETS)/Jurkat-ELF1-ChIP-Seq(SRA014231)/Homer	AVCCGGAAGT	1e-460	-1060	0	2418	0.2539	2973.4	0.0745
EHF(ETS)/LoVo-EHF-ChIP-Seq(GSE49402)/Homer	AVCAGGAAGT	1e-447	-1031	0	2424	0.2545	3057.2	0.0766
Elk1(ETS)/Hela-Elk1-ChIP-Seq(GSE31477)/Homer	HACTTCCGGY	1e-445	-1027	0	2703	0.2838	3781.8	0.0947
Elk4(ETS)/Hela-Elk4-ChIP-Seq(GSE31477)/Homer	NRYTTCCGGY	1e-363	-836.4	0	2740	0.2877	4452.4	0.1115
Bach2(bZIP)/OCILy7-Bach2-ChIP-Seq(GSE44420)/Homer	TGCTGAGTCA	1e-342	-789.7	0	854	0.0897	346.9	0.0087
Sp1(Zf)/Promoter/Homer	GGCCCCGCCCCC	1e-301	-694	0	1542	0.1619	1768.5	0.0443
ELF3(ETS)/PDAC-ELF3-ChIP-Seq(GSE64557)/Homer	ANCAGGAAGT	1e-253	-584	0	1224	0.1285	1308.2	0.0328
ELF5(ETS)/T47D-ELF5-ChIP-Seq(GSE30407)/Homer	ACVAGGAAGT	1e-251	-579.8	0	1490	0.1565	1926.8	0.0483
Sp5(Zf)/mES-Sp5.Flag-ChIP-Seq(GSE72989)/Homer	RGKGGGCGGAGC	1e-250	-576.5	0	2710	0.2846	5340.3	0.1338
SPDEF(ETS)/VCaP-SPDEF-ChIP-Seq(SRA014231)/Homer	ASWTCCTGBT	1e-244	-562	0	1829	0.1921	2840.7	0.0712
EWS:ERG-fusion(ETS)/CADO_ES1-EWS:ERG-ChIP-Seq(SRA014231)/Homer	ATTTCCTGTN	1e-236	-544.1	0	1154	0.1212	1243.5	0.0312
TEAD(TEA)/Fibroblast-PU.1-ChIP-Seq(Unpublished)/Homer	YCWGGAATGY	1e-223	-515.7	0	1139	0.1196	1273.8	0.0319
PU.1-IRF(ETS:IRF)/Bcell-PU.1-ChIP-Seq(GSE21512)/Homer	MGGAAGTGAAAC	1e-201	-464.4	0	1662	0.1745	2718.7	0.0681
KLF3(Zf)/MEF-Klf3-ChIP-Seq(GSE44748)/Homer	NRGCCCCRCCCHBNN	1e-199	-459.8	0	1523	0.1599	2361.4	0.0592
SCL(bHLH)/HPC7-Scl-ChIP-Seq(GSE13511)/Homer	AVCAGCTG	1e-197	-455.3	0	4329	0.4546	11621.2	0.2911
TEAD1(TEAD)/HepG2-TEAD1-ChIP-Seq(Encode)/Homer	CYRCATTCCA	1e-194	-447.1	0	1590	0.167	2583.1	0.0647
TEAD4(TEA)/Tropoblast-Tead4-ChIP-Seq(GSE37350)/Homer	CCWGGAATGY	1e-183	-422.7	0	1469	0.1543	2342.5	0.0587
Bcl6(Zf)/Liver-Bcl6-ChIP-Seq(GSE31578)/Homer	NNNCTTTCCAGGAAA	1e-174	-401.5	0	1256	0.1319	1855.8	0.0465
TEAD3(TEA)/HepG2-TEAD3-ChIP-Seq(Encode)/Homer	TRCATTCCAG	1e-169	-390.9	0	1788	0.1878	3358.7	0.0841
Ronin(THAP)/ES-Thap11-ChIP-Seq(GSE51522)/Homer	RACTACAACTCCCAGVAKGC	1e-161	-372	0	251	0.0264	12.4	0.0003
KLF14(Zf)/HEK293-KLF14.GFP-ChIP-Seq(GSE58341)/Homer	RGKGGGCGKGGC	1e-161	-371.7	0	3530	0.3707	9236.7	0.2314
KLF5(Zf)/LoVo-KLF5-ChIP-Seq(GSE49402)/Homer	DGGGYGKGGC	1e-156	-360.3	0	2892	0.3037	7058.6	0.1768
Klf9(Zf)/GBM-Klf9-ChIP-Seq(GSE62211)/Homer	GCCACRCCCACY	1e-154	-356.5	0	1125	0.1181	1663.6	0.0417
Sp2(Zf)/HEK293-Sp2.eGFP-ChIP-Seq(Encode)/Homer	YGGCCCCGCCCC	1e-153	-353.1	0	3286	0.3451	8486.9	0.2126
TEAD2(TEA)/Py2T-Tead2-ChIP-Seq(GSE55709)/Homer	CCWGGAATGY	1e-152	-350.4	0	890	0.0935	1110.8	0.0278
GFY-Staf(?,Zf)/Promoter/Homer	RACTACAATTCCCAGAAKGC	1e-149	-344.4	0	288	0.0302	53.7	0.0013
MafK(bZIP)/C2C12-MafK-ChIP-Seq(GSE36030)/Homer	GCTGASTCAGCA	1e-144	-332.7	0	522	0.0548	389.7	0.0098
Stat3(Stat)/mES-Stat3-ChIP-Seq(GSE11431)/Homer	CTTCCGGGAA	1e-141	-326.2	0	881	0.0925	1153.2	0.0289
PU.1(ETS)/ThioMac-PU.1-ChIP-Seq(GSE21512)/Homer	AGAGGAAGTG	1e-141	-325.3	0	851	0.0894	1085.6	0.0272
VRN1(ABI3VP1)/col-VRN1-DAP-Seq(GSE60143)/Homer	TTTTTTTTTT	1e-138	-319.6	0	312	0.0328	95.6	0.0024
Ets1-distal(ETS)/CD4+-PolII-ChIP-Seq(Barski_et_al.)/Homer	MACAGGAAGT	1e-137	-317.2	0	559	0.0587	482.6	0.0121
NF-E2(bZIP)/K562-NFE2-ChIP-Seq(GSE31477)/Homer	GATGACTCAGCA	1e-135	-313	0	309	0.0324	97.9	0.0025
Bach1(bZIP)/K562-Bach1-ChIP-Seq(GSE31477)/Homer	AWWNTGCTGAGTCAT	1e-129	-299.2	0	285	0.0299	81.8	0.002
SeqBias: GA-repeat	GAGAGAGAGA	1e-124	-285.7	0	5997	0.6297	19769.2	0.4952
NRF1(NRF)/MCF7-NRF1-ChIP-Seq(Unpublished)/Homer	CTGCGCATGCGC	1e-118	-273.3	0	658	0.0691	778.1	0.0195
Nrf2(bZIP)/Lymphoblast-Nrf2-ChIP-Seq(GSE37589)/Homer	HTGCTGAGTCAT	1e-117	-271.7	0	269	0.0282	85	0.0021
Ap4(bHLH)/AML-Tfap4-ChIP-Seq(GSE45738)/Homer	NAHCAGCTGD	1e-117	-271.1	0	1364	0.1432	2644.4	0.0662
KLF6(Zf)/PDAC-KLF6-ChIP-Seq(GSE64557)/Homer	MKGGGYGTGGCC	1e-108	-250.9	0	2393	0.2513	6068.3	0.152
Stat3+il21(Stat)/CD4-Stat3-ChIP-Seq(GSE19198)/Homer	SVYTTCCNGGAARB	1e-108	-250.9	0	863	0.0906	1337.3	0.0335
ZNF143|STAF(Zf)/CUTLL-ZNF143-ChIP-Seq(GSE29600)/Homer	ATTTCCCAGVAKSCY	1e-108	-248.9	0	549	0.0576	599	0.015
YY1(Zf)/Promoter/Homer	CAAGATGGCGGC	1e-108	-248.8	0	272	0.0286	109.5	0.0027
c-Jun-CRE(bZIP)/K562-cJun-ChIP-Seq(GSE31477)/Homer	ATGACGTCATCY	1e-105	-243.8	0	505	0.053	517.4	0.013
NFE2L2(bZIP)/HepG2-NFE2L2-ChIP-Seq(Encode)/Homer	AWWWTGCTGAGTCAT	1e-105	-243.5	0	252	0.0265	89.1	0.0022
GAGA-repeat/SacCer-Promoters/Homer	CTYTCTYTCTCTCTC	1e-104	-241.6	0	3538	0.3715	10279.2	0.2575
PIF4(bHLH)/Seedling-PIF4-ChIP-Seq(GSE35315)/Homer	NNBCACGTGN	1e-104	-241.4	0	1708	0.1794	3854.8	0.0966
STAT4(Stat)/CD4-Stat4-ChIP-Seq(GSE22104)/Homer	NYTTCCWGGAAR	1e-104	-240.4	0	964	0.1012	1642.4	0.0411
ETS:RUNX(ETS,Runt)/Jurkat-RUNX1-ChIP-Seq(GSE17954)/Homer	RCAGGATGTGGT	1e-100	-232.2	0	324	0.034	203.2	0.0051
ZNF416(Zf)/HEK293-ZNF416.GFP-ChIP-Seq(GSE58341)/Homer	WDNCTGGGCA	1e-98	-226.9	0	1381	0.145	2912.8	0.073
Foxo1(Forkhead)/RAW-Foxo1-ChIP-Seq(Fan_et_al.)/Homer	CTGTTTAC	1e-97	-223.5	0	1882	0.1976	4531.9	0.1135
MyoD(bHLH)/Myotube-MyoD-ChIP-Seq(GSE21614)/Homer	RRCAGCTGYTSY	1e-96	-222.8	0	901	0.0946	1539.1	0.0386
PIF5ox(bHLH)/Arabidopsis-PIF5ox-ChIP-Seq(GSE35062)/Homer	BCACGTGVDN	1e-96	-222.7	0	1522	0.1598	3373.4	0.0845
Tcf21(bHLH)/ArterySmoothMuscle-Tcf21-ChIP-Seq(GSE61369)/Homer	NAACAGCTGG	1e-96	-222.6	0	1072	0.1126	2017.7	0.0505
Atf2(bZIP)/3T3L1-Atf2-ChIP-Seq(GSE56872)/Homer	NRRTGACGTCAT	1e-96	-221.8	0	552	0.058	669.7	0.0168
GFY(?)/Promoter/Homer	ACTACAATTCCC	1e-95	-220.1	0	276	0.029	146	0.0037
RUNX1(Runt)/Jurkat-RUNX1-ChIP-Seq(GSE29180)/Homer	AAACCACARM	1e-93	-215.9	0	1253	0.1316	2581.3	0.0647
Usf2(bHLH)/C2C12-Usf2-ChIP-Seq(GSE36030)/Homer	GTCACGTGGT	1e-92	-212.2	0	711	0.0747	1078.9	0.027
Rbpj1(?)/Panc1-Rbpj1-ChIP-Seq(GSE47459)/Homer	HTTTCCCASG	1e-91	-211.3	0	1443	0.1515	3190.5	0.0799
KLF10(Zf)/HEK293-KLF10.GFP-ChIP-Seq(GSE58341)/Homer	GGGGGTGTGTCC	1e-91	-211.3	0	1031	0.1083	1950.5	0.0489
MafB(bZIP)/BMM-Mafb-ChIP-Seq(GSE75722)/Homer	WNTGCTGASTCAGCANWTTY	1e-91	-210.5	0	529	0.0555	646.5	0.0162
BIM2(bHLH)/col-BIM2-DAP-Seq(GSE60143)/Homer	NNNNCACGTGNN	1e-91	-210	0	1337	0.1404	2868.7	0.0719
RUNX-AML(Runt)/CD4+-PolII-ChIP-Seq(Barski_et_al.)/Homer	GCTGTGGTTW	1e-90	-207.8	0	896	0.0941	1585.5	0.0397
TCF4(bHLH)/SHSY5Y-TCF4-ChIP-Seq(GSE96915)/Homer	SMCATCTGKH	1e-86	-198.7	0	1551	0.1629	3609.1	0.0904
USF1(bHLH)/GM12878-Usf1-ChIP-Seq(GSE32465)/Homer	SGTCACGTGR	1e-83	-191.8	0	991	0.1041	1924.6	0.0482
Max(bHLH)/K562-Max-ChIP-Seq(GSE31477)/Homer	RCCACGTGGYYN	1e-83	-191.7	0	1127	0.1183	2326.6	0.0583
Atf7(bZIP)/3T3L1-Atf7-ChIP-Seq(GSE56872)/Homer	NGRTGACGTCAY	1e-83	-191.1	0	730	0.0767	1201.4	0.0301
JunD(bZIP)/K562-JunD-ChIP-Seq/Homer	ATGACGTCATCN	1e-76	-176.3	0	225	0.0236	122.1	0.0031
RLR1?/SacCer-Promoters/Homer	WTTTTCYYTTTT	1e-75	-174.7	0	595	0.0625	909	0.0228
MNT(bHLH)/HepG2-MNT-ChIP-Seq(Encode)/Homer	DGCACACGTG	1e-74	-172.2	0	1369	0.1438	3191.8	0.08
Tcf12(bHLH)/GM12878-Tcf12-ChIP-Seq(GSE32465)/Homer	VCAGCTGYTG	1e-74	-171.9	0	1005	0.1055	2063.5	0.0517
Atoh1(bHLH)/Cerebellum-Atoh1-ChIP-Seq(GSE22111)/Homer	VNRVCAGCTGGY	1e-74	-170.4	0	1164	0.1222	2555.8	0.064
CLOCK(bHLH)/Liver-Clock-ChIP-Seq(GSE39860)/Homer	GHCACGTG	1e-73	-169.1	0	1057	0.111	2234.7	0.056
IRF8(IRF)/BMDM-IRF8-ChIP-Seq(GSE77884)/Homer	GRAASTGAAAST	1e-72	-167.7	0	458	0.0481	597.6	0.015
BMAL1(bHLH)/Liver-Bmal1-ChIP-Seq(GSE39860)/Homer	GNCACGTG	1e-72	-166	0	2181	0.229	5991.7	0.1501
GFX(?)/Promoter/Homer	ATTCTCGCGAGA	1e-71	-165.5	0	185	0.0194	78.4	0.002
NPAS(bHLH)/Liver-NPAS-ChIP-Seq(GSE39860)/Homer	NVCACGTG	1e-71	-164.1	0	2044	0.2146	5525.7	0.1384
Ptf1a(bHLH)/Panc1-Ptf1a-ChIP-Seq(GSE47459)/Homer	ACAGCTGTTN	1e-70	-162.9	0	2572	0.2701	7427.3	0.1861
NeuroG2(bHLH)/Fibroblast-NeuroG2-ChIP-Seq(GSE75910)/Homer	ACCATCTGTT	1e-70	-162.4	0	1495	0.157	3667.9	0.0919
E2F6(E2F)/Hela-E2F6-ChIP-Seq(GSE31477)/Homer	GGCGGGAARN	1e-70	-161.3	0	1403	0.1473	3373.1	0.0845
STAT5(Stat)/mCD4+-Stat5-ChIP-Seq(GSE12346)/Homer	RTTTCTNAGAAA	1e-69	-159.8	0	366	0.0384	411.1	0.0103
STAT1(Stat)/HelaS3-STAT1-ChIP-Seq(GSE12782)/Homer	NATTTCCNGGAAAT	1e-69	-159.6	0	353	0.0371	384	0.0096
TF3A(C2H2)/col-TF3A-DAP-Seq(GSE60143)/Homer	NNDDGAGGAGGWNNN	1e-68	-157.1	0	1415	0.1486	3441.8	0.0862
SHN3(AP2EREBP)/col-SHN3-DAP-Seq(GSE60143)/Homer	CCGCCGCC	1e-67	-156	0	1360	0.1428	3270	0.0819
CTCF(Zf)/CD4+-CTCF-ChIP-Seq(Barski_et_al.)/Homer	AYAGTGCCMYCTRGTGGCCA	1e-67	-155.9	0	327	0.0343	338.1	0.0085
Znf263(Zf)/K562-Znf263-ChIP-Seq(GSE31477)/Homer	CVGTSCTCCC	1e-67	-155.6	0	2172	0.2281	6052.1	0.1516
RUNX2(Runt)/PCa-RUNX2-ChIP-Seq(GSE33889)/Homer	NWAACCACADNN	1e-67	-155.5	0	988	0.1037	2099.4	0.0526
ERF9(AP2EREBP)/colamp-ERF9-DAP-Seq(GSE60143)/Homer	AWATGGCGGCGG	1e-67	-154.5	0	976	0.1025	2068.7	0.0518
Klf4(Zf)/mES-Klf4-ChIP-Seq(GSE11431)/Homer	GCCACACCCA	1e-66	-154.1	0	779	0.0818	1489.9	0.0373
MyoG(bHLH)/C2C12-MyoG-ChIP-Seq(GSE36024)/Homer	AACAGCTG	1e-66	-152.2	0	1096	0.1151	2450.6	0.0614
TGA3(bZIP)/colamp-TGA3-DAP-Seq(GSE60143)/Homer	WTGATGACGTCATCW	1e-65	-151.4	0	157	0.0165	56.4	0.0014
Pitx1:Ebox(Homeobox,bHLH)/Hindlimb-Pitx1-ChIP-Seq(GSE41591)/Homer	YTAATTRAWWCCAGATGT	1e-65	-151.3	0	295	0.031	283.8	0.0071
ERF5(AP2EREBP)/colamp-ERF5-DAP-Seq(GSE60143)/Homer	DCMGCCGCCA	1e-65	-151.2	0	1502	0.1577	3772	0.0945
ZFX(Zf)/mES-Zfx-ChIP-Seq(GSE11431)/Homer	AGGCCTRG	1e-65	-150.9	0	1805	0.1895	4805	0.1204
HuR(?)/HEK293-HuR-CLIP-Seq(GSE87887)/Homer	BTTTGGTTTG	1e-65	-150.4	0	2974	0.3123	9048.6	0.2267
TFE3(bHLH)/MEF-TFE3-ChIP-Seq(GSE75757)/Homer	GTCACGTGACYV	1e-65	-150.3	0	268	0.0281	233.7	0.0059
BORIS(Zf)/K562-CTCFL-ChIP-Seq(GSE32465)/Homer	CNNBRGCGCCCCCTGSTGGC	1e-64	-149.6	0	595	0.0625	999	0.025
AT4G18450(AP2EREBP)/col-AT4G18450-DAP-Seq(GSE60143)/Homer	ATGGCGGCKG	1e-64	-148.6	0	1371	0.144	3356	0.0841
E-box(bHLH)/Promoter/Homer	SSGGTCACGTGA	1e-64	-147.7	0	316	0.0332	333.5	0.0084
PHA-4(Forkhead)/cElegans-Embryos-PHA4-ChIP-Seq(modEncode)/Homer	KTGTTTGC	1e-62	-145.1	0	2648	0.2781	7886.2	0.1976
Fox:Ebox(Forkhead,bHLH)/Panc1-Foxa2-ChIP-Seq(GSE47459)/Homer	NNNVCTGWGYAAACASN	1e-62	-144.5	0	861	0.0904	1776.7	0.0445
ERF15(AP2EREBP)/colamp-ERF15-DAP-Seq(GSE60143)/Homer	WDHAGCMGCCAT	1e-62	-144.4	0	3395	0.3565	10723.4	0.2686
AT2G38300(G2like)/col-AT2G38300-DAP-Seq(GSE60143)/Homer	ADRGAATGTT	1e-62	-144.2	0	1392	0.1462	3457.3	0.0866
ASL18(LOBAS2)/colamp-ASL18-DAP-Seq(GSE60143)/Homer	CCGGAAAWTCMGGAR	1e-62	-143.6	0	2398	0.2518	6981.3	0.1749
NRF(NRF)/Promoter/Homer	STGCGCATGCGC	1e-62	-143.1	0	632	0.0664	1125.1	0.0282
MafA(bZIP)/Islet-MafA-ChIP-Seq(GSE30298)/Homer	TGCTGACTCA	1e-61	-141.2	0	1012	0.1063	2254.4	0.0565
FOXA1(Forkhead)/MCF7-FOXA1-ChIP-Seq(GSE26831)/Homer	WAAGTAAACA	1e-60	-139.9	0	850	0.0893	1767.8	0.0443
bHLH74(bHLH)/col-bHLH74-DAP-Seq(GSE60143)/Homer	DRATCACGTGAB	1e-60	-139.8	0	654	0.0687	1200.1	0.0301
FOXA1(Forkhead)/LNCAP-FOXA1-ChIP-Seq(GSE27824)/Homer	WAAGTAAACA	1e-60	-138.5	0	1007	0.1057	2255.1	0.0565
n-Myc(bHLH)/mES-nMyc-ChIP-Seq(GSE11431)/Homer	VRCCACGTGG	1e-60	-138.2	0	1262	0.1325	3072.9	0.077
NPAS2(bHLH)/Liver-NPAS2-ChIP-Seq(GSE39860)/Homer	KCCACGTGAC	1e-59	-137.9	0	1417	0.1488	3588	0.0899
Gfi1b(Zf)/HPC7-Gfi1b-ChIP-Seq(GSE22178)/Homer	MAATCACTGC	1e-59	-137.8	0	700	0.0735	1339.8	0.0336
TGA5(bZIP)/col-TGA5-DAP-Seq(GSE60143)/Homer	NNGATGACGTCATCN	1e-59	-136.5	0	213	0.0224	157.4	0.0039
LEP(AP2EREBP)/col-LEP-DAP-Seq(GSE60143)/Homer	CDCCGCCGTC	1e-58	-135.9	0	1160	0.1218	2757.5	0.0691
SeqBias: CA-repeat	CACACACACA	1e-58	-134.4	0	4709	0.4945	16087.5	0.403
SpiB(ETS)/OCILY3-SPIB-ChIP-Seq(GSE56857)/Homer	AAAGRGGAAGTG	1e-57	-132.8	0	422	0.0443	614.6	0.0154
Foxf1(Forkhead)/Lung-Foxf1-ChIP-Seq(GSE77951)/Homer	WWATRTAAACAN	1e-57	-132.5	0	877	0.0921	1889.7	0.0473
Atf1(bZIP)/K562-ATF1-ChIP-Seq(GSE31477)/Homer	GATGACGTCA	1e-56	-131.1	0	985	0.1034	2231.2	0.0559
REM19(REM)/colamp-REM19-DAP-Seq(GSE60143)/Homer	AAAAAAAA	1e-56	-130.5	0	664	0.0697	1270.9	0.0318
CRE(bZIP)/Promoter/Homer	CSGTGACGTCAC	1e-55	-128.7	0	556	0.0584	977.8	0.0245
Myf5(bHLH)/GM-Myf5-ChIP-Seq(GSE24852)/Homer	BAACAGCTGT	1e-55	-127.2	0	677	0.0711	1323.6	0.0332
FoxL2(Forkhead)/Ovary-FoxL2-ChIP-Seq(GSE60858)/Homer	WWTRTAAACAVG	1e-54	-124.6	0	789	0.0829	1667.4	0.0418
Tal1	CATCTG	1e-53	-122.5	0	1272	0.1336	3220.7	0.0807
ZNF711(Zf)/SHSY5Y-ZNF711-ChIP-Seq(GSE20673)/Homer	AGGCCTAG	1e-52	-121.2	0	2893	0.3038	9076.3	0.2274
Cbf1(bHLH)/Yeast-Cbf1-ChIP-Seq(GSE29506)/Homer	TCACGTGAYH	1e-52	-120.5	0	582	0.0611	1084.1	0.0272
bHLHE40(bHLH)/HepG2-BHLHE40-ChIP-Seq(GSE31477)/Homer	KCACGTGMCN	1e-52	-120.1	0	715	0.0751	1470.9	0.0368
AT5G23930(mTERF)/col-AT5G23930-DAP-Seq(GSE60143)/Homer	GGCGGCTG	1e-51	-119.3	0	3210	0.3371	10316.3	0.2584
At5g04390(C2H2)/col200-At5g04390-DAP-Seq(GSE60143)/Homer	AGTGANDN	1e-51	-119	0	5118	0.5374	17997.1	0.4508
Mef2c(MADS)/GM12878-Mef2c-ChIP-Seq(GSE32465)/Homer	DCYAAAAATAGM	1e-51	-118.8	0	442	0.0464	712.2	0.0178
AT5G60130(ABI3VP1)/col-AT5G60130-DAP-Seq(GSE60143)/Homer	WTTYTAAGVAAA	1e-51	-118.5	0	1381	0.145	3619.7	0.0907
AT2G40260(G2like)/colamp-AT2G40260-DAP-Seq(GSE60143)/Homer	WAAAYATTCTTT	1e-50	-116.5	0	1553	0.1631	4227.6	0.1059
ERF2(AP2EREBP)/colamp-ERF2-DAP-Seq(GSE60143)/Homer	GGCGGCTG	1e-50	-115.2	0	2151	0.2259	6375	0.1597
CEBP(bZIP)/ThioMac-CEBPb-ChIP-Seq(GSE21512)/Homer	ATTGCGCAAC	1e-49	-114.7	0	964	0.1012	2270.4	0.0569
PIF7(bHLH)/col-PIF7-DAP-Seq(GSE60143)/Homer	CCACGTGGNH	1e-49	-114.7	0	487	0.0511	848	0.0212
WT1(Zf)/Kidney-WT1-ChIP-Seq(GSE90016)/Homer	MCTCCCMCRCAB	1e-48	-111.2	0	1080	0.1134	2670.6	0.0669
STZ(C2H2)/colamp-STZ-DAP-Seq(GSE60143)/Homer	HNBTCACT	1e-48	-111.1	0	5128	0.5385	18159.8	0.4549
Maz(Zf)/HepG2-Maz-ChIP-Seq(GSE31477)/Homer	GGGGGGGG	1e-48	-111	0	2578	0.2707	8008.1	0.2006
Egr1(Zf)/K562-Egr1-ChIP-Seq(GSE32465)/Homer	TGCGTGGGYG	1e-48	-110.6	0	1428	0.15	3847	0.0964
RUNX(Runt)/HPC7-Runx1-ChIP-Seq(GSE22178)/Homer	SAAACCACAG	1e-47	-110	0	918	0.0964	2155.9	0.054
Ascl1(bHLH)/NeuralTubes-Ascl1-ChIP-Seq(GSE55840)/Homer	NNVVCAGCTGBN	1e-47	-110	0	1538	0.1615	4234.3	0.1061
SeqBias: TA-repeat	TATATATATA	1e-47	-108.4	0	2040	0.2142	6043	0.1514
NFIL3(bZIP)/HepG2-NFIL3-ChIP-Seq(Encode)/Homer	VTTACGTAAYNNNNN	1e-46	-108	0	907	0.0952	2133.1	0.0534
Egr2(Zf)/Thymocytes-Egr2-ChIP-Seq(GSE34254)/Homer	NGCGTGGGCGGR	1e-46	-106.8	0	585	0.0614	1157.8	0.029
E-box/Arabidopsis-Promoters/Homer	GCCACGTG	1e-46	-106.2	0	983	0.1032	2390.3	0.0599
ERF1(AP2EREBP)/colamp-ERF1-DAP-Seq(GSE60143)/Homer	GGCGGCTR	1e-46	-106.2	0	1889	0.1984	5519.3	0.1383
CEBP:AP1(bZIP)/ThioMac-CEBPb-ChIP-Seq(GSE21512)/Homer	DRTGTTGCAA	1e-46	-106.1	0	881	0.0925	2063.2	0.0517
FOXM1(Forkhead)/MCF7-FOXM1-ChIP-Seq(GSE72977)/Homer	TRTTTACTTW	1e-46	-106	0	865	0.0908	2014	0.0505
NeuroD1(bHLH)/Islet-NeuroD1-ChIP-Seq(GSE30298)/Homer	GCCATCTGTT	1e-44	-103.5	0	796	0.0836	1812.6	0.0454
Nkx3.1(Homeobox)/LNCaP-Nkx3.1-ChIP-Seq(GSE28264)/Homer	AAGCACTTAA	1e-44	-103.1	0	2286	0.2401	7010.5	0.1756
Olig2(bHLH)/Neuron-Olig2-ChIP-Seq(GSE30882)/Homer	RCCATMTGTT	1e-44	-101.6	0	1727	0.1814	4984.7	0.1249
CRF4(AP2EREBP)/colamp-CRF4-DAP-Seq(GSE60143)/Homer	CGCCGCCA	1e-43	-99.07	0	1801	0.1891	5277.8	0.1322
Foxo3(Forkhead)/U2OS-Foxo3-ChIP-Seq(E-MTAB-2701)/Homer	DGTAAACA	1e-42	-98.99	0	730	0.0767	1635.3	0.041
ESE1(AP2EREBP)/col-ESE1-DAP-Seq(GSE60143)/Homer	GGCGGCGG	1e-42	-98.9	0	2342	0.2459	7270.2	0.1821
c-Myc(bHLH)/mES-cMyc-ChIP-Seq(GSE11431)/Homer	VVCCACGTGG	1e-42	-98.89	0	810	0.0851	1886.9	0.0473
BIM3(bHLH)/col-BIM3-DAP-Seq(GSE60143)/Homer	TWVTCACGTGAB	1e-42	-97.16	0	354	0.0372	563.1	0.0141
ASHR1(ND)/col-ASHR1-DAP-Seq(GSE60143)/Homer	NTGGTGAN	1e-41	-96.06	0	1303	0.1368	3546.2	0.0888
GAGA-repeat/Arabidopsis-Promoters/Homer	CTCTCTCTCY	1e-40	-94.39	0	1012	0.1063	2574.8	0.0645
NFAT(RHD)/Jurkat-NFATC1-ChIP-Seq(Jolma_et_al.)/Homer	ATTTTCCATT	1e-40	-94.36	0	866	0.0909	2096.3	0.0525
HEB(bHLH)/mES-Heb-ChIP-Seq(GSE53233)/Homer	VCAGCTGBNN	1e-40	-92.79	0	1848	0.1941	5517.4	0.1382
NFAT:AP1(RHD,bZIP)/Jurkat-NFATC1-ChIP-Seq(Jolma_et_al.)/Homer	SARTGGAAAAWRTGAGTCAB	1e-39	-91.03	0	215	0.0226	249	0.0062
TGA1(bZIP)/colamp-TGA1-DAP-Seq(GSE60143)/Homer	TGACGTCAKC	1e-39	-90.44	0	574	0.0603	1210.8	0.0303
STAT6(Stat)/Macrophage-Stat6-ChIP-Seq(GSE38377)/Homer	TTCCKNAGAA	1e-38	-89.33	0	454	0.0477	867	0.0217
NF1(CTF)/LNCAP-NF1-ChIP-Seq(Unpublished)/Homer	CYTGGCABNSTGCCAR	1e-38	-88.75	0	522	0.0548	1065.3	0.0267
bHLH34(bHLH)/colamp-bHLH34-DAP-Seq(GSE60143)/Homer	HGWGRHWGACACGTG	1e-38	-88.46	0	571	0.06	1212.6	0.0304
Rfx6(HTH)/Min6b1-Rfx6.HA-ChIP-Seq(GSE62844)/Homer	TGTTKCCTAGCAACM	1e-38	-88.03	0	1160	0.1218	3127.4	0.0783
FOXK1(Forkhead)/HEK293-FOXK1-ChIP-Seq(GSE51673)/Homer	NVWTGTTTAC	1e-37	-87.25	0	975	0.1024	2508.5	0.0628
Mef2b(MADS)/HEK293-Mef2b.V5-ChIP-Seq(GSE67450)/Homer	GCTATTTTTGGM	1e-37	-86.77	0	765	0.0803	1825.4	0.0457
HSF3(HSF)/colamp-HSF3-DAP-Seq(GSE60143)/Homer	NTTCTAGAAKCTTCT	1e-37	-86.28	0	758	0.0796	1806.4	0.0453
ZBTB18(Zf)/HEK293-ZBTB18.GFP-ChIP-Seq(GSE58341)/Homer	AACATCTGGA	1e-37	-85.97	0	488	0.0512	980.9	0.0246
Unknown6/Drosophila-Promoters/Homer	AATTTTAAAA	1e-36	-84.9	0	591	0.0621	1293	0.0324
Zfp281(Zf)/ES-Zfp281-ChIP-Seq(GSE81042)/Homer	CCCCTCCCCCAC	1e-36	-84.74	0	334	0.0351	557.6	0.014
Atf4(bZIP)/MEF-Atf4-ChIP-Seq(GSE35681)/Homer	MTGATGCAAT	1e-36	-84.41	0	431	0.0453	824.4	0.0207
ERF73(AP2EREBP)/col-ERF73-DAP-Seq(GSE60143)/Homer	CCGCCGCC	1e-36	-84.32	0	2029	0.2131	6285.3	0.1575
HRE(HSF)/HepG2-HSF1-ChIP-Seq(GSE31477)/Homer	BSTTCTRGAABVTTCYAGAA	1e-36	-84.16	0	184	0.0193	199.1	0.005
AZF1(C2H2)/colamp-AZF1-DAP-Seq(GSE60143)/Homer	DKSWCACT	1e-36	-84.03	0	4975	0.5224	17966.6	0.4501
PRDM15(Zf)/ESC-Prdm15-ChIP-Seq(GSE73694)/Homer	YCCDNTCCAGGTTTT	1e-35	-82.81	0	1115	0.1171	3020.3	0.0757
PU.1:IRF8(ETS:IRF)/pDC-Irf8-ChIP-Seq(GSE66899)/Homer	GGAAGTGAAAST	1e-35	-82.35	0	225	0.0236	294.6	0.0074
bZIP52(bZIP)/colamp-bZIP52-DAP-Seq(GSE60143)/Homer	NDNHCAGCTGTCANN	1e-35	-80.91	0	1134	0.1191	3103.8	0.0778
TGA4(bZIP)/colamp-TGA4-DAP-Seq(GSE60143)/Homer	RTGACGTCAKCW	1e-34	-80.53	0	428	0.0449	834.9	0.0209
HRE(HSF)/Striatum-HSF1-ChIP-Seq(GSE38000)/Homer	TTCTAGAABNTTCTA	1e-34	-80.1	0	207	0.0217	259.5	0.0065
GATA(Zf),IR3/iTreg-Gata3-ChIP-Seq(GSE20898)/Homer	NNNNNBAGATAWYATCTVHN	1e-33	-77.44	0	213	0.0224	280.9	0.007
ERF10(AP2EREBP)/col-ERF10-DAP-Seq(GSE60143)/Homer	RTGGCGGCGG	1e-33	-76.45	0	1854	0.1947	5736.2	0.1437
bZIP:IRF(bZIP,IRF)/Th17-BatF-ChIP-Seq(GSE39756)/Homer	NAGTTTCABTHTGACTNW	1e-32	-75.21	0	347	0.0364	631.3	0.0158
ERF13(AP2EREBP)/colamp-ERF13-DAP-Seq(GSE60143)/Homer	TYAGCCGCCATT	1e-32	-75.18	0	2239	0.2351	7196.6	0.1803
ZBTB33(Zf)/GM12878-ZBTB33-ChIP-Seq(GSE32465)/Homer	GGVTCTCGCGAGAAC	1e-32	-75.16	0	301	0.0316	507.9	0.0127
Smad3(MAD)/NPC-Smad3-ChIP-Seq(GSE36673)/Homer	TWGTCTGV	1e-32	-74.93	0	2635	0.2767	8715.7	0.2183
Tlx?(NR)/NPC-H3K4me1-ChIP-Seq(GSE16256)/Homer	CTGGCAGSCTGCCA	1e-32	-74.46	0	412	0.0433	818.2	0.0205
SPCH(bHLH)/Seedling-SPCH-ChIP-Seq(GSE57497)/Homer	WNBCACGTGA	1e-32	-74.26	0	1706	0.1791	5218.6	0.1307
AT2G31460(REMB3)/col-AT2G31460-DAP-Seq(GSE60143)/Homer	WNWARWDGAAATGAT	1e-31	-73.47	0	350	0.0368	647.4	0.0162
FEA4(bZIP)/Corn-FEA4-ChIP-Seq(GSE61954)/Homer	TGACGTCACS	1e-31	-72.53	0	1419	0.149	4195.6	0.1051
FRS9(ND)/col-FRS9-DAP-Seq(GSE60143)/Homer	RGAGAGAGAAAG	1e-31	-72.52	0	252	0.0265	390.8	0.0098
ABF1(bZIP)/Arabidopsis-ABF1-ChIP-Seq(GSE80564)/Homer	CACGTGGC	1e-31	-72.03	0	1401	0.1471	4136.1	0.1036
Bcl11a(Zf)/HSPC-BCL11A-ChIP-Seq(GSE104676)/Homer	TYTGACCASWRG	1e-30	-70.26	0	666	0.0699	1625.1	0.0407
STAT6(Stat)/CD4-Stat6-ChIP-Seq(GSE22104)/Homer	ABTTCYYRRGAA	1e-30	-70.19	0	427	0.0448	884.6	0.0222
PR(NR)/T47D-PR-ChIP-Seq(GSE31130)/Homer	VAGRACAKNCTGTBC	1e-30	-70.08	0	1610	0.1691	4918.6	0.1232
EBF1(EBF)/Near-E2A-ChIP-Seq(GSE21512)/Homer	GTCCCCWGGGGA	1e-30	-69.39	0	1277	0.1341	3722.3	0.0932
IRF3(IRF)/BMDM-Irf3-ChIP-Seq(GSE67343)/Homer	AGTTTCAKTTTC	1e-29	-68.88	0	286	0.03	492.9	0.0123
SOL1(CPP)/colamp-SOL1-DAP-Seq(GSE60143)/Homer	ATTTAAATHN	1e-29	-68.79	0	1077	0.1131	3023	0.0757
MITF(bHLH)/MastCells-MITF-ChIP-Seq(GSE48085)/Homer	RTCATGTGAC	1e-29	-68.12	0	1268	0.1332	3704.7	0.0928
Chop(bZIP)/MEF-Chop-ChIP-Seq(GSE35681)/Homer	ATTGCATCAT	1e-29	-67.26	0	327	0.0343	611.4	0.0153
Unknown-ESC-element(?)/mES-Nanog-ChIP-Seq(GSE11724)/Homer	CACAGCAGGGGG	1e-29	-67.03	0	562	0.059	1316.1	0.033
HOXD13(Homeobox)/Chicken-Hoxd13-ChIP-Seq(GSE38910)/Homer	NCYAATAAAA	1e-29	-67.02	0	962	0.101	2642.1	0.0662
Trl(Zf)/S2-GAGAfactor-ChIP-Seq(GSE40646)/Homer	RGAGAGAG	1e-28	-66.11	0	2990	0.314	10245	0.2566
c-Myc(bHLH)/LNCAP-cMyc-ChIP-Seq(Unpublished)/Homer	VCCACGTG	1e-28	-65.08	0	1179	0.1238	3421.4	0.0857
E2F4(E2F)/K562-E2F4-ChIP-Seq(GSE31477)/Homer	GGCGGGAAAH	1e-28	-64.95	0	1550	0.1628	4763.5	0.1193
Hoxa13(Homeobox)/ChickenMSG-Hoxa13.Flag-ChIP-Seq(GSE86088)/Homer	CYHATAAAAN	1e-28	-64.94	0	2178	0.2287	7115.8	0.1783
Rfx1(HTH)/NPC-H3K4me1-ChIP-Seq(GSE16256)/Homer	KGTTGCCATGGCAA	1e-28	-64.71	0	253	0.0266	422	0.0106
BIM1(bHLH)/colamp-BIM1-DAP-Seq(GSE60143)/Homer	NNNNNNVTCACGTGM	1e-27	-63.87	0	289	0.0303	521.4	0.0131
IDD5(C2H2)/colamp-IDD5-DAP-Seq(GSE60143)/Homer	TTTTGTCTTTTTBTK	1e-27	-63.08	0	537	0.0564	1264.9	0.0317
Pho4(bHLH)/Yeast-Pho4-ChIP-Seq(GSE29506)/Homer	AAGCACGTGBGD	1e-27	-63.06	0	454	0.0477	1006.3	0.0252
AT3G57600(AP2EREBP)/col-AT3G57600-DAP-Seq(GSE60143)/Homer	GGCGGTGG	1e-27	-62.87	0	2025	0.2126	6565.6	0.1645
ZNF189(Zf)/HEK293-ZNF189.GFP-ChIP-Seq(GSE58341)/Homer	TGGAACAGMA	1e-26	-62.14	0	852	0.0895	2311.6	0.0579
ZNF519(Zf)/HEK293-ZNF519.GFP-ChIP-Seq(GSE58341)/Homer	GAGSCCGAGC	1e-26	-61.17	0	444	0.0466	987.1	0.0247
ERF3(AP2EREBP)/colamp-ERF3-DAP-Seq(GSE60143)/Homer	ATGGCGGCGG	1e-26	-60.98	0	1768	0.1857	5625.9	0.1409
IDD4(C2H2)/col-IDD4-DAP-Seq(GSE60143)/Homer	TTTGTCTTTWTB	1e-26	-60.64	0	688	0.0722	1772.4	0.0444
X-box(HTH)/NPC-H3K4me1-ChIP-Seq(GSE16256)/Homer	GGTTGCCATGGCAA	1e-26	-60.53	0	124	0.013	127.3	0.0032
Unknown2/Drosophila-Promoters/Homer	CATCMCTA	1e-26	-60.17	0	1127	0.1183	3291.6	0.0825
Erra(NR)/HepG2-Erra-ChIP-Seq(GSE31477)/Homer	CAAAGGTCAG	1e-26	-59.92	0	1838	0.193	5903.3	0.1479
RAP212(AP2EREBP)/col-RAP212-DAP-Seq(GSE60143)/Homer	CGCCGCCATTTT	1e-25	-59.65	0	1838	0.193	5907.6	0.148
PABPC1(?)/MEL-PABC1-CLIP-Seq(GSE69755)/Homer	HAATAAAGNN	1e-25	-59.39	0	1409	0.148	4318.1	0.1082
Hoxd12(Homeobox)/ChickenMSG-Hoxd12.Flag-ChIP-Seq(GSE86088)/Homer	HDGYAATGAAAN	1e-25	-57.92	0	1512	0.1588	4716.3	0.1181
AT3G09735(S1Falike)/col-AT3G09735-DAP-Seq(GSE60143)/Homer	TTCTAGAANMTTCTA	1e-25	-57.87	0	331	0.0348	668.6	0.0167
PRDM9(Zf)/Testis-DMC1-ChIP-Seq(GSE35498)/Homer	ADGGYAGYAGCATCT	1e-24	-57.34	0	328	0.0344	662.2	0.0166
Mef2a(MADS)/HL1-Mef2a.biotin-ChIP-Seq(GSE21529)/Homer	CYAAAAATAG	1e-24	-56.73	0	406	0.0426	898.5	0.0225
E2F3(E2F)/MEF-E2F3-ChIP-Seq(GSE71376)/Homer	BTKGGCGGGAAA	1e-24	-56.6	0	1529	0.1606	4797.8	0.1202
HSFA6B(HSF)/colamp-HSFA6B-DAP-Seq(GSE60143)/Homer	NTTCTAGAANHTTCT	1e-24	-56.47	0	391	0.0411	854.3	0.0214
PRDM10(Zf)/HEK293-PRDM10.eGFP-ChIP-Seq(Encode)/Homer	TGGTACATTCCA	1e-24	-55.78	0	536	0.0563	1313.3	0.0329
FOXK2(Forkhead)/U2OS-FOXK2-ChIP-Seq(E-MTAB-2204)/Homer	SCHTGTTTACAT	1e-24	-55.63	0	580	0.0609	1457.3	0.0365
NFY(CCAAT)/Promoter/Homer	RGCCAATSRG	1e-24	-55.49	0	1184	0.1243	3550.4	0.0889
Hoxd13(Homeobox)/ChickenMSG-Hoxd13.Flag-ChIP-Seq(GSE86088)/Homer	NCYAATAAAA	1e-24	-55.31	0	1475	0.1549	4615.9	0.1156
Pdx1(Homeobox)/Islet-Pdx1-ChIP-Seq(SRA008281)/Homer	YCATYAATCA	1e-23	-54.59	0	905	0.095	2569.1	0.0644
Mef2d(MADS)/Retina-Mef2d-ChIP-Seq(GSE61391)/Homer	GCTATTTTTAGC	1e-23	-54.24	0	192	0.0202	302.9	0.0076
EBF2(EBF)/BrownAdipose-EBF2-ChIP-Seq(GSE97114)/Homer	NABTCCCWDGGGAVH	1e-23	-53.93	0	911	0.0957	2597.2	0.0651
HSFC1(HSF)/col-HSFC1-DAP-Seq(GSE60143)/Homer	HTTCTAGAADCTTCT	1e-23	-53.9	0	176	0.0185	263.7	0.0066
RARa(NR)/K562-RARa-ChIP-Seq(Encode)/Homer	TTGAMCTTTG	1e-23	-53.8	0	2311	0.2427	7808.3	0.1956
E2F1(E2F)/Hela-E2F1-ChIP-Seq(GSE22478)/Homer	CWGGCGGGAA	1e-23	-53.54	0	774	0.0813	2127	0.0533
HLH-1(bHLH)/cElegans-Embryo-HLH1-ChIP-Seq(modEncode)/Homer	RACAGCTGTTBH	1e-23	-53.36	0	666	0.0699	1761.6	0.0441
TCX2(CPP)/colamp-TCX2-DAP-Seq(GSE60143)/Homer	NNWWTTYRAAHN	1e-22	-52.66	0	1110	0.1166	3318	0.0831
Cdx2(Homeobox)/mES-Cdx2-ChIP-Seq(GSE14586)/Homer	GYMATAAAAH	1e-22	-52.43	0	676	0.071	1803.5	0.0452
ZNF322(Zf)/HEK293-ZNF322.GFP-ChIP-Seq(GSE58341)/Homer	GAGCCTGGTACTGWGCCTGR	1e-22	-50.82	0	238	0.025	438.6	0.011
Pho2(bHLH)/Yeast-Pho2-ChIP-Seq(GSE29506)/Homer	CCCACGTGCT	1e-22	-50.8	0	880	0.0924	2522.3	0.0632
Zfp809(Zf)/ES-Zfp809-ChIP-Seq(GSE70799)/Homer	GGGGCTYGKCTGGGA	1e-21	-50.27	0	357	0.0375	788.3	0.0197
HSF6(HSF)/col-HSF6-DAP-Seq(GSE60143)/Homer	TTYTAGAAGCTTCTA	1e-21	-49.88	0	206	0.0216	355.7	0.0089
Zic3(Zf)/mES-Zic3-ChIP-Seq(GSE37889)/Homer	GGCCYCCTGCTGDGH	1e-21	-49.54	0	829	0.0871	2357.2	0.0591
HLF(bZIP)/HSC-HLF.Flag-ChIP-Seq(GSE69817)/Homer	RTTATGYAAB	1e-21	-48.8	0	899	0.0944	2611.9	0.0654
Foxa3(Forkhead)/Liver-Foxa3-ChIP-Seq(GSE77670)/Homer	BSNTGTTTACWYWGN	1e-21	-48.74	0	297	0.0312	617.3	0.0155
NF1-halfsite(CTF)/LNCaP-NF1-ChIP-Seq(Unpublished)/Homer	YTGCCAAG	1e-21	-48.69	0	1704	0.1789	5570.9	0.1396
Unknown(Homeobox)/Limb-p300-ChIP-Seq/Homer	SSCMATWAAA	1e-21	-48.56	0	646	0.0678	1737.9	0.0435
bZIP3(bZIP)/col-bZIP3-DAP-Seq(GSE60143)/Homer	DWKNHSACGTGGCAD	1e-21	-48.46	0	691	0.0726	1891.9	0.0474
GLIS3(Zf)/Thyroid-Glis3.GFP-ChIP-Seq(GSE103297)/Homer	CTCCCTGGGAGGCCN	1e-21	-48.39	0	2198	0.2308	7467.5	0.1871
E2A(bHLH)/proBcell-E2A-ChIP-Seq(GSE21978)/Homer	DNRCAGCTGY	1e-20	-47.54	0	1257	0.132	3919.6	0.0982
RFX(HTH)/K562-RFX3-ChIP-Seq(SRA012198)/Homer	CGGTTGCCATGGCAAC	1e-20	-47.33	0	134	0.0141	182.7	0.0046
FOXP1(Forkhead)/H9-FOXP1-ChIP-Seq(GSE31006)/Homer	NYYTGTTTACHN	1e-20	-46.97	0	395	0.0415	927.3	0.0232
Twist(bHLH)/HMLE-TWIST1-ChIP-Seq(Chang_et_al)/Homer	VCAKCTGGNNNCCAGMTGBN	1e-20	-46.64	0	125	0.0131	163.7	0.0041
Bapx1(Homeobox)/VertebralCol-Bapx1-ChIP-Seq(GSE36672)/Homer	TTRAGTGSYK	1e-20	-46.57	0	2122	0.2228	7206.8	0.1805
CDX4(Homeobox)/ZebrafishEmbryos-Cdx4.Myc-ChIP-Seq(GSE48254)/Homer	NGYCATAAAWCH	1e-20	-46.38	0	921	0.0967	2717.7	0.0681
AGL95(ND)/col-AGL95-DAP-Seq(GSE60143)/Homer	TTCTAGAAGCTTCTA	1e-19	-45.9	0	109	0.0114	129.7	0.0032
E-box/Drosophila-Promoters/Homer	AACAGCTGTTHN	1e-19	-45.78	0	229	0.024	436.8	0.0109
At1g78700(BZR)/col-At1g78700-DAP-Seq(GSE60143)/Homer	NNNNCACGTGNNNNN	1e-19	-45.78	0	527	0.0553	1363.3	0.0342
AT2G20110(CPP)/colamp-AT2G20110-DAP-Seq(GSE60143)/Homer	ATTYAAATHY	1e-19	-44.95	0	1061	0.1114	3238.8	0.0811
At4g36780(BZR)/col-At4g36780-DAP-Seq(GSE60143)/Homer	NNNNNNCACGTGNNN	1e-19	-43.99	0	532	0.0559	1395.7	0.035
Hoxd10(Homeobox)/ChickenMSG-Hoxd10.Flag-ChIP-Seq(GSE86088)/Homer	GGCMATGAAA	1e-18	-42.63	0	1041	0.1093	3196.9	0.0801
ERF105(AP2EREBP)/colamp-ERF105-DAP-Seq(GSE60143)/Homer	TGGCGGCT	1e-18	-42.07	0	2865	0.3009	10216.1	0.2559
ABI5(bZIP)/col-ABI5-DAP-Seq(GSE60143)/Homer	GCCACGTG	1e-18	-42	0	743	0.078	2138.1	0.0536
AARE(HLH)/mES-cMyc-ChIP-Seq/Homer	GATTGCATCA	1e-18	-41.92	0	157	0.0165	257.9	0.0065
CHR(?)/Hela-CellCycle-Expression/Homer	SRGTTTCAAA	1e-18	-41.92	0	463	0.0486	1184.4	0.0297
SEP3(MADS)/Arabidoposis-Flower-Sep3-ChIP-Seq/Homer	CCAAAAAGGG	1e-18	-41.81	0	1061	0.1114	3280.6	0.0822
ERF104(AP2EREBP)/col-ERF104-DAP-Seq(GSE60143)/Homer	GGCGGCGG	1e-18	-41.56	0	2655	0.2788	9393	0.2353
Zic(Zf)/Cerebellum-ZIC1.2-ChIP-Seq(GSE60731)/Homer	CCTGCTGAGH	1e-17	-41.44	0	927	0.0973	2799.7	0.0701
Foxa2(Forkhead)/Liver-Foxa2-ChIP-Seq(GSE25694)/Homer	CYTGTTTACWYW	1e-17	-41.3	0	617	0.0648	1708.4	0.0428
AT5G02460(C2C2dof)/col-AT5G02460-DAP-Seq(GSE60143)/Homer	CHCCTTTT	1e-17	-40.93	0	1879	0.1973	6372.2	0.1596
HOXB13(Homeobox)/ProstateTumor-HOXB13-ChIP-Seq(GSE56288)/Homer	TTTTATKRGG	1e-17	-40.06	0	1047	0.1099	3253.6	0.0815
TGA6(bZIP)/colamp-TGA6-DAP-Seq(GSE60143)/Homer	TGACGTCABC	1e-17	-39.94	0	832	0.0874	2477.4	0.0621
HSFA1E(HSF)/col-HSFA1E-DAP-Seq(GSE60143)/Homer	TTCTAGAAGCTTCTA	1e-17	-39.68	0	80	0.0084	82.3	0.0021
Rfx2(HTH)/LoVo-RFX2-ChIP-Seq(GSE49402)/Homer	GTTGCCATGGCAACM	1e-17	-39.33	0	133	0.014	205.9	0.0052
HSF7(HSF)/colamp-HSF7-DAP-Seq(GSE60143)/Homer	TTCTAGAAGCTTCTA	1e-16	-38.75	0	158	0.0166	272.6	0.0068
BPC1(BBRBPC)/colamp-BPC1-DAP-Seq(GSE60143)/Homer	GARGAGAGAGAA	1e-16	-38.36	0	459	0.0482	1201.9	0.0301
THRb(NR)/Liver-NR1A2-ChIP-Seq(GSE52613)/Homer	TRAGGTCA	1e-16	-37.24	0	3281	0.3445	11998.5	0.3006
EAR2(NR)/K562-NR2F6-ChIP-Seq(Encode)/Homer	NRBCARRGGTCA	1e-15	-36.44	0	1197	0.1257	3861.5	0.0967
MafF(bZIP)/HepG2-MafF-ChIP-Seq(GSE31477)/Homer	HWWGTCAGCAWWTTT	1e-15	-36.42	0	242	0.0254	524	0.0131
HNF4a(NR),DR1/HepG2-HNF4a-ChIP-Seq(GSE25021)/Homer	CARRGKBCAAAGTYCA	1e-15	-35.49	0	303	0.0318	717.2	0.018
ZNF415(Zf)/HEK293-ZNF415.GFP-ChIP-Seq(GSE58341)/Homer	GRTGMTRGAGCC	1e-15	-35.36	0	585	0.0614	1660	0.0416
ETS:E-box(ETS,bHLH)/HPC7-Scl-ChIP-Seq(GSE22178)/Homer	AGGAARCAGCTG	1e-15	-35.24	0	89	0.0093	112.9	0.0028
RAV1(RAV)/colamp-RAV1-DAP-Seq(GSE60143)/Homer	TWWTTTCTGTTG	1e-15	-35.18	0	511	0.0537	1406.3	0.0352
EKLF(Zf)/Erythrocyte-Klf1-ChIP-Seq(GSE20478)/Homer	NWGGGTGTGGCY	1e-15	-34.71	0	226	0.0237	485	0.0121
Hoxa11(Homeobox)/ChickenMSG-Hoxa11.Flag-ChIP-Seq(GSE86088)/Homer	TTTTATGGCM	1e-14	-33.94	0	2050	0.2153	7176.3	0.1798
Sox10(HMG)/SciaticNerve-Sox3-ChIP-Seq(GSE35132)/Homer	CCWTTGTYYB	1e-14	-33.87	0	1292	0.1357	4260.7	0.1067
bZIP48(bZIP)/colamp-bZIP48-DAP-Seq(GSE60143)/Homer	DDWWKVTSACGTGGC	1e-14	-33.81	0	483	0.0507	1324.2	0.0332
LIN-39(Homeobox)/cElegans.L3-LIN39-ChIP-Seq(modEncode)/Homer	ATGATTRATG	1e-14	-33.78	0	935	0.0982	2932.1	0.0735
RBPJ:Ebox(?,bHLH)/Panc1-Rbpj1-ChIP-Seq(GSE47459)/Homer	GGGRAARRGRMCAGMTG	1e-14	-33.65	0	259	0.0272	592.4	0.0148
GBF3(bZIP)/Arabidopsis-GBF3-ChIP-Seq(GSE80564)/Homer	TGCCACGTSAYC	1e-14	-33.41	0	525	0.0551	1472.7	0.0369
KAN2(G2like)/colamp-KAN2-DAP-Seq(GSE60143)/Homer	ATATTCTY	1e-14	-33.27	0	1216	0.1277	3984.1	0.0998
HSFA6A(HSF)/col-HSFA6A-DAP-Seq(GSE60143)/Homer	RGAAGNTTCTAGAAN	1e-14	-33.22	0	55	0.0058	46.6	0.0012
NFkB-p65(RHD)/GM12787-p65-ChIP-Seq(GSE19485)/Homer	WGGGGATTTCCC	1e-14	-33	0	466	0.0489	1274.5	0.0319
AR-halfsite(NR)/LNCaP-AR-ChIP-Seq(GSE27824)/Homer	CCAGGAACAG	1e-14	-32.96	0	3053	0.3206	11186.7	0.2802
AP-2gamma(AP2)/MCF7-TFAP2C-ChIP-Seq(GSE21234)/Homer	SCCTSAGGSCAW	1e-14	-32.92	0	1594	0.1674	5428.4	0.136
OBP3(C2C2dof)/col-OBP3-DAP-Seq(GSE60143)/Homer	NYWACTTTTT	1e-14	-32.58	0	2497	0.2622	8970.4	0.2247
Oct2(POU,Homeobox)/Bcell-Oct2-ChIP-Seq(GSE21512)/Homer	ATATGCAAAT	1e-14	-32.49	0	209	0.0219	447.5	0.0112
At3g45610(C2C2dof)/col-At3g45610-DAP-Seq(GSE60143)/Homer	TWACTTTTTS	1e-13	-32.22	0	1310	0.1376	4357.8	0.1092
bZIP18(bZIP)/colamp-bZIP18-DAP-Seq(GSE60143)/Homer	KGMCAGCTND	1e-13	-32.11	0	4799	0.5039	18378.5	0.4604
Oct6(POU,Homeobox)/NPC-Pou3f1-ChIP-Seq(GSE35496)/Homer	WATGCAAATGAG	1e-13	-32.02	0	297	0.0312	723.4	0.0181
Hand2(bHLH)/Mesoderm-Hand2-ChIP-Seq(GSE61475)/Homer	TGACANARRCCAGRC	1e-13	-31.92	0	355	0.0373	912.8	0.0229
AP-2alpha(AP2)/Hela-AP2alpha-ChIP-Seq(GSE31477)/Homer	ATGCCCTGAGGC	1e-13	-31.79	0	1248	0.1311	4130.9	0.1035
AT1G23810(Orphan)/col-AT1G23810-DAP-Seq(GSE60143)/Homer	TTCTAGAAGSTTCTA	1e-13	-31.71	0	48	0.005	36.9	0.0009
BPC6(BBRBPC)/col-BPC6-DAP-Seq(GSE60143)/Homer	YTYTCTCTCTCTCTA	1e-13	-31.63	0	45	0.0047	31.8	0.0008
COUP-TFII(NR)/K562-NR2F1-ChIP-Seq(Encode)/Homer	GKBCARAGGTCA	1e-13	-31.56	0	1324	0.139	4422.9	0.1108
AT1G76870(Trihelix)/col-AT1G76870-DAP-Seq(GSE60143)/Homer	AAAACCRGWW	1e-13	-31.48	0	449	0.0471	1231.7	0.0309
Rfx5(HTH)/GM12878-Rfx5-ChIP-Seq(GSE31477)/Homer	SCCTAGCAACAG	1e-13	-31.41	0	325	0.0341	818.4	0.0205
AT1G10720(BSD)/col-AT1G10720-DAP-Seq(GSE60143)/Homer	TTCTAGAAKCTTCTA	1e-13	-31.24	0	37	0.0039	19.8	0.0005
HOXA9(Homeobox)/HSC-Hoxa9-ChIP-Seq(GSE33509)/Homer	GGCCATAAATCA	1e-13	-31.22	0	624	0.0655	1843.1	0.0462
OCT:OCT-short(POU,Homeobox)/NPC-OCT6-ChIP-Seq(GSE43916)/Homer	ATGCATWATGCATRW	1e-13	-31	0	564	0.0592	1634.9	0.041
AT1G47655(C2C2dof)/colamp-AT1G47655-DAP-Seq(GSE60143)/Homer	YHACTTTTTS	1e-13	-30.99	0	2929	0.3076	10738.6	0.269
LBD13(LOBAS2)/colamp-LBD13-DAP-Seq(GSE60143)/Homer	KCCGTNWTTTBCGGC	1e-13	-30.9	0	1931	0.2028	6777.5	0.1698
RXR(NR),DR1/3T3L1-RXR-ChIP-Seq(GSE13511)/Homer	TAGGGCAAAGGTCA	1e-13	-30.8	0	895	0.094	2829.3	0.0709
AT2G28810(C2C2dof)/colamp-AT2G28810-DAP-Seq(GSE60143)/Homer	VAAAAAGTWA	1e-13	-30.78	0	1987	0.2087	6999.2	0.1753
Hoxd11(Homeobox)/ChickenMSG-Hoxd11.Flag-ChIP-Seq(GSE86088)/Homer	VGCCATAAAA	1e-13	-30.66	0	2154	0.2262	7659	0.1919
COG1(C2C2dof)/col-COG1-DAP-Seq(GSE60143)/Homer	DAAAAAGTGA	1e-13	-30.58	0	1251	0.1314	4163	0.1043
NF1:FOXA1(CTF,Forkhead)/LNCAP-FOXA1-ChIP-Seq(GSE27824)/Homer	WNTGTTTRYTTTGGCA	1e-13	-30.52	0	63	0.0066	67.2	0.0017
ABF2(bZIP)/col-ABF2-DAP-Seq(GSE60143)/Homer	KGMCACGTGDCMHHH	1e-13	-30.46	0	363	0.0381	951.1	0.0238
Hoxa9(Homeobox)/ChickenMSG-Hoxa9.Flag-ChIP-Seq(GSE86088)/Homer	RGCAATNAAA	1e-13	-30	0	2292	0.2407	8219.2	0.2059
IRF1(IRF)/PBMC-IRF1-ChIP-Seq(GSE43036)/Homer	GAAAGTGAAAGT	1e-12	-29.85	0	119	0.0125	204.9	0.0051
Pit1+1bp(Homeobox)/GCrat-Pit1-ChIP-Seq(GSE58009)/Homer	ATGCATAATTCA	1e-12	-29.77	0	256	0.0269	609.4	0.0153
Hoxc9(Homeobox)/Ainv15-Hoxc9-ChIP-Seq(GSE21812)/Homer	GGCCATAAATCA	1e-12	-28.9	0	492	0.0517	1406.4	0.0352
ZSCAN22(Zf)/HEK293-ZSCAN22.GFP-ChIP-Seq(GSE58341)/Homer	SMCAGTCWGAKGGAGGAGGC	1e-12	-28.9	0	94	0.0099	143.7	0.0036
SeqBias: A/T bias	WWWWWWWWWW	1e-12	-28.26	0	6356	0.6674	25089	0.6285
ZNF7(Zf)/HepG2-ZNF7.Flag-ChIP-Seq(Encode)/Homer	CTGCCWVCTTTTRTA	1e-12	-28.12	0	457	0.048	1293.7	0.0324
Reverb(NR),DR2/RAW-Reverba.biotin-ChIP-Seq(GSE45914)/Homer	GTRGGTCASTGGGTCA	1e-12	-27.77	0	146	0.0153	288.5	0.0072
PRDM1(Zf)/Hela-PRDM1-ChIP-Seq(GSE31477)/Homer	ACTTTCACTTTC	1e-11	-27.17	0	419	0.044	1172.8	0.0294
AT3G12130(C3H)/colamp-AT3G12130-DAP-Seq(GSE60143)/Homer	TMACTTTTTV	1e-11	-27.1	0	2071	0.2175	7416.7	0.1858
JGL(C2H2)/col-JGL-DAP-Seq(GSE60143)/Homer	ACYTTCAGTT	1e-11	-27.09	0	1220	0.1281	4110.1	0.103
At1g25550(G2like)/colamp-At1g25550-DAP-Seq(GSE60143)/Homer	NAGATTCY	1e-11	-27.07	0	935	0.0982	3036.8	0.0761
IRF2(IRF)/Erythroblas-IRF2-ChIP-Seq(GSE36985)/Homer	GAAASYGAAASY	1e-11	-26.27	0	112	0.0118	200.7	0.005
AT4G37180(G2like)/col-AT4G37180-DAP-Seq(GSE60143)/Homer	AGAATCTTNN	1e-11	-26.07	0	994	0.1044	3274.5	0.082
ZBTB12(Zf)/HEK293-ZBTB12.GFP-ChIP-Seq(GSE58341)/Homer	NGNTCTAGAACCNGV	1e-11	-26.06	0	361	0.0379	985.4	0.0247
Oct4(POU,Homeobox)/mES-Oct4-ChIP-Seq(GSE11431)/Homer	ATTTGCATAW	1e-11	-25.95	0	305	0.032	798.8	0.02
Six2(Homeobox)/NephronProgenitor-Six2-ChIP-Seq(GSE39837)/Homer	GWAAYHTGAKMC	1e-11	-25.9	0	882	0.0926	2858.6	0.0716
HSFB4(HSF)/col-HSFB4-DAP-Seq(GSE60143)/Homer	TTCTAGAAGCTTCTA	1e-11	-25.6	0	39	0.0041	30.5	0.0008
IRF:BATF(IRF:bZIP)/pDC-Irf8-ChIP-Seq(GSE66899)/Homer	CTTTCANTATGACTV	1e-11	-25.34	0	105	0.011	185.4	0.0046
AREB3(bZIP)/col-AREB3-DAP-Seq(GSE60143)/Homer	NKGMCACGTGDCMNN	1e-10	-25.32	0	486	0.051	1426.9	0.0357
LOB(LOBAS2)/col-LOB-DAP-Seq(GSE60143)/Homer	CGCCGKAWWTTHCGS	1e-10	-25.32	0	781	0.082	2493.8	0.0625
At1g64620(C2C2dof)/colamp-At1g64620-DAP-Seq(GSE60143)/Homer	CACTTTTT	1e-10	-25.31	0	1333	0.14	4578.8	0.1147
ERF11(AP2EREBP)/col-ERF11-DAP-Seq(GSE60143)/Homer	RTGGCGGCGG	1e-10	-25.29	0	2110	0.2216	7616.7	0.1908
bZIP68(bZIP)/col-bZIP68-DAP-Seq(GSE60143)/Homer	WGCCACGTGK	1e-10	-25.27	0	552	0.058	1661.4	0.0416
Adof1(C2C2dof)/col-Adof1-DAP-Seq(GSE60143)/Homer	NRWAAAGYDV	1e-10	-24.6	0	2270	0.2384	8270	0.2072
At2g41835(C2H2)/col-At2g41835-DAP-Seq(GSE60143)/Homer	TTTGAAAA	1e-10	-24.44	0	363	0.0381	1008	0.0253
E2F7(E2F)/Hela-E2F7-ChIP-Seq(GSE32673)/Homer	VDTTTCCCGCCA	1e-10	-24.43	0	379	0.0398	1063.2	0.0266
At5g62940(C2C2dof)/col-At5g62940-DAP-Seq(GSE60143)/Homer	WHWHHACTTTTT	1e-10	-23.79	0	2731	0.2868	10141.7	0.2541
PPARa(NR),DR1/Liver-Ppara-ChIP-Seq(GSE47954)/Homer	VNAGGKCAAAGGTCA	1e-10	-23.75	0	785	0.0824	2533.3	0.0635
Dorsal(RHD)/Embryo-dl-ChIP-Seq(GSE65441)/Homer	GGGAAAAMCCCG	1e-10	-23.42	0	233	0.0245	583.4	0.0146
OCT:OCT(POU,Homeobox)/NPC-OCT6-ChIP-Seq(GSE43916)/Homer	YATGCATATRCATRT	1e-10	-23.41	0	51	0.0054	58.5	0.0015
HSF21(HSF)/col-HSF21-DAP-Seq(GSE60143)/Homer	CTTCTAGAAGMTTYW	1e-10	-23.39	0	68	0.0071	97.6	0.0024
CDF3(C2C2dof)/colamp-CDF3-DAP-Seq(GSE60143)/Homer	AAAAGTRM	1e-10	-23.22	0	1491	0.1566	5235.5	0.1312
LXRE(NR),DR4/RAW-LXRb.biotin-ChIP-Seq(GSE21512)/Homer	RGGTTACTANAGGTCA	1e-10	-23.16	0	75	0.0079	115.2	0.0029
OBP1(C2C2dof)/col-OBP1-DAP-Seq(GSE60143)/Homer	NHHACTTTWT	1e-10	-23.14	0	2291	0.2406	8394.5	0.2103
dof24(C2C2dof)/col-dof24-DAP-Seq(GSE60143)/Homer	TWMCTTTTTG	1e-09	-22.97	0	1711	0.1797	6101.3	0.1528
SeqBias: polyA-repeat	AAAAAAAAAA	1e-09	-22.95	0	8812	0.9253	36121.5	0.9049
TATA-Box(TBP)/Promoter/Homer	CCTTTTAWAGSC	1e-09	-22.91	0	1036	0.1088	3491.4	0.0875
Six1(Homeobox)/Myoblast-Six1-ChIP-Chip(GSE20150)/Homer	GKVTCADRTTWC	1e-09	-22.86	0	223	0.0234	555.6	0.0139
DAG2(C2C2dof)/col-DAG2-DAP-Seq(GSE60143)/Homer	WWTTHACTTTTT	1e-09	-22.86	0	1294	0.1359	4480.9	0.1123
At4g38000(C2C2dof)/col-At4g38000-DAP-Seq(GSE60143)/Homer	WWWTWACTTTTT	1e-09	-22.61	0	885	0.0929	2926.2	0.0733
ABR1(AP2EREBP)/colamp-ABR1-DAP-Seq(GSE60143)/Homer	AAATGGCGGCGG	1e-09	-22.59	0	2109	0.2215	7684.3	0.1925
Nkx2.2(Homeobox)/NPC-Nkx2.2-ChIP-Seq(GSE61673)/Homer	BTBRAGTGSN	1e-09	-22.34	0	1894	0.1989	6838.3	0.1713
Hoxa10(Homeobox)/ChickenMSG-Hoxa10.Flag-ChIP-Seq(GSE86088)/Homer	GGYAATGAAA	1e-09	-22.3	0	471	0.0495	1410	0.0353
GBF5(bZIP)/colamp-GBF5-DAP-Seq(GSE60143)/Homer	WKNWSACGTGGCAWN	1e-09	-22.29	0	417	0.0438	1219.3	0.0305
NTM1(NAC)/col-NTM1-DAP-Seq(GSE60143)/Homer	ACTTRTARAASAAGT	1e-09	-22.13	0	340	0.0357	953.3	0.0239
PBX2(Homeobox)/K562-PBX2-ChIP-Seq(Encode)/Homer	RTGATTKATRGN	1e-09	-22.04	0	758	0.0796	2461.5	0.0617
PPARE(NR),DR1/3T3L1-Pparg-ChIP-Seq(GSE13511)/Homer	TGACCTTTGCCCCA	1e-09	-22.03	0	707	0.0742	2272.2	0.0569
TGA10(bZIP)/colamp-TGA10-DAP-Seq(GSE60143)/Homer	ATGACGTC	1e-09	-21.92	0	720	0.0756	2322.1	0.0582
dof45(C2C2dof)/col-dof45-DAP-Seq(GSE60143)/Homer	NVAWAAAGTN	1e-09	-21.9	0	2072	0.2176	7556.8	0.1893
ISRE(IRF)/ThioMac-LPS-Expression(GSE23622)/Homer	AGTTTCASTTTC	1e-09	-21.81	0	55	0.0058	71.1	0.0018
PUCHI(AP2EREBP)/colamp-PUCHI-DAP-Seq(GSE60143)/Homer	GCGCCGTY	1e-09	-21.76	0	2193	0.2303	8042.1	0.2015
GT3a(Trihelix)/col-GT3a-DAP-Seq(GSE60143)/Homer	WNACACGTGTYWWAW	1e-09	-21.72	0	201	0.0211	493.1	0.0124
PBX1(Homeobox)/MCF7-PBX1-ChIP-Seq(GSE28007)/Homer	GSCTGTCACTCA	1e-09	-21.56	0	72	0.0076	113.1	0.0028
WUS1(Homeobox)/colamp-WUS1-DAP-Seq(GSE60143)/Homer	CAWTCATTCA	1e-09	-21.46	0	342	0.0359	967.9	0.0242
AT5G63260(C3H)/col-AT5G63260-DAP-Seq(GSE60143)/Homer	RAAAAAGTRA	1e-09	-21.46	0	1911	0.2007	6929.8	0.1736
bZIP28(bZIP)/col-bZIP28-DAP-Seq(GSE60143)/Homer	TGCCACGTSABH	1e-09	-21.17	0	429	0.045	1275.8	0.032
At4g18890(BZR)/col-At4g18890-DAP-Seq(GSE60143)/Homer	NDBRCACGTGYR	1e-09	-21.12	0	311	0.0327	864.9	0.0217
ZNF467(Zf)/HEK293-ZNF467.GFP-ChIP-Seq(GSE58341)/Homer	TGGGGAAGGGCM	1e-09	-20.76	0	1136	0.1193	3917.3	0.0981
GBF6(bZIP)/colamp-GBF6-DAP-Seq(GSE60143)/Homer	WWTGMCACGTCABCW	1e-09	-20.73	0	329	0.0345	931	0.0233
caudal(Homeobox)/Drosophila-Embryos-ChIP-Chip(modEncode)/Homer	GGYCATAAAW	1e-08	-20.57	0	774	0.0813	2546.9	0.0638
bZIP53(bZIP)/colamp-bZIP53-DAP-Seq(GSE60143)/Homer	NDNHSACGTGKMNNN	1e-08	-20.28	0	495	0.052	1524	0.0382
ERF7(AP2EREBP)/col-ERF7-DAP-Seq(GSE60143)/Homer	ATGRCGGCGG	1e-08	-19.6	0	2596	0.2726	9726.8	0.2437
AGL15(MADS)/col-AGL15-DAP-Seq(GSE60143)/Homer	TTTCCHWATWDGGAA	1e-08	-19.6	0	112	0.0118	232.5	0.0058
bZIP16(bZIP)/colamp-bZIP16-DAP-Seq(GSE60143)/Homer	TGCCACGTGD	1e-08	-19.5	0	449	0.0471	1368.6	0.0343
ZNF165(Zf)/WHIM12-ZNF165-ChIP-Seq(GSE65937)/Homer	AAGGKGRCGCAGGCA	1e-08	-19.44	0	222	0.0233	580.4	0.0145
AT2G01818(PLATZ)/col-AT2G01818-DAP-Seq(GSE60143)/Homer	TCTAGAABSTTC	1e-08	-19.37	0	127	0.0133	278.2	0.007
Sox3(HMG)/NPC-Sox3-ChIP-Seq(GSE33059)/Homer	CCWTTGTY	1e-08	-19.2	0	1300	0.1365	4587.7	0.1149
Nr5a2(NR)/mES-Nr5a2-ChIP-Seq(GSE19019)/Homer	BTCAAGGTCA	1e-08	-18.7	0	387	0.0406	1157.1	0.029
Sox9(HMG)/Limb-SOX9-ChIP-Seq(GSE73225)/Homer	AGGVNCCTTTGT	1e-08	-18.67	0	562	0.059	1791.9	0.0449
MYB88(MYB)/col-MYB88-DAP-Seq(GSE60143)/Homer	HNACGCTCCT	1e-08	-18.47	0	3322	0.3488	12719.2	0.3186
Brn1(POU,Homeobox)/NPC-Brn1-ChIP-Seq(GSE35496)/Homer	TATGCWAATBAV	1e-08	-18.47	0	217	0.0228	573	0.0144
ERF4(AP2EREBP)/colamp-ERF4-DAP-Seq(GSE60143)/Homer	WDWTGGCGGCGG	1e-07	-18.41	0	2310	0.2426	8612.3	0.2157
Foxh1(Forkhead)/hESC-FOXH1-ChIP-Seq(GSE29422)/Homer	NNTGTGGATTSS	1e-07	-18.37	0	587	0.0616	1888.5	0.0473
THRa(NR)/C17.2-THRa-ChIP-Seq(GSE38347)/Homer	GGTCANYTGAGGWCA	1e-07	-18.35	0	388	0.0407	1165.5	0.0292
Initiator/Drosophila-Promoters/Homer	NTCAGTYG	1e-07	-17.97	0	1882	0.1976	6913.4	0.1732
BBX31(Orphan)/col-BBX31-DAP-Seq(GSE60143)/Homer	NAAAAAGTDA	1e-07	-17.91	0	1331	0.1398	4741	0.1188
SVP(MADS)/col-SVP-DAP-Seq(GSE60143)/Homer	ANTTWCCHAATTTGG	1e-07	-17.78	0	396	0.0416	1201.3	0.0301
Sox15(HMG)/CPA-Sox15-ChIP-Seq(GSE62909)/Homer	RAACAATGGN	1e-07	-17.52	0	760	0.0798	2550.1	0.0639
LEF1(HMG)/H1-LEF1-ChIP-Seq(GSE64758)/Homer	CCTTTGATST	1e-07	-17.51	0	462	0.0485	1443.7	0.0362
AS2(LOBAS2)/col-AS2-DAP-Seq(GSE60143)/Homer	CCGDAAWWHMCGSCG	1e-07	-17.42	0	320	0.0336	937	0.0235
OCT4-SOX2-TCF-NANOG(POU,Homeobox,HMG)/mES-Oct4-ChIP-Seq(GSE11431)/Homer	ATTTGCATAACAATG	1e-07	-17.02	0	97	0.0102	202.3	0.0051
Six4(Homeobox)/MCF7-SIX4-ChIP-Seq(Encode)/Homer	TGWAAYCTGABACCB	1e-07	-16.97	0	55	0.0058	86.3	0.0022
ANAC011(NAC)/col-ANAC011-DAP-Seq(GSE60143)/Homer	TDCTTGYRNNDCAAG	1e-07	-16.87	0	215	0.0226	580.5	0.0145
BZR1(BZR)/col-BZR1-DAP-Seq(GSE60143)/Homer	NNCRCACGTGCG	1e-07	-16.85	0	181	0.019	467.5	0.0117
bZIP50(bZIP)/colamp-bZIP50-DAP-Seq(GSE60143)/Homer	GATGACGTCA	1e-07	-16.74	0	1288	0.1353	4602.5	0.1153
HY5(bZIP)/colamp-HY5-DAP-Seq(GSE60143)/Homer	RRTSACGTSD	1e-07	-16.72	0	1294	0.1359	4626.5	0.1159
Pax8(Paired,Homeobox)/Thyroid-Pax8-ChIP-Seq(GSE26938)/Homer	GTCATGCHTGRCTGS	1e-07	-16.31	0	334	0.0351	999.7	0.025
ANAC004(NAC)/colamp-ANAC004-DAP-Seq(GSE60143)/Homer	WNCTTVYNNNRBAAG	1e-07	-16.24	0	225	0.0236	620.4	0.0155
PAX3:FKHR-fusion(Paired,Homeobox)/Rh4-PAX3:FKHR-ChIP-Seq(GSE19063)/Homer	ACCRTGACTAATTNN	1e-06	-15.43	0	202	0.0212	550.4	0.0138
Srebp2(bHLH)/HepG2-Srebp2-ChIP-Seq(GSE31477)/Homer	CGGTCACSCCAC	1e-06	-15.42	0	173	0.0182	453.8	0.0114
dof43(C2C2dof)/colamp-dof43-DAP-Seq(GSE60143)/Homer	NAAAAAGTDA	1e-06	-15.2	0	1217	0.1278	4365.4	0.1094
Tgif2(Homeobox)/mES-Tgif2-ChIP-Seq(GSE55404)/Homer	TGTCANYT	1e-06	-14.94	0	2515	0.2641	9560.3	0.2395
Hoxb4(Homeobox)/ES-Hoxb4-ChIP-Seq(GSE34014)/Homer	TGATTRATGGCY	1e-06	-14.9	0	183	0.0192	491.7	0.0123
ANAC005(NAC)/col-ANAC005-DAP-Seq(GSE60143)/Homer	WVCTTVTWNHABAAG	1e-06	-14.78	0	282	0.0296	834.2	0.0209
ARE(NR)/LNCAP-AR-ChIP-Seq(GSE27824)/Homer	RGRACASNSTGTYCYB	1e-06	-14.62	0	150	0.0158	384.5	0.0096
SFP1/SacCer-Promoters/Homer	DDAAAAATTTTY	1e-06	-14.53	0	68	0.0071	131.3	0.0033
WIP5(C2H2)/colamp-WIP5-DAP-Seq(GSE60143)/Homer	TDTTCTCMAGGT	1e-06	-14.35	0	808	0.0848	2799.6	0.0701
Nr5a2(NR)/Pancreas-LRH1-ChIP-Seq(GSE34295)/Homer	BTCAAGGTCA	1e-06	-14.31	0	493	0.0518	1609	0.0403
Nkx2.1(Homeobox)/LungAC-Nkx2.1-ChIP-Seq(GSE43252)/Homer	RSCACTYRAG	1e-06	-14.02	0	2544	0.2671	9713.8	0.2433
Pit1(Homeobox)/GCrat-Pit1-ChIP-Seq(GSE58009)/Homer	ATGMATATDC	1e-06	-13.95	0	699	0.0734	2391	0.0599
At1g14580(C2H2)/colamp-At1g14580-DAP-Seq(GSE60143)/Homer	CASAAAAMGACAAAA	1e-05	-13.71	0	133	0.014	336.6	0.0084
LBD19(LOBAS2)/colamp-LBD19-DAP-Seq(GSE60143)/Homer	CCKGAAWTTCMGGAW	1e-05	-13.68	0	2017	0.2118	7594.7	0.1903
AGL25(MADS)/colamp-AGL25-DAP-Seq(GSE60143)/Homer	TTTCCATWTWTGGAA	1e-05	-13.54	0	40	0.0042	60	0.0015
PSE(SNAPc)/K562-mStart-Seq/Homer	WAVTCACCMTAASYDAAAAG	1e-05	-13.51	0	405	0.0425	1296.4	0.0325
NLP7(RWPRK)/col-NLP7-DAP-Seq(GSE60143)/Homer	TGRCCYTTCR	1e-05	-13.39	0	1820	0.1911	6813.9	0.1707
COUP-TFII(NR)/Artia-Nr2f2-ChIP-Seq(GSE46497)/Homer	AGRGGTCA	1e-05	-13.31	0	1582	0.1661	5864.2	0.1469
AGL6(MADS)/col-AGL6-DAP-Seq(GSE60143)/Homer	TTWCCWWAWWDGGWA	1e-05	-13.24	0	88	0.0092	197.6	0.005
At5g18450(AP2EREBP)/col-At5g18450-DAP-Seq(GSE60143)/Homer	CACCGCTT	1e-05	-13.23	0	2916	0.3062	11262	0.2821
THRb(NR)/HepG2-THRb.Flag-ChIP-Seq(Encode)/Homer	GGTCACCTGAGGTCA	1e-05	-13.18	0	613	0.0644	2080.2	0.0521
AT5G66940(C2C2dof)/col-AT5G66940-DAP-Seq(GSE60143)/Homer	NNHACTTTWT	1e-05	-13.1	0	1532	0.1609	5672.6	0.1421
PGR(NR)/EndoStromal-PGR-ChIP-Seq(GSE69539)/Homer	AAGAACATWHTGTTC	1e-05	-12.86	0	152	0.016	406.6	0.0102
HSFB3(HSF)/colamp-HSFB3-DAP-Seq(GSE60143)/Homer	TTCTAGAAGMTTHTW	1e-05	-12.66	0	40	0.0042	63.7	0.0016
VIP1(bZIP)/col-VIP1-DAP-Seq(GSE60143)/Homer	NTTGACAGCTGTCAN	1e-05	-12.65	0	137	0.0144	358.7	0.009
SOC1(MADS)/Seedling-SOC1-ChIP-Seq(GSE45846)/Homer	TWCCAWWTWTGG	1e-05	-12.51	0	283	0.0297	867.8	0.0217
CEBP:CEBP(bZIP)/MEF-Chop-ChIP-Seq(GSE35681)/Homer	NTNATGCAAYMNNHTGMAAY	1e-05	-12.12	0	118	0.0124	300.4	0.0075
LCL1(MYBrelated)/colamp-LCL1-DAP-Seq(GSE60143)/Homer	NAAAATATCTWHWWN	1e-05	-12.06	0	91	0.0096	214.2	0.0054
GRHL2(CP2)/HBE-GRHL2-ChIP-Seq(GSE46194)/Homer	AAACYKGTTWDACMRGTTTB	1e-05	-11.95	0	235	0.0247	703.5	0.0176
ZNF382(Zf)/HEK293-ZNF382.GFP-ChIP-Seq(GSE58341)/Homer	GNCTGTASTRNTGBCTCHTT	1e-05	-11.7	0	29	0.003	40	0.001
OBP4(C2C2dof)/col-OBP4-DAP-Seq(GSE60143)/Homer	WTTHACTTTTTB	1e-05	-11.67	0	1093	0.1148	3978.5	0.0997
Tcf7(HMG)/GM12878-TCF7-ChIP-Seq(Encode)/Homer	CTTTGATGTGSB	1e-05	-11.58	0	221	0.0232	658.1	0.0165
NFkB-p65-Rel(RHD)/ThioMac-LPS-Expression(GSE23622)/Homer	GGAAATTCCC	0.0001	-11.49	0	64	0.0067	136	0.0034
AT1G28160(AP2EREBP)/colamp-AT1G28160-DAP-Seq(GSE60143)/Homer	GGCGGCGG	0.0001	-11.48	0	3748	0.3936	14768.9	0.37
Sox4(HMG)/proB-Sox4-ChIP-Seq(GSE50066)/Homer	YCTTTGTTCC	0.0001	-11.46	0	590	0.062	2030	0.0509
ZNF136(Zf)/HEK293-ZNF136.GFP-ChIP-Seq(GSE58341)/Homer	YTKGATAHAGTATTCTWGGTNGGCA	0.0001	-11.34	0	61	0.0064	127.5	0.0032
CArG(MADS)/PUER-Srf-ChIP-Seq(Sullivan_et_al.)/Homer	CCATATATGGNM	0.0001	-11.27	0	251	0.0264	769.9	0.0193
TSO1(CPP)/col-TSO1-DAP-Seq(GSE60143)/Homer	RAATTTRAAW	0.0001	-11.21	0	91	0.0096	220.1	0.0055
AT3G52440(C2C2dof)/colamp-AT3G52440-DAP-Seq(GSE60143)/Homer	DTHACTTTTT	0.0001	-11.1	0	1813	0.1904	6869.6	0.1721
bHLH18(bHLH)/col-bHLH18-DAP-Seq(GSE60143)/Homer	CACGTGTTYCACGTG	0.0001	-10.98	0	41	0.0043	72.6	0.0018
Tcf4(HMG)/Hct116-Tcf4-ChIP-Seq(SRA012054)/Homer	ASATCAAAGGVA	0.0001	-10.96	0	295	0.031	933.5	0.0234
Brn2(POU,Homeobox)/NPC-Brn2-ChIP-Seq(GSE35496)/Homer	ATGAATATTC	0.0001	-10.51	0.0001	79	0.0083	187.7	0.0047
CTCF-SatelliteElement(Zf?)/CD4+-CTCF-ChIP-Seq(Barski_et_al.)/Homer	TGCAGTTCCMVNWRTGGCCA	0.0001	-10.41	0.0001	20	0.0021	22.1	0.0006
Unknown4/Drosophila-Promoters/Homer	AAAAATACCRMA	0.0001	-10.34	0.0001	101	0.0106	259.2	0.0065
Smad4(MAD)/ESC-SMAD4-ChIP-Seq(GSE29422)/Homer	VBSYGTCTGG	0.0001	-10.23	0.0001	1705	0.179	6468	0.162
AGL63(MADS)/col-AGL63-DAP-Seq(GSE60143)/Homer	TTCCAAWWWTGG	0.0001	-10.2	0.0001	601	0.0631	2100.4	0.0526
Tcf3(HMG)/mES-Tcf3-ChIP-Seq(GSE11724)/Homer	ASWTCAAAGG	0.0001	-10.13	0.0001	160	0.0168	461.2	0.0116
AGL13(MADS)/col-AGL13-DAP-Seq(GSE60143)/Homer	TWCCAWWTWTGGWAA	0.0001	-10.13	0.0001	36	0.0038	62.3	0.0016
At1g68670(G2like)/colamp-At1g68670-DAP-Seq(GSE60143)/Homer	WNWWHNRAAGATTCT	0.0001	-10.12	0.0001	315	0.0331	1020.4	0.0256
EGL-5(Homeobox)/cElegans-L3-EGL5-ChIP-Seq(modEncode)/Homer	ATTTAATGGG	0.0001	-10.09	0.0001	1181	0.124	4377	0.1096
Srebp1a(bHLH)/HepG2-Srebp1a-ChIP-Seq(GSE31477)/Homer	RTCACSCCAY	0.0001	-10.07	0.0001	228	0.0239	703.4	0.0176
TRP2(MYBrelated)/colamp-TRP2-DAP-Seq(GSE60143)/Homer	TAAACCCT	0.0001	-9.787	0.0001	141	0.0148	399.8	0.01
RAP26(AP2EREBP)/colamp-RAP26-DAP-Seq(GSE60143)/Homer	HDATGGCGGCGG	0.0001	-9.782	0.0001	2589	0.2719	10079.3	0.2525
AT2G33550(Trihelix)/colamp-AT2G33550-DAP-Seq(GSE60143)/Homer	TTTAAGGGCAYTTTT	0.0001	-9.748	0.0001	1298	0.1363	4854.6	0.1216
LBD18(LOBAS2)/colamp-LBD18-DAP-Seq(GSE60143)/Homer	CKGAWWTTCHGS	0.0001	-9.744	0.0001	2706	0.2842	10560.6	0.2646
Pknox1(Homeobox)/ES-Prep1-ChIP-Seq(GSE63282)/Homer	SCTGTCAVTCAV	0.0001	-9.461	0.0002	183	0.0192	550.1	0.0138
AGL16(MADS)/col-AGL16-DAP-Seq(GSE60143)/Homer	TWCCHWATWDGGAAA	0.001	-9.055	0.0002	65	0.0068	153.1	0.0038
At3g04030(G2like)/col-At3g04030-DAP-Seq(GSE60143)/Homer	DRGAATCT	0.001	-8.976	0.0003	735	0.0772	2652.9	0.0665
bZIP69(bZIP)/col-bZIP69-DAP-Seq(GSE60143)/Homer	GACAGCTGKCAW	0.001	-8.973	0.0003	89	0.0093	231	0.0058
DEL2(E2FDP)/col-DEL2-DAP-Seq(GSE60143)/Homer	WTTTCSCGCC	0.001	-8.942	0.0003	746	0.0783	2696.7	0.0676
RORa(NR)/Liver-Rora-ChIP-Seq(GSE101115)/Homer	AAWCTAGGTCARDNN	0.001	-8.886	0.0003	93	0.0098	245.1	0.0061
Esrrb(NR)/mES-Esrrb-ChIP-Seq(GSE11431)/Homer	KTGACCTTGA	0.001	-8.876	0.0003	472	0.0496	1636.1	0.041
OCT:OCT(POU,Homeobox,IR1)/NPC-Brn2-ChIP-Seq(GSE35496)/Homer	ATGAATWATTCATGA	0.001	-8.819	0.0003	20	0.0021	26.6	0.0007
AT1G49560(G2like)/colamp-AT1G49560-DAP-Seq(GSE60143)/Homer	GAWTCTNWDA	0.001	-8.801	0.0003	1138	0.1195	4250.6	0.1065
p63(p53)/Keratinocyte-p63-ChIP-Seq(GSE17611)/Homer	NNDRCATGYCYNRRCATGYH	0.001	-8.583	0.0004	304	0.0319	1006.7	0.0252
At5g65130(AP2EREBP)/colamp-At5g65130-DAP-Seq(GSE60143)/Homer	CCRCCGACAWTN	0.001	-8.517	0.0004	480	0.0504	1675.7	0.042
AT5G25475(ABI3VP1)/col-AT5G25475-DAP-Seq(GSE60143)/Homer	RNNRNCAAGCADNDB	0.001	-8.496	0.0004	965	0.1013	3573.7	0.0895
Smad2(MAD)/ES-SMAD2-ChIP-Seq(GSE29422)/Homer	CTGTCTGG	0.001	-8.362	0.0005	1695	0.178	6506.7	0.163
RKD2(RWPRK)/colamp-RKD2-DAP-Seq(GSE60143)/Homer	GACKTTTCRDCTTCC	0.001	-8.338	0.0005	631	0.0663	2264.8	0.0567
TR4(NR),DR1/Hela-TR4-ChIP-Seq(GSE24685)/Homer	GAGGTCAAAGGTCA	0.001	-8.289	0.0005	83	0.0087	217.2	0.0054
ANAC062(NAC)/colamp-ANAC062-DAP-Seq(GSE60143)/Homer	TACTTANTNWNYAAG	0.001	-8.28	0.0005	215	0.0226	682.1	0.0171
Oct4:Sox17(POU,Homeobox,HMG)/F9-Sox17-ChIP-Seq(GSE44553)/Homer	CCATTGTATGCAAAT	0.001	-8.247	0.0005	88	0.0092	234.3	0.0059
ZFP3(Zf)/HEK293-ZFP3.GFP-ChIP-Seq(GSE58341)/Homer	GGGTTTTGAAGGATGARTAGGAGTT	0.001	-8.236	0.0005	5	0.0005	0	0
TGA2(bZIP)/colamp-TGA2-DAP-Seq(GSE60143)/Homer	ACGTCAYCHH	0.001	-8.181	0.0005	858	0.0901	3160.4	0.0792
Nkx2.5(Homeobox)/HL1-Nkx2.5.biotin-ChIP-Seq(GSE21529)/Homer	RRSCACTYAA	0.001	-8.156	0.0006	1962	0.206	7599.1	0.1904
Sox2(HMG)/mES-Sox2-ChIP-Seq(GSE11431)/Homer	BCCATTGTTC	0.001	-8.127	0.0006	620	0.0651	2227.5	0.0558
Tgif1(Homeobox)/mES-Tgif1-ChIP-Seq(GSE55404)/Homer	YTGWCADY	0.001	-8.1	0.0006	2190	0.23	8531	0.2137
TCFL2(HMG)/K562-TCF7L2-ChIP-Seq(GSE29196)/Homer	ACWTCAAAGG	0.001	-8.082	0.0006	53	0.0056	122.3	0.0031
E2F(E2F)/Hela-CellCycle-Expression/Homer	TTSGCGCGAAAA	0.001	-8.07	0.0006	185	0.0194	576.9	0.0145
SF1(NR)/H295R-Nr5a1-ChIP-Seq(GSE44220)/Homer	CAAGGHCANV	0.001	-8.006	0.0006	276	0.029	912.3	0.0229
RBFox2(?)/Heart-RBFox2-CLIP-Seq(GSE57926)/Homer	TGCATGCA	0.001	-7.937	0.0007	1832	0.1924	7081.6	0.1774
TGA9(bZIP)/colamp-TGA9-DAP-Seq(GSE60143)/Homer	VTGACGTC	0.001	-7.14	0.0015	1225	0.1286	4663.7	0.1168
FUS3(ABI3VP1)/col-FUS3-DAP-Seq(GSE60143)/Homer	DNNWTNTGCATGKNN	0.001	-7.068	0.0016	729	0.0766	2687.7	0.0673
At3g09600(MYBrelated)/colamp-At3g09600-DAP-Seq(GSE60143)/Homer	AAAATATCTT	0.001	-7.036	0.0017	269	0.0282	904.5	0.0227
RORgt(NR)/EL4-RORgt.Flag-ChIP-Seq(GSE56019)/Homer	AAYTAGGTCA	0.001	-7.015	0.0017	104	0.0109	301.3	0.0075
RORgt(NR)/EL4-RORgt.Flag-ChIP-Seq(GSE56019)/Homer	AAYTAGGTCA	0.001	-7.015	0.0017	104	0.0109	301.3	0.0075
RAR:RXR(NR),DR5/ES-RAR-ChIP-Seq(GSE56893)/Homer	AGGTCAAGGTCA	0.001	-7.009	0.0017	76	0.008	205.5	0.0051
Pbx3(Homeobox)/GM12878-PBX3-ChIP-Seq(GSE32465)/Homer	SCTGTCAMTCAN	0.001	-6.974	0.0018	145	0.0152	447.5	0.0112
ERF8(AP2EREBP)/colamp-ERF8-DAP-Seq(GSE60143)/Homer	CGCCGYCATW	0.001	-6.92	0.0019	2332	0.2449	9175.8	0.2299
AT2G28920(ND)/col-AT2G28920-DAP-Seq(GSE60143)/Homer	WAGATATTTWTW	0.01	-6.799	0.0021	154	0.0162	482.9	0.0121
EBNA1(EBV-virus)/Raji-EBNA1-ChIP-Seq(GSE30709)/Homer	GGYAGCAYDTGCTDCCCNNN	0.01	-6.792	0.0021	21	0.0022	35.1	0.0009
Tcfcp2l1(CP2)/mES-Tcfcp2l1-ChIP-Seq(GSE11431)/Homer	NRAACCRGTTYRAACCRGYT	0.01	-6.594	0.0026	154	0.0162	485.1	0.0122
bHLH130(bHLH)/col-bHLH130-DAP-Seq(GSE60143)/Homer	GCAACTTG	0.01	-6.541	0.0027	566	0.0594	2062.7	0.0517
Hnf1(Homeobox)/Liver-Foxa2-Chip-Seq(GSE25694)/Homer	GGTTAAWCATTAA	0.01	-6.448	0.003	80	0.0084	224.8	0.0056
IBL1(bHLH)/Seedling-IBL1-ChIP-Seq(GSE51120)/Homer	CACGTGCC	0.01	-6.417	0.0031	2846	0.2989	11320.1	0.2836
EBF(EBF)/proBcell-EBF-ChIP-Seq(GSE21978)/Homer	DGTCCCYRGGGA	0.01	-6.276	0.0035	199	0.0209	656.1	0.0164
GATA3(Zf),DR8/iTreg-Gata3-ChIP-Seq(GSE20898)/Homer	AGATSTNDNNDSAGATAASN	0.01	-6.208	0.0038	55	0.0058	142.2	0.0036
Tbx5(T-box)/HL1-Tbx5.biotin-ChIP-Seq(GSE21529)/Homer	AGGTGTCA	0.01	-6.045	0.0044	2656	0.2789	10560.2	0.2645
IRF4(IRF)/GM12878-IRF4-ChIP-Seq(GSE32465)/Homer	ACTGAAACCA	0.01	-5.988	0.0047	337	0.0354	1186.5	0.0297
Sox6(HMG)/Myotubes-Sox6-ChIP-Seq(GSE32627)/Homer	CCATTGTTNY	0.01	-5.958	0.0048	1207	0.1267	4643.2	0.1163
Nur77(NR)/K562-NR4A1-ChIP-Seq(GSE31363)/Homer	TGACCTTTNCNT	0.01	-5.933	0.0049	118	0.0124	364.8	0.0091
DMRT1(DM)/Testis-DMRT1-ChIP-Seq(GSE64892)/Homer	TWGHWACAWTGTWDC	0.01	-5.921	0.005	140	0.0147	444.2	0.0111
ANAC013(NAC)/col-ANAC013-DAP-Seq(GSE60143)/Homer	CTTGNNNNNCAAGNA	0.01	-5.91	0.005	281	0.0295	973.9	0.0244
At3g60580(C2H2)/col-At3g60580-DAP-Seq(GSE60143)/Homer	WTTYTACT	0.01	-5.868	0.0052	4449	0.4672	18019.9	0.4514
At5g52660(MYBrelated)/colamp-At5g52660-DAP-Seq(GSE60143)/Homer	HAAAAATATCTW	0.01	-5.775	0.0057	249	0.0261	854.3	0.0214
ZNF317(Zf)/HEK293-ZNF317.GFP-ChIP-Seq(GSE58341)/Homer	GTCWGCTGTYYCTCT	0.01	-5.748	0.0059	75	0.0079	214.4	0.0054
ZML2(C2C2gata)/col-ZML2-DAP-Seq(GSE60143)/Homer	CATCATCATC	0.01	-5.698	0.0062	157	0.0165	510.6	0.0128
PHV(HB)/col-PHV-DAP-Seq(GSE60143)/Homer	RTAATSATTA	0.01	-5.687	0.0062	306	0.0321	1074.5	0.0269
p53(p53)/Saos-p53-ChIP-Seq/Homer	RRCATGYCYRGRCATGYYYN	0.01	-5.573	0.0069	71	0.0075	202.6	0.0051
p53(p53)/Saos-p53-ChIP-Seq(GSE15780)/Homer	RRCATGYCYRGRCATGYYYN	0.01	-5.573	0.0069	71	0.0075	202.6	0.0051
At3g12730(G2like)/colamp-At3g12730-DAP-Seq(GSE60143)/Homer	AAGATTCT	0.01	-5.544	0.0071	1212	0.1273	4683.3	0.1173
PAX5(Paired,Homeobox),condensed/GM12878-PAX5-ChIP-Seq(GSE32465)/Homer	GTCACGCTCSCTGM	0.01	-5.338	0.0088	134	0.0141	431	0.0108
Ik-1	NHTTGGGAATRCC	0.01	-5.323	0.0089	9510	0.9986	39805.2	0.9972
bHLHE41(bHLH)/proB-Bhlhe41-ChIP-Seq(GSE93764)/Homer	KCACGTGMCN	0.01	-5.282	0.0092	1861	0.1954	7341.9	0.1839
RAR:RXR(NR),DR5/ES-RAR-ChIP-Seq(GSE56893)/Homer	RGGTCADNNAGAGGTCAV	0.01	-5.249	0.0095	18	0.0019	33.2	0.0008
p73(p53)/Trachea-p73-ChIP-Seq(PRJNA310161)/Homer	NRRRCAWGTCCDGRCATGYY	0.01	-5.246	0.0095	42	0.0044	107.7	0.0027
At4g01280(MYBrelated)/colamp-At4g01280-DAP-Seq(GSE60143)/Homer	AAATATCT	0.01	-5.236	0.0096	339	0.0356	1213.5	0.0304
REST-NRSF(Zf)/Jurkat-NRSF-ChIP-Seq/Homer	GGMGCTGTCCATGGTGCTGA	0.01	-5.147	0.0105	4	0.0004	1.8	0
GRF9(GRF)/colamp-GRF9-DAP-Seq(GSE60143)/Homer	NWCTGACANNNNNNN	0.01	-5.113	0.0108	639	0.0671	2399.7	0.0601
Tbx20(T-box)/Heart-Tbx20-ChIP-Seq(GSE29636)/Homer	GGTGYTGACAGS	0.01	-5.009	0.012	177	0.0186	598	0.015
Mouse_Recombination_Hotspot(Zf)/Testis-DMC1-ChIP-Seq(GSE24438)/Homer	ACTYKNATTCGTGNTACTTC	0.01	-4.977	0.0123	38	0.004	96.1	0.0024
DMRT6(DM)/Testis-DMRT6-ChIP-Seq(GSE60440)/Homer	YDGHTACAWTGTADC	0.01	-4.966	0.0125	118	0.0124	378.1	0.0095
GRE(NR),IR3/A549-GR-ChIP-Seq(GSE32465)/Homer	NRGVACABNVTGTYCY	0.01	-4.892	0.0134	93	0.0098	288.2	0.0072
ANAC103(NAC)/col-ANAC103-DAP-Seq(GSE60143)/Homer	AACTTGNWNWNCAAG	0.01	-4.826	0.0143	245	0.0257	860.6	0.0216
bHLH80(bHLH)/col-bHLH80-DAP-Seq(GSE60143)/Homer	NNNNDCAASTTGHNN	0.01	-4.675	0.0166	686	0.072	2604.4	0.0652
ZNF528(Zf)/HEK293-ZNF528.GFP-ChIP-Seq(GSE58341)/Homer	AGAAATGACTTCCCT	0.01	-4.667	0.0167	7	0.0007	7.4	0.0002
BAM8(BES1)/col-BAM8-DAP-Seq(GSE60143)/Homer	NNWSACACGTGTSWN	0.01	-4.645	0.017	188	0.0197	646.7	0.0162
AT1G69570(C2C2dof)/col-AT1G69570-DAP-Seq(GSE60143)/Homer	WAAAAGTGHH	0.1	-4.592	0.0179	947	0.0994	3658.5	0.0916
NTM2(NAC)/col-NTM2-DAP-Seq(GSE60143)/Homer	CTTRTNNNAYAAGBH	0.1	-4.588	0.018	352	0.037	1282.7	0.0321
Unknown4/Arabidopsis-Promoters/Homer	CKTCKTCTTY	0.1	-4.468	0.0202	944	0.0991	3652.8	0.0915
AT5G05550(Trihelix)/col-AT5G05550-DAP-Seq(GSE60143)/Homer	HDNHDTCKCCGGMGA	0.1	-4.435	0.0208	2584	0.2713	10376	0.2599
ANL2(HB)/col-ANL2-DAP-Seq(GSE60143)/Homer	CATTAATTGC	0.1	-4.36	0.0224	365	0.0383	1341	0.0336
STOP1(C2H2)/colamp-STOP1-DAP-Seq(GSE60143)/Homer	DTATCTGGKGRAGGT	0.1	-4.188	0.0266	327	0.0343	1196.5	0.03
OCT:OCT(POU,Homeobox)/NPC-Brn1-ChIP-Seq(GSE35496)/Homer	ATGAATATTCATGAG	0.1	-4.093	0.0292	5	0.0005	4.7	0.0001
GATA(Zf),IR4/iTreg-Gata3-ChIP-Seq(GSE20898)/Homer	NAGATWNBNATCTNN	0.1	-4.083	0.0294	60	0.0063	180.6	0.0045
HDG1(Homeobox)/col100-HDG1-DAP-Seq(GSE60143)/Homer	DDYAATTAATGH	0.1	-4.014	0.0315	349	0.0366	1289	0.0323
p53(p53)/mES-cMyc-ChIP-Seq(GSE11431)/Homer	ACATGCCCGGGCAT	0.1	-3.966	0.033	24	0.0025	58.4	0.0015
SeqBias: C/A-bias	MMMMMMMMMM	0.1	-3.949	0.0335	9467	0.9941	39601.3	0.9921
AT3G58630(Trihelix)/col-AT3G58630-DAP-Seq(GSE60143)/Homer	TCTCCGGCGA	0.1	-3.911	0.0347	443	0.0465	1664.8	0.0417
CELF2(RRM)/JSL1-CELF2-CLIP-Seq(GSE71264)/Homer	RGTGTCAG	0.1	-3.904	0.0349	249	0.0261	899.7	0.0225
ATHB15(HB)/col-ATHB15-DAP-Seq(GSE60143)/Homer	GYAATSATTA	0.1	-3.764	0.04	259	0.0272	943	0.0236
DEL1(E2FDP)/colamp-DEL1-DAP-Seq(GSE60143)/Homer	TTCCCGCCAA	0.1	-3.737	0.0411	10	0.0011	17.6	0.0004
dof42(C2C2dof)/col-dof42-DAP-Seq(GSE60143)/Homer	AAAAAGGC	0.1	-3.718	0.0418	493	0.0518	1871.8	0.0469
bHLH122(bHLH)/col100-bHLH122-DAP-Seq(GSE60143)/Homer	NDDCAASTTGHHNWW	0.1	-3.681	0.0433	609	0.064	2338.2	0.0586
Pitx1(Homeobox)/Chicken-Pitx1-ChIP-Seq(GSE38910)/Homer	TAATCCCN	0.1	-3.563	0.0486	3494	0.3669	14227.7	0.3564
RORg(NR)/Liver-Rorc-ChIP-Seq(GSE101115)/Homer	WAABTAGGTCAV	0.1	-3.555	0.0489	59	0.0062	183.8	0.0046
GRE(NR),IR3/RAW264.7-GRE-ChIP-Seq(Unpublished)/Homer	VAGRACAKWCTGTYC	0.1	-3.522	0.0505	151	0.0159	529.3	0.0133
LHY1(MYBrelated)/col-LHY1-DAP-Seq(GSE60143)/Homer	AAATATCT	0.1	-3.436	0.0548	229	0.024	834.7	0.0209
EPR1(MYBrelated)/colamp-EPR1-DAP-Seq(GSE60143)/Homer	AAATATCT	0.1	-3.436	0.0548	229	0.024	834.7	0.0209
bZIP44(bZIP)/colamp-bZIP44-DAP-Seq(GSE60143)/Homer	NDTGCCACGTCAGCH	0.1	-3.322	0.0613	30	0.0032	83.2	0.0021
Meis1(Homeobox)/MastCells-Meis1-ChIP-Seq(GSE48085)/Homer	VGCTGWCAVB	0.1	-3.32	0.0614	1291	0.1356	5133.8	0.1286
ANAC075(NAC)/col-ANAC075-DAP-Seq(GSE60143)/Homer	CTTSWWNWWSAAGYT	0.1	-3.227	0.0672	246	0.0258	907.3	0.0227
SeqBias: CG-repeat	CGCGCGCGCG	0.1	-3.217	0.0678	4106	0.4312	16815.4	0.4212
NAC2(NAC)/colamp-NAC2-DAP-Seq(GSE60143)/Homer	TDCTTGNNNNNCAAG	0.1	-3.199	0.0689	411	0.0432	1564.4	0.0392
ERE(NR),IR3/MCF7-ERa-ChIP-Seq(Unpublished)/Homer	VAGGTCACNSTGACC	0.1	-2.955	0.0878	166	0.0174	601.8	0.0151
HIC1(Zf)/Treg-ZBTB29-ChIP-Seq(GSE99889)/Homer	TGCCAGCB	0.1	-2.934	0.0895	2186	0.2295	8854.4	0.2218
HDG7(HB)/col-HDG7-DAP-Seq(GSE60143)/Homer	WGCATTTAATGC	0.1	-2.906	0.0919	111	0.0117	389.1	0.0097
MYB13(MYB)/col-MYB13-DAP-Seq(GSE60143)/Homer	HYCACCWACCHH	0.1	-2.858	0.0962	521	0.0547	2022.7	0.0507
HNF1b(Homeobox)/PDAC-HNF1B-ChIP-Seq(GSE64557)/Homer	GTTAATNATTAA	0.1	-2.839	0.0979	90	0.0095	310.8	0.0078
FOXA1:AR(Forkhead,NR)/LNCAP-AR-ChIP-Seq(GSE27824)/Homer	AGTAAACAAAAAAGAACAND	0.1	-2.806	0.101	26	0.0027	74.1	0.0019
SeqBias: G/A bias	RRRRRRRRRR	0.1	-2.806	0.101	9477	0.9952	39669.6	0.9938
Sox17(HMG)/Endoderm-Sox17-ChIP-Seq(GSE61475)/Homer	CCATTGTTYB	0.1	-2.785	0.1029	506	0.0531	1965.8	0.0492
AT5G45580(G2like)/colamp-AT5G45580-DAP-Seq(GSE60143)/Homer	ADRGAATCTH	0.1	-2.753	0.1059	1269	0.1333	5084	0.1274
RARg(NR)/ES-RARg-ChIP-Seq(GSE30538)/Homer	AGGTCAAGGTCA	0.1	-2.738	0.1074	14	0.0015	34.2	0.0009
Zac1(Zf)/Neuro2A-Plagl1-ChIP-Seq(GSE75942)/Homer	HAWGRGGCCM	0.1	-2.629	0.1196	3071	0.3225	12561.5	0.3147
SGR5(C2H2)/colamp-SGR5-DAP-Seq(GSE60143)/Homer	TTTGTCTTTTTT	0.1	-2.61	0.1217	392	0.0412	1513.8	0.0379
ANAC053(NAC)/colamp-ANAC053-DAP-Seq(GSE60143)/Homer	TDCTTGNNNNNCAAG	0.1	-2.558	0.128	342	0.0359	1314.9	0.0329
WRKY45(WRKY)/col-WRKY45-DAP-Seq(GSE60143)/Homer	HNNNKTTGACTWWNH	0.1	-2.557	0.128	218	0.0229	818.8	0.0205
ANAC028(NAC)/col-ANAC028-DAP-Seq(GSE60143)/Homer	WRCTTGNNNNNCAAG	0.1	-2.42	0.1463	438	0.046	1708.3	0.0428
REM16(ABI3VP1)/col-REM16-DAP-Seq(GSE60143)/Homer	DTTTTTSCCGSMAAA	0.1	-2.408	0.1479	3	0.0003	3.2	0.0001
GATA:SCL(Zf,bHLH)/Ter119-SCL-ChIP-Seq(GSE18720)/Homer	CRGCTGBNGNSNNSAGATAA	0.1	-2.403	0.1483	77	0.0081	269.7	0.0068
ATHB13(Homeobox)/col-ATHB13-DAP-Seq(GSE60143)/Homer	CAATAATT	0.1	-2.398	0.1488	713	0.0749	2829.4	0.0709
ANAC050(NAC)/colamp-ANAC050-DAP-Seq(GSE60143)/Homer	WNCTTGNNNNNCAAG	1	-2.172	0.1862	372	0.0391	1453.9	0.0364
DREB26(AP2EREBP)/col-DREB26-DAP-Seq(GSE60143)/Homer	CCACCGACAH	1	-2.04	0.2121	343	0.036	1343	0.0336
HAT1(Homeobox)/col-HAT1-DAP-Seq(GSE60143)/Homer	SCAATCATTGNN	1	-1.997	0.2211	120	0.0126	447.6	0.0112
CRF10(AP2EREBP)/col100-CRF10-DAP-Seq(GSE60143)/Homer	DCCGCCGYHA	1	-1.982	0.2241	3047	0.32	12540	0.3141
ANAC096(NAC)/colamp-ANAC096-DAP-Seq(GSE60143)/Homer	TACTTGWNNNWCAAG	1	-1.863	0.2522	381	0.04	1506.2	0.0377
PAX6(Paired,Homeobox)/Forebrain-Pax6-ChIP-Seq(GSE66961)/Homer	NGTGTTCAVTSAAGCGKAAA	1	-1.838	0.2579	72	0.0076	262.8	0.0066
Tbet(T-box)/CD8-Tbet-ChIP-Seq(GSE33802)/Homer	AGGTGTGAAM	1	-1.825	0.261	701	0.0736	2820.1	0.0706
Lhx3(Homeobox)/Neuron-Lhx3-ChIP-Seq(GSE31456)/Homer	ADBTAATTAR	1	-1.812	0.2639	1371	0.144	5589.8	0.14
SeqBias: GCW-triplet	GCWGCWGCWGCW	1	-1.79	0.2695	9461	0.9935	39618.7	0.9925
SND2(NAC)/colamp-SND2-DAP-Seq(GSE60143)/Homer	CTTVWNNNWBAAGNW	1	-1.697	0.295	418	0.0439	1667.4	0.0418
AT4G12670(MYBrelated)/col-AT4G12670-DAP-Seq(GSE60143)/Homer	AGGGTTTAGGGTTTA	1	-1.647	0.3097	1	0.0001	0.3	0
ATHB5(HB)/colamp-ATHB5-DAP-Seq(GSE60143)/Homer	AATGATTG	1	-1.64	0.3114	663	0.0696	2678.2	0.0671
MYNN(Zf)/HEK293-MYNN.eGFP-ChIP-Seq(Encode)/Homer	TTCAAAWTAAAAGTC	1	-1.63	0.314	139	0.0146	535.8	0.0134
TCP17(TCP)/col-TCP17-DAP-Seq(GSE60143)/Homer	GTGGTCCCCA	1	-1.628	0.314	46	0.0048	165	0.0041
WRKY8(WRKY)/colamp-WRKY8-DAP-Seq(GSE60143)/Homer	CGTTGACTTT	1	-1.605	0.3209	68	0.0071	252.6	0.0063
WRKY28(WRKY)/col-WRKY28-DAP-Seq(GSE60143)/Homer	BGTTGACTWH	1	-1.54	0.3419	865	0.0908	3521.9	0.0882
ESE3(AP2EREBP)/col-ESE3-DAP-Seq(GSE60143)/Homer	GACGGTGG	1	-1.533	0.3437	2755	0.2893	11384.7	0.2852
Tbox:Smad(T-box,MAD)/ESCd5-Smad2_3-ChIP-Seq(GSE29422)/Homer	AGGTGHCAGACA	1	-1.531	0.344	116	0.0122	446.2	0.0112
T1ISRE(IRF)/ThioMac-Ifnb-Expression/Homer	ACTTTCGTTTCT	1	-1.516	0.3486	9	0.0009	27	0.0007
GATA3(Zf),DR4/iTreg-Gata3-ChIP-Seq(GSE20898)/Homer	AGATGKDGAGATAAG	1	-1.51	0.3501	54	0.0057	199.4	0.005
TATA-box/Drosophila-Promoters/Homer	CTATAAAAGCSV	1	-1.504	0.3516	57	0.006	212	0.0053
Brachyury(T-box)/Mesoendoderm-Brachyury-ChIP-exo(GSE54963)/Homer	ANTTMRCASBNNNGTGYKAAN	1	-1.489	0.3563	170	0.0179	666.3	0.0167
ARF2(ARF)/col-ARF2-DAP-Seq(GSE60143)/Homer	TTGTCGGMWN	1	-1.485	0.3571	2644	0.2776	10928.9	0.2738
Prop1(Homeobox)/GHFT1-PROP1.biotin-ChIP-Seq(GSE77302)/Homer	NTAATBNAATTA	1	-1.449	0.3696	397	0.0417	1597.4	0.04
Unknown3/Drosophila-Promoters/Homer	ACVAKCTGGCAGCGC	1	-1.423	0.3788	88	0.0092	337.1	0.0084
At2g03500(G2like)/col-At2g03500-DAP-Seq(GSE60143)/Homer	WWAGAATATTCT	1	-1.414	0.3815	150	0.0158	588.1	0.0147
Unknown1/Arabidopsis-Promoters/Homer	RGGGTAWWWTHGTAA	1	-1.382	0.3932	63	0.0066	238.7	0.006
WRKY27(WRKY)/colamp-WRKY27-DAP-Seq(GSE60143)/Homer	NHGTTGACYTWD	1	-1.353	0.4044	549	0.0576	2231.2	0.0559
WRKY71(WRKY)/col-WRKY71-DAP-Seq(GSE60143)/Homer	CKTTGACYWW	1	-1.305	0.4233	497	0.0522	2020.4	0.0506
bZIP42(bZIP)/colamp-bZIP42-DAP-Seq(GSE60143)/Homer	GCCACGTCAGCA	1	-1.296	0.4265	6	0.0006	17.5	0.0004
WRKY55(WRKY)/col-WRKY55-DAP-Seq(GSE60143)/Homer	NCGTTGACTT	1	-1.291	0.4281	805	0.0845	3297.2	0.0826
WRKY21(WRKY)/colamp-WRKY21-DAP-Seq(GSE60143)/Homer	DCGTTGACTTTT	1	-1.276	0.4338	63	0.0066	242	0.0061
WRKY65(WRKY)/colamp-WRKY65-DAP-Seq(GSE60143)/Homer	AWWWAGTCAACG	1	-1.273	0.4343	312	0.0328	1259.6	0.0316
CES-1(Homeobox)/cElegans-L1-CES1-ChIP-Seq(modEncode)/Homer	AAATTSAATTTN	1	-1.262	0.4385	339	0.0356	1372	0.0344
MYB94(MYB)/col-MYB94-DAP-Seq(GSE60143)/Homer	WGGTRGTTGGKA	1	-1.238	0.4486	309	0.0324	1249.2	0.0313
Barx1(Homeobox)/Stomach-Barx1.3xFlag-ChIP-Seq(GSE69483)/Homer	AAACMATTAN	1	-1.23	0.4514	337	0.0354	1365.3	0.0342
HAT2(Homeobox)/colamp-HAT2-DAP-Seq(GSE60143)/Homer	CYAATSATTR	1	-1.225	0.4531	625	0.0656	2557.8	0.0641
Phox2a(Homeobox)/Neuron-Phox2a-ChIP-Seq(GSE31456)/Homer	YTAATYNRATTA	1	-1.148	0.4886	253	0.0266	1024.5	0.0257
Pax7(Paired,Homeobox),longest/Myoblast-Pax7-ChIP-Seq(GSE25064)/Homer	NTAATTDGCYAATTANNWWD	1	-1.142	0.4908	13	0.0014	45.8	0.0011
At1g13300(G2like)/col-At1g13300-DAP-Seq(GSE60143)/Homer	GAATCTWAGATTCYN	1	-1.141	0.4908	7	0.0007	22	0.0006
AtIDD11(C2H2)/colamp-AtIDD11-DAP-Seq(GSE60143)/Homer	TTTGTCGTTT	1	-1.126	0.4969	234	0.0246	948	0.0237
ANAC058(NAC)/col-ANAC058-DAP-Seq(GSE60143)/Homer	TWCTTGTDNNACAAG	1	-1.084	0.5176	360	0.0378	1471.3	0.0369
AT1G24250(Orphan)/col-AT1G24250-DAP-Seq(GSE60143)/Homer	KTDGTTGGTDGTTGG	1	-1.041	0.5392	216	0.0227	878.8	0.022
AT3G10113(MYBrelated)/col-AT3G10113-DAP-Seq(GSE60143)/Homer	WNAAATATCWWN	1	-1.029	0.545	268	0.0281	1094.9	0.0274
At2g33710(AP2EREBP)/colamp-At2g33710-DAP-Seq(GSE60143)/Homer	WTKGCGGCKR	1	-1.021	0.5483	3215	0.3376	13397.3	0.3356
EIN3(EIL)/col-EIN3-DAP-Seq(GSE60143)/Homer	ARATTCAATGWATYT	1	-1.02	0.5483	73	0.0077	290.4	0.0073
bHLH157(bHLH)/col-bHLH157-DAP-Seq(GSE60143)/Homer	KACACGTCTCTY	1	-1.007	0.5546	236	0.0248	963.7	0.0241
CRC(C2C2YABBY)/col-CRC-DAP-Seq(GSE60143)/Homer	TWATSATA	1	-0.9894	0.5634	988	0.1037	4094	0.1026
MYB30(MYB)/colamp-MYB30-DAP-Seq(GSE60143)/Homer	AGGTAGTTGG	1	-0.9214	0.6022	871	0.0915	3615.6	0.0906
DUX(Homeobox)/C2C12-Dux-ChIP-Seq(GSE87279)/Homer	BCWGATTCAATCAAN	1	-0.9091	0.6087	2	0.0002	5.5	0.0001
GSC(Homeobox)/FrogEmbryos-GSC-ChIP-Seq(DRA000576)/Homer	RGGATTAR	1	-0.8844	0.6229	1062	0.1115	4418.7	0.1107
GATA1(C2C2gata)/colamp-GATA1-DAP-Seq(GSE60143)/Homer	DDWWYYAGATCTRRW	1	-0.8516	0.6427	229	0.024	945.3	0.0237
WRKY22(WRKY)/colamp-WRKY22-DAP-Seq(GSE60143)/Homer	WWAAAGTCAACK	1	-0.8141	0.6663	357	0.0375	1482.2	0.0371
GEI-11(Myb?)/cElegans-L4-GEI11-ChIP-Seq(modEncode)/Homer	CCGACAYYTYACGGG	1	-0.777	0.6904	121	0.0127	500.6	0.0125
ANAC016(NAC)/col-ANAC016-DAP-Seq(GSE60143)/Homer	WNCTTGNNNNNCAMG	1	-0.771	0.6935	608	0.0638	2536.7	0.0635
EFL-1(E2F)/cElegans-L1-EFL1-ChIP-Seq(modEncode)/Homer	TGCAARYGCGCTCYA	1	-0.7533	0.7048	31	0.0033	126.9	0.0032
ATHB20(Homeobox)/colamp-ATHB20-DAP-Seq(GSE60143)/Homer	CAATHATT	1	-0.7239	0.7247	271	0.0285	1131.4	0.0283
ZNF675(Zf)/HEK293-ZNF675.GFP-ChIP-Seq(GSE58341)/Homer	ARGAGGMCAAAATGW	1	-0.7136	0.7311	95	0.01	395.6	0.0099
VDR(NR),DR3/GM10855-VDR+vitD-ChIP-Seq(GSE22484)/Homer	ARAGGTCANWGAGTTCANNN	1	-0.7079	0.7341	120	0.0126	500.9	0.0125
RRTF1(AP2EREBP)/colamp-RRTF1-DAP-Seq(GSE60143)/Homer	CCGCCGCHATTT	1	-0.674	0.7582	468	0.0491	1962.8	0.0492
O2(bZIP)/Corn-O2-ChIP-Seq(GSE63991)/Homer	GCTGACGTGGCA	1	-0.6556	0.7712	193	0.0203	810.2	0.0203
HOXA1(Homeobox)/mES-Hoxa1-ChIP-Seq(SRP084292)/Homer	TGATKGATGR	1	-0.6137	0.803	152	0.016	641.5	0.0161
AT1G19040(NAC)/col-AT1G19040-DAP-Seq(GSE60143)/Homer	CTTGNDNHNCAAGYW	1	-0.6066	0.8075	71	0.0075	300.1	0.0075
AT1G04880(ARID)/colamp-AT1G04880-DAP-Seq(GSE60143)/Homer	AAACTATATADTATA	1	-0.5989	0.8125	56	0.0059	237.4	0.0059
LBD23(LOBAS2)/colamp-LBD23-DAP-Seq(GSE60143)/Homer	GCGNAWWWTNCGCYW	1	-0.5567	0.8462	1761	0.1849	7412.3	0.1857
FXR(NR),IR1/Liver-FXR-ChIP-Seq(Chong_et_al.)/Homer	AGGTCANTGACCTB	1	-0.5517	0.8491	306	0.0321	1296.8	0.0325
WRKY14(WRKY)/colamp-WRKY14-DAP-Seq(GSE60143)/Homer	NCGTTGACTTTN	1	-0.5105	0.8836	288	0.0302	1225.8	0.0307
ATHB6(Homeobox)/col-ATHB6-DAP-Seq(GSE60143)/Homer	AATGATTG	1	-0.5002	0.8913	917	0.0963	3878.2	0.0972
WRKY18(WRKY)/col-WRKY18-DAP-Seq(GSE60143)/Homer	NNNTTGACYWNNNNN	1	-0.4958	0.894	1196	0.1256	5053.6	0.1266
ATHB18(Homeobox)/colamp-ATHB18-DAP-Seq(GSE60143)/Homer	YCAATSATTG	1	-0.4937	0.8945	111	0.0117	477.3	0.012
MYB96(MYB)/colamp-MYB96-DAP-Seq(GSE60143)/Homer	WGGTRGTTGG	1	-0.4813	0.9042	724	0.076	3069.1	0.0769
PTF1(TCP)/colamp-PTF1-DAP-Seq(GSE60143)/Homer	RDDGGGACCACA	1	-0.4676	0.9154	103	0.0108	445.2	0.0112
ATHB6(Homeobox)/Arabidopsis-HB6-ChIP-Seq(GSE80564)/Homer	CAATNATTBN	1	-0.451	0.9293	529	0.0555	2252.5	0.0564
GATA11(C2C2gata)/col-GATA11-DAP-Seq(GSE60143)/Homer	DDHYYAGATCTR	1	-0.4386	0.9394	262	0.0275	1124.8	0.0282
WRKY7(WRKY)/colamp-WRKY7-DAP-Seq(GSE60143)/Homer	AAAAGTCAACGSHWD	1	-0.4202	0.9555	1	0.0001	4.3	0.0001
dHNF4(NR)/Fly-HNF4-ChIP-Seq(GSE73675)/Homer	GGTCCAAAGTCCAMT	1	-0.4192	0.9555	19	0.002	86.3	0.0022
DUX4(Homeobox)/Myoblasts-DUX4.V5-ChIP-Seq(GSE75791)/Homer	NWTAAYCYAATCAWN	1	-0.4097	0.9628	23	0.0024	104.9	0.0026
WRKY31(WRKY)/colamp-WRKY31-DAP-Seq(GSE60143)/Homer	NCGTTGACTWWK	1	-0.387	0.9834	440	0.0462	1887.7	0.0473
Unknown2/Arabidopsis-Promoters/Homer	AAACGACGTCGTTTT	1	-0.3799	0.9889	8	0.0008	38.6	0.001
ATHB7(Homeobox)/col-ATHB7-DAP-Seq(GSE60143)/Homer	AATGATTG	1	-0.3764	0.9909	528	0.0554	2262.5	0.0567
PAX5(Paired,Homeobox)/GM12878-PAX5-ChIP-Seq(GSE32465)/Homer	GCAGCCAAGCRTGACH	1	-0.3699	0.9959	431	0.0453	1852.4	0.0464
WRKY75(WRKY)/col-WRKY75-DAP-Seq(GSE60143)/Homer	CGTTGACTWW	1	-0.367	0.9973	630	0.0662	2696.3	0.0675
MYB83(MYB)/colamp-MYB83-DAP-Seq(GSE60143)/Homer	CACCAACCWH	1	-0.354	1	1313	0.1379	5585	0.1399
ZNF16(Zf)/HEK293-ZNF16.GFP-ChIP-Seq(GSE58341)/Homer	MACCTTCYATGGCTCCCTAKTGCCY	1	-0.3479	1	4	0.0004	20.6	0.0005
Unknown1(NR/Ini-like)/Drosophila-Promoters/Homer	MYGGTCACACTG	1	-0.3366	1	146	0.0153	642.9	0.0161
SND3(NAC)/col-SND3-DAP-Seq(GSE60143)/Homer	CTTNHNNNDNAAGNH	1	-0.3366	1	433	0.0455	1867.3	0.0468
AIL7(AP2EREBP)/colamp-AIL7-DAP-Seq(GSE60143)/Homer	KCACRAWTYYCGAGG	1	-0.3327	1	418	0.0439	1805	0.0452
PCF/Arabidopsis-Promoters/Homer	NNWWWTGGGCYTDDN	1	-0.33	1	150	0.0158	660.7	0.0166
WRKY50(WRKY)/col-WRKY50-DAP-Seq(GSE60143)/Homer	NNTTGACTWNNGNNN	1	-0.3258	1	627	0.0658	2694	0.0675
WRKY25(WRKY)/colamp-WRKY25-DAP-Seq(GSE60143)/Homer	NNNNHRGTCAAMNNN	1	-0.3229	1	771	0.081	3305	0.0828
MYB44(MYB)/colamp-MYB44-DAP-Seq(GSE60143)/Homer	CVGTTWWKTCNGTTA	1	-0.2851	1	56	0.0059	257.2	0.0064
ANAC045(NAC)/col-ANAC045-DAP-Seq(GSE60143)/Homer	DNCKTVNNNNNNAMG	1	-0.2777	1	1614	0.1695	6883.9	0.1724
ZNF692(Zf)/HEK293-ZNF692.GFP-ChIP-Seq(GSE58341)/Homer	GTGGGCCCCA	1	-0.2684	1	203	0.0213	897.8	0.0225
GT1(Trihelix)/col-GT1-DAP-Seq(GSE60143)/Homer	TTAACCATGGTTAAD	1	-0.2673	1	5	0.0005	27.2	0.0007
M1BP(Zf)/S2R+-M1BP-ChIP-Seq(GSE49842)/Homer	CAGTGTGACCGT	1	-0.2646	1	188	0.0197	833.9	0.0209
VND3(NAC)/colamp-VND3-DAP-Seq(GSE60143)/Homer	TRCTTGWDNHWCAAG	1	-0.2575	1	390	0.041	1701.7	0.0426
TCP3(TCP)/colamp-TCP3-DAP-Seq(GSE60143)/Homer	WGTGGTCCCAAHWWW	1	-0.2571	1	200	0.021	886.7	0.0222
WRKY6(WRKY)/colamp-WRKY6-DAP-Seq(GSE60143)/Homer	NCGTTGACTWWD	1	-0.2526	1	554	0.0582	2402.8	0.0602
WRKY43(WRKY)/colamp-WRKY43-DAP-Seq(GSE60143)/Homer	NCGTTGACTTTT	1	-0.2514	1	200	0.021	887.9	0.0222
LMI1(HB)/colamp-LMI1-DAP-Seq(GSE60143)/Homer	AATTATTG	1	-0.2487	1	426	0.0447	1857.4	0.0465
ANAC017(NAC)/colamp-ANAC017-DAP-Seq(GSE60143)/Homer	TMCTTGNNNNNCAAG	1	-0.2451	1	76	0.008	349.3	0.0088
TOD6?/SacCer-Promoters/Homer	GCGATGAGMT	1	-0.2439	1	147	0.0154	659.9	0.0165
AT1G44830(AP2EREBP)/col-AT1G44830-DAP-Seq(GSE60143)/Homer	NCCACCGACA	1	-0.2406	1	466	0.0489	2030.4	0.0509
LIN-15B(Zf)/cElegans-L3-LIN15B-ChIP-Seq(modEncode)/Homer	CARTGGAGCGCRYTTGCATT	1	-0.2356	1	7	0.0007	39	0.001
HOXA2(Homeobox)/mES-Hoxa2-ChIP-Seq(Donaldson_et_al.)/Homer	GYCATCMATCAT	1	-0.2264	1	46	0.0048	218.3	0.0055
ANAC020(NAC)/col-ANAC020-DAP-Seq(GSE60143)/Homer	DVCKTGHNNNDCAAG	1	-0.2205	1	396	0.0416	1736.1	0.0435
Tbr1(T-box)/Cortex-Tbr1-ChIP-Seq(GSE71384)/Homer	AAGGTGTKAA	1	-0.2193	1	990	0.104	4267.6	0.1069
WRKY29(WRKY)/colamp-WRKY29-DAP-Seq(GSE60143)/Homer	MGTTGACTTT	1	-0.2111	1	676	0.071	2936	0.0735
RVE1(MYBrelated)/col-RVE1-DAP-Seq(GSE60143)/Homer	AAATATCT	1	-0.2074	1	326	0.0342	1439.9	0.0361
SeqBias: polyC-repeat	CCCCCCCCCC	1	-0.1897	1	9326	0.9793	39149.2	0.9807
ZNF41(Zf)/HEK293-ZNF41.GFP-ChIP-Seq(GSE58341)/Homer	CCTCATGGTGYCYTWYTCCCTTGTG	1	-0.1862	1	11	0.0012	60.9	0.0015
Replumless(BLH)/Arabidopsis-RPL.GFP-ChIP-Seq(GSE78727)/Homer	HGTCWHATCA	1	-0.186	1	901	0.0946	3903	0.0978
TATA-box/SacCer-Promoters/Homer	BBHWTATATA	1	-0.1834	1	283	0.0297	1260.9	0.0316
ERF115(AP2EREBP)/colamp-ERF115-DAP-Seq(GSE60143)/Homer	WTKRCGGCGB	1	-0.1777	1	3056	0.3209	13017.2	0.3261
SMB(NAC)/colamp-SMB-DAP-Seq(GSE60143)/Homer	CTTVNNNNDBAAGHW	1	-0.1777	1	593	0.0623	2594	0.065
WRKY40(WRKY)/colamp-WRKY40-DAP-Seq(GSE60143)/Homer	AHWAGTCAAC	1	-0.166	1	343	0.036	1524	0.0382
Isl1(Homeobox)/Neuron-Isl1-ChIP-Seq(GSE31456)/Homer	CTAATKGV	1	-0.1579	1	1634	0.1716	7029.1	0.1761
At1g77640(AP2EREBP)/col-At1g77640-DAP-Seq(GSE60143)/Homer	TGTCGGTGGA	1	-0.1543	1	238	0.025	1073.5	0.0269
VND2(NAC)/col-VND2-DAP-Seq(GSE60143)/Homer	DNCKTNNNNNNNAAG	1	-0.1431	1	616	0.0647	2706.2	0.0678
Eomes(T-box)/H9-Eomes-ChIP-Seq(GSE26097)/Homer	ATTAACACCT	1	-0.1405	1	1419	0.149	6129.1	0.1535
JKD(C2H2)/col-JKD-DAP-Seq(GSE60143)/Homer	TTTTGTCGTTTT	1	-0.1383	1	108	0.0113	507.4	0.0127
ATHB40(HB)/col-ATHB40-DAP-Seq(GSE60143)/Homer	HCAATWATTG	1	-0.1362	1	516	0.0542	2280.3	0.0571
GT2(Trihelix)/colamp-GT2-DAP-Seq(GSE60143)/Homer	AMGGTAAAWWWN	1	-0.131	1	641	0.0673	2819.3	0.0706
At5g29000(G2like)/col-At5g29000-DAP-Seq(GSE60143)/Homer	RGAATATTCYHH	1	-0.1306	1	161	0.0169	743.2	0.0186
GLI3(Zf)/Limb-GLI3-ChIP-Chip(GSE11077)/Homer	CGTGGGTGGTCC	1	-0.1287	1	110	0.0116	518.9	0.013
WRKY24(WRKY)/colamp-WRKY24-DAP-Seq(GSE60143)/Homer	CGTTGACTWW	1	-0.1231	1	559	0.0587	2471.4	0.0619
Lhx1(Homeobox)/EmbryoCarcinoma-Lhx1-ChIP-Seq(GSE70957)/Homer	NNYTAATTAR	1	-0.1159	1	820	0.0861	3594.8	0.0901
PLT1(AP2EREBP)/colamp-PLT1-DAP-Seq(GSE60143)/Homer	GCACGAWTYCCGAGG	1	-0.1064	1	73	0.0077	357.2	0.0089
ANAC057(NAC)/colamp-ANAC057-DAP-Seq(GSE60143)/Homer	DVCKTGNNNNNCAMG	1	-0.1008	1	517	0.0543	2302	0.0577
At1g76110(ARID)/colamp-At1g76110-DAP-Seq(GSE60143)/Homer	ATTTAATG	1	-0.09165	1	403	0.0423	1814.4	0.0455
ZKSCAN1(Zf)/HepG2-ZKSCAN1-ChIP-Seq(Encode)/Homer	GCACAYAGTAGGKCY	1	-0.09098	1	16	0.0017	93.8	0.0023
ZNF652/HepG2-ZNF652.Flag-ChIP-Seq(Encode)/Homer	TTAACCCTTTVNKKN	1	-0.08979	1	148	0.0155	698.1	0.0175
ATHB53(HB)/col-ATHB53-DAP-Seq(GSE60143)/Homer	CAATAATT	1	-0.08824	1	304	0.0319	1385.2	0.0347
CUC2(NAC)/colamp-CUC2-DAP-Seq(GSE60143)/Homer	TRCKTGTNNNWCAMG	1	-0.08623	1	228	0.0239	1053.2	0.0264
Tbx21(T-box)/GM12878-TBX21-ChIP-Seq(Encode)/Homer	AGGTGTGAAA	1	-0.08443	1	596	0.0626	2653	0.0665
ANAC070(NAC)/colamp-ANAC070-DAP-Seq(GSE60143)/Homer	CTTRHDNHNBAAGHW	1	-0.08377	1	709	0.0745	3140.9	0.0787
NUC(C2H2)/col-NUC-DAP-Seq(GSE60143)/Homer	HAVAAAACGACAAAA	1	-0.07874	1	43	0.0045	225.7	0.0057
IDD2(C2H2)/colamp-IDD2-DAP-Seq(GSE60143)/Homer	HAVAAAAMGACAAAA	1	-0.07357	1	56	0.0059	287.4	0.0072
CUC1(NAC)/col-CUC1-DAP-Seq(GSE60143)/Homer	TACTTGTNNNACAAG	1	-0.06986	1	278	0.0292	1281.3	0.0321
At2g45680(TCP)/colamp-At2g45680-DAP-Seq(GSE60143)/Homer	GTGGGNCCCACNDND	1	-0.06872	1	57	0.006	293.9	0.0074
GATA6(C2C2gata)/col200-GATA6-DAP-Seq(GSE60143)/Homer	TAGATCTARAHH	1	-0.0627	1	65	0.0068	332.7	0.0083
Nanog(Homeobox)/mES-Nanog-ChIP-Seq(GSE11724)/Homer	RGCCATTAAC	1	-0.06096	1	3607	0.3788	15463.7	0.3874
NGA4(ABI3VP1)/col-NGA4-DAP-Seq(GSE60143)/Homer	TKNTCAGGTG	1	-0.06041	1	1707	0.1793	7429.3	0.1861
MYB39(MYB)/col-MYB39-DAP-Seq(GSE60143)/Homer	WWAARKTAGGTGRAA	1	-0.05571	1	87	0.0091	436	0.0109
PLT3(AP2EREBP)/col-PLT3-DAP-Seq(GSE60143)/Homer	GCACGNWTHYCGAGG	1	-0.05505	1	58	0.0061	302.2	0.0076
VND6(NAC)/col-VND6-DAP-Seq(GSE60143)/Homer	DCTTNHTTTTYAMGY	1	-0.05461	1	831	0.0873	3692.7	0.0925
WRKY15(WRKY)/col-WRKY15-DAP-Seq(GSE60143)/Homer	VGTTGACTWW	1	-0.05444	1	639	0.0671	2864.8	0.0718
WRKY26(WRKY)/colamp-WRKY26-DAP-Seq(GSE60143)/Homer	CGTTGACTWDKN	1	-0.0475	1	307	0.0322	1424.1	0.0357
PRDM14(Zf)/H1-PRDM14-ChIP-Seq(GSE22767)/Homer	RGGTCTCTAACY	1	-0.0421	1	183	0.0192	878.8	0.022
At5g22890(C2H2)/col-At5g22890-DAP-Seq(GSE60143)/Homer	NSAGGTKWTATCTGD	1	-0.03956	1	14	0.0015	92.7	0.0023
MYB73(MYB)/col-MYB73-DAP-Seq(GSE60143)/Homer	NNNNHAACNGHHDHN	1	-0.03924	1	1526	0.1602	6693	0.1677
ANAC071(NAC)/col-ANAC071-DAP-Seq(GSE60143)/Homer	DNCKTNDNNNHNAAG	1	-0.03438	1	550	0.0578	2502.4	0.0627
VND1(NAC)/col-VND1-DAP-Seq(GSE60143)/Homer	CTTRWDNHWYAAGYW	1	-0.0342	1	459	0.0482	2105.1	0.0527
WRKY17(WRKY)/colamp-WRKY17-DAP-Seq(GSE60143)/Homer	GCGTTGACTTTT	1	-0.03179	1	4	0.0004	37.8	0.0009
WRKY3(WRKY)/col-WRKY3-DAP-Seq(GSE60143)/Homer	NCKTTGACYDDN	1	-0.02806	1	366	0.0384	1705.6	0.0427
ATY19(MYB)/col-ATY19-DAP-Seq(GSE60143)/Homer	YYCACCWACCAT	1	-0.02769	1	492	0.0517	2259.4	0.0566
NST1(NAC)/colamp-NST1-DAP-Seq(GSE60143)/Homer	WRCTTRWWNWWYAAG	1	-0.02738	1	488	0.0512	2242.6	0.0562
GATA12(C2C2gata)/col-GATA12-DAP-Seq(GSE60143)/Homer	YAGATCTRAW	1	-0.02681	1	386	0.0405	1795.2	0.045
ATHB25(ZFHD)/colamp-ATHB25-DAP-Seq(GSE60143)/Homer	TAATTAVB	1	-0.02572	1	831	0.0873	3737.2	0.0936
MYB93(MYB)/colamp-MYB93-DAP-Seq(GSE60143)/Homer	GGTAGGTGRD	1	-0.02547	1	860	0.0903	3863.7	0.0968
Pax7(Paired,Homeobox)/Myoblast-Pax7-ChIP-Seq(GSE25064)/Homer	TAATCAATTA	1	-0.02327	1	44	0.0046	250.6	0.0063
ATHB23(ZFHD)/col-ATHB23-DAP-Seq(GSE60143)/Homer	HTAATTARNN	1	-0.01876	1	643	0.0675	2937.7	0.0736
MYB40(MYB)/col-MYB40-DAP-Seq(GSE60143)/Homer	TGGTAGGTRARA	1	-0.01872	1	212	0.0223	1033.2	0.0259
Phox2b(Homeobox)/CLBGA-PHOX2B-ChIP-Seq(GSE90683)/Homer	TTAATTNAATTA	1	-0.01827	1	117	0.0123	600.2	0.015
AT1G76880(Trihelix)/col-AT1G76880-DAP-Seq(GSE60143)/Homer	ACGGTAAAAW	1	-0.01788	1	196	0.0206	962.5	0.0241
MYB49(MYB)/col-MYB49-DAP-Seq(GSE60143)/Homer	ARKTAGGTRR	1	-0.01647	1	706	0.0741	3218.5	0.0806
At5g66730(C2H2)/colamp-At5g66730-DAP-Seq(GSE60143)/Homer	TTTGTCKTTTTK	1	-0.01544	1	138	0.0145	701.7	0.0176
MYB74(MYB)/colamp-MYB74-DAP-Seq(GSE60143)/Homer	YYYACCTACCWH	1	-0.01523	1	402	0.0422	1888.4	0.0473
IDD7(C2H2)/col-IDD7-DAP-Seq(GSE60143)/Homer	TTTGTCKTTTTN	1	-0.01523	1	195	0.0205	962.4	0.0241
AtGRF6(GRF)/col-AtGRF6-DAP-Seq(GSE60143)/Homer	NTGTCAGADNNNNNN	1	-0.01499	1	1029	0.1081	4624	0.1158
WRKY20(WRKY)/col-WRKY20-DAP-Seq(GSE60143)/Homer	CKTTGACYWD	1	-0.01399	1	444	0.0466	2077.4	0.052
LHY(Myb)/Seedling-LHY-ChIP-Seq(GSE52175)/Homer	ADAAATATCT	1	-0.01112	1	574	0.0603	2659.9	0.0666
GATA14(C2C2gata)/col-GATA14-DAP-Seq(GSE60143)/Homer	AYCAGATCTG	1	-0.011	1	443	0.0465	2082.7	0.0522
WRKY11(WRKY)/col-WRKY11-DAP-Seq(GSE60143)/Homer	SCGTTGACTTTN	1	-0.01029	1	61	0.0064	346.7	0.0087
MYB63(MYB)/col-MYB63-DAP-Seq(GSE60143)/Homer	BHYACCWACCHH	1	-0.009678	1	328	0.0344	1575	0.0395
WRKY33(WRKY)/col-WRKY33-DAP-Seq(GSE60143)/Homer	CGTTGACYAW	1	-0.008972	1	529	0.0555	2470.2	0.0619
AT3G25990(Trihelix)/colamp-AT3G25990-DAP-Seq(GSE60143)/Homer	TTAACCATAG	1	-0.008763	1	474	0.0498	2228.2	0.0558
ATHB34(ZFHD)/colamp-ATHB34-DAP-Seq(GSE60143)/Homer	TRATTARS	1	-0.008674	1	585	0.0614	2718.2	0.0681
AT2G20400(G2like)/colamp-AT2G20400-DAP-Seq(GSE60143)/Homer	DNVGAATATTCBNHN	1	-0.007909	1	71	0.0075	399.6	0.01
REB1/SacCer-Promoters/Homer	KCCGGGTAAYRR	1	-0.007851	1	175	0.0184	889	0.0223
At3g24120(G2like)/col-At3g24120-DAP-Seq(GSE60143)/Homer	NWWAGMATMW	1	-0.007009	1	2493	0.2618	10944.1	0.2742
ELT-3(Gata)/cElegans-L1-ELT3-ChIP-Seq(modEncode)/Homer	AWTGATAAGA	1	-0.006842	1	242	0.0254	1198.1	0.03
HAT5(Homeobox)/colamp-HAT5-DAP-Seq(GSE60143)/Homer	DCAATWATTG	1	-0.006727	1	76	0.008	426.1	0.0107
ATHB24(ZFHD)/colamp-ATHB24-DAP-Seq(GSE60143)/Homer	TAATTAAS	1	-0.005995	1	543	0.057	2548	0.0638
NFkB-p50,p52(RHD)/Monocyte-p50-ChIP-Chip(Schreiber_et_al.)/Homer	GGGGGAATCCCC	1	-0.005909	1	141	0.0148	737.3	0.0185
ZNF669(Zf)/HEK293-ZNF669.GFP-ChIP-Seq(GSE58341)/Homer	GARTGGTCATCGCCC	1	-0.005587	1	89	0.0093	492.3	0.0123
RAP211(AP2EREBP)/colamp-RAP211-DAP-Seq(GSE60143)/Homer	RGCCGGCYWW	1	-0.005574	1	3338	0.3505	14544.4	0.3644
ANAC092(NAC)/colamp-ANAC092-DAP-Seq(GSE60143)/Homer	WRCKTGWNNNWCAMG	1	-0.005466	1	269	0.0282	1327.1	0.0332
MYB17(MYB)/colamp-MYB17-DAP-Seq(GSE60143)/Homer	GGTAGGTGRG	1	-0.004869	1	408	0.0428	1956.1	0.049
PQM-1(?)/cElegans-L3-ChIP-Seq(modEncode)/Homer	ACTGATAAGA	1	-0.004811	1	218	0.0229	1098.6	0.0275
SCRT1(Zf)/HEK293-SCRT1.eGFP-ChIP-Seq(Encode)/Homer	GCAACAGGTG	1	-0.00415	1	176	0.0185	908.3	0.0228
At5g58900(MYBrelated)/colamp-At5g58900-DAP-Seq(GSE60143)/Homer	WWWTYTTATCTWWWW	1	-0.003891	1	928	0.0974	4256.2	0.1066
ZNF264(Zf)/HEK293-ZNF264.GFP-ChIP-Seq(GSE58341)/Homer	RGGGCACTAACY	1	-0.003755	1	677	0.0711	3158	0.0791
VND4(NAC)/colamp-VND4-DAP-Seq(GSE60143)/Homer	WRCTTGWANWWCAAG	1	-0.00355	1	434	0.0456	2083.5	0.0522
MYB3(MYB)/Arabidopsis-MYB3-ChIP-Seq(GSE80564)/Homer	GKTAGGTRGG	1	-0.003549	1	1450	0.1523	6524.8	0.1635
CUC3(NAC)/col-CUC3-DAP-Seq(GSE60143)/Homer	TRCKTGWNNNACAMG	1	-0.003325	1	209	0.0219	1066.1	0.0267
WRKY47(WRKY)/colamp-WRKY47-DAP-Seq(GSE60143)/Homer	WAAGTCAACGBT	1	-0.003091	1	154	0.0162	812.3	0.0203
AT5G59990(C2C2COlike)/colamp-AT5G59990-DAP-Seq(GSE60143)/Homer	TCTCAACCGTTCATT	1	-0.002989	1	16	0.0017	128.8	0.0032
AT4G27900(C2C2COlike)/col-AT4G27900-DAP-Seq(GSE60143)/Homer	TCTCVACCGTTSATT	1	-0.002961	1	2	0.0002	36.5	0.0009
HAP3(CCAATHAP3)/col-HAP3-DAP-Seq(GSE60143)/Homer	TGATGGAW	1	-0.002852	1	172	0.0181	898.6	0.0225
ATHB33(ZFHD)/col-ATHB33-DAP-Seq(GSE60143)/Homer	NGTRATTAAK	1	-0.002314	1	990	0.104	4551.7	0.114
MYB27(MYB)/colamp-MYB27-DAP-Seq(GSE60143)/Homer	TACCTAACWT	1	-0.00211	1	88	0.0092	504.2	0.0126
MYB4(MYB)/col200-MYB4-DAP-Seq(GSE60143)/Homer	WAGKTAGGTARR	1	-0.001919	1	391	0.0411	1910.1	0.0479
At2g01060(G2like)/colamp-At2g01060-DAP-Seq(GSE60143)/Homer	AGATKCBNWW	1	-0.001918	1	2301	0.2416	10213.6	0.2559
MS188(MYB)/colamp-MS188-DAP-Seq(GSE60143)/Homer	WARKTAGGTRRA	1	-0.001725	1	465	0.0488	2246.2	0.0563
WRKY42(WRKY)/colamp-WRKY42-DAP-Seq(GSE60143)/Homer	NAAAGTCAACGN	1	-0.00165	1	241	0.0253	1231.2	0.0308
SPL11(SBP)/col100-SPL11-DAP-Seq(GSE60143)/Homer	YTGTACTTBH	1	-0.001569	1	381	0.04	1871.1	0.0469
TCP20(TCP)/col-TCP20-DAP-Seq(GSE60143)/Homer	GGDCCCAC	1	-0.001087	1	467	0.049	2270.3	0.0569
GTL1(Trihelix)/colamp-GTL1-DAP-Seq(GSE60143)/Homer	WWTTTACCKY	1	-0.001043	1	667	0.07	3164.1	0.0793
MYB113(MYB)/col-MYB113-DAP-Seq(GSE60143)/Homer	HNDAWTCMGTTAYWN	1	-0.000983	1	372	0.0391	1844.6	0.0462
Knotted(Homeobox)/Corn-KN1-ChIP-Seq(GSE39161)/Homer	GAYGNGACRGGN	1	-0.000699	1	1579	0.1658	7169	0.1796
AT5G47660(Trihelix)/colamp-AT5G47660-DAP-Seq(GSE60143)/Homer	AWTTTTACCG	1	-0.000697	1	923	0.0969	4310.2	0.108
MYB33(MYB)/col-MYB33-DAP-Seq(GSE60143)/Homer	DDTYNGTTAN	1	-0.000679	1	1430	0.1502	6524.6	0.1634
ANAC083(NAC)/col-ANAC083-DAP-Seq(GSE60143)/Homer	CKTRWNNNWYAMGTA	1	-0.000512	1	472	0.0496	2317	0.058
MGP(C2H2)/colamp-MGP-DAP-Seq(GSE60143)/Homer	TTTTGTCGTTTW	1	-0.00043	1	129	0.0135	731.5	0.0183
ANAC087(NAC)/col-ANAC087-DAP-Seq(GSE60143)/Homer	WVCKTGHNNNWCAMG	1	-0.000395	1	208	0.0218	1110.4	0.0278
CCA(Myb)/Arabidopsis-CCA.GFP-ChIP-Seq(GSE70533)/Homer	AGATATYTTT	1	-0.000378	1	434	0.0456	2153.1	0.0539
Pax7(Paired,Homeobox),long/Myoblast-Pax7-ChIP-Seq(GSE25064)/Homer	TAATCHGATTAC	1	-0.000373	1	7	0.0007	87.7	0.0022
FAR1(FAR1)/col-FAR1-DAP-Seq(GSE60143)/Homer	TKNNNYYCACGCGCY	1	-0.000343	1	298	0.0313	1533.2	0.0384
MYB116(MYB)/colamp-MYB116-DAP-Seq(GSE60143)/Homer	AGTTAGGCAN	1	-0.000271	1	528	0.0554	2588.3	0.0648
At1g69690(TCP)/colamp-At1g69690-DAP-Seq(GSE60143)/Homer	NHGTGGGGCCCACHW	1	-0.000218	1	224	0.0235	1198.5	0.03
MYB107(MYB)/col-MYB107-DAP-Seq(GSE60143)/Homer	RGTWGGTRRR	1	-0.000187	1	1224	0.1285	5685.5	0.1424
MYB92(MYB)/colamp-MYB92-DAP-Seq(GSE60143)/Homer	GGTAGGTR	1	-0.00014	1	719	0.0755	3466.3	0.0868
AT3G42860(zfGRF)/col-AT3G42860-DAP-Seq(GSE60143)/Homer	CGTTGACTTN	1	-0.000125	1	162	0.017	913.2	0.0229
GATA19(C2C2gata)/colamp-GATA19-DAP-Seq(GSE60143)/Homer	ATCSGATCVG	1	-0.000107	1	48	0.005	340.7	0.0085
AT4G26030(C2H2)/col-AT4G26030-DAP-Seq(GSE60143)/Homer	BYYACCWACY	1	-7.2e-05	1	672	0.0706	3277.5	0.0821
At4g28140(AP2EREBP)/colamp-At4g28140-DAP-Seq(GSE60143)/Homer	DCCACCGACCAW	1	-6.9e-05	1	491	0.0516	2460.7	0.0616
Dlx3(Homeobox)/Kerainocytes-Dlx3-ChIP-Seq(GSE89884)/Homer	NDGTAATTAC	1	-6.5e-05	1	444	0.0466	2247.5	0.0563
MYB10(MYB)/col-MYB10-DAP-Seq(GSE60143)/Homer	YCCACCTACCHH	1	-6.1e-05	1	248	0.026	1338.7	0.0335
AT1G01250(AP2EREBP)/col-AT1G01250-DAP-Seq(GSE60143)/Homer	YCACCGACAHTW	1	-5.7e-05	1	88	0.0092	558.4	0.014
At5g08330(TCP)/col-At5g08330-DAP-Seq(GSE60143)/Homer	GGRCCCAC	1	-5e-05	1	703	0.0738	3428.4	0.0859
BOS1(MYB)/col-BOS1-DAP-Seq(GSE60143)/Homer	NNRCCTAACT	1	-4.6e-05	1	774	0.0813	3749.3	0.0939
TBP3(MYBrelated)/col-TBP3-DAP-Seq(GSE60143)/Homer	VYTAGGGCAN	1	-4.5e-05	1	650	0.0683	3193.4	0.08
At1g72010(TCP)/colamp-At1g72010-DAP-Seq(GSE60143)/Homer	GGDCCCAC	1	-3.8e-05	1	593	0.0623	2940.8	0.0737
TCP7(TCP)/col-TCP7-DAP-Seq(GSE60143)/Homer	GTGGGSCCCACHHNN	1	-3.6e-05	1	631	0.0663	3114.5	0.078
At1g19000(MYBrelated)/colamp-At1g19000-DAP-Seq(GSE60143)/Homer	WWTGGATAADDT	1	-3.3e-05	1	521	0.0547	2617.6	0.0656
MYB61(MYB)/colamp-MYB61-DAP-Seq(GSE60143)/Homer	HCYACCTACC	1	-2.3e-05	1	1083	0.1137	5146.3	0.1289
FHY3(FAR1)/Arabidopsis-FHY3-ChIP-Seq(GSE30711)/Homer	HHCACGCGCBTN	1	-2.1e-05	1	772	0.0811	3765.4	0.0943
DPL-1(E2F)/cElegans-Adult-ChIP-Seq(modEncode)/Homer	TAGCGCGC	1	-2e-05	1	1988	0.2088	9106	0.2281
At1g74840(MYBrelated)/col100-At1g74840-DAP-Seq(GSE60143)/Homer	YHTTATCCAWWT	1	-2e-05	1	453	0.0476	2319.9	0.0581
ATHB21(HB)/colamp-ATHB21-DAP-Seq(GSE60143)/Homer	YCAATWAT	1	-1.7e-05	1	311	0.0327	1662.7	0.0417
WRKY30(WRKY)/colamp-WRKY30-DAP-Seq(GSE60143)/Homer	CGTTGACTTN	1	-1.6e-05	1	178	0.0187	1027.7	0.0257
TCP16(TCP)/colamp-TCP16-DAP-Seq(GSE60143)/Homer	GTGGDCCYNNNNNNN	1	-1.5e-05	1	647	0.0679	3212.1	0.0805
AT1G72740(MYBrelated)/colamp-AT1G72740-DAP-Seq(GSE60143)/Homer	NNWWAMCCTAAHWNN	1	-8e-06	1	692	0.0727	3433.1	0.086
GATA4(C2C2gata)/col-GATA4-DAP-Seq(GSE60143)/Homer	DDWTYAGATCTR	1	-7e-06	1	509	0.0534	2602.8	0.0652
DREB2(AP2EREBP)/col-DREB2-DAP-Seq(GSE60143)/Homer	TMACCGACATWA	1	-4e-06	1	558	0.0586	2841.9	0.0712
AT4G00250(GeBP)/col-AT4G00250-DAP-Seq(GSE60143)/Homer	WDTGGATAAKRT	1	-3e-06	1	353	0.0371	1897.6	0.0475
HINFP(Zf)/K562-HINFP.eGFP-ChIP-Seq(Encode)/Homer	TWVGGTCCGC	1	-3e-06	1	992	0.1042	4812.3	0.1206
MYB67(MYB)/col-MYB67-DAP-Seq(GSE60143)/Homer	YYYACCTAAC	1	-3e-06	1	635	0.0667	3203.4	0.0802
ZIM(C2C2gata)/col-ZIM-DAP-Seq(GSE60143)/Homer	ATCSRACGGTYRAGA	1	-2e-06	1	6	0.0006	111.2	0.0028
MYB57(MYB)/col-MYB57-DAP-Seq(GSE60143)/Homer	TTACCTAACT	1	-2e-06	1	326	0.0342	1777.3	0.0445
ZML1(C2C2gata)/colamp-ZML1-DAP-Seq(GSE60143)/Homer	ATCWYRACCGTTSRW	1	-2e-06	1	5	0.0005	103.9	0.0026
MYB51(MYB)/col-MYB51-DAP-Seq(GSE60143)/Homer	GGTAGGTG	1	-2e-06	1	607	0.0637	3090.4	0.0774
Lhx2(Homeobox)/HFSC-Lhx2-ChIP-Seq(GSE48068)/Homer	TAATTAGN	1	-1e-06	1	752	0.079	3754.8	0.0941
AT1G71450(AP2EREBP)/col-AT1G71450-DAP-Seq(GSE60143)/Homer	DHDWTGTCGGTG	1	-1e-06	1	2521	0.2647	11540.1	0.2891
AMYB(HTH)/Testes-AMYB-ChIP-Seq(GSE44588)/Homer	TGGCAGTTGG	1	-1e-06	1	1593	0.1673	7510.6	0.1881
ZEB2(Zf)/SNU398-ZEB2-ChIP-Seq(GSE103048)/Homer	GNMCAGGTGTGC	1	-1e-06	1	535	0.0562	2777.8	0.0696
Slug(Zf)/Mesoderm-Snai2-ChIP-Seq(GSE61475)/Homer	SNGCACCTGCHS	1	-1e-06	1	296	0.0311	1653.4	0.0414
DDF2(AP2EREBP)/col-DDF2-DAP-Seq(GSE60143)/Homer	GATGTCGRCR	1	-1e-06	1	31	0.0033	291.8	0.0073
Gata2(Zf)/K562-GATA2-ChIP-Seq(GSE18829)/Homer	BBCTTATCTS	1	0	1	413	0.0434	2225.5	0.0558
CAMTA5(CAMTA)/col-CAMTA5-DAP-Seq(GSE60143)/Homer	ACGCGTTTTANACRC	1	0	1	390	0.041	2118.5	0.0531
HIF-1a(bHLH)/MCF7-HIF1a-ChIP-Seq(GSE28352)/Homer	TACGTGCV	1	0	1	444	0.0466	2377.5	0.0596
EMB1789(C3H)/col-EMB1789-DAP-Seq(GSE60143)/Homer	TWTTTACCGYND	1	0	1	223	0.0234	1327.4	0.0333
Gata6(Zf)/HUG1N-GATA6-ChIP-Seq(GSE51936)/Homer	YCTTATCTBN	1	0	1	599	0.0629	3116.5	0.0781
HIF-1b(HLH)/T47D-HIF1b-ChIP-Seq(GSE59937)/Homer	RTACGTGC	1	0	1	1717	0.1803	8135.4	0.2038
CDM1(C3H)/colamp-CDM1-DAP-Seq(GSE60143)/Homer	CCGAWAWTWTCGGAN	1	0	1	151	0.0159	977.3	0.0245
MYB3R5(MYB)/col-MYB3R5-DAP-Seq(GSE60143)/Homer	THYAACGGTHAWAWT	1	0	1	69	0.0072	539.7	0.0135
MYB58(MYB)/colamp-MYB58-DAP-Seq(GSE60143)/Homer	YYYACCWACC	1	0	1	636	0.0668	3316.7	0.0831
DREB19(AP2EREBP)/colamp-DREB19-DAP-Seq(GSE60143)/Homer	AATGTCGGTK	1	0	1	689	0.0724	3566	0.0893
MYB41(MYB)/col-MYB41-DAP-Seq(GSE60143)/Homer	BYTYACCTAA	1	0	1	192	0.0202	1198.6	0.03
At4g32800(AP2EREBP)/colamp-At4g32800-DAP-Seq(GSE60143)/Homer	DYCACCGACAHWWWH	1	0	1	107	0.0112	756.6	0.019
LBD2(LOBAS2)/colamp-LBD2-DAP-Seq(GSE60143)/Homer	TCCGAWTTTTTCGGN	1	0	1	455	0.0478	2484.3	0.0622
MYB98(MYB)/col-MYB98-DAP-Seq(GSE60143)/Homer	NWDCCGTTAC	1	0	1	227	0.0238	1380.3	0.0346
ANAC042(NAC)/col-ANAC042-DAP-Seq(GSE60143)/Homer	CGTNDHNDHNACGKY	1	0	1	1554	0.1632	7490.9	0.1877
MYB121(MYB)/col-MYB121-DAP-Seq(GSE60143)/Homer	YNTACCTAACWW	1	0	1	178	0.0187	1144	0.0287
Gata1(Zf)/K562-GATA1-ChIP-Seq(GSE18829)/Homer	SAGATAAGRV	1	0	1	370	0.0389	2098.7	0.0526
AT1G20910(ARID)/col-AT1G20910-DAP-Seq(GSE60143)/Homer	THAATTRAWN	1	0	1	1026	0.1077	5144.6	0.1289
GATA3(Zf)/iTreg-Gata3-ChIP-Seq(GSE20898)/Homer	AGATAASR	1	0	1	1058	0.1111	5298.6	0.1327
Otx2(Homeobox)/EpiLC-Otx2-ChIP-Seq(GSE56098)/Homer	NYTAATCCYB	1	0	1	537	0.0564	2913.1	0.073
WRKY46(WRKY)/colamp-WRKY46-DAP-Seq(GSE60143)/Homer	AAAGTCAACGSN	1	0	1	23	0.0024	282.5	0.0071
ANAC047(NAC)/colamp-ANAC047-DAP-Seq(GSE60143)/Homer	WACACGTAACTT	1	0	1	794	0.0834	4116.3	0.1031
DEAR5(AP2EREBP)/col-DEAR5-DAP-Seq(GSE60143)/Homer	NDWTGTCGGTGRWDN	1	0	1	173	0.0182	1137	0.0285
AT3G10580(MYBrelated)/colamp-AT3G10580-DAP-Seq(GSE60143)/Homer	TACCTAACWNHW	1	0	1	215	0.0226	1361.1	0.0341
Tbx6(T-box)/ESC-Tbx6-ChIP-Seq(GSE93524)/Homer	DAGGTGTBAA	1	0	1	688	0.0722	3650.5	0.0914
DREF/Drosophila-Promoters/Homer	AVYTATCGATAD	1	0	1	5	0.0005	146	0.0037
SPL3(SBP)/colamp-SPL3-DAP-Seq(GSE60143)/Homer	WDTTGTACGGAH	1	0	1	59	0.0062	528.9	0.0133
MYB99(MYB)/colamp-MYB99-DAP-Seq(GSE60143)/Homer	GGTAGGTG	1	0	1	634	0.0666	3416.7	0.0856
At1g36060(AP2EREBP)/colamp-At1g36060-DAP-Seq(GSE60143)/Homer	NNWWKGTCGGTG	1	0	1	876	0.092	4562.6	0.1143
AT1G77200(AP2EREBP)/colamp-AT1G77200-DAP-Seq(GSE60143)/Homer	ACCGACAHWD	1	0	1	926	0.0972	6640.9	0.1664
bcd(Homeobox)/Embryo-Bcd-ChIP-Seq(GSE86966)/Homer	VNNGGATTADNN	1	0	1	872	0.0916	4556.3	0.1141
SPL1(SBP)/colamp-SPL1-DAP-Seq(GSE60143)/Homer	HYGTACDTWH	1	0	1	1289	0.1354	8457.2	0.2119
ERF38(AP2EREBP)/col-ERF38-DAP-Seq(GSE60143)/Homer	CACCGACA	1	0	1	539	0.0566	3931.3	0.0985
MYB118(MYB)/colamp-MYB118-DAP-Seq(GSE60143)/Homer	TAWCCGTTAC	1	0	1	238	0.025	1716.4	0.043
SRS7(SRS)/colamp-SRS7-DAP-Seq(GSE60143)/Homer	HATAGGTTTH	1	0	1	2635	0.2767	14968.2	0.375
CBF3(AP2EREBP)/colamp-CBF3-DAP-Seq(GSE60143)/Homer	YNRCCGACATNN	1	0	1	561	0.0589	3854.2	0.0966
CRX(Homeobox)/Retina-Crx-ChIP-Seq(GSE20012)/Homer	GCTAATCC	1	0	1	1895	0.199	9225.8	0.2311
MYB81(MYB)/col-MYB81-DAP-Seq(GSE60143)/Homer	NWAACSGWTWNN	1	0	1	1253	0.1316	6451.6	0.1616
ANAC038(NAC)/col-ANAC038-DAP-Seq(GSE60143)/Homer	ACACGTWAYC	1	0	1	1891	0.1986	9617.8	0.2409
At4g16750(AP2EREBP)/col-At4g16750-DAP-Seq(GSE60143)/Homer	HACCGACAHA	1	0	1	865	0.0908	6270.7	0.1571
NAM(NAC)/col-NAM-DAP-Seq(GSE60143)/Homer	RGTTRCGTRW	1	0	1	1514	0.159	7746.4	0.1941
AT3G60490(AP2EREBP)/colamp-AT3G60490-DAP-Seq(GSE60143)/Homer	NNRCCGACANNNNNN	1	0	1	324	0.034	2342.2	0.0587
ANAC046(NAC)/colamp-ANAC046-DAP-Seq(GSE60143)/Homer	ACACGYWAYC	1	0	1	1752	0.184	9157.6	0.2294
CUX1(Homeobox)/K562-CUX1-ChIP-Seq(GSE92882)/Homer	TATCGATNAN	1	0	1	312	0.0328	2962.6	0.0742
AtHB32(ZFHD)/col200-AtHB32-DAP-Seq(GSE60143)/Homer	CGAATTAT	1	0	1	862	0.0905	5151.5	0.1291
SUT1?/SacCer-Promoters/Homer	CCCCGCGC	1	0	1	6742	0.708	29889.4	0.7488
Arnt:Ahr(bHLH)/MCF7-Arnt-ChIP-Seq(Lo_et_al.)/Homer	TBGCACGCAA	1	0	1	980	0.1029	5325.5	0.1334
At2g44940(AP2EREBP)/colamp-At2g44940-DAP-Seq(GSE60143)/Homer	NYACCGACAHNNNNN	1	0	1	219	0.023	1600.7	0.0401
Rap210(AP2EREBP)/col-Rap210-DAP-Seq(GSE60143)/Homer	TGTCGGCA	1	0	1	768	0.0806	5271.7	0.1321
MYB77(MYB)/col-MYB77-DAP-Seq(GSE60143)/Homer	NYAACBGYMC	1	0	1	1282	0.1346	7273.5	0.1822
Nkx6.1(Homeobox)/Islet-Nkx6.1-ChIP-Seq(GSE40975)/Homer	GKTAATGR	1	0	1	2034	0.2136	9776	0.2449
SPL9(SBP)/colamp-SPL9-DAP-Seq(GSE60143)/Homer	BTGTACTT	1	0	1	1550	0.1628	9788.2	0.2452
MYB101(MYB)/colamp-MYB101-DAP-Seq(GSE60143)/Homer	TAACNRMY	1	0	1	1818	0.1909	8982.8	0.225
MYB(HTH)/ERMYB-Myb-ChIPSeq(GSE22095)/Homer	GGCVGTTR	1	0	1	1956	0.2054	10459	0.262
AT5G56840(MYBrelated)/colamp-AT5G56840-DAP-Seq(GSE60143)/Homer	TGGATAAGGT	1	0	1	815	0.0856	4319.6	0.1082
HNF6(Homeobox)/Liver-Hnf6-ChIP-Seq(ERP000394)/Homer	NTATYGATCH	1	0	1	254	0.0267	2846.8	0.0713
bHLH28(bHLH)/col-bHLH28-DAP-Seq(GSE60143)/Homer	NHHTGTACGGAH	1	0	1	258	0.0271	2842.5	0.0712
LRF(Zf)/Erythroblasts-ZBTB7A-ChIP-Seq(GSE74977)/Homer	AAGACCCYYN	1	0	1	1850	0.1943	9378.1	0.2349
AT2G15740(C2H2)/col-AT2G15740-DAP-Seq(GSE60143)/Homer	DHNDWATCGATD	1	0	1	612	0.0643	6337.4	0.1588
MYB119(MYB)/colamp-MYB119-DAP-Seq(GSE60143)/Homer	YRACCGTTACDD	1	0	1	226	0.0237	1895.4	0.0475
CBF1(AP2EREBP)/colamp-CBF1-DAP-Seq(GSE60143)/Homer	YRCCGACATN	1	0	1	835	0.0877	5742	0.1438
At1g49010(MYBrelated)/col-At1g49010-DAP-Seq(GSE60143)/Homer	RGATAASNTT	1	0	1	1244	0.1306	6793	0.1702
AT1G12630(AP2EREBP)/colamp-AT1G12630-DAP-Seq(GSE60143)/Homer	TGTCGGCA	1	0	1	570	0.0599	3923.8	0.0983
MYB55(MYB)/colamp-MYB55-DAP-Seq(GSE60143)/Homer	YACCWAMC	1	0	1	724	0.076	3902.1	0.0978
AT3G16280(AP2EREBP)/colamp-AT3G16280-DAP-Seq(GSE60143)/Homer	HCACCGACAHHDHHN	1	0	1	388	0.0407	2984.3	0.0748
At4g31060(AP2EREBP)/colamp-At4g31060-DAP-Seq(GSE60143)/Homer	CACCGACAAW	1	0	1	399	0.0419	2973.5	0.0745
At1g19210(AP2EREBP)/colamp-At1g19210-DAP-Seq(GSE60143)/Homer	HCACCGACCAHN	1	0	1	1752	0.184	10288.1	0.2577
Unknown5/Drosophila-Promoters/Homer	GCTGATAASV	1	0	1	407	0.0427	2410.5	0.0604
At1g22810(AP2EREBP)/colamp-At1g22810-DAP-Seq(GSE60143)/Homer	BCACCGACANNN	1	0	1	517	0.0543	3176.8	0.0796
MYB65(MYB)/colamp-MYB65-DAP-Seq(GSE60143)/Homer	RACNGTTA	1	0	1	953	0.1001	5325.3	0.1334
Zelda(Zf)/Embryo-zld-ChIP-Seq(GSE65441)/Homer	KBCTACCTGW	1	0	1	179	0.0188	1353.2	0.0339
SPL15(SBP)/colamp-SPL15-DAP-Seq(GSE60143)/Homer	WDWMMGTACADW	1	0	1	958	0.1006	6803.2	0.1704
MYB3R1(MYB)/col-MYB3R1-DAP-Seq(GSE60143)/Homer	WWDTDACCGTTR	1	0	1	223	0.0234	1910.8	0.0479
ANAC094(NAC)/col-ANAC094-DAP-Seq(GSE60143)/Homer	DVCGTRNNNNNYACG	1	0	1	766	0.0804	4317.1	0.1081
ATAF1(NAC)/col-ATAF1-DAP-Seq(GSE60143)/Homer	YACGTMAY	1	0	1	3263	0.3426	16612.3	0.4162
CBF4(AP2EREBP)/colamp-CBF4-DAP-Seq(GSE60143)/Homer	NRCCGACDWNNNNNN	1	0	1	826	0.0867	5741.1	0.1438
At5g08750(C3H)/col-At5g08750-DAP-Seq(GSE60143)/Homer	NWDTTGCGGCTR	1	0	1	637	0.0669	4292.1	0.1075
KANADI1(Myb)/Seedling-KAN1-ChIP-Seq(GSE48081)/Homer	ARGAATAWWN	1	0	1	740	0.0777	4320.7	0.1082
At5g05790(MYBrelated)/col-At5g05790-DAP-Seq(GSE60143)/Homer	AYCTTATC	1	0	1	577	0.0606	3692.1	0.0925
E2A(bHLH),near_PU.1/Bcell-PU.1-ChIP-Seq(GSE21512)/Homer	NVCACCTGBN	1	0	1	765	0.0803	4177.6	0.1047
BMYB(HTH)/Hela-BMYB-ChIP-Seq(GSE27030)/Homer	NHAACBGYYV	1	0	1	1533	0.161	7564.7	0.1895
GATA15(C2C2gata)/col-GATA15-DAP-Seq(GSE60143)/Homer	KATGATCA	1	0	1	910	0.0956	5328.4	0.1335
ABF1/SacCer-Promoters/Homer	CGTRNAAARTGA	1	0	1	256	0.0269	2027.5	0.0508
MYB62(MYB)/colamp-MYB62-DAP-Seq(GSE60143)/Homer	NTACCTAACT	1	0	1	1028	0.1079	5872.3	0.1471
E2FA(E2FDP)/colamp-E2FA-DAP-Seq(GSE60143)/Homer	WWTGGCGCCAWWWNN	1	0	1	783	0.0822	5302.9	0.1328
CEJ1(AP2EREBP)/col-CEJ1-DAP-Seq(GSE60143)/Homer	WWTGTCGGTG	1	0	1	1209	0.127	7193.8	0.1802
DDF1(AP2EREBP)/col-DDF1-DAP-Seq(GSE60143)/Homer	GCCGACAT	1	0	1	452	0.0475	3390.5	0.0849
TINY(AP2EREBP)/col-TINY-DAP-Seq(GSE60143)/Homer	NNCACCGACA	1	0	1	285	0.0299	2048	0.0513
SPL14(SBP)/col-SPL14-DAP-Seq(GSE60143)/Homer	NNWHTGTACGGAHNH	1	0	1	157	0.0165	1713.6	0.0429
At5g08520(MYBrelated)/colamp-At5g08520-DAP-Seq(GSE60143)/Homer	ADBSTTATCY	1	0	1	690	0.0725	4310.9	0.108
ARF16(ARF)/col-ARF16-DAP-Seq(GSE60143)/Homer	ATTTTACGAT	1	0	1	133	0.014	1087.5	0.0272
AT5G61620(MYBrelated)/colamp-AT5G61620-DAP-Seq(GSE60143)/Homer	CTTATCCA	1	0	1	932	0.0979	5401.5	0.1353
At1g75490(AP2EREBP)/colamp-At1g75490-DAP-Seq(GSE60143)/Homer	CACCGMCT	1	0	1	2495	0.262	13541	0.3392
ATY13(MYB)/col-ATY13-DAP-Seq(GSE60143)/Homer	YYYAACYRHH	1	0	1	2721	0.2857	13050.3	0.3269
At3g11280(MYBrelated)/col-At3g11280-DAP-Seq(GSE60143)/Homer	GATAAGRT	1	0	1	552	0.058	3547.1	0.0889
AT3G10030(Trihelix)/colamp-AT3G10030-DAP-Seq(GSE60143)/Homer	GCCGTTAA	1	0	1	517	0.0543	3920.1	0.0982
TCP1(TCP)/col-TCP1-DAP-Seq(GSE60143)/Homer	GGGGGCCCMMCN	1	0	1	345	0.0362	2537.8	0.0636
MYB105(MYB)/colamp-MYB105-DAP-Seq(GSE60143)/Homer	RATWCCGTTA	1	0	1	504	0.0529	3223.9	0.0808
SeqBias: CG bias	SSSSSSSSSS	1	0	1	7675	0.8059	34008.1	0.8519
At5g47390(MYBrelated)/col-At5g47390-DAP-Seq(GSE60143)/Homer	CTTATCCA	1	0	1	808	0.0848	4574.1	0.1146
MYB56(MYB)/colamp-MYB56-DAP-Seq(GSE60143)/Homer	HTAACGRMHY	1	0	1	704	0.0739	4630.5	0.116
SPL5(SBP)/colamp-SPL5-DAP-Seq(GSE60143)/Homer	NNHGTACGGHNN	1	0	1	388	0.0407	4637.8	0.1162
ZEB1(Zf)/PDAC-ZEB1-ChIP-Seq(GSE64557)/Homer	VCAGGTRDRY	1	0	1	891	0.0936	5313.5	0.1331
Gata4(Zf)/Heart-Gata4-ChIP-Seq(GSE35151)/Homer	NBWGATAAGR	1	0	1	664	0.0697	3690.4	0.0924
bHLH10(bHLH)/colamp-bHLH10-DAP-Seq(GSE60143)/Homer	YACCGACA	1	0	1	311	0.0327	2293	0.0574
MYB70(MYB)/col-MYB70-DAP-Seq(GSE60143)/Homer	WTAACNGTTA	1	0	1	1129	0.1186	5966.8	0.1495
AT3G51470(DBP)/col-AT3G51470-DAP-Seq(GSE60143)/Homer	TTWHGGTGCACC	1	0	1	1230	0.1292	6445.1	0.1615
HIF2a(bHLH)/785_O-HIF2a-ChIP-Seq(GSE34871)/Homer	GCACGTACCC	1	0	1	494	0.0519	2903.4	0.0727
MYB3R4(MYB)/col-MYB3R4-DAP-Seq(GSE60143)/Homer	AWWTAACCGTTR	1	0	1	132	0.0139	1194.1	0.0299
NAP(NAC)/col-NAP-DAP-Seq(GSE60143)/Homer	ARGTTACGTRTN	1	0	1	1090	0.1145	5816.4	0.1457
CAMTA1(CAMTA)/col-CAMTA1-DAP-Seq(GSE60143)/Homer	WWAACGCGTT	1	0	1	1036	0.1088	5937	0.1487
SPL13(SBP)/col-SPL13-DAP-Seq(GSE60143)/Homer	WAHTGTACGGAH	1	0	1	92	0.0097	1068	0.0268
GATA20(C2C2gata)/colamp-GATA20-DAP-Seq(GSE60143)/Homer	TNGATCNDNM	1	0	1	1460	0.1533	9850.3	0.2468
CBF2(AP2EREBP)/colamp-CBF2-DAP-Seq(GSE60143)/Homer	YBRCCGACATNNNNN	1	0	1	516	0.0542	3751.8	0.094
DEAR3(AP2EREBP)/colamp-DEAR3-DAP-Seq(GSE60143)/Homer	BCACCGACAWNNNNN	1	0	1	309	0.0324	2295.7	0.0575
ANAC079(NAC)/colamp-ANAC079-DAP-Seq(GSE60143)/Homer	TACACGCAACCT	1	0	1	312	0.0328	2241.5	0.0562
RAP21(AP2EREBP)/colamp-RAP21-DAP-Seq(GSE60143)/Homer	BCACCGACAHNN	1	0	1	182	0.0191	1310.8	0.0328
DEAR2(AP2EREBP)/colamp-DEAR2-DAP-Seq(GSE60143)/Homer	HCACCGACAWHD	1	0	1	1431	0.1503	7478.8	0.1874
Cux2(Homeobox)/Liver-Cux2-ChIP-Seq(GSE35985)/Homer	HNRAATCAAT	1	0	1	191	0.0201	2049	0.0513
AT5G22990(C2H2)/col-AT5G22990-DAP-Seq(GSE60143)/Homer	WCGAHDTCGWHN	1	0	1	102	0.0107	1212.7	0.0304
Unknown3/Arabidopsis-Promoters/Homer	AYTAAACCGG	1	0	1	200	0.021	1460.3	0.0366

## Sheet: Junb
Motif Name	Consensus	P-value	Log P-value	q-value (Benjamini)	# of Target Sequences with Motif(of 69553)	% of Target Sequences with Motif	# of Background Sequences with Motif(of 263520)	% of Background Sequences with Motif
Atf3(bZIP)/GBM-ATF3-ChIP-Seq(GSE33912)/Homer	DATGASTCATHN	1e-15574	-35860	0	38894	0.5592	21081.6	0.08
AP-1(bZIP)/ThioMac-PU.1-ChIP-Seq(GSE21512)/Homer	VTGACTCATC	1e-15273	-35170	0	39255	0.5644	22538.7	0.0855
Fra1(bZIP)/BT549-Fra1-ChIP-Seq(GSE46166)/Homer	NNATGASTCATH	1e-15133	-34850	0	36711	0.5278	18149.4	0.0689
Fra2(bZIP)/Striatum-Fra2-ChIP-Seq(GSE43429)/Homer	GGATGACTCATC	1e-15077	-34720	0	33599	0.4831	13127.9	0.0498
BATF(bZIP)/Th17-BATF-ChIP-Seq(GSE39756)/Homer	DATGASTCAT	1e-15053	-34660	0	38097	0.5478	20877.3	0.0792
JunB(bZIP)/DendriticCells-Junb-ChIP-Seq(GSE36099)/Homer	RATGASTCAT	1e-15011	-34560	0	35598	0.5118	16502.5	0.0626
Fosl2(bZIP)/3T3L1-Fosl2-ChIP-Seq(GSE56872)/Homer	NATGASTCABNN	1e-13253	-30520	0	26947	0.3875	7301.4	0.0277
Jun-AP1(bZIP)/K562-cJun-ChIP-Seq(GSE31477)/Homer	GATGASTCATCN	1e-11551	-26600	0	22077	0.3174	4406	0.0167
Bach2(bZIP)/OCILy7-Bach2-ChIP-Seq(GSE44420)/Homer	TGCTGAGTCA	1e-5888	-13560	0	13233	0.1903	3763.2	0.0143
SCL(bHLH)/HPC7-Scl-ChIP-Seq(GSE13511)/Homer	AVCAGCTG	1e-4057	-9343	0	44857	0.645	93904.4	0.3564
TEAD(TEA)/Fibroblast-PU.1-ChIP-Seq(Unpublished)/Homer	YCWGGAATGY	1e-3347	-7707	0	17249	0.248	18295.2	0.0694
TEAD1(TEAD)/HepG2-TEAD1-ChIP-Seq(Encode)/Homer	CYRCATTCCA	1e-2970	-6839	0	21591	0.3104	30737	0.1167
TEAD4(TEA)/Tropoblast-Tead4-ChIP-Seq(GSE37350)/Homer	CCWGGAATGY	1e-2925	-6736	0	18661	0.2683	23782.9	0.0903
TEAD3(TEA)/HepG2-TEAD3-ChIP-Seq(Encode)/Homer	TRCATTCCAG	1e-2796	-6439	0	24189	0.3478	38887.4	0.1476
Ap4(bHLH)/AML-Tfap4-ChIP-Seq(GSE45738)/Homer	NAHCAGCTGD	1e-2734	-6296	0	16449	0.2365	19734.5	0.0749
SeqBias: GA-repeat	GAGAGAGAGA	1e-2711	-6242	0	54642	0.7857	147680	0.5605
TCF4(bHLH)/SHSY5Y-TCF4-ChIP-Seq(GSE96915)/Homer	SMCATCTGKH	1e-2646	-6095	0	21461	0.3086	32655.5	0.1239
ERG(ETS)/VCaP-ERG-ChIP-Seq(GSE14097)/Homer	ACAGGAAGTG	1e-2596	-5978	0	20804	0.2991	31297.7	0.1188
GAGA-repeat/SacCer-Promoters/Homer	CTYTCTYTCTCTCTC	1e-2535	-5837	0	41553	0.5975	97243.3	0.3691
MafK(bZIP)/C2C12-MafK-ChIP-Seq(GSE36030)/Homer	GCTGASTCAGCA	1e-2492	-5738	0	7558	0.1087	3814.4	0.0145
Tcf21(bHLH)/ArterySmoothMuscle-Tcf21-ChIP-Seq(GSE61369)/Homer	NAACAGCTGG	1e-2455	-5653	0	13576	0.1952	14885.9	0.0565
TEAD2(TEA)/Py2T-Tead2-ChIP-Seq(GSE55709)/Homer	CCWGGAATGY	1e-2454	-5651	0	12601	0.1812	12843.9	0.0488
NeuroG2(bHLH)/Fibroblast-NeuroG2-ChIP-Seq(GSE75910)/Homer	ACCATCTGTT	1e-2398	-5522	0	21453	0.3085	34517.8	0.131
ZNF416(Zf)/HEK293-ZNF416.GFP-ChIP-Seq(GSE58341)/Homer	WDNCTGGGCA	1e-2290	-5274	0	14981	0.2154	18944.6	0.0719
Atoh1(bHLH)/Cerebellum-Atoh1-ChIP-Seq(GSE22111)/Homer	VNRVCAGCTGGY	1e-2262	-5209	0	15414	0.2216	20131.1	0.0764
Tal1	CATCTG	1e-2255	-5194	0	21203	0.3049	34978.4	0.1328
Bcl6(Zf)/Liver-Bcl6-ChIP-Seq(GSE31578)/Homer	NNNCTTTCCAGGAAA	1e-2232	-5142	0	17159	0.2467	24564.6	0.0932
RUNX-AML(Runt)/CD4+-PolII-ChIP-Seq(Barski_et_al.)/Homer	GCTGTGGTTW	1e-1993	-4591	0	13303	0.1913	16873.5	0.064
NF-E2(bZIP)/K562-NFE2-ChIP-Seq(GSE31477)/Homer	GATGACTCAGCA	1e-1988	-4578	0	4296	0.0618	944.2	0.0036
Etv2(ETS)/ES-ER71-ChIP-Seq(GSE59402)/Homer(0.967)	NNAYTTCCTGHN	1e-1977	-4554	0	13675	0.1966	17835.6	0.0677
RUNX1(Runt)/Jurkat-RUNX1-ChIP-Seq(GSE29180)/Homer	AAACCACARM	1e-1972	-4543	0	17704	0.2546	27880.4	0.1058
Ascl1(bHLH)/NeuralTubes-Ascl1-ChIP-Seq(GSE55840)/Homer	NNVVCAGCTGBN	1e-1921	-4423	0	17078	0.2456	26653.3	0.1012
RUNX2(Runt)/PCa-RUNX2-ChIP-Seq(GSE33889)/Homer	NWAACCACADNN	1e-1890	-4353	0	15189	0.2184	22078.6	0.0838
Ptf1a(bHLH)/Panc1-Ptf1a-ChIP-Seq(GSE47459)/Homer	ACAGCTGTTN	1e-1868	-4302	0	26611	0.3826	54498.9	0.2069
MafA(bZIP)/Islet-MafA-ChIP-Seq(GSE30298)/Homer	TGCTGACTCA	1e-1848	-4256	0	13791	0.1983	18956.5	0.072
SeqBias: CA-repeat	CACACACACA	1e-1848	-4256	0	48830	0.7021	134197	0.5094
MafB(bZIP)/BMM-Mafb-ChIP-Seq(GSE75722)/Homer	WNTGCTGASTCAGCANWTTY	1e-1837	-4232	0	8869	0.1275	8279.5	0.0314
Bach1(bZIP)/K562-Bach1-ChIP-Seq(GSE31477)/Homer	AWWNTGCTGAGTCAT	1e-1827	-4209	0	4144	0.0596	1054	0.004
Tcf12(bHLH)/GM12878-Tcf12-ChIP-Seq(GSE32465)/Homer	VCAGCTGYTG	1e-1826	-4207	0	11039	0.1587	12787.3	0.0485
EWS:ERG-fusion(ETS)/CADO_ES1-EWS:ERG-ChIP-Seq(SRA014231)/Homer	ATTTCCTGTN	1e-1795	-4134	0	11928	0.1715	14945.9	0.0567
RLR1?/SacCer-Promoters/Homer	WTTTTCYYTTTT	1e-1791	-4126	0	9911	0.1425	10583.3	0.0402
GAGA-repeat/Arabidopsis-Promoters/Homer	CTCTCTCTCY	1e-1777	-4093	0	13725	0.1973	19283	0.0732
Olig2(bHLH)/Neuron-Olig2-ChIP-Seq(GSE30882)/Homer	RCCATMTGTT	1e-1752	-4035	0	25004	0.3595	50802.1	0.1928
NF1-halfsite(CTF)/LNCaP-NF1-ChIP-Seq(Unpublished)/Homer	YTGCCAAG	1e-1728	-3980	0	21450	0.3084	40430.2	0.1535
PU.1-IRF(ETS:IRF)/Bcell-PU.1-ChIP-Seq(GSE21512)/Homer	MGGAAGTGAAAC	1e-1703	-3922	0	16031	0.2305	25658.1	0.0974
Foxo1(Forkhead)/RAW-Foxo1-ChIP-Seq(Fan_et_al.)/Homer	CTGTTTAC	1e-1683	-3877	0	25160	0.3618	52046.5	0.1975
MyoD(bHLH)/Myotube-MyoD-ChIP-Seq(GSE21614)/Homer	RRCAGCTGYTSY	1e-1669	-3845	0	9133	0.1313	9602.2	0.0364
NeuroD1(bHLH)/Islet-NeuroD1-ChIP-Seq(GSE30298)/Homer	GCCATCTGTT	1e-1653	-3806	0	11368	0.1635	14549.7	0.0552
Nrf2(bZIP)/Lymphoblast-Nrf2-ChIP-Seq(GSE37589)/Homer	HTGCTGAGTCAT	1e-1642	-3783	0	3554	0.0511	775.1	0.0029
TF3A(C2H2)/col-TF3A-DAP-Seq(GSE60143)/Homer	NNDDGAGGAGGWNNN	1e-1602	-3690	0	14866	0.2137	23450.5	0.089
Rbpj1(?)/Panc1-Rbpj1-ChIP-Seq(GSE47459)/Homer	HTTTCCCASG	1e-1582	-3645	0	17126	0.2462	29624.8	0.1124
VRN1(ABI3VP1)/col-VRN1-DAP-Seq(GSE60143)/Homer	TTTTTTTTTT	1e-1563	-3601	0	3909	0.0562	1282	0.0049
MyoG(bHLH)/C2C12-MyoG-ChIP-Seq(GSE36024)/Homer	AACAGCTG	1e-1502	-3460	0	11900	0.1711	16799.9	0.0638
EBF1(EBF)/Near-E2A-ChIP-Seq(GSE21512)/Homer	GTCCCCWGGGGA	1e-1487	-3425	0	10653	0.1532	13965.1	0.053
EHF(ETS)/LoVo-EHF-ChIP-Seq(GSE49402)/Homer	AVCAGGAAGT	1e-1484	-3418	0	16882	0.2427	29865.1	0.1134
RUNX(Runt)/HPC7-Runx1-ChIP-Seq(GSE22178)/Homer	SAAACCACAG	1e-1465	-3376	0	13363	0.1921	20694.3	0.0785
NF1(CTF)/LNCAP-NF1-ChIP-Seq(Unpublished)/Homer	CYTGGCABNSTGCCAR	1e-1465	-3375	0	6391	0.0919	5260.3	0.02
ETS1(ETS)/Jurkat-ETS1-ChIP-Seq(GSE17954)/Homer	ACAGGAAGTG	1e-1421	-3274	0	14525	0.2088	24070.3	0.0914
NFE2L2(bZIP)/HepG2-NFE2L2-ChIP-Seq(Encode)/Homer	AWWWTGCTGAGTCAT	1e-1374	-3165	0	3570	0.0513	1273.4	0.0048
Tlx?(NR)/NPC-H3K4me1-ChIP-Seq(GSE16256)/Homer	CTGGCAGSCTGCCA	1e-1355	-3121	0	5818	0.0837	4684.9	0.0178
Erra(NR)/HepG2-Erra-ChIP-Seq(GSE31477)/Homer	CAAAGGTCAG	1e-1336	-3077	0	20996	0.3019	43329.7	0.1645
GLIS3(Zf)/Thyroid-Glis3.GFP-ChIP-Seq(GSE103297)/Homer	CTCCCTGGGAGGCCN	1e-1314	-3027	0	14738	0.2119	25602.9	0.0972
ZBTB18(Zf)/HEK293-ZBTB18.GFP-ChIP-Seq(GSE58341)/Homer	AACATCTGGA	1e-1277	-2942	0	7543	0.1085	8373	0.0318
KLF14(Zf)/HEK293-KLF14.GFP-ChIP-Seq(GSE58341)/Homer	RGKGGGCGKGGC	1e-1272	-2930	0	16486	0.237	30846.5	0.1171
ELF3(ETS)/PDAC-ELF3-ChIP-Seq(GSE64557)/Homer	ANCAGGAAGT	1e-1256	-2893	0	10349	0.1488	14836.4	0.0563
Pitx1:Ebox(Homeobox,bHLH)/Hindlimb-Pitx1-ChIP-Seq(GSE41591)/Homer	YTAATTRAWWCCAGATGT	1e-1255	-2891	0	6015	0.0865	5456.1	0.0207
Znf263(Zf)/K562-Znf263-ChIP-Seq(GSE31477)/Homer	CVGTSCTCCC	1e-1247	-2872	0	17076	0.2455	32793.2	0.1245
EBF2(EBF)/BrownAdipose-EBF2-ChIP-Seq(GSE97114)/Homer	NABTCCCWDGGGAVH	1e-1228	-2829	0	10251	0.1474	14803.9	0.0562
Myf5(bHLH)/GM-Myf5-ChIP-Seq(GSE24852)/Homer	BAACAGCTGT	1e-1223	-2818	0	8412	0.121	10561.7	0.0401
HEB(bHLH)/mES-Heb-ChIP-Seq(GSE53233)/Homer	VCAGCTGBNN	1e-1208	-2782	0	17944	0.258	35736.3	0.1356
FOXA1(Forkhead)/LNCAP-FOXA1-ChIP-Seq(GSE27824)/Homer	WAAGTAAACA	1e-1178	-2714	0	18806	0.2704	38626.6	0.1466
AT5G60130(ABI3VP1)/col-AT5G60130-DAP-Seq(GSE60143)/Homer	WTTYTAAGVAAA	1e-1177	-2712	0	25623	0.3684	59940.8	0.2275
STAT4(Stat)/CD4-Stat4-ChIP-Seq(GSE22104)/Homer	NYTTCCWGGAAR	1e-1159	-2670	0	13065	0.1879	22555.7	0.0856
FOXA1(Forkhead)/MCF7-FOXA1-ChIP-Seq(GSE26831)/Homer	WAAGTAAACA	1e-1159	-2669	0	16107	0.2316	30974.6	0.1176
PHA-4(Forkhead)/cElegans-Embryos-PHA4-ChIP-Seq(modEncode)/Homer	KTGTTTGC	1e-1125	-2592	0	37262	0.5358	101097	0.3837
AP-2gamma(AP2)/MCF7-TFAP2C-ChIP-Seq(GSE21234)/Homer	SCCTSAGGSCAW	1e-1115	-2568	0	11111	0.1598	17838.9	0.0677
REM19(REM)/colamp-REM19-DAP-Seq(GSE60143)/Homer	AAAAAAAA	1e-1103	-2541	0	11264	0.162	18333.9	0.0696
bZIP52(bZIP)/colamp-bZIP52-DAP-Seq(GSE60143)/Homer	NDNHCAGCTGTCANN	1e-1095	-2523	0	17759	0.2553	36509.2	0.1386
AR-halfsite(NR)/LNCaP-AR-ChIP-Seq(GSE27824)/Homer	CCAGGAACAG	1e-1065	-2454	0	34236	0.4923	91190.7	0.3461
bZIP18(bZIP)/colamp-bZIP18-DAP-Seq(GSE60143)/Homer	KGMCAGCTND	1e-1060	-2441	0	47334	0.6806	140890	0.5348
ETV1(ETS)/GIST48-ETV1-ChIP-Seq(GSE22441)/Homer	AACCGGAAGT	1e-1042	-2402	0	17252	0.2481	35646.5	0.1353
AT2G38300(G2like)/col-AT2G38300-DAP-Seq(GSE60143)/Homer	ADRGAATGTT	1e-1037	-2390	0	23775	0.3418	55984.5	0.2125
Fox:Ebox(Forkhead,bHLH)/Panc1-Foxa2-ChIP-Seq(GSE47459)/Homer	NNNVCTGWGYAAACASN	1e-1035	-2383	0	13635	0.196	25339.2	0.0962
STZ(C2H2)/colamp-STZ-DAP-Seq(GSE60143)/Homer	HNBTCACT	1e-1025	-2361	0	54888	0.7892	173078	0.6569
Unknown-ESC-element(?)/mES-Nanog-ChIP-Seq(GSE11724)/Homer	CACAGCAGGGGG	1e-1012	-2332	0	6274	0.0902	7181.2	0.0273
HuR(?)/HEK293-HuR-CLIP-Seq(GSE87887)/Homer	BTTTGGTTTG	1e-999	-2302	0	41303	0.5939	118472	0.4497
At5g04390(C2H2)/col200-At5g04390-DAP-Seq(GSE60143)/Homer	AGTGANDN	1e-992	-2285	0	54331	0.7812	171276	0.6501
Maz(Zf)/HepG2-Maz-ChIP-Seq(GSE31477)/Homer	GGGGGGGG	1e-991	-2282	0	11882	0.1708	20993.4	0.0797
ZFX(Zf)/mES-Zfx-ChIP-Seq(GSE11431)/Homer	AGGCCTRG	1e-983	-2266	0	12743	0.1832	23407.9	0.0888
c-Jun-CRE(bZIP)/K562-cJun-ChIP-Seq(GSE31477)/Homer	ATGACGTCATCY	1e-983	-2265	0	6060	0.0871	6897.8	0.0262
AP-2alpha(AP2)/Hela-AP2alpha-ChIP-Seq(GSE31477)/Homer	ATGCCCTGAGGC	1e-983	-2265	0	8727	0.1255	12965.6	0.0492
Stat3+il21(Stat)/CD4-Stat3-ChIP-Seq(GSE19198)/Homer	SVYTTCCNGGAARB	1e-978	-2253	0	9238	0.1328	14261.2	0.0541
Trl(Zf)/S2-GAGAfactor-ChIP-Seq(GSE40646)/Homer	RGAGAGAG	1e-977	-2252	0	25932	0.3729	64003.2	0.2429
Bcl11a(Zf)/HSPC-BCL11A-ChIP-Seq(GSE104676)/Homer	TYTGACCASWRG	1e-975	-2247	0	9017	0.1296	13735.3	0.0521
ASHR1(ND)/col-ASHR1-DAP-Seq(GSE60143)/Homer	NTGGTGAN	1e-970	-2234	0	17018	0.2447	35858.2	0.1361
Smad3(MAD)/NPC-Smad3-ChIP-Seq(GSE36673)/Homer	TWGTCTGV	1e-951	-2191	0	29890	0.4298	77896.2	0.2957
EWS:FLI1-fusion(ETS)/SK_N_MC-EWS:FLI1-ChIP-Seq(SRA014231)/Homer	VACAGGAAAT	1e-943	-2172	0	8344	0.12	12348.3	0.0469
FOXM1(Forkhead)/MCF7-FOXM1-ChIP-Seq(GSE72977)/Homer	TRTTTACTTW	1e-925	-2131	0	15781	0.2269	32748.8	0.1243
Unknown6/Drosophila-Promoters/Homer	AATTTTAAAA	1e-900	-2073	0	12987	0.1867	24988.2	0.0948
AT2G40260(G2like)/colamp-AT2G40260-DAP-Seq(GSE60143)/Homer	WAAAYATTCTTT	1e-892	-2055	0	26710	0.384	68045.4	0.2583
E2A(bHLH)/proBcell-E2A-ChIP-Seq(GSE21978)/Homer	DNRCAGCTGY	1e-891	-2053	0	12647	0.1818	24131.4	0.0916
PU.1(ETS)/ThioMac-PU.1-ChIP-Seq(GSE21512)/Homer	AGAGGAAGTG	1e-884	-2037	0	6927	0.0996	9427.9	0.0358
Sp5(Zf)/mES-Sp5.Flag-ChIP-Seq(GSE72989)/Homer	RGKGGGCGGAGC	1e-882	-2032	0	9616	0.1383	16045.6	0.0609
Unknown2/Drosophila-Promoters/Homer	CATCMCTA	1e-882	-2031	0	14445	0.2077	29372.6	0.1115
WT1(Zf)/Kidney-WT1-ChIP-Seq(GSE90016)/Homer	MCTCCCMCRCAB	1e-880	-2027	0	7243	0.1041	10195.5	0.0387
Elf4(ETS)/BMDM-Elf4-ChIP-Seq(GSE88699)/Homer	ACTTCCKGKT	1e-878	-2024	0	12726	0.183	24493.5	0.093
RXR(NR),DR1/3T3L1-RXR-ChIP-Seq(GSE13511)/Homer	TAGGGCAAAGGTCA	1e-875	-2015	0	10876	0.1564	19442.2	0.0738
Ets1-distal(ETS)/CD4+-PolII-ChIP-Seq(Barski_et_al.)/Homer	MACAGGAAGT	1e-857	-1975	0	4906	0.0705	5211.9	0.0198
BPC1(BBRBPC)/colamp-BPC1-DAP-Seq(GSE60143)/Homer	GARGAGAGAGAA	1e-855	-1970	0	7683	0.1105	11429.5	0.0434
FRS9(ND)/col-FRS9-DAP-Seq(GSE60143)/Homer	RGAGAGAGAAAG	1e-853	-1966	0	3367	0.0484	2402.8	0.0091
CEBP:AP1(bZIP)/ThioMac-CEBPb-ChIP-Seq(GSE21512)/Homer	DRTGTTGCAA	1e-847	-1952	0	14160	0.2036	28964.4	0.1099
PR(NR)/T47D-PR-ChIP-Seq(GSE31130)/Homer	VAGRACAKNCTGTBC	1e-832	-1918	0	22777	0.3275	55961.4	0.2124
PIF4(bHLH)/Seedling-PIF4-ChIP-Seq(GSE35315)/Homer	NNBCACGTGN	1e-823	-1896	0	15386	0.2212	32893.5	0.1249
Zic3(Zf)/mES-Zic3-ChIP-Seq(GSE37889)/Homer	GGCCYCCTGCTGDGH	1e-810	-1866	0	5940	0.0854	7689.9	0.0292
HIC1(Zf)/Treg-ZBTB29-ChIP-Seq(GSE99889)/Homer	TGCCAGCB	1e-802	-1849	0	20799	0.2991	50027.9	0.1899
THRb(NR)/Liver-NR1A2-ChIP-Seq(GSE52613)/Homer	TRAGGTCA	1e-798	-1840	0	36175	0.5201	103288	0.392
Foxf1(Forkhead)/Lung-Foxf1-ChIP-Seq(GSE77951)/Homer	WWATRTAAACAN	1e-790	-1820	0	15994	0.23	35177.1	0.1335
KLF5(Zf)/LoVo-KLF5-ChIP-Seq(GSE49402)/Homer	DGGGYGKGGC	1e-788	-1815	0	12343	0.1775	24454.2	0.0928
AZF1(C2H2)/colamp-AZF1-DAP-Seq(GSE60143)/Homer	DKSWCACT	1e-768	-1771	0	50052	0.7197	157784	0.5989
ZNF467(Zf)/HEK293-ZNF467.GFP-ChIP-Seq(GSE58341)/Homer	TGGGGAAGGGCM	1e-766	-1765	0	8269	0.1189	13636.3	0.0518
Tgif2(Homeobox)/mES-Tgif2-ChIP-Seq(GSE55404)/Homer	TGTCANYT	1e-762	-1756	0	35594	0.5118	101914	0.3868
KLF10(Zf)/HEK293-KLF10.GFP-ChIP-Seq(GSE58341)/Homer	GGGGGTGTGTCC	1e-759	-1749	0	6064	0.0872	8317.4	0.0316
EAR2(NR)/K562-NR2F6-ChIP-Seq(Encode)/Homer	NRBCARRGGTCA	1e-753	-1734	0	14633	0.2104	31593.2	0.1199
Foxo3(Forkhead)/U2OS-Foxo3-ChIP-Seq(E-MTAB-2701)/Homer	DGTAAACA	1e-752	-1734	0	13706	0.1971	28843.3	0.1095
Atf2(bZIP)/3T3L1-Atf2-ChIP-Seq(GSE56872)/Homer	NRRTGACGTCAT	1e-751	-1731	0	6041	0.0869	8319.9	0.0316
HLH-1(bHLH)/cElegans-Embryo-HLH1-ChIP-Seq(modEncode)/Homer	RACAGCTGTTBH	1e-748	-1724	0	10202	0.1467	18932	0.0719
FoxL2(Forkhead)/Ovary-FoxL2-ChIP-Seq(GSE60858)/Homer	WWTRTAAACAVG	1e-746	-1718	0	14786	0.2126	32149.3	0.122
Gfi1b(Zf)/HPC7-Gfi1b-ChIP-Seq(GSE22178)/Homer	MAATCACTGC	1e-735	-1693	0	9146	0.1315	16223.4	0.0616
PPARE(NR),DR1/3T3L1-Pparg-ChIP-Seq(GSE13511)/Homer	TGACCTTTGCCCCA	1e-729	-1680	0	9486	0.1364	17191.4	0.0653
ZNF322(Zf)/HEK293-ZNF322.GFP-ChIP-Seq(GSE58341)/Homer	GAGCCTGGTACTGWGCCTGR	1e-727	-1676	0	2887	0.0415	2067.8	0.0078
SPDEF(ETS)/VCaP-SPDEF-ChIP-Seq(SRA014231)/Homer	ASWTCCTGBT	1e-727	-1674	0	12813	0.1842	26563.3	0.1008
NFAT:AP1(RHD,bZIP)/Jurkat-NFATC1-ChIP-Seq(Jolma_et_al.)/Homer	SARTGGAAAAWRTGAGTCAB	1e-726	-1673	0	3819	0.0549	3733.4	0.0142
IDD5(C2H2)/colamp-IDD5-DAP-Seq(GSE60143)/Homer	TTTTGTCTTTTTBTK	1e-724	-1668	0	10137	0.1458	19014.3	0.0722
Zac1(Zf)/Neuro2A-Plagl1-ChIP-Seq(GSE75942)/Homer	HAWGRGGCCM	1e-724	-1667	0	25276	0.3634	66241.7	0.2514
bZIP:IRF(bZIP,IRF)/Th17-BatF-ChIP-Seq(GSE39756)/Homer	NAGTTTCABTHTGACTNW	1e-716	-1651	0	6873	0.0988	10568.3	0.0401
Egr1(Zf)/K562-Egr1-ChIP-Seq(GSE32465)/Homer	TGCGTGGGYG	1e-697	-1605	0	7899	0.1136	13326.2	0.0506
BMAL1(bHLH)/Liver-Bmal1-ChIP-Seq(GSE39860)/Homer	GNCACGTG	1e-683	-1574	0	21044	0.3026	52864	0.2007
COUP-TFII(NR)/K562-NR2F1-ChIP-Seq(Encode)/Homer	GKBCARAGGTCA	1e-679	-1565	0	15869	0.2282	36421.1	0.1382
RARa(NR)/K562-RARa-ChIP-Seq(Encode)/Homer	TTGAMCTTTG	1e-674	-1553	0	28582	0.411	78642.5	0.2985
Stat3(Stat)/mES-Stat3-ChIP-Seq(GSE11431)/Homer	CTTCCGGGAA	1e-673	-1550	0	6801	0.0978	10757.9	0.0408
Tgif1(Homeobox)/mES-Tgif1-ChIP-Seq(GSE55404)/Homer	YTGWCADY	1e-671	-1547	0	33470	0.4812	96132.9	0.3649
Atf7(bZIP)/3T3L1-Atf7-ChIP-Seq(GSE56872)/Homer	NGRTGACGTCAY	1e-671	-1546	0	8291	0.1192	14596.7	0.0554
Hand2(bHLH)/Mesoderm-Hand2-ChIP-Seq(GSE61475)/Homer	TGACANARRCCAGRC	1e-657	-1513	0	5478	0.0788	7699	0.0292
STAT5(Stat)/mCD4+-Stat5-ChIP-Seq(GSE12346)/Homer	RTTTCTNAGAAA	1e-655	-1510	0	4946	0.0711	6493.7	0.0246
ELF5(ETS)/T47D-ELF5-ChIP-Seq(GSE30407)/Homer	ACVAGGAAGT	1e-654	-1508	0	9769	0.1405	18779.2	0.0713
GABPA(ETS)/Jurkat-GABPa-ChIP-Seq(GSE17954)/Homer	RACCGGAAGT	1e-647	-1491	0	11517	0.1656	23830.6	0.0905
ZNF711(Zf)/SHSY5Y-ZNF711-ChIP-Seq(GSE20673)/Homer	AGGCCTAG	1e-642	-1480	0	17171	0.2469	41086.8	0.156
FOXK1(Forkhead)/HEK293-FOXK1-ChIP-Seq(GSE51673)/Homer	NVWTGTTTAC	1e-621	-1432	0	17133	0.2463	41318.4	0.1568
STAT6(Stat)/Macrophage-Stat6-ChIP-Seq(GSE38377)/Homer	TTCCKNAGAA	1e-618	-1425	0	7555	0.1086	13187.8	0.0501
Zfp281(Zf)/ES-Zfp281-ChIP-Seq(GSE81042)/Homer	CCCCTCCCCCAC	1e-618	-1424	0	2126	0.0306	1245.1	0.0047
STAT6(Stat)/CD4-Stat6-ChIP-Seq(GSE22104)/Homer	ABTTCYYRRGAA	1e-615	-1417	0	7487	0.1077	13046	0.0495
CEBP(bZIP)/ThioMac-CEBPb-ChIP-Seq(GSE21512)/Homer	ATTGCGCAAC	1e-614	-1415	0	14772	0.2124	34047.3	0.1292
RBPJ:Ebox(?,bHLH)/Panc1-Rbpj1-ChIP-Seq(GSE47459)/Homer	GGGRAARRGRMCAGMTG	1e-614	-1414	0	3578	0.0514	3828.9	0.0145
KLF6(Zf)/PDAC-KLF6-ChIP-Seq(GSE64557)/Homer	MKGGGYGTGGCC	1e-602	-1388	0	9872	0.1419	19688.8	0.0747
PIF5ox(bHLH)/Arabidopsis-PIF5ox-ChIP-Seq(GSE35062)/Homer	BCACGTGVDN	1e-602	-1386	0	12725	0.183	28013.7	0.1063
Sp2(Zf)/HEK293-Sp2.eGFP-ChIP-Seq(Encode)/Homer	YGGCCCCGCCCC	1e-598	-1379	0	13250	0.1905	29642.8	0.1125
Mef2c(MADS)/GM12878-Mef2c-ChIP-Seq(GSE32465)/Homer	DCYAAAAATAGM	1e-593	-1366	0	8049	0.1157	14763.5	0.056
NFkB-p65(RHD)/GM12787-p65-ChIP-Seq(GSE19485)/Homer	WGGGGATTTCCC	1e-584	-1345	0	6217	0.0894	10079.3	0.0383
IDD4(C2H2)/col-IDD4-DAP-Seq(GSE60143)/Homer	TTTGTCTTTWTB	1e-582	-1341	0	12545	0.1804	27760	0.1054
PPARa(NR),DR1/Liver-Ppara-ChIP-Seq(GSE47954)/Homer	VNAGGKCAAAGGTCA	1e-578	-1331	0	10375	0.1492	21436.8	0.0814
PABPC1(?)/MEL-PABC1-CLIP-Seq(GSE69755)/Homer	HAATAAAGNN	1e-575	-1325	0	26290	0.378	72774.5	0.2762
STAT1(Stat)/HelaS3-STAT1-ChIP-Seq(GSE12782)/Homer	NATTTCCNGGAAAT	1e-570	-1314	0	4653	0.0669	6419.8	0.0244
NFAT(RHD)/Jurkat-NFATC1-ChIP-Seq(Jolma_et_al.)/Homer	ATTTTCCATT	1e-569	-1311	0	12082	0.1737	26563.4	0.1008
AT2G31460(REMB3)/col-AT2G31460-DAP-Seq(GSE60143)/Homer	WNWARWDGAAATGAT	1e-560	-1290	0	6048	0.087	9871.4	0.0375
E-box/Drosophila-Promoters/Homer	AACAGCTGTTHN	1e-559	-1288	0	3737	0.0537	4467.2	0.017
Hoxa13(Homeobox)/ChickenMSG-Hoxa13.Flag-ChIP-Seq(GSE86088)/Homer	CYHATAAAAN	1e-557	-1285	0	34285	0.493	101780	0.3863
Rfx6(HTH)/Min6b1-Rfx6.HA-ChIP-Seq(GSE62844)/Homer	TGTTKCCTAGCAACM	1e-555	-1278	0	11137	0.1601	23968.6	0.091
SOL1(CPP)/colamp-SOL1-DAP-Seq(GSE60143)/Homer	ATTTAAATHN	1e-527	-1214	0	20441	0.2939	53884.6	0.2045
Hoxd10(Homeobox)/ChickenMSG-Hoxd10.Flag-ChIP-Seq(GSE86088)/Homer	GGCMATGAAA	1e-524	-1209	0	17729	0.2549	44989.5	0.1708
BORIS(Zf)/K562-CTCFL-ChIP-Seq(GSE32465)/Homer	CNNBRGCGCCCCCTGSTGGC	1e-521	-1201	0	2339	0.0336	1927.8	0.0073
KLF3(Zf)/MEF-Klf3-ChIP-Seq(GSE44748)/Homer	NRGCCCCRCCCHBNN	1e-513	-1182	0	4797	0.069	7196.4	0.0273
COUP-TFII(NR)/Artia-Nr2f2-ChIP-Seq(GSE46497)/Homer	AGRGGTCA	1e-508	-1171	0	18011	0.259	46233.1	0.1755
Foxa2(Forkhead)/Liver-Foxa2-ChIP-Seq(GSE25694)/Homer	CYTGTTTACWYW	1e-496	-1144	0	12188	0.1752	27996	0.1063
Klf9(Zf)/GBM-Klf9-ChIP-Seq(GSE62211)/Homer	GCCACRCCCACY	1e-494	-1139	0	3662	0.0527	4712.7	0.0179
HOXD13(Homeobox)/Chicken-Hoxd13-ChIP-Seq(GSE38910)/Homer	NCYAATAAAA	1e-494	-1139	0	18081	0.26	46737.7	0.1774
MNT(bHLH)/HepG2-MNT-ChIP-Seq(Encode)/Homer	DGCACACGTG	1e-490	-1131	0	12046	0.1732	27657.7	0.105
FOXP1(Forkhead)/H9-FOXP1-ChIP-Seq(GSE31006)/Homer	NYYTGTTTACHN	1e-487	-1123	0	8069	0.116	16038.5	0.0609
HSF3(HSF)/colamp-HSF3-DAP-Seq(GSE60143)/Homer	NTTCTAGAAKCTTCT	1e-480	-1106	0	12007	0.1726	27713.8	0.1052
FOXK2(Forkhead)/U2OS-FOXK2-ChIP-Seq(E-MTAB-2204)/Homer	SCHTGTTTACAT	1e-479	-1105	0	10332	0.1486	22674.3	0.0861
Sox10(HMG)/SciaticNerve-Sox3-ChIP-Seq(GSE35132)/Homer	CCWTTGTYYB	1e-478	-1103	0	18853	0.2711	49609.4	0.1883
Zic(Zf)/Cerebellum-ZIC1.2-ChIP-Seq(GSE60731)/Homer	CCTGCTGAGH	1e-476	-1097	0	8433	0.1213	17207.3	0.0653
ETV4(ETS)/HepG2-ETV4-ChIP-Seq(ENCODE)/Homer	ACCGGAAGTG	1e-475	-1095	0	13781	0.1981	33285.1	0.1263
ZNF143|STAF(Zf)/CUTLL-ZNF143-ChIP-Seq(GSE29600)/Homer	ATTTCCCAGVAKSCY	1e-471	-1086	0	3264	0.0469	3996.1	0.0152
ZNF189(Zf)/HEK293-ZNF189.GFP-ChIP-Seq(GSE58341)/Homer	TGGAACAGMA	1e-470	-1083	0	8563	0.1231	17656	0.067
THRb(NR)/HepG2-THRb.Flag-ChIP-Seq(Encode)/Homer	GGTCACCTGAGGTCA	1e-469	-1082	0	5799	0.0834	10095.7	0.0383
Nkx3.1(Homeobox)/LNCaP-Nkx3.1-ChIP-Seq(GSE28264)/Homer	AAGCACTTAA	1e-461	-1064	0	26632	0.3829	76649.7	0.2909
PRDM15(Zf)/ESC-Prdm15-ChIP-Seq(GSE73694)/Homer	YCCDNTCCAGGTTTT	1e-456	-1051	0	11212	0.1612	25675	0.0975
CTCF(Zf)/CD4+-CTCF-ChIP-Seq(Barski_et_al.)/Homer	AYAGTGCCMYCTRGTGGCCA	1e-455	-1049	0	1717	0.0247	1142.3	0.0043
MITF(bHLH)/MastCells-MITF-ChIP-Seq(GSE48085)/Homer	RTCATGTGAC	1e-453	-1044	0	12454	0.1791	29534.3	0.1121
Atf4(bZIP)/MEF-Atf4-ChIP-Seq(GSE35681)/Homer	MTGATGCAAT	1e-449	-1035	0	6667	0.0959	12622.4	0.0479
Chop(bZIP)/MEF-Chop-ChIP-Seq(GSE35681)/Homer	ATTGCATCAT	1e-448	-1032	0	5307	0.0763	9039.3	0.0343
AT5G02460(C2C2dof)/col-AT5G02460-DAP-Seq(GSE60143)/Homer	CHCCTTTT	1e-446	-1028	0	26761	0.3848	77504.7	0.2942
IRF3(IRF)/BMDM-Irf3-ChIP-Seq(GSE67343)/Homer	AGTTTCAKTTTC	1e-444	-1025	0	4379	0.063	6749.4	0.0256
Twist(bHLH)/HMLE-TWIST1-ChIP-Seq(Chang_et_al)/Homer	VCAKCTGGNNNCCAGMTGBN	1e-443	-1020	0	1821	0.0262	1352.5	0.0051
Hoxd12(Homeobox)/ChickenMSG-Hoxd12.Flag-ChIP-Seq(GSE86088)/Homer	HDGYAATGAAAN	1e-438	-1010	0	25614	0.3683	73662	0.2796
Klf4(Zf)/mES-Klf4-ChIP-Seq(GSE11431)/Homer	GCCACACCCA	1e-433	-998.7	0	3734	0.0537	5306.4	0.0201
PRDM10(Zf)/HEK293-PRDM10.eGFP-ChIP-Seq(Encode)/Homer	TGGTACATTCCA	1e-430	-990.6	0	6585	0.0947	12622.1	0.0479
BIM2(bHLH)/col-BIM2-DAP-Seq(GSE60143)/Homer	NNNNCACGTGNN	1e-429	-989.2	0	11030	0.1586	25562.7	0.097
Bapx1(Homeobox)/VertebralCol-Bapx1-ChIP-Seq(GSE36672)/Homer	TTRAGTGSYK	1e-425	-979.8	0	24953	0.3588	71676.7	0.2721
PRDM1(Zf)/Hela-PRDM1-ChIP-Seq(GSE31477)/Homer	ACTTTCACTTTC	1e-421	-970.8	0	6793	0.0977	13297.5	0.0505
Pax8(Paired,Homeobox)/Thyroid-Pax8-ChIP-Seq(GSE26938)/Homer	GTCATGCHTGRCTGS	1e-418	-962.7	0	3497	0.0503	4875.6	0.0185
SeqBias: TA-repeat	TATATATATA	1e-418	-962.6	0	35093	0.5046	108502	0.4118
Hoxd13(Homeobox)/ChickenMSG-Hoxd13.Flag-ChIP-Seq(GSE86088)/Homer	NCYAATAAAA	1e-416	-958.3	0	25286	0.3636	73086.6	0.2774
TCX2(CPP)/colamp-TCX2-DAP-Seq(GSE60143)/Homer	NNWWTTYRAAHN	1e-413	-953.1	0	20562	0.2956	56807	0.2156
Mef2b(MADS)/HEK293-Mef2b.V5-ChIP-Seq(GSE67450)/Homer	GCTATTTTTGGM	1e-410	-944.2	0	13086	0.1882	32297.1	0.1226
Cdx2(Homeobox)/mES-Cdx2-ChIP-Seq(GSE14586)/Homer	GYMATAAAAH	1e-401	-925	0	12948	0.1862	32019.6	0.1215
HNF4a(NR),DR1/HepG2-HNF4a-ChIP-Seq(GSE25021)/Homer	CARRGKBCAAAGTYCA	1e-397	-916	0	4648	0.0668	7842.7	0.0298
NPAS(bHLH)/Liver-NPAS-ChIP-Seq(GSE39860)/Homer	NVCACGTG	1e-395	-909.7	0	18629	0.2679	50721.7	0.1925
JunD(bZIP)/K562-JunD-ChIP-Seq/Homer	ATGACGTCATCN	1e-392	-904.1	0	1889	0.0272	1673.1	0.0064
AT5G25475(ABI3VP1)/col-AT5G25475-DAP-Seq(GSE60143)/Homer	RNNRNCAAGCADNDB	1e-389	-896.5	0	13712	0.1972	34693.1	0.1317
Foxa3(Forkhead)/Liver-Foxa3-ChIP-Seq(GSE77670)/Homer	BSNTGTTTACWYWGN	1e-389	-896.4	0	5848	0.0841	11092.9	0.0421
Smad2(MAD)/ES-SMAD2-ChIP-Seq(GSE29422)/Homer	CTGTCTGG	1e-383	-883	0	16740	0.2407	44687.1	0.1696
KAN2(G2like)/colamp-KAN2-DAP-Seq(GSE60143)/Homer	ATATTCTY	1e-383	-882.9	0	20704	0.2977	58038	0.2203
RAV1(RAV)/colamp-RAV1-DAP-Seq(GSE60143)/Homer	TWWTTTCTGTTG	1e-383	-882.3	0	10632	0.1529	25133.9	0.0954
Fli1(ETS)/CD8-FLI-ChIP-Seq(GSE20898)/Homer	NRYTTCCGGH	1e-382	-881.2	0	14741	0.212	38149.8	0.1448
THRa(NR)/C17.2-THRa-ChIP-Seq(GSE38347)/Homer	GGTCANYTGAGGWCA	1e-382	-879.7	0	4568	0.0657	7791.6	0.0296
PRDM9(Zf)/Testis-DMC1-ChIP-Seq(GSE35498)/Homer	ADGGYAGYAGCATCT	1e-369	-851.6	0	4132	0.0594	6803.6	0.0258
EBF(EBF)/proBcell-EBF-ChIP-Seq(GSE21978)/Homer	DGTCCCYRGGGA	1e-367	-845.8	0	2329	0.0335	2653.9	0.0101
FUS3(ABI3VP1)/col-FUS3-DAP-Seq(GSE60143)/Homer	DNNWTNTGCATGKNN	1e-365	-841.6	0	11995	0.1725	29704.2	0.1127
SF1(NR)/H295R-Nr5a1-ChIP-Seq(GSE44220)/Homer	CAAGGHCANV	1e-365	-841.2	0	4407	0.0634	7543.9	0.0286
Meis1(Homeobox)/MastCells-Meis1-ChIP-Seq(GSE48085)/Homer	VGCTGWCAVB	1e-362	-835.2	0	17409	0.2503	47395.6	0.1799
IRF8(IRF)/BMDM-IRF8-ChIP-Seq(GSE77884)/Homer	GRAASTGAAAST	1e-362	-835.2	0	4163	0.0599	6948.7	0.0264
ERF15(AP2EREBP)/colamp-ERF15-DAP-Seq(GSE60143)/Homer	WDHAGCMGCCAT	1e-362	-834.1	0	17816	0.2562	48771.7	0.1851
NLP7(RWPRK)/col-NLP7-DAP-Seq(GSE60143)/Homer	TGRCCYTTCR	1e-358	-826.2	0	19877	0.2858	55836.4	0.2119
Pdx1(Homeobox)/Islet-Pdx1-ChIP-Seq(SRA008281)/Homer	YCATYAATCA	1e-354	-816.4	0	16622	0.239	44963.7	0.1707
RBFox2(?)/Heart-RBFox2-CLIP-Seq(GSE57926)/Homer	TGCATGCA	1e-352	-811	0	23210	0.3337	67531.3	0.2563
Nr5a2(NR)/Pancreas-LRH1-ChIP-Seq(GSE34295)/Homer	BTCAAGGTCA	1e-352	-810.9	0	6763	0.0972	14112.4	0.0536
HSFA6B(HSF)/colamp-HSFA6B-DAP-Seq(GSE60143)/Homer	NTTCTAGAANHTTCT	1e-351	-809.8	0	7039	0.1012	14910.9	0.0566
Hoxa9(Homeobox)/ChickenMSG-Hoxa9.Flag-ChIP-Seq(GSE86088)/Homer	RGCAATNAAA	1e-348	-803.5	0	33832	0.4864	105911	0.402
Sp1(Zf)/Promoter/Homer	GGCCCCGCCCCC	1e-348	-803.3	0	2466	0.0355	3053.9	0.0116
GRF9(GRF)/colamp-GRF9-DAP-Seq(GSE60143)/Homer	NWCTGACANNNNNNN	1e-348	-801.4	0	11107	0.1597	27247.6	0.1034
MafF(bZIP)/HepG2-MafF-ChIP-Seq(GSE31477)/Homer	HWWGTCAGCAWWTTT	1e-347	-801	0	5078	0.073	9490.7	0.036
Hoxd11(Homeobox)/ChickenMSG-Hoxd11.Flag-ChIP-Seq(GSE86088)/Homer	VGCCATAAAA	1e-344	-793.6	0	32960	0.4739	102821	0.3903
Smad4(MAD)/ESC-SMAD4-ChIP-Seq(GSE29422)/Homer	VBSYGTCTGG	1e-343	-790.8	0	16500	0.2372	44820.1	0.1701
Hoxa11(Homeobox)/ChickenMSG-Hoxa11.Flag-ChIP-Seq(GSE86088)/Homer	TTTTATGGCM	1e-338	-778.6	0	32417	0.4661	101027	0.3835
HRE(HSF)/Striatum-HSF1-ChIP-Seq(GSE38000)/Homer	TTCTAGAABNTTCTA	1e-338	-778.4	0	2776	0.0399	3812.7	0.0145
SEP3(MADS)/Arabidoposis-Flower-Sep3-ChIP-Seq/Homer	CCAAAAAGGG	1e-333	-767	0	15957	0.2294	43260.4	0.1642
Zfp809(Zf)/ES-Zfp809-ChIP-Seq(GSE70799)/Homer	GGGGCTYGKCTGGGA	1e-331	-763.5	0	2153	0.031	2497.1	0.0095
Max(bHLH)/K562-Max-ChIP-Seq(GSE31477)/Homer	RCCACGTGGYYN	1e-329	-758.5	0	7703	0.1108	17182.5	0.0652
Nr5a2(NR)/mES-Nr5a2-ChIP-Seq(GSE19019)/Homer	BTCAAGGTCA	1e-325	-748.4	0	5046	0.0726	9669.9	0.0367
CHR(?)/Hela-CellCycle-Expression/Homer	SRGTTTCAAA	1e-320	-738.8	0	8743	0.1257	20444.5	0.0776
Egr2(Zf)/Thymocytes-Egr2-ChIP-Seq(GSE34254)/Homer	NGCGTGGGCGGR	1e-319	-736.4	0	2353	0.0338	2996.7	0.0114
PU.1:IRF8(ETS:IRF)/pDC-Irf8-ChIP-Seq(GSE66899)/Homer	GGAAGTGAAAST	1e-317	-730.4	0	2446	0.0352	3218.5	0.0122
BPC6(BBRBPC)/col-BPC6-DAP-Seq(GSE60143)/Homer	YTYTCTCTCTCTCTA	1e-315	-725.7	0	795	0.0114	258.8	0.001
Tbx5(T-box)/HL1-Tbx5.biotin-ChIP-Seq(GSE21529)/Homer	AGGTGTCA	1e-311	-716.7	0	29866	0.4294	92546.1	0.3513
Sox9(HMG)/Limb-SOX9-ChIP-Seq(GSE73225)/Homer	AGGVNCCTTTGT	1e-310	-715.8	0	9249	0.133	22170.5	0.0842
Mef2d(MADS)/Retina-Mef2d-ChIP-Seq(GSE61391)/Homer	GCTATTTTTAGC	0	-712.9	0	3774	0.0543	6475.8	0.0246
NPAS2(bHLH)/Liver-NPAS2-ChIP-Seq(GSE39860)/Homer	KCCACGTGAC	1e-304	-701.3	0	11392	0.1638	29017.1	0.1101
DAG2(C2C2dof)/col-DAG2-DAP-Seq(GSE60143)/Homer	WWTTHACTTTTT	1e-299	-690.6	0	23047	0.3314	68470.2	0.2599
AT2G20110(CPP)/colamp-AT2G20110-DAP-Seq(GSE60143)/Homer	ATTYAAATHY	1e-299	-689.6	0	19338	0.278	55574.1	0.2109
Unknown(Homeobox)/Limb-p300-ChIP-Seq/Homer	SSCMATWAAA	1e-298	-688.1	0	11509	0.1655	29513.3	0.112
At3g45610(C2C2dof)/col-At3g45610-DAP-Seq(GSE60143)/Homer	TWACTTTTTS	1e-297	-684.8	0	21165	0.3043	61956.6	0.2352
OCT:OCT-short(POU,Homeobox)/NPC-OCT6-ChIP-Seq(GSE43916)/Homer	ATGCATWATGCATRW	1e-294	-678.8	0	12148	0.1747	31656.4	0.1202
Reverb(NR),DR2/RAW-Reverba.biotin-ChIP-Seq(GSE45914)/Homer	GTRGGTCASTGGGTCA	1e-293	-676.4	0	1807	0.026	2004.7	0.0076
Sox4(HMG)/proB-Sox4-ChIP-Seq(GSE50066)/Homer	YCTTTGTTCC	1e-289	-666.9	0	9395	0.1351	23023	0.0874
SeqBias: GCW-triplet	GCWGCWGCWGCW	1e-286	-660.5	0	68924	0.991	255259	0.9689
ETS:RUNX(ETS,Runt)/Jurkat-RUNX1-ChIP-Seq(GSE17954)/Homer	RCAGGATGTGGT	1e-285	-656.9	0	1391	0.02	1247	0.0047
SpiB(ETS)/OCILY3-SPIB-ChIP-Seq(GSE56857)/Homer	AAAGRGGAAGTG	1e-282	-650.4	0	3161	0.0454	5188.2	0.0197
VIP1(bZIP)/col-VIP1-DAP-Seq(GSE60143)/Homer	NTTGACAGCTGTCAN	1e-281	-647	0	2423	0.0348	3426.8	0.013
EKLF(Zf)/Erythrocyte-Klf1-ChIP-Seq(GSE20478)/Homer	NWGGGTGTGGCY	1e-280	-645.1	0	2009	0.0289	2508.9	0.0095
OBP3(C2C2dof)/col-OBP3-DAP-Seq(GSE60143)/Homer	NYWACTTTTT	1e-280	-644.9	0	35746	0.514	115361	0.4379
ZNF7(Zf)/HepG2-ZNF7.Flag-ChIP-Seq(Encode)/Homer	CTGCCWVCTTTTRTA	1e-279	-644.2	0	7082	0.1018	16138	0.0613
Hoxa10(Homeobox)/ChickenMSG-Hoxa10.Flag-ChIP-Seq(GSE86088)/Homer	GGYAATGAAA	1e-279	-643.9	0	8892	0.1279	21652.3	0.0822
Sox3(HMG)/NPC-Sox3-ChIP-Seq(GSE33059)/Homer	CCWTTGTY	1e-278	-641.3	0	19712	0.2834	57466.3	0.2181
AT3G09735(S1Falike)/col-AT3G09735-DAP-Seq(GSE60143)/Homer	TTCTAGAANMTTCTA	1e-276	-636.4	0	5366	0.0772	11185.1	0.0425
Initiator/Drosophila-Promoters/Homer	NTCAGTYG	1e-275	-634.4	0	25953	0.3732	79571.5	0.302
HOXB13(Homeobox)/ProstateTumor-HOXB13-ChIP-Seq(GSE56288)/Homer	TTTTATKRGG	1e-272	-626.4	0	18080	0.26	52031.5	0.1975
CDX4(Homeobox)/ZebrafishEmbryos-Cdx4.Myc-ChIP-Seq(GSE48254)/Homer	NGYCATAAAWCH	1e-271	-625.6	0	16009	0.2302	44994.9	0.1708
LIN-39(Homeobox)/cElegans.L3-LIN39-ChIP-Seq(modEncode)/Homer	ATGATTRATG	1e-271	-624.9	0	18597	0.2674	53825.8	0.2043
Atf1(bZIP)/K562-ATF1-ChIP-Seq(GSE31477)/Homer	GATGACGTCA	1e-269	-621.3	0	10852	0.156	28037.1	0.1064
At1g64620(C2C2dof)/colamp-At1g64620-DAP-Seq(GSE60143)/Homer	CACTTTTT	1e-267	-615	0	19876	0.2858	58375.5	0.2216
Mef2a(MADS)/HL1-Mef2a.biotin-ChIP-Seq(GSE21529)/Homer	CYAAAAATAG	1e-266	-613.8	0	7092	0.102	16391.5	0.0622
ARF2(ARF)/col-ARF2-DAP-Seq(GSE60143)/Homer	TTGTCGGMWN	1e-265	-610.2	0	28312	0.4071	88445.6	0.3357
HSFC1(HSF)/col-HSFC1-DAP-Seq(GSE60143)/Homer	HTTCTAGAADCTTCT	1e-257	-592	0	2710	0.039	4305	0.0163
Esrrb(NR)/mES-Esrrb-ChIP-Seq(GSE11431)/Homer	KTGACCTTGA	1e-254	-586.5	0	6692	0.0962	15394	0.0584
Tbx20(T-box)/Heart-Tbx20-ChIP-Seq(GSE29636)/Homer	GGTGYTGACAGS	1e-254	-585.2	0	3015	0.0434	5092	0.0193
HLF(bZIP)/HSC-HLF.Flag-ChIP-Seq(GSE69817)/Homer	RTTATGYAAB	1e-253	-583.8	0	15367	0.221	43322.7	0.1644
COG1(C2C2dof)/col-COG1-DAP-Seq(GSE60143)/Homer	DAAAAAGTGA	1e-251	-579.7	0	19681	0.283	58166.5	0.2208
IRF1(IRF)/PBMC-IRF1-ChIP-Seq(GSE43036)/Homer	GAAAGTGAAAGT	1e-248	-573	0	1922	0.0276	2526.9	0.0096
At5g62940(C2C2dof)/col-At5g62940-DAP-Seq(GSE60143)/Homer	WHWHHACTTTTT	1e-247	-570.5	0	38514	0.5538	127012	0.4821
Sox15(HMG)/CPA-Sox15-ChIP-Seq(GSE62909)/Homer	RAACAATGGN	1e-247	-569.8	0	12565	0.1807	34134.1	0.1296
AARE(HLH)/mES-cMyc-ChIP-Seq/Homer	GATTGCATCA	1e-245	-564.2	0	2410	0.0347	3682.9	0.014
AT2G28810(C2C2dof)/colamp-AT2G28810-DAP-Seq(GSE60143)/Homer	VAAAAAGTWA	1e-240	-552.7	0	28152	0.4048	88754.9	0.3369
At2g41835(C2H2)/col-At2g41835-DAP-Seq(GSE60143)/Homer	TTTGAAAA	1e-238	-549.6	0	7266	0.1045	17418.3	0.0661
ZNF519(Zf)/HEK293-ZNF519.GFP-ChIP-Seq(GSE58341)/Homer	GAGSCCGAGC	1e-238	-549.5	0	2067	0.0297	2927	0.0111
dof45(C2C2dof)/col-dof45-DAP-Seq(GSE60143)/Homer	NVAWAAAGTN	1e-238	-548.8	0	32103	0.4616	103326	0.3922
CDF3(C2C2dof)/colamp-CDF3-DAP-Seq(GSE60143)/Homer	AAAAGTRM	1e-236	-544.9	0	22481	0.3232	68495.6	0.26
JGL(C2H2)/col-JGL-DAP-Seq(GSE60143)/Homer	ACYTTCAGTT	1e-231	-533	0	19732	0.2837	58990.1	0.2239
OBP1(C2C2dof)/col-OBP1-DAP-Seq(GSE60143)/Homer	NHHACTTTWT	1e-230	-531.4	0	34510	0.4962	112576	0.4273
Nkx2.2(Homeobox)/NPC-Nkx2.2-ChIP-Seq(GSE61673)/Homer	BTBRAGTGSN	1e-227	-524.3	0	20579	0.2959	62084.6	0.2357
NFIL3(bZIP)/HepG2-NFIL3-ChIP-Seq(Encode)/Homer	VTTACGTAAYNNNNN	1e-227	-523.6	0	12968	0.1865	35991.6	0.1366
Adof1(C2C2dof)/col-Adof1-DAP-Seq(GSE60143)/Homer	NRWAAAGYDV	1e-227	-522.8	0	33099	0.4759	107459	0.4079
At4g38000(C2C2dof)/col-At4g38000-DAP-Seq(GSE60143)/Homer	WWWTWACTTTTT	1e-226	-522.1	0	17484	0.2514	51335.4	0.1949
HRE(HSF)/HepG2-HSF1-ChIP-Seq(GSE31477)/Homer	BSTTCTRGAABVTTCYAGAA	1e-224	-517.3	0	1622	0.0233	2032.7	0.0077
Nkx2.1(Homeobox)/LungAC-Nkx2.1-ChIP-Seq(GSE43252)/Homer	RSCACTYRAG	1e-224	-516.2	0	29063	0.4179	92674	0.3518
HOXA9(Homeobox)/HSC-Hoxa9-ChIP-Seq(GSE33509)/Homer	GGCCATAAATCA	1e-223	-514.4	0	11825	0.17	32309.2	0.1226
bZIP69(bZIP)/col-bZIP69-DAP-Seq(GSE60143)/Homer	GACAGCTGKCAW	1e-222	-512.6	0	1472	0.0212	1727.6	0.0066
AT5G23930(mTERF)/col-AT5G23930-DAP-Seq(GSE60143)/Homer	GGCGGCTG	1e-220	-508.2	0	12714	0.1828	35326.4	0.1341
AT1G47655(C2C2dof)/colamp-AT1G47655-DAP-Seq(GSE60143)/Homer	YHACTTTTTS	1e-220	-506.7	0	39111	0.5624	130380	0.4949
c-Myc(bHLH)/mES-cMyc-ChIP-Seq(GSE11431)/Homer	VVCCACGTGG	1e-219	-505.5	0	5199	0.0748	11549.3	0.0438
TGA3(bZIP)/colamp-TGA3-DAP-Seq(GSE60143)/Homer	WTGATGACGTCATCW	1e-219	-505.2	0	1103	0.0159	1018	0.0039
SeqBias: C/A-bias	MMMMMMMMMM	1e-217	-501.6	0	68966	0.9916	256516	0.9736
ERE(NR),IR3/MCF7-ERa-ChIP-Seq(Unpublished)/Homer	VAGGTCACNSTGACC	1e-216	-498	0	2663	0.0383	4572.9	0.0174
WUS1(Homeobox)/colamp-WUS1-DAP-Seq(GSE60143)/Homer	CAWTCATTCA	1e-211	-487.1	0	6579	0.0946	15827.3	0.0601
AT5G63260(C3H)/col-AT5G63260-DAP-Seq(GSE60143)/Homer	RAAAAAGTRA	1e-209	-483.5	0	28923	0.4159	92714.6	0.3519
SeqBias: polyC-repeat	CCCCCCCCCC	1e-208	-480.3	0	68203	0.9806	252220	0.9573
caudal(Homeobox)/Drosophila-Embryos-ChIP-Chip(modEncode)/Homer	GGYCATAAAW	1e-206	-475.7	0	14285	0.2054	41007.9	0.1557
HSF6(HSF)/col-HSF6-DAP-Seq(GSE60143)/Homer	TTYTAGAAGCTTCTA	1e-201	-465	0	2875	0.0413	5274.1	0.02
HSF7(HSF)/colamp-HSF7-DAP-Seq(GSE60143)/Homer	TTCTAGAAGCTTCTA	1e-200	-462.6	0	2565	0.0369	4478.9	0.017
bHLH80(bHLH)/col-bHLH80-DAP-Seq(GSE60143)/Homer	NNNNDCAASTTGHNN	1e-200	-462.5	0	9915	0.1426	26625.4	0.1011
Usf2(bHLH)/C2C12-Usf2-ChIP-Seq(GSE36030)/Homer	GTCACGTGGT	1e-198	-457.8	0	4192	0.0603	8950.4	0.034
ETS:E-box(ETS,bHLH)/HPC7-Scl-ChIP-Seq(GSE22178)/Homer	AGGAARCAGCTG	1e-196	-452.9	0	1088	0.0156	1099.8	0.0042
FEA4(bZIP)/Corn-FEA4-ChIP-Seq(GSE61954)/Homer	TGACGTCACS	1e-195	-450.2	0	13145	0.189	37483.4	0.1423
Nkx2.5(Homeobox)/HL1-Nkx2.5.biotin-ChIP-Seq(GSE21529)/Homer	RRSCACTYAA	1e-193	-445.1	0	23812	0.3424	74821.2	0.284
AT5G66940(C2C2dof)/col-AT5G66940-DAP-Seq(GSE60143)/Homer	NNHACTTTWT	1e-190	-439.1	0	25906	0.3725	82486.5	0.3131
Oct4(POU,Homeobox)/mES-Oct4-ChIP-Seq(GSE11431)/Homer	ATTTGCATAW	1e-188	-434.9	0	6527	0.0938	16112.9	0.0612
AT3G12130(C3H)/colamp-AT3G12130-DAP-Seq(GSE60143)/Homer	TMACTTTTTV	1e-188	-434.2	0	29103	0.4185	94248.7	0.3577
At1g25550(G2like)/colamp-At1g25550-DAP-Seq(GSE60143)/Homer	NAGATTCY	1e-187	-432.3	0	14687	0.2112	42960.8	0.1631
Ik-1	NHTTGGGAATRCC	1e-187	-431	0	69275	0.9961	259026	0.9832
SeqBias: G/A bias	RRRRRRRRRR	1e-185	-426.1	0	69020	0.9924	257341	0.9768
n-Myc(bHLH)/mES-nMyc-ChIP-Seq(GSE11431)/Homer	VRCCACGTGG	1e-184	-424.6	0	7176	0.1032	18234.5	0.0692
Sox6(HMG)/Myotubes-Sox6-ChIP-Seq(GSE32627)/Homer	CCATTGTTNY	1e-179	-414.3	0	19037	0.2737	58339.2	0.2214
Hoxc9(Homeobox)/Ainv15-Hoxc9-ChIP-Seq(GSE21812)/Homer	GGCCATAAATCA	1e-179	-413.9	0	9437	0.1357	25604.4	0.0972
NF1:FOXA1(CTF,Forkhead)/LNCAP-FOXA1-ChIP-Seq(GSE27824)/Homer	WNTGTTTRYTTTGGCA	1e-179	-412.2	0	1041	0.015	1099.4	0.0042
Oct6(POU,Homeobox)/NPC-Pou3f1-ChIP-Seq(GSE35496)/Homer	WATGCAAATGAG	1e-178	-411.1	0	5737	0.0825	13884.2	0.0527
dof24(C2C2dof)/col-dof24-DAP-Seq(GSE60143)/Homer	TWMCTTTTTG	1e-178	-411	0	24415	0.351	77584.2	0.2945
IRF:BATF(IRF:bZIP)/pDC-Irf8-ChIP-Seq(GSE66899)/Homer	CTTTCANTATGACTV	1e-177	-408.9	0	1955	0.0281	3169.3	0.012
At3g60580(C2H2)/col-At3g60580-DAP-Seq(GSE60143)/Homer	WTTYTACT	1e-177	-408.7	0	50181	0.7215	175299	0.6654
SGR5(C2H2)/colamp-SGR5-DAP-Seq(GSE60143)/Homer	TTTGTCTTTTTT	1e-176	-406.8	0	8383	0.1205	22261.6	0.0845
GATA(Zf),IR3/iTreg-Gata3-ChIP-Seq(GSE20898)/Homer	NNNNNBAGATAWYATCTVHN	1e-174	-402.2	0	2934	0.0422	5757.5	0.0219
Pit1+1bp(Homeobox)/GCrat-Pit1-ChIP-Seq(GSE58009)/Homer	ATGCATAATTCA	1e-172	-397.6	0	5782	0.0831	14138.5	0.0537
CELF2(RRM)/JSL1-CELF2-CLIP-Seq(GSE71264)/Homer	RGTGTCAG	1e-167	-384.9	0	3843	0.0553	8427.4	0.032
Rfx1(HTH)/NPC-H3K4me1-ChIP-Seq(GSE16256)/Homer	KGTTGCCATGGCAA	1e-166	-383.8	0	2027	0.0291	3453.7	0.0131
ARE(NR)/LNCAP-AR-ChIP-Seq(GSE27824)/Homer	RGRACASNSTGTYCYB	1e-166	-382.5	0	2211	0.0318	3930.1	0.0149
AT4G37180(G2like)/col-AT4G37180-DAP-Seq(GSE60143)/Homer	AGAATCTTNN	1e-166	-382.3	0	16270	0.2339	49160.6	0.1866
AT2G33550(Trihelix)/colamp-AT2G33550-DAP-Seq(GSE60143)/Homer	TTTAAGGGCAYTTTT	1e-165	-380.8	0	25070	0.3605	80506.1	0.3056
Dorsal(RHD)/Embryo-dl-ChIP-Seq(GSE65441)/Homer	GGGAAAAMCCCG	1e-164	-377.7	0	2444	0.0351	4565.8	0.0173
ZSCAN22(Zf)/HEK293-ZSCAN22.GFP-ChIP-Seq(GSE58341)/Homer	SMCAGTCWGAKGGAGGAGGC	1e-162	-374.7	0	704	0.0101	555	0.0021
Oct2(POU,Homeobox)/Bcell-Oct2-ChIP-Seq(GSE21512)/Homer	ATATGCAAAT	1e-160	-369.1	0	4085	0.0587	9246.1	0.0351
FXR(NR),IR1/Liver-FXR-ChIP-Seq(Chong_et_al.)/Homer	AGGTCANTGACCTB	1e-157	-362.2	0	3789	0.0545	8427.5	0.032
TGA5(bZIP)/col-TGA5-DAP-Seq(GSE60143)/Homer	NNGATGACGTCATCN	1e-156	-361.1	0	1655	0.0238	2623	0.01
EGL-5(Homeobox)/cElegans-L3-EGL5-ChIP-Seq(modEncode)/Homer	ATTTAATGGG	1e-153	-352.8	0	21416	0.3079	67848.2	0.2575
CEBP:CEBP(bZIP)/MEF-Chop-ChIP-Seq(GSE35681)/Homer	NTNATGCAAYMNNHTGMAAY	1e-149	-343.5	0	2310	0.0332	4382.4	0.0166
NFkB-p65-Rel(RHD)/ThioMac-LPS-Expression(GSE23622)/Homer	GGAAATTCCC	1e-148	-341.1	0	1035	0.0149	1265.6	0.0048
ZNF415(Zf)/HEK293-ZNF415.GFP-ChIP-Seq(GSE58341)/Homer	GRTGMTRGAGCC	1e-147	-339.3	0	4563	0.0656	10908.9	0.0414
LEF1(HMG)/H1-LEF1-ChIP-Seq(GSE64758)/Homer	CCTTTGATST	1e-143	-331	0	7826	0.1125	21299.5	0.0808
BBX31(Orphan)/col-BBX31-DAP-Seq(GSE60143)/Homer	NAAAAAGTDA	1e-142	-327.2	0	21287	0.3061	67864.7	0.2576
PGR(NR)/EndoStromal-PGR-ChIP-Seq(GSE69539)/Homer	AAGAACATWHTGTTC	1e-139	-321.3	0	2872	0.0413	6061.8	0.023
AT3G52440(C2C2dof)/colamp-AT3G52440-DAP-Seq(GSE60143)/Homer	DTHACTTTTT	1e-137	-317.6	0	28415	0.4086	94010	0.3568
AGL15(MADS)/col-AGL15-DAP-Seq(GSE60143)/Homer	TTTCCHWATWDGGAA	1e-136	-315	0	2353	0.0338	4652.4	0.0177
ZML2(C2C2gata)/col-ZML2-DAP-Seq(GSE60143)/Homer	CATCATCATC	1e-135	-311.8	0	2552	0.0367	5220.9	0.0198
AGL95(ND)/col-AGL95-DAP-Seq(GSE60143)/Homer	TTCTAGAAGCTTCTA	1e-135	-311.1	0	1352	0.0194	2080.8	0.0079
ZNF165(Zf)/WHIM12-ZNF165-ChIP-Seq(GSE65937)/Homer	AAGGKGRCGCAGGCA	1e-133	-306.4	0	1113	0.016	1539.6	0.0058
ASL18(LOBAS2)/colamp-ASL18-DAP-Seq(GSE60143)/Homer	CCGGAAAWTCMGGAR	1e-132	-305	0	16717	0.2404	52019.7	0.1974
ISRE(IRF)/ThioMac-LPS-Expression(GSE23622)/Homer	AGTTTCASTTTC	1e-131	-303.9	0	872	0.0125	1022.4	0.0039
Rfx5(HTH)/GM12878-Rfx5-ChIP-Seq(GSE31477)/Homer	SCCTAGCAACAG	1e-129	-298.7	0	3338	0.048	7563.2	0.0287
LXRE(NR),DR4/RAW-LXRb.biotin-ChIP-Seq(GSE21512)/Homer	RGGTTACTANAGGTCA	1e-129	-297.9	0	952	0.0137	1208.9	0.0046
SVP(MADS)/col-SVP-DAP-Seq(GSE60143)/Homer	ANTTWCCHAATTTGG	1e-127	-292.8	0	7871	0.1132	21908.3	0.0832
dof43(C2C2dof)/colamp-dof43-DAP-Seq(GSE60143)/Homer	NAAAAAGTDA	1e-126	-292.1	0	19750	0.284	63037.3	0.2393
OBP4(C2C2dof)/col-OBP4-DAP-Seq(GSE60143)/Homer	WTTHACTTTTTB	1e-126	-291.6	0	19255	0.2769	61276.2	0.2326
Sox2(HMG)/mES-Sox2-ChIP-Seq(GSE11431)/Homer	BCCATTGTTC	1e-125	-289.4	0	9885	0.1421	28669.5	0.1088
USF1(bHLH)/GM12878-Usf1-ChIP-Seq(GSE32465)/Homer	SGTCACGTGR	1e-124	-287.7	0	5144	0.074	13171.8	0.05
HSFA1E(HSF)/col-HSFA1E-DAP-Seq(GSE60143)/Homer	TTCTAGAAGCTTCTA	1e-123	-285	0	1058	0.0152	1483.7	0.0056
Six1(Homeobox)/Myoblast-Six1-ChIP-Chip(GSE20150)/Homer	GKVTCADRTTWC	1e-123	-284.1	0	3715	0.0534	8799.5	0.0334
SFP1/SacCer-Promoters/Homer	DDAAAAATTTTY	1e-122	-282.1	0	1599	0.023	2814.3	0.0107
Pitx1(Homeobox)/Chicken-Pitx1-ChIP-Seq(GSE38910)/Homer	TAATCCCN	1e-121	-279.2	0	44273	0.6366	154848	0.5877
IRF4(IRF)/GM12878-IRF4-ChIP-Seq(GSE32465)/Homer	ACTGAAACCA	1e-121	-279	0	5680	0.0817	14958.4	0.0568
Srebp1a(bHLH)/HepG2-Srebp1a-ChIP-Seq(GSE31477)/Homer	RTCACSCCAY	1e-120	-278	0	2664	0.0383	5750.8	0.0218
OCT4-SOX2-TCF-NANOG(POU,Homeobox,HMG)/mES-Oct4-ChIP-Seq(GSE11431)/Homer	ATTTGCATAACAATG	1e-120	-277.8	0	2415	0.0347	5044.6	0.0191
TR4(NR),DR1/Hela-TR4-ChIP-Seq(GSE24685)/Homer	GAGGTCAAAGGTCA	1e-119	-276.1	0	987	0.0142	1351.7	0.0051
At1g14580(C2H2)/colamp-At1g14580-DAP-Seq(GSE60143)/Homer	CASAAAAMGACAAAA	1e-119	-274.6	0	2448	0.0352	5157.5	0.0196
X-box(HTH)/NPC-H3K4me1-ChIP-Seq(GSE16256)/Homer	GGTTGCCATGGCAA	1e-116	-267.2	0	1151	0.0165	1762.2	0.0067
IRF2(IRF)/Erythroblas-IRF2-ChIP-Seq(GSE36985)/Homer	GAAASYGAAASY	1e-115	-266.9	0	1412	0.0203	2405.1	0.0091
TGA1(bZIP)/colamp-TGA1-DAP-Seq(GSE60143)/Homer	TGACGTCAKC	1e-115	-266.4	0	5364	0.0771	14086.8	0.0535
PAX5(Paired,Homeobox)/GM12878-PAX5-ChIP-Seq(GSE32465)/Homer	GCAGCCAAGCRTGACH	1e-115	-266	0	3900	0.0561	9514.6	0.0361
bHLH122(bHLH)/col100-bHLH122-DAP-Seq(GSE60143)/Homer	NDDCAASTTGHHNWW	1e-113	-260.7	0	8602	0.1237	24764.8	0.094
AT2G01818(PLATZ)/col-AT2G01818-DAP-Seq(GSE60143)/Homer	TCTAGAABSTTC	1e-112	-259.2	0	1977	0.0284	3937.6	0.0149
AGL63(MADS)/col-AGL63-DAP-Seq(GSE60143)/Homer	TTCCAAWWWTGG	1e-110	-254.5	0	11205	0.1611	33698.9	0.1279
Tcf4(HMG)/Hct116-Tcf4-ChIP-Seq(SRA012054)/Homer	ASATCAAAGGVA	1e-106	-246.2	0	5086	0.0731	13417.4	0.0509
SHN3(AP2EREBP)/col-SHN3-DAP-Seq(GSE60143)/Homer	CCGCCGCC	1e-106	-244.2	0	2576	0.037	5728.2	0.0217
Foxh1(Forkhead)/hESC-FOXH1-ChIP-Seq(GSE29422)/Homer	NNTGTGGATTSS	1e-105	-243.8	0	8942	0.1286	26153	0.0993
Brn1(POU,Homeobox)/NPC-Brn1-ChIP-Seq(GSE35496)/Homer	TATGCWAATBAV	1e-105	-242.6	0	4218	0.0606	10714.9	0.0407
Pit1(Homeobox)/GCrat-Pit1-ChIP-Seq(GSE58009)/Homer	ATGMATATDC	1e-103	-239.2	0	14107	0.2028	44053.4	0.1672
PBX2(Homeobox)/K562-PBX2-ChIP-Seq(Encode)/Homer	RTGATTKATRGN	1e-103	-237.9	0	13793	0.1983	42976.7	0.1631
AGL25(MADS)/colamp-AGL25-DAP-Seq(GSE60143)/Homer	TTTCCATWTWTGGAA	1e-101	-234.4	0	926	0.0133	1349.7	0.0051
HSFA6A(HSF)/col-HSFA6A-DAP-Seq(GSE60143)/Homer	RGAAGNTTCTAGAAN	1e-101	-234.3	0	508	0.0073	467.4	0.0018
Unknown4/Arabidopsis-Promoters/Homer	CKTCKTCTTY	1e-99	-228.9	0	9299	0.1337	27593.6	0.1047
p63(p53)/Keratinocyte-p63-ChIP-Seq(GSE17611)/Homer	NNDRCATGYCYNRRCATGYH	1e-97	-223.4	0	3312	0.0476	8092.1	0.0307
FOXA1:AR(Forkhead,NR)/LNCAP-AR-ChIP-Seq(GSE27824)/Homer	AGTAAACAAAAAAGAACAND	1e-96	-222.2	0	867	0.0125	1254.7	0.0048
Eomes(T-box)/H9-Eomes-ChIP-Seq(GSE26097)/Homer	ATTAACACCT	1e-95	-220.4	0	22966	0.3302	76231.6	0.2893
Tbox:Smad(T-box,MAD)/ESCd5-Smad2_3-ChIP-Seq(GSE29422)/Homer	AGGTGHCAGACA	1e-95	-219.1	0	1810	0.026	3710.1	0.0141
bHLH130(bHLH)/col-bHLH130-DAP-Seq(GSE60143)/Homer	GCAACTTG	1e-94	-217.7	0	7330	0.1054	21119.5	0.0802
Hoxb4(Homeobox)/ES-Hoxb4-ChIP-Seq(GSE34014)/Homer	TGATTRATGGCY	1e-93	-216.3	0	3527	0.0507	8818.1	0.0335
ANAC005(NAC)/col-ANAC005-DAP-Seq(GSE60143)/Homer	WVCTTVTWNHABAAG	1e-93	-215.3	0	4991	0.0718	13460.4	0.0511
Tbet(T-box)/CD8-Tbet-ChIP-Seq(GSE33802)/Homer	AGGTGTGAAM	1e-92	-212.6	0	11865	0.1706	36714.5	0.1394
Six2(Homeobox)/NephronProgenitor-Six2-ChIP-Seq(GSE39837)/Homer	GWAAYHTGAKMC	1e-91	-209.9	0	12903	0.1855	40394.8	0.1533
AT1G69570(C2C2dof)/col-AT1G69570-DAP-Seq(GSE60143)/Homer	WAAAAGTGHH	1e-90	-208	0	16644	0.2393	53682.7	0.2038
At3g04030(G2like)/col-At3g04030-DAP-Seq(GSE60143)/Homer	DRGAATCT	1e-90	-207.6	0	13013	0.1871	40825.8	0.155
TATA-Box(TBP)/Promoter/Homer	CCTTTTAWAGSC	1e-88	-204.3	0	15969	0.2296	51355.7	0.1949
CLOCK(bHLH)/Liver-Clock-ChIP-Seq(GSE39860)/Homer	GHCACGTG	1e-86	-199.1	0	5807	0.0835	16321.2	0.0619
Tcf7(HMG)/GM12878-TCF7-ChIP-Seq(Encode)/Homer	CTTTGATGTGSB	1e-85	-197.6	0	3739	0.0538	9664	0.0367
NTM1(NAC)/col-NTM1-DAP-Seq(GSE60143)/Homer	ACTTRTARAASAAGT	1e-83	-193.1	0	4776	0.0687	13029.8	0.0495
LCL1(MYBrelated)/colamp-LCL1-DAP-Seq(GSE60143)/Homer	NAAAATATCTWHWWN	1e-82	-189.8	0	2294	0.033	5305.6	0.0201
SeqBias: polyA-repeat	AAAAAAAAAA	1e-81	-188.3	0	68358	0.9829	255622	0.9702
Nanog(Homeobox)/mES-Nanog-ChIP-Seq(GSE11724)/Homer	RGCCATTAAC	1e-78	-180.8	0	43509	0.6256	154474	0.5863
SOC1(MADS)/Seedling-SOC1-ChIP-Seq(GSE45846)/Homer	TWCCAWWTWTGG	1e-78	-180.8	0	5408	0.0778	15252.9	0.0579
AGL16(MADS)/col-AGL16-DAP-Seq(GSE60143)/Homer	TWCCHWATWDGGAAA	1e-77	-179.1	0	1376	0.0198	2747.8	0.0104
CRE(bZIP)/Promoter/Homer	CSGTGACGTCAC	1e-77	-178.8	0	2754	0.0396	6786.1	0.0258
GRHL2(CP2)/HBE-GRHL2-ChIP-Seq(GSE46194)/Homer	AAACYKGTTWDACMRGTTTB	1e-77	-178.1	0	4029	0.0579	10799.2	0.041
Srebp2(bHLH)/HepG2-Srebp2-ChIP-Seq(GSE31477)/Homer	CGGTCACSCCAC	1e-77	-178	0	1541	0.0222	3211.5	0.0122
AGL6(MADS)/col-AGL6-DAP-Seq(GSE60143)/Homer	TTWCCWWAWWDGGWA	1e-77	-177.8	0	1950	0.028	4384.4	0.0166
AT1G23810(Orphan)/col-AT1G23810-DAP-Seq(GSE60143)/Homer	TTCTAGAAGSTTCTA	1e-76	-177.2	0	554	0.008	694.5	0.0026
SPCH(bHLH)/Seedling-SPCH-ChIP-Seq(GSE57497)/Homer	WNBCACGTGA	1e-76	-175.9	0	12554	0.1805	39861.2	0.1513
TSO1(CPP)/col-TSO1-DAP-Seq(GSE60143)/Homer	RAATTTRAAW	1e-76	-175.9	0	2100	0.0302	4839.1	0.0184
AT1G49560(G2like)/colamp-AT1G49560-DAP-Seq(GSE60143)/Homer	GAWTCTNWDA	1e-76	-175.6	0	17637	0.2536	58003.2	0.2202
AT1G10720(BSD)/col-AT1G10720-DAP-Seq(GSE60143)/Homer	TTCTAGAAKCTTCTA	1e-75	-174.1	0	367	0.0053	329.6	0.0013
Rfx2(HTH)/LoVo-RFX2-ChIP-Seq(GSE49402)/Homer	GTTGCCATGGCAACM	1e-75	-173.1	0	804	0.0116	1284.3	0.0049
GRE(NR),IR3/RAW264.7-GRE-ChIP-Seq(Unpublished)/Homer	VAGRACAKWCTGTYC	1e-74	-172.3	0	2351	0.0338	5618.2	0.0213
PAX5(Paired,Homeobox),condensed/GM12878-PAX5-ChIP-Seq(GSE32465)/Homer	GTCACGCTCSCTGM	1e-74	-171.5	0	1290	0.0185	2555.7	0.0097
Nur77(NR)/K562-NR4A1-ChIP-Seq(GSE31363)/Homer	TGACCTTTNCNT	1e-73	-169.8	0	2337	0.0336	5597.5	0.0212
At5g08330(TCP)/col-At5g08330-DAP-Seq(GSE60143)/Homer	GGRCCCAC	1e-73	-169.1	0	4952	0.0712	13909.4	0.0528
TGA4(bZIP)/colamp-TGA4-DAP-Seq(GSE60143)/Homer	RTGACGTCAKCW	1e-72	-168	0	4017	0.0578	10879.2	0.0413
Six4(Homeobox)/MCF7-SIX4-ChIP-Seq(Encode)/Homer	TGWAAYCTGABACCB	1e-72	-165.9	0	830	0.0119	1377.4	0.0052
Sox17(HMG)/Endoderm-Sox17-ChIP-Seq(GSE61475)/Homer	CCATTGTTYB	1e-71	-164.4	0	8477	0.1219	25874.4	0.0982
RAR:RXR(NR),DR5/ES-RAR-ChIP-Seq(GSE56893)/Homer	AGGTCAAGGTCA	1e-71	-164.3	0	1018	0.0146	1865.3	0.0071
RFX(HTH)/K562-RFX3-ChIP-Seq(SRA012198)/Homer	CGGTTGCCATGGCAAC	1e-69	-159.7	0	682	0.0098	1041.3	0.004
GBF3(bZIP)/Arabidopsis-GBF3-ChIP-Seq(GSE80564)/Homer	TGCCACGTSAYC	1e-69	-159.3	0	4475	0.0643	12475.5	0.0474
ETS(ETS)/Promoter/Homer	AACCGGAAGT	1e-69	-159	0	3791	0.0545	10258.4	0.0389
At5g52660(MYBrelated)/colamp-At5g52660-DAP-Seq(GSE60143)/Homer	HAAAAATATCTW	1e-68	-157.7	0	6518	0.0937	19304.4	0.0733
HSFB4(HSF)/col-HSFB4-DAP-Seq(GSE60143)/Homer	TTCTAGAAGCTTCTA	1e-68	-157	0	467	0.0067	565.6	0.0021
HDG1(Homeobox)/col100-HDG1-DAP-Seq(GSE60143)/Homer	DDYAATTAATGH	1e-66	-152.6	0	8522	0.1225	26251.6	0.0996
AT1G76870(Trihelix)/col-AT1G76870-DAP-Seq(GSE60143)/Homer	AAAACCRGWW	1e-64	-148.7	0	6152	0.0885	18213.1	0.0691
At1g68670(G2like)/colamp-At1g68670-DAP-Seq(GSE60143)/Homer	WNWWHNRAAGATTCT	1e-63	-147	0	7104	0.1021	21478.8	0.0815
RAR:RXR(NR),DR5/ES-RAR-ChIP-Seq(GSE56893)/Homer	RGGTCADNNAGAGGTCAV	1e-62	-144.9	0	309	0.0044	281.6	0.0011
OCT:OCT(POU,Homeobox)/NPC-OCT6-ChIP-Seq(GSE43916)/Homer	YATGCATATRCATRT	1e-61	-142.3	0	882	0.0127	1617	0.0061
ZNF675(Zf)/HEK293-ZNF675.GFP-ChIP-Seq(GSE58341)/Homer	ARGAGGMCAAAATGW	1e-61	-142.1	0	1652	0.0238	3778	0.0143
HSF21(HSF)/col-HSF21-DAP-Seq(GSE60143)/Homer	CTTCTAGAAGMTTYW	1e-61	-141	0	1123	0.0161	2273.5	0.0086
Tbx21(T-box)/GM12878-TBX21-ChIP-Seq(Encode)/Homer	AGGTGTGAAA	1e-60	-139.2	0	10377	0.1492	32996.8	0.1252
WIP5(C2H2)/colamp-WIP5-DAP-Seq(GSE60143)/Homer	TDTTCTCMAGGT	1e-60	-138.7	0	10313	0.1483	32782	0.1244
ZNF317(Zf)/HEK293-ZNF317.GFP-ChIP-Seq(GSE58341)/Homer	GTCWGCTGTYYCTCT	1e-59	-136	0	969	0.0139	1881.2	0.0071
Brachyury(T-box)/Mesoendoderm-Brachyury-ChIP-exo(GSE54963)/Homer	ANTTMRCASBNNNGTGYKAAN	1e-58	-134	0	3123	0.0449	8408.9	0.0319
HSFB3(HSF)/colamp-HSFB3-DAP-Seq(GSE60143)/Homer	TTCTAGAAGMTTHTW	1e-57	-133.4	0	753	0.0108	1325.6	0.005
TFE3(bHLH)/MEF-TFE3-ChIP-Seq(GSE75757)/Homer	GTCACGTGACYV	1e-57	-133.3	0	1034	0.0149	2073.5	0.0079
VDR(NR),DR3/GM10855-VDR+vitD-ChIP-Seq(GSE22484)/Homer	ARAGGTCANWGAGTTCANNN	1e-57	-133	0	1838	0.0264	4406.4	0.0167
ANAC011(NAC)/col-ANAC011-DAP-Seq(GSE60143)/Homer	TDCTTGYRNNDCAAG	1e-54	-125.2	0	3140	0.0451	8570.5	0.0325
PSE(SNAPc)/K562-mStart-Seq/Homer	WAVTCACCMTAASYDAAAAG	1e-54	-125.1	0	7097	0.102	21861.9	0.083
ZNF136(Zf)/HEK293-ZNF136.GFP-ChIP-Seq(GSE58341)/Homer	YTKGATAHAGTATTCTWGGTNGGCA	1e-53	-124.2	0	1248	0.0179	2733.8	0.0104
At1g72010(TCP)/colamp-At1g72010-DAP-Seq(GSE60143)/Homer	GGDCCCAC	1e-53	-123.5	0	3749	0.0539	10576.1	0.0401
ANAC004(NAC)/colamp-ANAC004-DAP-Seq(GSE60143)/Homer	WNCTTVYNNNRBAAG	1e-53	-123.3	0	3382	0.0486	9378.1	0.0356
Tbr1(T-box)/Cortex-Tbr1-ChIP-Seq(GSE71384)/Homer	AAGGTGTKAA	1e-53	-122.8	0	15871	0.2282	53033.9	0.2013
Brn2(POU,Homeobox)/NPC-Brn2-ChIP-Seq(GSE35496)/Homer	ATGAATATTC	1e-52	-121.6	0	1656	0.0238	3955.9	0.015
STOP1(C2H2)/colamp-STOP1-DAP-Seq(GSE60143)/Homer	DTATCTGGKGRAGGT	1e-51	-119.3	0	3903	0.0561	11143.6	0.0423
NFkB-p50,p52(RHD)/Monocyte-p50-ChIP-Chip(Schreiber_et_al.)/Homer	GGGGGAATCCCC	1e-51	-118.8	0	986	0.0142	2028	0.0077
ZNF692(Zf)/HEK293-ZNF692.GFP-ChIP-Seq(GSE58341)/Homer	GTGGGCCCCA	1e-51	-118.6	0	1132	0.0163	2439.6	0.0093
Tcf3(HMG)/mES-Tcf3-ChIP-Seq(GSE11724)/Homer	ASWTCAAAGG	1e-51	-117.6	0	2688	0.0386	7208.7	0.0274
CArG(MADS)/PUER-Srf-ChIP-Seq(Sullivan_et_al.)/Homer	CCATATATGGNM	1e-49	-114.1	0	3916	0.0563	11262.1	0.0427
E2F6(E2F)/Hela-E2F6-ChIP-Seq(GSE31477)/Homer	GGCGGGAARN	1e-48	-111.3	0	4205	0.0605	12267	0.0466
At3g09600(MYBrelated)/colamp-At3g09600-DAP-Seq(GSE60143)/Homer	AAAATATCTT	1e-46	-108.2	0	6515	0.0937	20188.3	0.0766
Unknown3/Drosophila-Promoters/Homer	ACVAKCTGGCAGCGC	1e-46	-107.2	0	859	0.0124	1745.7	0.0066
TCP16(TCP)/colamp-TCP16-DAP-Seq(GSE60143)/Homer	GTGGDCCYNNNNNNN	1e-45	-105.8	0	4555	0.0655	13533.1	0.0514
TCP20(TCP)/col-TCP20-DAP-Seq(GSE60143)/Homer	GGDCCCAC	1e-45	-105.1	0	2677	0.0385	7324.9	0.0278
MYNN(Zf)/HEK293-MYNN.eGFP-ChIP-Seq(Encode)/Homer	TTCAAAWTAAAAGTC	1e-45	-104.1	0	3369	0.0484	9598.3	0.0364
PBX1(Homeobox)/MCF7-PBX1-ChIP-Seq(GSE28007)/Homer	GSCTGTCACTCA	1e-45	-104	0	576	0.0083	1008	0.0038
ANL2(HB)/col-ANL2-DAP-Seq(GSE60143)/Homer	CATTAATTGC	1e-44	-102.9	0	8061	0.1159	25685.5	0.0975
AtGRF6(GRF)/col-AtGRF6-DAP-Seq(GSE60143)/Homer	NTGTCAGADNNNNNN	1e-44	-102.7	0	12778	0.1837	42460.1	0.1612
GRE(NR),IR3/A549-GR-ChIP-Seq(GSE32465)/Homer	NRGVACABNVTGTYCY	1e-43	-100.7	0	1154	0.0166	2631.8	0.01
PAX3:FKHR-fusion(Paired,Homeobox)/Rh4-PAX3:FKHR-ChIP-Seq(GSE19063)/Homer	ACCRTGACTAATTNN	1e-43	-99.92	0	3511	0.0505	10130.1	0.0385
TCP7(TCP)/col-TCP7-DAP-Seq(GSE60143)/Homer	GTGGGSCCCACHHNN	1e-43	-99.72	0	3924	0.0564	11511.1	0.0437
PHV(HB)/col-PHV-DAP-Seq(GSE60143)/Homer	RTAATSATTA	1e-43	-99.06	0	6216	0.0894	19341.5	0.0734
Cbf1(bHLH)/Yeast-Cbf1-ChIP-Seq(GSE29506)/Homer	TCACGTGAYH	1e-42	-98.22	0	3045	0.0438	8615.2	0.0327
Unknown1(NR/Ini-like)/Drosophila-Promoters/Homer	MYGGTCACACTG	1e-42	-97.1	0	1912	0.0275	4977.4	0.0189
E-box(bHLH)/Promoter/Homer	SSGGTCACGTGA	1e-41	-96.26	0	826	0.0119	1720.1	0.0065
ZBTB12(Zf)/HEK293-ZBTB12.GFP-ChIP-Seq(GSE58341)/Homer	NGNTCTAGAACCNGV	1e-41	-95.24	0	3539	0.0509	10295.4	0.0391
AGL13(MADS)/col-AGL13-DAP-Seq(GSE60143)/Homer	TWCCAWWTWTGGWAA	1e-40	-92.82	0	736	0.0106	1491.2	0.0057
RORgt(NR)/EL4-RORgt.Flag-ChIP-Seq(GSE56019)/Homer	AAYTAGGTCA	1e-38	-87.92	0	1636	0.0235	4209.8	0.016
RORgt(NR)/EL4-RORgt.Flag-ChIP-Seq(GSE56019)/Homer	AAYTAGGTCA	1e-38	-87.92	0	1636	0.0235	4209.8	0.016
AT2G28920(ND)/col-AT2G28920-DAP-Seq(GSE60143)/Homer	WAGATATTTWTW	1e-37	-86.15	0	3851	0.0554	11492.1	0.0436
HDG7(HB)/col-HDG7-DAP-Seq(GSE60143)/Homer	WGCATTTAATGC	1e-36	-84.44	0	2630	0.0378	7446.1	0.0283
RORa(NR)/Liver-Rora-ChIP-Seq(GSE101115)/Homer	AAWCTAGGTCARDNN	1e-36	-84.1	0	1703	0.0245	4460.3	0.0169
ANAC062(NAC)/colamp-ANAC062-DAP-Seq(GSE60143)/Homer	TACTTANTNWNYAAG	1e-36	-83.54	0	3578	0.0514	10616.8	0.0403
GLI3(Zf)/Limb-GLI3-ChIP-Chip(GSE11077)/Homer	CGTGGGTGGTCC	1e-35	-81.69	0	956	0.0137	2195.7	0.0083
Tcfcp2l1(CP2)/mES-Tcfcp2l1-ChIP-Seq(GSE11431)/Homer	NRAACCRGTTYRAACCRGYT	1e-34	-80.35	0	1338	0.0192	3360.1	0.0128
WRKY55(WRKY)/col-WRKY55-DAP-Seq(GSE60143)/Homer	NCGTTGACTT	1e-34	-79.71	0	12547	0.1804	42335.8	0.1607
TRP2(MYBrelated)/colamp-TRP2-DAP-Seq(GSE60143)/Homer	TAAACCCT	1e-34	-79.14	0	2033	0.0292	5572.9	0.0212
Ronin(THAP)/ES-Thap11-ChIP-Seq(GSE51522)/Homer	RACTACAACTCCCAGVAKGC	1e-34	-79.12	0	159	0.0023	139	0.0005
NRF1(NRF)/MCF7-NRF1-ChIP-Seq(Unpublished)/Homer	CTGCGCATGCGC	1e-33	-78.27	0	698	0.01	1475.3	0.0056
RARg(NR)/ES-RARg-ChIP-Seq(GSE30538)/Homer	AGGTCAAGGTCA	1e-33	-77.19	0	245	0.0035	314.2	0.0012
Oct4:Sox17(POU,Homeobox,HMG)/F9-Sox17-ChIP-Seq(GSE44553)/Homer	CCATTGTATGCAAAT	1e-33	-76.81	0	1718	0.0247	4590.5	0.0174
p53(p53)/Saos-p53-ChIP-Seq(GSE15780)/Homer	RRCATGYCYRGRCATGYYYN	1e-32	-75.77	0	903	0.013	2085.6	0.0079
p53(p53)/Saos-p53-ChIP-Seq/Homer	RRCATGYCYRGRCATGYYYN	1e-32	-75.77	0	903	0.013	2085.6	0.0079
ELF1(ETS)/Jurkat-ELF1-ChIP-Seq(SRA014231)/Homer	AVCCGGAAGT	1e-32	-75.34	0	5634	0.081	17837.1	0.0677
GATA3(Zf),DR8/iTreg-Gata3-ChIP-Seq(GSE20898)/Homer	AGATSTNDNNDSAGATAASN	1e-32	-74.91	0	1049	0.0151	2529	0.0096
O2(bZIP)/Corn-O2-ChIP-Seq(GSE63991)/Homer	GCTGACGTGGCA	1e-31	-73.61	0	1492	0.0215	3910.1	0.0148
At4g01280(MYBrelated)/colamp-At4g01280-DAP-Seq(GSE60143)/Homer	AAATATCT	1e-31	-72.83	0	7633	0.1097	24931.1	0.0946
DMRT1(DM)/Testis-DMRT1-ChIP-Seq(GSE64892)/Homer	TWGHWACAWTGTWDC	1e-31	-72.42	0	3050	0.0439	9028.3	0.0343
OCT:OCT(POU,Homeobox,IR1)/NPC-Brn2-ChIP-Seq(GSE35496)/Homer	ATGAATWATTCATGA	1e-31	-71.96	0	340	0.0049	553.1	0.0021
WRKY31(WRKY)/colamp-WRKY31-DAP-Seq(GSE60143)/Homer	NCGTTGACTWWK	1e-30	-71.14	0	7902	0.1136	25933.9	0.0984
ATHB13(Homeobox)/col-ATHB13-DAP-Seq(GSE60143)/Homer	CAATAATT	1e-29	-69.02	0	15782	0.2269	54497	0.2069
IDD7(C2H2)/col-IDD7-DAP-Seq(GSE60143)/Homer	TTTGTCKTTTTN	1e-29	-68.1	0	4677	0.0672	14674.2	0.0557
At3g24120(G2like)/col-At3g24120-DAP-Seq(GSE60143)/Homer	NWWAGMATMW	1e-29	-67.65	0	35912	0.5164	129670	0.4922
p53(p53)/mES-cMyc-ChIP-Seq(GSE11431)/Homer	ACATGCCCGGGCAT	1e-28	-65.97	0	217	0.0031	286.6	0.0011
HAP3(CCAATHAP3)/col-HAP3-DAP-Seq(GSE60143)/Homer	TGATGGAW	1e-28	-65.7	0	3403	0.0489	10343.6	0.0393
GFY-Staf(?,Zf)/Promoter/Homer	RACTACAATTCCCAGAAKGC	1e-28	-65.52	0	330	0.0047	555.5	0.0021
WRKY28(WRKY)/col-WRKY28-DAP-Seq(GSE60143)/Homer	BGTTGACTWH	1e-28	-65.11	0	13972	0.2009	48031.2	0.1823
RKD2(RWPRK)/colamp-RKD2-DAP-Seq(GSE60143)/Homer	GACKTTTCRDCTTCC	1e-27	-64.41	0	7119	0.1024	23342.3	0.0886
WRKY71(WRKY)/col-WRKY71-DAP-Seq(GSE60143)/Homer	CKTTGACYWW	1e-27	-63.18	0	8431	0.1212	28056	0.1065
ABF1(bZIP)/Arabidopsis-ABF1-ChIP-Seq(GSE80564)/Homer	CACGTGGC	1e-26	-62.02	0	7617	0.1095	25183.1	0.0956
WRKY6(WRKY)/colamp-WRKY6-DAP-Seq(GSE60143)/Homer	NCGTTGACTWWD	1e-26	-61.57	0	9611	0.1382	32343.5	0.1228
M1BP(Zf)/S2R+-M1BP-ChIP-Seq(GSE49842)/Homer	CAGTGTGACCGT	1e-25	-59.7	0	2118	0.0305	6121.7	0.0232
AT5G45580(G2like)/colamp-AT5G45580-DAP-Seq(GSE60143)/Homer	ADRGAATCTH	1e-25	-59.5	0	20159	0.2899	71029.4	0.2696
At1g69690(TCP)/colamp-At1g69690-DAP-Seq(GSE60143)/Homer	NHGTGGGGCCCACHW	1e-25	-59.45	0	1656	0.0238	4607.6	0.0175
TCP1(TCP)/col-TCP1-DAP-Seq(GSE60143)/Homer	GGGGGCCCMMCN	1e-24	-57.4	0	2349	0.0338	6928.3	0.0263
MYB94(MYB)/col-MYB94-DAP-Seq(GSE60143)/Homer	WGGTRGTTGGKA	1e-24	-57.26	0	4034	0.058	12687.9	0.0482
p73(p53)/Trachea-p73-ChIP-Seq(PRJNA310161)/Homer	NRRRCAWGTCCDGRCATGYY	1e-24	-57.12	0	444	0.0064	898	0.0034
Mouse_Recombination_Hotspot(Zf)/Testis-DMC1-ChIP-Seq(GSE24438)/Homer	ACTYKNATTCGTGNTACTTC	1e-24	-56.89	0	786	0.0113	1892.9	0.0072
ZFP3(Zf)/HEK293-ZFP3.GFP-ChIP-Seq(GSE58341)/Homer	GGGTTTTGAAGGATGARTAGGAGTT	1e-24	-55.35	0	54	0.0008	14.6	0.0001
TCP17(TCP)/col-TCP17-DAP-Seq(GSE60143)/Homer	GTGGTCCCCA	1e-23	-53.96	0	392	0.0056	774.6	0.0029
Pbx3(Homeobox)/GM12878-PBX3-ChIP-Seq(GSE32465)/Homer	SCTGTCAMTCAN	1e-23	-53.48	0	1779	0.0256	5094.7	0.0193
MYB30(MYB)/colamp-MYB30-DAP-Seq(GSE60143)/Homer	AGGTAGTTGG	1e-22	-52.76	0	11084	0.1594	37991.1	0.1442
Unknown4/Drosophila-Promoters/Homer	AAAAATACCRMA	1e-22	-51.9	0	1937	0.0279	5642.6	0.0214
YY1(Zf)/Promoter/Homer	CAAGATGGCGGC	1e-22	-50.78	0	474	0.0068	1022.5	0.0039
WRKY22(WRKY)/colamp-WRKY22-DAP-Seq(GSE60143)/Homer	WWAAAGTCAACK	1e-21	-50	0	6708	0.0964	22309.1	0.0847
WRKY75(WRKY)/col-WRKY75-DAP-Seq(GSE60143)/Homer	CGTTGACTWW	1e-21	-49.68	0	10521	0.1513	36066.5	0.1369
GATA:SCL(Zf,bHLH)/Ter119-SCL-ChIP-Seq(GSE18720)/Homer	CRGCTGBNGNSNNSAGATAA	1e-21	-49.65	0	1214	0.0175	3305.5	0.0125
WRKY18(WRKY)/col-WRKY18-DAP-Seq(GSE60143)/Homer	NNNTTGACYWNNNNN	1e-21	-49.45	0	17347	0.2494	61104.4	0.2319
WRKY27(WRKY)/colamp-WRKY27-DAP-Seq(GSE60143)/Homer	NHGTTGACYTWD	1e-20	-48	0	10008	0.1439	34269.5	0.1301
TCFL2(HMG)/K562-TCF7L2-ChIP-Seq(GSE29196)/Homer	ACWTCAAAGG	1e-20	-47.1	0	812	0.0117	2063.4	0.0078
At3g12730(G2like)/colamp-At3g12730-DAP-Seq(GSE60143)/Homer	AAGATTCT	1e-20	-46.94	0	19286	0.2773	68408.6	0.2597
PIF7(bHLH)/col-PIF7-DAP-Seq(GSE60143)/Homer	CCACGTGGNH	1e-20	-46.21	0	1709	0.0246	4975	0.0189
WRKY8(WRKY)/colamp-WRKY8-DAP-Seq(GSE60143)/Homer	CGTTGACTTT	1e-19	-44.05	0	1306	0.0188	3677.2	0.014
SeqBias: A/T bias	WWWWWWWWWW	1e-18	-43.39	0	63837	0.9179	238956	0.907
EBNA1(EBV-virus)/Raji-EBNA1-ChIP-Seq(GSE30709)/Homer	GGYAGCAYDTGCTDCCCNNN	1e-18	-43.37	0	151	0.0022	209.4	0.0008
ZNF382(Zf)/HEK293-ZNF382.GFP-ChIP-Seq(GSE58341)/Homer	GNCTGTASTRNTGBCTCHTT	1e-18	-41.87	0	290	0.0042	565.6	0.0021
GT2(Trihelix)/colamp-GT2-DAP-Seq(GSE60143)/Homer	AMGGTAAAWWWN	1e-17	-41.07	0	14527	0.2089	51113.9	0.194
IDD2(C2H2)/colamp-IDD2-DAP-Seq(GSE60143)/Homer	HAVAAAAMGACAAAA	1e-17	-41.07	0	1600	0.023	4694.7	0.0178
ZNF528(Zf)/HEK293-ZNF528.GFP-ChIP-Seq(GSE58341)/Homer	AGAAATGACTTCCCT	1e-17	-41.01	0	73	0.001	57.1	0.0002
PTF1(TCP)/colamp-PTF1-DAP-Seq(GSE60143)/Homer	RDDGGGACCACA	1e-17	-40.98	0	741	0.0107	1905.4	0.0072
AT1G24250(Orphan)/col-AT1G24250-DAP-Seq(GSE60143)/Homer	KTDGTTGGTDGTTGG	1e-17	-40.19	0	3332	0.0479	10649	0.0404
HOXA2(Homeobox)/mES-Hoxa2-ChIP-Seq(Donaldson_et_al.)/Homer	GYCATCMATCAT	1e-16	-39.12	0	1395	0.0201	4043.8	0.0153
ZNF16(Zf)/HEK293-ZNF16.GFP-ChIP-Seq(GSE58341)/Homer	MACCTTCYATGGCTCCCTAKTGCCY	1e-16	-38.87	0	72	0.001	59.5	0.0002
ATHB15(HB)/col-ATHB15-DAP-Seq(GSE60143)/Homer	GYAATSATTA	1e-16	-38.62	0	5059	0.0727	16789.6	0.0637
GFY(?)/Promoter/Homer	ACTACAATTCCC	1e-16	-38.16	0	614	0.0088	1540.9	0.0058
GATA(Zf),IR4/iTreg-Gata3-ChIP-Seq(GSE20898)/Homer	NAGATWNBNATCTNN	1e-16	-37.98	0	1226	0.0176	3503	0.0133
dHNF4(NR)/Fly-HNF4-ChIP-Seq(GSE73675)/Homer	GGTCCAAAGTCCAMT	1e-15	-36.61	0	423	0.0061	977.5	0.0037
DMRT6(DM)/Testis-DMRT6-ChIP-Seq(GSE60440)/Homer	YDGHTACAWTGTADC	1e-15	-36.09	0	2322	0.0334	7241.3	0.0275
Hnf1(Homeobox)/Liver-Foxa2-Chip-Seq(GSE25694)/Homer	GGTTAAWCATTAA	1e-14	-32.69	0	1832	0.0263	5631.9	0.0214
bZIP44(bZIP)/colamp-bZIP44-DAP-Seq(GSE60143)/Homer	NDTGCCACGTCAGCH	1e-14	-32.54	0	274	0.0039	576.7	0.0022
WRKY14(WRKY)/colamp-WRKY14-DAP-Seq(GSE60143)/Homer	NCGTTGACTTTN	1e-13	-31.88	0	5627	0.0809	19054.2	0.0723
At2g45680(TCP)/colamp-At2g45680-DAP-Seq(GSE60143)/Homer	GTGGGNCCCACNDND	1e-13	-31.51	0	455	0.0065	1116.6	0.0042
PCF/Arabidopsis-Promoters/Homer	NNWWWTGGGCYTDDN	1e-13	-31.51	0	2905	0.0418	9379.7	0.0356
WRKY29(WRKY)/colamp-WRKY29-DAP-Seq(GSE60143)/Homer	MGTTGACTTT	1e-13	-30.72	0	11389	0.1638	40097.4	0.1522
GTL1(Trihelix)/colamp-GTL1-DAP-Seq(GSE60143)/Homer	WWTTTACCKY	1e-13	-30	0	14434	0.2075	51370.8	0.195
RORg(NR)/Liver-Rorc-ChIP-Seq(GSE101115)/Homer	WAABTAGGTCAV	1e-12	-29.34	0	1089	0.0157	3182.1	0.0121
ERF1(AP2EREBP)/colamp-ERF1-DAP-Seq(GSE60143)/Homer	GGCGGCTR	1e-12	-29.1	0	3969	0.0571	13214.3	0.0502
EIN3(EIL)/col-EIN3-DAP-Seq(GSE60143)/Homer	ARATTCAATGWATYT	1e-12	-28.84	0	1786	0.0257	5554.2	0.0211
AT5G47660(Trihelix)/colamp-AT5G47660-DAP-Seq(GSE60143)/Homer	AWTTTTACCG	1e-12	-28.47	0	18507	0.2661	66590.2	0.2528
MYB13(MYB)/col-MYB13-DAP-Seq(GSE60143)/Homer	HYCACCWACCHH	1e-12	-28.21	0	6658	0.0957	22928	0.087
TOD6?/SacCer-Promoters/Homer	GCGATGAGMT	1e-11	-27.14	0	1747	0.0251	5457.1	0.0207
REST-NRSF(Zf)/Jurkat-NRSF-ChIP-Seq/Homer	GGMGCTGTCCATGGTGCTGA	1e-11	-26.61	0	40	0.0006	26.6	0.0001
WRKY45(WRKY)/col-WRKY45-DAP-Seq(GSE60143)/Homer	HNNNKTTGACTWWNH	1e-11	-26.54	0	4774	0.0686	16187.2	0.0614
ERF73(AP2EREBP)/col-ERF73-DAP-Seq(GSE60143)/Homer	CCGCCGCC	1e-11	-25.87	0	4279	0.0615	14434.2	0.0548
ATHB5(HB)/colamp-ATHB5-DAP-Seq(GSE60143)/Homer	AATGATTG	1e-11	-25.46	0	13604	0.1956	48575.7	0.1844
CTCF-SatelliteElement(Zf?)/CD4+-CTCF-ChIP-Seq(Barski_et_al.)/Homer	TGCAGTTCCMVNWRTGGCCA	1e-10	-24.9	0	131	0.0019	231.2	0.0009
Pknox1(Homeobox)/ES-Prep1-ChIP-Seq(GSE63282)/Homer	SCTGTCAVTCAV	1e-10	-24.46	0	1732	0.0249	5466.8	0.0207
HOXA1(Homeobox)/mES-Hoxa1-ChIP-Seq(SRP084292)/Homer	TGATKGATGR	1e-10	-24.35	0	3536	0.0508	11829.2	0.0449
WRKY43(WRKY)/colamp-WRKY43-DAP-Seq(GSE60143)/Homer	NCGTTGACTTTT	1e-10	-23.95	0	3953	0.0568	13335.2	0.0506
E2F3(E2F)/MEF-E2F3-ChIP-Seq(GSE71376)/Homer	BTKGGCGGGAAA	1e-10	-23.8	0	5003	0.0719	17121.2	0.065
WRKY65(WRKY)/colamp-WRKY65-DAP-Seq(GSE60143)/Homer	AWWWAGTCAACG	1e-10	-23.79	0	5598	0.0805	19275.6	0.0732
PAX6(Paired,Homeobox)/Forebrain-Pax6-ChIP-Seq(GSE66961)/Homer	NGTGTTCAVTSAAGCGKAAA	1e-10	-23.51	0	1001	0.0144	2987	0.0113
WRKY15(WRKY)/col-WRKY15-DAP-Seq(GSE60143)/Homer	VGTTGACTWW	1e-09	-22.98	0	10723	0.1542	38081.6	0.1445
ZNF652/HepG2-ZNF652.Flag-ChIP-Seq(Encode)/Homer	TTAACCCTTTVNKKN	1e-09	-22.75	0	3315	0.0477	11095.5	0.0421
ERF2(AP2EREBP)/colamp-ERF2-DAP-Seq(GSE60143)/Homer	GGCGGCTG	1e-09	-22.6	0	4324	0.0622	14720.5	0.0559
Barx1(Homeobox)/Stomach-Barx1.3xFlag-ChIP-Seq(GSE69483)/Homer	AAACMATTAN	1e-09	-22.54	0	7248	0.1042	25342.3	0.0962
TCP3(TCP)/colamp-TCP3-DAP-Seq(GSE60143)/Homer	WGTGGTCCCAAHWWW	1e-09	-22.19	0	2158	0.031	7011.9	0.0266
AT3G57600(AP2EREBP)/col-AT3G57600-DAP-Seq(GSE60143)/Homer	GGCGGTGG	1e-09	-21.64	0	5210	0.0749	17963.9	0.0682
WRKY26(WRKY)/colamp-WRKY26-DAP-Seq(GSE60143)/Homer	CGTTGACTWDKN	1e-09	-21.43	0	5392	0.0775	18633.4	0.0707
WRKY21(WRKY)/colamp-WRKY21-DAP-Seq(GSE60143)/Homer	DCGTTGACTTTT	1e-09	-21.18	0	1178	0.0169	3631.6	0.0138
AtIDD11(C2H2)/colamp-AtIDD11-DAP-Seq(GSE60143)/Homer	TTTGTCGTTT	1e-09	-21.15	0	4170	0.06	14223.8	0.054
WRKY40(WRKY)/colamp-WRKY40-DAP-Seq(GSE60143)/Homer	AHWAGTCAAC	1e-08	-19.51	0	6199	0.0891	21665.1	0.0822
At5g66730(C2H2)/colamp-At5g66730-DAP-Seq(GSE60143)/Homer	TTTGTCKTTTTK	1e-08	-19.14	0	3023	0.0435	10179.5	0.0386
LEP(AP2EREBP)/col-LEP-DAP-Seq(GSE60143)/Homer	CDCCGCCGTC	1e-07	-18.38	0	2052	0.0295	6748.4	0.0256
ERF5(AP2EREBP)/colamp-ERF5-DAP-Seq(GSE60143)/Homer	DCMGCCGCCA	1e-07	-18.13	0	2973	0.0427	10037.7	0.0381
WRKY50(WRKY)/col-WRKY50-DAP-Seq(GSE60143)/Homer	NNTTGACTWNNGNNN	1e-07	-18	0	10507	0.1511	37603.9	0.1427
ANAC013(NAC)/col-ANAC013-DAP-Seq(GSE60143)/Homer	CTTGNNNNNCAAGNA	1e-07	-17.85	0	3492	0.0502	11913.8	0.0452
MYB96(MYB)/colamp-MYB96-DAP-Seq(GSE60143)/Homer	WGGTRGTTGG	1e-07	-17.23	0	9206	0.1324	32846.4	0.1247
bHLH74(bHLH)/col-bHLH74-DAP-Seq(GSE60143)/Homer	DRATCACGTGAB	1e-07	-17.07	0	2040	0.0293	6747	0.0256
dof42(C2C2dof)/col-dof42-DAP-Seq(GSE60143)/Homer	AAAAAGGC	1e-07	-16.93	0	7016	0.1009	24799.7	0.0941
HNF1b(Homeobox)/PDAC-HNF1B-ChIP-Seq(GSE64557)/Homer	GTTAATNATTAA	1e-07	-16.79	0	2251	0.0324	7505.8	0.0285
WRKY24(WRKY)/colamp-WRKY24-DAP-Seq(GSE60143)/Homer	CGTTGACTWW	1e-07	-16.71	0	9304	0.1338	33243.6	0.1262
ZNF41(Zf)/HEK293-ZNF41.GFP-ChIP-Seq(GSE58341)/Homer	CCTCATGGTGYCYTWYTCCCTTGTG	1e-07	-16.67	0	214	0.0031	518.5	0.002
WRKY25(WRKY)/colamp-WRKY25-DAP-Seq(GSE60143)/Homer	NNNNHRGTCAAMNNN	1e-06	-16.03	0	12446	0.179	44938.5	0.1706
Pho4(bHLH)/Yeast-Pho4-ChIP-Seq(GSE29506)/Homer	AAGCACGTGBGD	1e-06	-15.71	0	1704	0.0245	5599.4	0.0213
CRC(C2C2YABBY)/col-CRC-DAP-Seq(GSE60143)/Homer	TWATSATA	1e-06	-15.37	0	18990	0.273	69420.4	0.2635
AT4G18450(AP2EREBP)/col-AT4G18450-DAP-Seq(GSE60143)/Homer	ATGGCGGCKG	1e-06	-15.17	0	2819	0.0405	9598.5	0.0364
ZNF264(Zf)/HEK293-ZNF264.GFP-ChIP-Seq(GSE58341)/Homer	RGGGCACTAACY	1e-06	-15.1	0	6464	0.0929	22881.6	0.0869
ATHB6(Homeobox)/Arabidopsis-HB6-ChIP-Seq(GSE80564)/Homer	CAATNATTBN	1e-06	-13.9	0	11120	0.1599	40180.8	0.1525
Replumless(BLH)/Arabidopsis-RPL.GFP-ChIP-Seq(GSE78727)/Homer	HGTCWHATCA	1e-05	-13.63	0	12954	0.1863	47027.4	0.1785
NAC2(NAC)/colamp-NAC2-DAP-Seq(GSE60143)/Homer	TDCTTGNNNNNCAAG	1e-05	-13.43	0	6020	0.0866	21352.5	0.081
ATHB6(Homeobox)/col-ATHB6-DAP-Seq(GSE60143)/Homer	AATGATTG	1e-05	-13.42	0	17946	0.258	65698.5	0.2494
HAT2(Homeobox)/colamp-HAT2-DAP-Seq(GSE60143)/Homer	CYAATSATTR	1e-05	-13.15	0	12019	0.1728	43587.1	0.1654
JKD(C2H2)/col-JKD-DAP-Seq(GSE60143)/Homer	TTTTGTCGTTTT	1e-05	-11.75	0	2235	0.0321	7634.7	0.029
bZIP3(bZIP)/col-bZIP3-DAP-Seq(GSE60143)/Homer	DWKNHSACGTGGCAD	1e-05	-11.6	0	5170	0.0743	18343.6	0.0696
ZKSCAN1(Zf)/HepG2-ZKSCAN1-ChIP-Seq(Encode)/Homer	GCACAYAGTAGGKCY	1e-05	-11.58	0	259	0.0037	713	0.0027
NUC(C2H2)/col-NUC-DAP-Seq(GSE60143)/Homer	HAVAAAACGACAAAA	0.0001	-11.42	0	1102	0.0158	3602.5	0.0137
T1ISRE(IRF)/ThioMac-Ifnb-Expression/Homer	ACTTTCGTTTCT	0.0001	-11.42	0	143	0.0021	349.5	0.0013
LBD19(LOBAS2)/colamp-LBD19-DAP-Seq(GSE60143)/Homer	CCKGAAWTTCMGGAW	0.0001	-11.24	0	20123	0.2893	74096	0.2812
LMI1(HB)/colamp-LMI1-DAP-Seq(GSE60143)/Homer	AATTATTG	0.0001	-10.85	0	10244	0.1473	37184	0.1411
OCT:OCT(POU,Homeobox)/NPC-Brn1-ChIP-Seq(GSE35496)/Homer	ATGAATATTCATGAG	0.0001	-10.75	0	84	0.0012	180.5	0.0007
bZIP42(bZIP)/colamp-bZIP42-DAP-Seq(GSE60143)/Homer	GCCACGTCAGCA	0.0001	-10.64	0	50	0.0007	88.6	0.0003
ANAC103(NAC)/col-ANAC103-DAP-Seq(GSE60143)/Homer	AACTTGNWNWNCAAG	0.0001	-9.267	0.0002	3269	0.047	11512.9	0.0437
GATA3(Zf),DR4/iTreg-Gata3-ChIP-Seq(GSE20898)/Homer	AGATGKDGAGATAAG	0.001	-8.493	0.0003	1084	0.0156	3630.6	0.0138
LHY1(MYBrelated)/col-LHY1-DAP-Seq(GSE60143)/Homer	AAATATCT	0.001	-7.571	0.0008	4982	0.0716	17933.4	0.0681
EPR1(MYBrelated)/colamp-EPR1-DAP-Seq(GSE60143)/Homer	AAATATCT	0.001	-7.571	0.0008	4982	0.0716	17933.4	0.0681
AT1G76880(Trihelix)/col-AT1G76880-DAP-Seq(GSE60143)/Homer	ACGGTAAAAW	0.001	-7.446	0.0009	4789	0.0689	17229.6	0.0654
WRKY20(WRKY)/col-WRKY20-DAP-Seq(GSE60143)/Homer	CKTTGACYWD	0.001	-7.39	0.001	7666	0.1102	27913.2	0.1059
MYB73(MYB)/col-MYB73-DAP-Seq(GSE60143)/Homer	NNNNHAACNGHHDHN	0.01	-6.815	0.0017	25102	0.3609	93439.9	0.3547
WRKY3(WRKY)/col-WRKY3-DAP-Seq(GSE60143)/Homer	NCKTTGACYDDN	0.01	-6.369	0.0027	6579	0.0946	23968.3	0.091
NGA4(ABI3VP1)/col-NGA4-DAP-Seq(GSE60143)/Homer	TKNTCAGGTG	0.01	-6.237	0.0031	17599	0.253	65262.3	0.2477
NTM2(NAC)/col-NTM2-DAP-Seq(GSE60143)/Homer	CTTRTNNNAYAAGBH	0.01	-6.203	0.0032	4951	0.0712	17933.3	0.0681
At1g76110(ARID)/colamp-At1g76110-DAP-Seq(GSE60143)/Homer	ATTTAATG	0.01	-6.149	0.0034	9238	0.1328	33912	0.1287
Pax7(Paired,Homeobox),longest/Myoblast-Pax7-ChIP-Seq(GSE25064)/Homer	NTAATTDGCYAATTANNWWD	0.01	-5.337	0.0076	318	0.0046	1016.7	0.0039
Elk1(ETS)/Hela-Elk1-ChIP-Seq(GSE31477)/Homer	HACTTCCGGY	0.01	-5.037	0.0102	6619	0.0952	24260.3	0.0921
CES-1(Homeobox)/cElegans-L1-CES1-ChIP-Seq(modEncode)/Homer	AAATTSAATTTN	0.01	-4.91	0.0116	7588	0.1091	27895.8	0.1059
MYB83(MYB)/colamp-MYB83-DAP-Seq(GSE60143)/Homer	CACCAACCWH	0.01	-4.907	0.0116	17620	0.2533	65558.9	0.2488
GT3a(Trihelix)/col-GT3a-DAP-Seq(GSE60143)/Homer	WNACACGTGTYWWAW	0.01	-4.679	0.0145	2006	0.0288	7162.1	0.0272
bHLHE40(bHLH)/HepG2-BHLHE40-ChIP-Seq(GSE31477)/Homer	KCACGTGMCN	0.1	-4.544	0.0166	2754	0.0396	9933.6	0.0377
Lhx3(Homeobox)/Neuron-Lhx3-ChIP-Seq(GSE31456)/Homer	ADBTAATTAR	0.1	-4.437	0.0184	23460	0.3373	87668.8	0.3328
ATHB20(Homeobox)/colamp-ATHB20-DAP-Seq(GSE60143)/Homer	CAATHATT	0.1	-4.383	0.0194	6131	0.0882	22515.4	0.0855
LRF(Zf)/Erythroblasts-ZBTB7A-ChIP-Seq(GSE74977)/Homer	AAGACCCYYN	0.1	-4.278	0.0215	9999	0.1438	37013.7	0.1405
ANAC096(NAC)/colamp-ANAC096-DAP-Seq(GSE60143)/Homer	TACTTGWNNNWCAAG	0.1	-4.1	0.0257	5796	0.0833	21298.8	0.0808
ESE1(AP2EREBP)/col-ESE1-DAP-Seq(GSE60143)/Homer	GGCGGCGG	0.1	-3.792	0.0349	4686	0.0674	17190.8	0.0652
Prop1(Homeobox)/GHFT1-PROP1.biotin-ChIP-Seq(GSE77302)/Homer	NTAATBNAATTA	0.1	-2.954	0.0805	8985	0.1292	33425.3	0.1269
AT4G12670(MYBrelated)/col-AT4G12670-DAP-Seq(GSE60143)/Homer	AGGGTTTAGGGTTTA	0.1	-2.737	0.0999	4	0.0001	4.2	0
HAT1(Homeobox)/col-HAT1-DAP-Seq(GSE60143)/Homer	SCAATCATTGNN	1	-2.301	0.1542	2431	0.035	8945.2	0.034
Lhx1(Homeobox)/EmbryoCarcinoma-Lhx1-ChIP-Seq(GSE70957)/Homer	NNYTAATTAR	1	-2.026	0.2027	16374	0.2354	61493.5	0.2334
Isl1(Homeobox)/Neuron-Isl1-ChIP-Seq(GSE31456)/Homer	CTAATKGV	1	-1.999	0.208	24485	0.3521	92160.8	0.3498
WRKY47(WRKY)/colamp-WRKY47-DAP-Seq(GSE60143)/Homer	WAAGTCAACGBT	1	-1.736	0.2701	2819	0.0405	10472.6	0.0398
ATHB53(HB)/col-ATHB53-DAP-Seq(GSE60143)/Homer	CAATAATT	1	-1.612	0.3053	7273	0.1046	27260.4	0.1035
GBF5(bZIP)/colamp-GBF5-DAP-Seq(GSE60143)/Homer	WKNWSACGTGGCAWN	1	-1.464	0.3533	2956	0.0425	11031	0.0419
WRKY33(WRKY)/col-WRKY33-DAP-Seq(GSE60143)/Homer	CGTTGACYAW	1	-1.457	0.3551	8328	0.1197	31280.1	0.1187
TATA-box/Drosophila-Promoters/Homer	CTATAAAAGCSV	1	-1.44	0.3608	989	0.0142	3650.2	0.0139
AT1G19040(NAC)/col-AT1G19040-DAP-Seq(GSE60143)/Homer	CTTGNDNHNCAAGYW	1	-1.332	0.4013	752	0.0108	2774.1	0.0105
WRKY42(WRKY)/colamp-WRKY42-DAP-Seq(GSE60143)/Homer	NAAAGTCAACGN	1	-1.034	0.5397	3789	0.0545	14257.4	0.0541
ZNF669(Zf)/HEK293-ZNF669.GFP-ChIP-Seq(GSE58341)/Homer	GARTGGTCATCGCCC	1	-0.9294	0.5983	674	0.0097	2522.6	0.0096
DUX(Homeobox)/C2C12-Dux-ChIP-Seq(GSE87279)/Homer	BCWGATTCAATCAAN	1	-0.9012	0.6145	48	0.0007	173.1	0.0007
ANAC053(NAC)/colamp-ANAC053-DAP-Seq(GSE60143)/Homer	TDCTTGNNNNNCAAG	1	-0.6625	0.779	4421	0.0636	16756.7	0.0636
At2g01060(G2like)/colamp-At2g01060-DAP-Seq(GSE60143)/Homer	AGATKCBNWW	1	-0.645	0.7915	34630	0.4979	131216	0.498
WRKY11(WRKY)/col-WRKY11-DAP-Seq(GSE60143)/Homer	SCGTTGACTTTN	1	-0.5828	0.8409	1226	0.0176	4664.3	0.0177
At5g22890(C2H2)/col-At5g22890-DAP-Seq(GSE60143)/Homer	NSAGGTKWTATCTGD	1	-0.5497	0.868	294	0.0042	1126.5	0.0043
bZIP48(bZIP)/colamp-bZIP48-DAP-Seq(GSE60143)/Homer	DDWWKVTSACGTGGC	1	-0.5275	0.8861	3272	0.047	12447.3	0.0472
AT3G42860(zfGRF)/col-AT3G42860-DAP-Seq(GSE60143)/Homer	CGTTGACTTN	1	-0.4066	0.9983	2660	0.0382	10167.2	0.0386
ERF9(AP2EREBP)/colamp-ERF9-DAP-Seq(GSE60143)/Homer	AWATGGCGGCGG	1	-0.3817	1	1809	0.026	6936.8	0.0263
AT3G25990(Trihelix)/colamp-AT3G25990-DAP-Seq(GSE60143)/Homer	TTAACCATAG	1	-0.3421	1	9036	0.1299	34437.1	0.1307
At1g13300(G2like)/col-At1g13300-DAP-Seq(GSE60143)/Homer	GAATCTWAGATTCYN	1	-0.3252	1	105	0.0015	422.8	0.0016
Unknown1/Arabidopsis-Promoters/Homer	RGGGTAWWWTHGTAA	1	-0.3015	1	1080	0.0155	4179.7	0.0159
ANAC028(NAC)/col-ANAC028-DAP-Seq(GSE60143)/Homer	WRCTTGNNNNNCAAG	1	-0.2766	1	6094	0.0876	23306.9	0.0885
IBL1(bHLH)/Seedling-IBL1-ChIP-Seq(GSE51120)/Homer	CACGTGCC	1	-0.2568	1	15279	0.2197	58226.2	0.221
BIM3(bHLH)/col-BIM3-DAP-Seq(GSE60143)/Homer	TWVTCACGTGAB	1	-0.2299	1	1157	0.0166	4500.7	0.0171
GT1(Trihelix)/col-GT1-DAP-Seq(GSE60143)/Homer	TTAACCATGGTTAAD	1	-0.1983	1	132	0.0019	544.8	0.0021
bHLH18(bHLH)/col-bHLH18-DAP-Seq(GSE60143)/Homer	CACGTGTTYCACGTG	1	-0.1728	1	143	0.0021	592.4	0.0022
bHLH34(bHLH)/colamp-bHLH34-DAP-Seq(GSE60143)/Homer	HGWGRHWGACACGTG	1	-0.1388	1	2397	0.0345	9311	0.0353
WRKY30(WRKY)/colamp-WRKY30-DAP-Seq(GSE60143)/Homer	CGTTGACTTN	1	-0.08327	1	2886	0.0415	11248.6	0.0427
Phox2a(Homeobox)/Neuron-Phox2a-ChIP-Seq(GSE31456)/Homer	YTAATYNRATTA	1	-0.06689	1	5483	0.0788	21230.5	0.0806
TGA10(bZIP)/colamp-TGA10-DAP-Seq(GSE60143)/Homer	ATGACGTC	1	-0.0529	1	7021	0.101	27149.7	0.1031
BZR1(BZR)/col-BZR1-DAP-Seq(GSE60143)/Homer	NNCRCACGTGCG	1	-0.05197	1	639	0.0092	2598.4	0.0099
Pho2(bHLH)/Yeast-Pho2-ChIP-Seq(GSE29506)/Homer	CCCACGTGCT	1	-0.03998	1	3261	0.0469	12773.5	0.0485
DEL1(E2FDP)/colamp-DEL1-DAP-Seq(GSE60143)/Homer	TTCCCGCCAA	1	-0.03976	1	19	0.0003	107.5	0.0004
REM16(ABI3VP1)/col-REM16-DAP-Seq(GSE60143)/Homer	DTTTTTSCCGSMAAA	1	-0.01795	1	2	0	24.5	0.0001
WRKY7(WRKY)/colamp-WRKY7-DAP-Seq(GSE60143)/Homer	AAAAGTCAACGSHWD	1	-0.01654	1	19	0.0003	116.1	0.0004
MYB44(MYB)/colamp-MYB44-DAP-Seq(GSE60143)/Homer	CVGTTWWKTCNGTTA	1	-0.0119	1	912	0.0131	3749.1	0.0142
BAM8(BES1)/col-BAM8-DAP-Seq(GSE60143)/Homer	NNWSACACGTGTSWN	1	-0.005003	1	1213	0.0174	4981.8	0.0189
NRF(NRF)/Promoter/Homer	STGCGCATGCGC	1	-0.003036	1	858	0.0123	3599.9	0.0137
Tbx6(T-box)/ESC-Tbx6-ChIP-Seq(GSE93524)/Homer	DAGGTGTBAA	1	-0.002788	1	9532	0.1371	37185.4	0.1411
LIN-15B(Zf)/cElegans-L3-LIN15B-ChIP-Seq(modEncode)/Homer	CARTGGAGCGCRYTTGCATT	1	-0.002786	1	37	0.0005	221.5	0.0008
ATHB40(HB)/col-ATHB40-DAP-Seq(GSE60143)/Homer	HCAATWATTG	1	-0.001312	1	11258	0.1619	43898.4	0.1666
AMYB(HTH)/Testes-AMYB-ChIP-Seq(GSE44588)/Homer	TGGCAGTTGG	1	-0.001106	1	17945	0.258	69486.7	0.2637
ANAC017(NAC)/colamp-ANAC017-DAP-Seq(GSE60143)/Homer	TMCTTGNNNNNCAAG	1	-0.000988	1	699	0.0101	3006	0.0114
ANAC050(NAC)/colamp-ANAC050-DAP-Seq(GSE60143)/Homer	WNCTTGNNNNNCAAG	1	-0.000955	1	4598	0.0661	18294.7	0.0694
SCRT1(Zf)/HEK293-SCRT1.eGFP-ChIP-Seq(Encode)/Homer	GCAACAGGTG	1	-0.000894	1	2251	0.0324	9159.3	0.0348
DUX4(Homeobox)/Myoblasts-DUX4.V5-ChIP-Seq(GSE75791)/Homer	NWTAAYCYAATCAWN	1	-0.000682	1	495	0.0071	2190.6	0.0083
TGA6(bZIP)/colamp-TGA6-DAP-Seq(GSE60143)/Homer	TGACGTCABC	1	-0.000669	1	6983	0.1004	27545.5	0.1046
PRDM14(Zf)/H1-PRDM14-ChIP-Seq(GSE22767)/Homer	RGGTCTCTAACY	1	-0.000522	1	2586	0.0372	10505.5	0.0399
HAT5(Homeobox)/colamp-HAT5-DAP-Seq(GSE60143)/Homer	DCAATWATTG	1	-0.00049	1	1995	0.0287	8188.9	0.0311
WRKY17(WRKY)/colamp-WRKY17-DAP-Seq(GSE60143)/Homer	GCGTTGACTTTT	1	-0.000403	1	72	0.001	408.8	0.0016
At4g18890(BZR)/col-At4g18890-DAP-Seq(GSE60143)/Homer	NDBRCACGTGYR	1	-0.000371	1	1269	0.0182	5328.2	0.0202
Pax7(Paired,Homeobox),long/Myoblast-Pax7-ChIP-Seq(GSE25064)/Homer	TAATCHGATTAC	1	-0.000329	1	327	0.0047	1515.2	0.0058
BIM1(bHLH)/colamp-BIM1-DAP-Seq(GSE60143)/Homer	NNNNNNVTCACGTGM	1	-0.000279	1	936	0.0135	4007.6	0.0152
GATA6(C2C2gata)/col200-GATA6-DAP-Seq(GSE60143)/Homer	TAGATCTARAHH	1	-0.000208	1	1251	0.018	5281.8	0.02
At1g78700(BZR)/col-At1g78700-DAP-Seq(GSE60143)/Homer	NNNNCACGTGNNNNN	1	-0.000188	1	2409	0.0346	9871.4	0.0375
ATHB7(Homeobox)/col-ATHB7-DAP-Seq(GSE60143)/Homer	AATGATTG	1	-0.000136	1	9962	0.1432	39181.8	0.1487
At4g36780(BZR)/col-At4g36780-DAP-Seq(GSE60143)/Homer	NNNNNNCACGTGNNN	1	-8.8e-05	1	2403	0.0346	9889.3	0.0375
GSC(Homeobox)/FrogEmbryos-GSC-ChIP-Seq(DRA000576)/Homer	RGGATTAR	1	-7.7e-05	1	16236	0.2334	63311.6	0.2403
At5g29000(G2like)/col-At5g29000-DAP-Seq(GSE60143)/Homer	RGAATATTCYHH	1	-5.1e-05	1	3098	0.0445	12654.3	0.048
ATHB18(Homeobox)/colamp-ATHB18-DAP-Seq(GSE60143)/Homer	YCAATSATTG	1	-1.4e-05	1	2409	0.0346	10007.2	0.038
Lhx2(Homeobox)/HFSC-Lhx2-ChIP-Seq(GSE48068)/Homer	TAATTAGN	1	-1.2e-05	1	15586	0.2241	61028.6	0.2316
TGA9(bZIP)/colamp-TGA9-DAP-Seq(GSE60143)/Homer	VTGACGTC	1	-9e-06	1	13758	0.1978	54052.4	0.2052
AT3G10113(MYBrelated)/col-AT3G10113-DAP-Seq(GSE60143)/Homer	WNAAATATCWWN	1	-8e-06	1	5904	0.0849	23736.3	0.0901
GATA11(C2C2gata)/col-GATA11-DAP-Seq(GSE60143)/Homer	DDHYYAGATCTR	1	-6e-06	1	3889	0.0559	15884	0.0603
MYB63(MYB)/col-MYB63-DAP-Seq(GSE60143)/Homer	BHYACCWACCHH	1	-1e-06	1	4186	0.0602	17140.8	0.0651
LBD18(LOBAS2)/colamp-LBD18-DAP-Seq(GSE60143)/Homer	CKGAWWTTCHGS	1	-1e-06	1	28337	0.4074	109951	0.4173
AT1G04880(ARID)/colamp-AT1G04880-DAP-Seq(GSE60143)/Homer	AAACTATATADTATA	1	0	1	1439	0.0207	6273.8	0.0238
AIL7(AP2EREBP)/colamp-AIL7-DAP-Seq(GSE60143)/Homer	KCACRAWTYYCGAGG	1	0	1	4381	0.063	17999.2	0.0683
ANAC016(NAC)/col-ANAC016-DAP-Seq(GSE60143)/Homer	WNCTTGNNNNNCAMG	1	0	1	6667	0.0959	26962.1	0.1023
MYB93(MYB)/colamp-MYB93-DAP-Seq(GSE60143)/Homer	GGTAGGTGRD	1	0	1	11308	0.1626	44973.2	0.1707
EFL-1(E2F)/cElegans-L1-EFL1-ChIP-Seq(modEncode)/Homer	TGCAARYGCGCTCYA	1	0	1	141	0.002	831.5	0.0032
ATY19(MYB)/col-ATY19-DAP-Seq(GSE60143)/Homer	YYCACCWACCAT	1	0	1	6638	0.0954	26902.4	0.1021
ATHB23(ZFHD)/col-ATHB23-DAP-Seq(GSE60143)/Homer	HTAATTARNN	1	0	1	13397	0.1926	53163.9	0.2018
ERF13(AP2EREBP)/colamp-ERF13-DAP-Seq(GSE60143)/Homer	TYAGCCGCCATT	1	0	1	7810	0.1123	31551.9	0.1198
E-box/Arabidopsis-Promoters/Homer	GCCACGTG	1	0	1	3816	0.0549	15927.3	0.0605
MYB107(MYB)/col-MYB107-DAP-Seq(GSE60143)/Homer	RGTWGGTRRR	1	0	1	15930	0.229	63009.6	0.2392
MYB116(MYB)/colamp-MYB116-DAP-Seq(GSE60143)/Homer	AGTTAGGCAN	1	0	1	7744	0.1113	31365.9	0.1191
GATA1(C2C2gata)/colamp-GATA1-DAP-Seq(GSE60143)/Homer	DDWWYYAGATCTRRW	1	0	1	3550	0.051	14904.7	0.0566
ABF2(bZIP)/col-ABF2-DAP-Seq(GSE60143)/Homer	KGMCACGTGDCMHHH	1	0	1	1721	0.0247	7582.6	0.0288
VND3(NAC)/colamp-VND3-DAP-Seq(GSE60143)/Homer	TRCTTGWDNHWCAAG	1	0	1	5859	0.0842	24076	0.0914
ATHB25(ZFHD)/colamp-ATHB25-DAP-Seq(GSE60143)/Homer	TAATTAVB	1	0	1	16503	0.2373	65415.4	0.2483
Slug(Zf)/Mesoderm-Snai2-ChIP-Seq(GSE61475)/Homer	SNGCACCTGCHS	1	0	1	2368	0.034	10282.5	0.039
AT1G44830(AP2EREBP)/col-AT1G44830-DAP-Seq(GSE60143)/Homer	NCCACCGACA	1	0	1	1451	0.0209	9749.9	0.037
GATA12(C2C2gata)/col-GATA12-DAP-Seq(GSE60143)/Homer	YAGATCTRAW	1	0	1	5096	0.0733	23215.9	0.0881
ANAC057(NAC)/colamp-ANAC057-DAP-Seq(GSE60143)/Homer	DVCKTGNNNNNCAMG	1	0	1	6059	0.0871	27019.5	0.1026
ERF3(AP2EREBP)/colamp-ERF3-DAP-Seq(GSE60143)/Homer	ATGGCGGCGG	1	0	1	3842	0.0552	20036.3	0.0761
ANAC020(NAC)/col-ANAC020-DAP-Seq(GSE60143)/Homer	DVCKTGHNNNDCAAG	1	0	1	5041	0.0725	22005.6	0.0835
MYB41(MYB)/col-MYB41-DAP-Seq(GSE60143)/Homer	BYTYACCTAA	1	0	1	2769	0.0398	14823.8	0.0563
CBF1(AP2EREBP)/colamp-CBF1-DAP-Seq(GSE60143)/Homer	YRCCGACATN	1	0	1	2690	0.0387	33973.6	0.129
ATHB33(ZFHD)/col-ATHB33-DAP-Seq(GSE60143)/Homer	NGTRATTAAK	1	0	1	18753	0.2696	74141.2	0.2814
LBD23(LOBAS2)/colamp-LBD23-DAP-Seq(GSE60143)/Homer	GCGNAWWWTNCGCYW	1	0	1	7007	0.1007	44722.7	0.1698
ANAC075(NAC)/col-ANAC075-DAP-Seq(GSE60143)/Homer	CTTSWWNWWSAAGYT	1	0	1	2677	0.0385	11835.1	0.0449
ANAC046(NAC)/colamp-ANAC046-DAP-Seq(GSE60143)/Homer	ACACGYWAYC	1	0	1	20706	0.2977	98815.9	0.3751
At1g49010(MYBrelated)/col-At1g49010-DAP-Seq(GSE60143)/Homer	RGATAASNTT	1	0	1	20812	0.2992	91296	0.3465
ERF7(AP2EREBP)/col-ERF7-DAP-Seq(GSE60143)/Homer	ATGRCGGCGG	1	0	1	7591	0.1091	45208	0.1716
CBF3(AP2EREBP)/colamp-CBF3-DAP-Seq(GSE60143)/Homer	YNRCCGACATNN	1	0	1	1864	0.0268	24711.5	0.0938
VND1(NAC)/col-VND1-DAP-Seq(GSE60143)/Homer	CTTRWDNHWYAAGYW	1	0	1	7065	0.1016	30981	0.1176
bHLH28(bHLH)/col-bHLH28-DAP-Seq(GSE60143)/Homer	NHHTGTACGGAH	1	0	1	1188	0.0171	27342.7	0.1038
SND3(NAC)/col-SND3-DAP-Seq(GSE60143)/Homer	CTTNHNNNDNAAGNH	1	0	1	6248	0.0898	26595.3	0.1009
MYB4(MYB)/col200-MYB4-DAP-Seq(GSE60143)/Homer	WAGKTAGGTARR	1	0	1	6236	0.0897	26607.8	0.101
SPL14(SBP)/col-SPL14-DAP-Seq(GSE60143)/Homer	NNWHTGTACGGAHNH	1	0	1	782	0.0112	14925.2	0.0567
ATHB21(HB)/colamp-ATHB21-DAP-Seq(GSE60143)/Homer	YCAATWAT	1	0	1	6527	0.0938	30898.8	0.1173
AT5G22990(C2H2)/col-AT5G22990-DAP-Seq(GSE60143)/Homer	WCGAHDTCGWHN	1	0	1	301	0.0043	13801.4	0.0524
bZIP50(bZIP)/colamp-bZIP50-DAP-Seq(GSE60143)/Homer	GATGACGTCA	1	0	1	11454	0.1647	50778.1	0.1927
bZIP53(bZIP)/colamp-bZIP53-DAP-Seq(GSE60143)/Homer	NDNHSACGTGKMNNN	1	0	1	2533	0.0364	13734.2	0.0521
ATAF1(NAC)/col-ATAF1-DAP-Seq(GSE60143)/Homer	YACGTMAY	1	0	1	19150	0.2753	134085	0.5089
Elk4(ETS)/Hela-Elk4-ChIP-Seq(GSE31477)/Homer	NRYTTCCGGY	1	0	1	6555	0.0943	29094.2	0.1104
Unknown3/Arabidopsis-Promoters/Homer	AYTAAACCGG	1	0	1	1147	0.0165	15799.4	0.06
MGP(C2H2)/colamp-MGP-DAP-Seq(GSE60143)/Homer	TTTTGTCGTTTW	1	0	1	2536	0.0365	10976.5	0.0417
MYB39(MYB)/col-MYB39-DAP-Seq(GSE60143)/Homer	WWAARKTAGGTGRAA	1	0	1	1528	0.022	7168.7	0.0272
MYB121(MYB)/col-MYB121-DAP-Seq(GSE60143)/Homer	YNTACCTAACWW	1	0	1	3330	0.0479	18472.7	0.0701
ANAC047(NAC)/colamp-ANAC047-DAP-Seq(GSE60143)/Homer	WACACGTAACTT	1	0	1	5736	0.0825	46663.2	0.1771
ABI5(bZIP)/col-ABI5-DAP-Seq(GSE60143)/Homer	GCCACGTG	1	0	1	3056	0.0439	14869	0.0564
SRS7(SRS)/colamp-SRS7-DAP-Seq(GSE60143)/Homer	HATAGGTTTH	1	0	1	28346	0.4076	134568	0.5108
MYB3R4(MYB)/col-MYB3R4-DAP-Seq(GSE60143)/Homer	AWWTAACCGTTR	1	0	1	1120	0.0161	17227	0.0654
Zelda(Zf)/Embryo-zld-ChIP-Seq(GSE65441)/Homer	KBCTACCTGW	1	0	1	1664	0.0239	13915.7	0.0528
HY5(bZIP)/colamp-HY5-DAP-Seq(GSE60143)/Homer	RRTSACGTSD	1	0	1	6639	0.0955	46040.5	0.1748
DPL-1(E2F)/cElegans-Adult-ChIP-Seq(modEncode)/Homer	TAGCGCGC	1	0	1	3855	0.0554	37721	0.1432
SeqBias: CG-repeat	CGCGCGCGCG	1	0	1	7671	0.1103	39340.6	0.1493
AT3G10580(MYBrelated)/colamp-AT3G10580-DAP-Seq(GSE60143)/Homer	TACCTAACWNHW	1	0	1	4166	0.0599	21275.4	0.0808
TGA2(bZIP)/colamp-TGA2-DAP-Seq(GSE60143)/Homer	ACGTCAYCHH	1	0	1	5703	0.082	32043.6	0.1216
MYB98(MYB)/col-MYB98-DAP-Seq(GSE60143)/Homer	NWDCCGTTAC	1	0	1	2848	0.0409	18028.3	0.0684
At2g44940(AP2EREBP)/colamp-At2g44940-DAP-Seq(GSE60143)/Homer	NYACCGACAHNNNNN	1	0	1	789	0.0113	11899.3	0.0452
SPL9(SBP)/colamp-SPL9-DAP-Seq(GSE60143)/Homer	BTGTACTT	1	0	1	17791	0.2558	102071	0.3874
At1g22810(AP2EREBP)/colamp-At1g22810-DAP-Seq(GSE60143)/Homer	BCACCGACANNN	1	0	1	1685	0.0242	19268.2	0.0731
MYB17(MYB)/colamp-MYB17-DAP-Seq(GSE60143)/Homer	GGTAGGTGRG	1	0	1	4592	0.066	19543.1	0.0742
AT3G51470(DBP)/col-AT3G51470-DAP-Seq(GSE60143)/Homer	TTWHGGTGCACC	1	0	1	12386	0.1781	66157.7	0.2511
HINFP(Zf)/K562-HINFP.eGFP-ChIP-Seq(Encode)/Homer	TWVGGTCCGC	1	0	1	1662	0.0239	16436.5	0.0624
BOS1(MYB)/col-BOS1-DAP-Seq(GSE60143)/Homer	NNRCCTAACT	1	0	1	9794	0.1408	40298.3	0.153
MYB33(MYB)/col-MYB33-DAP-Seq(GSE60143)/Homer	DDTYNGTTAN	1	0	1	22185	0.319	90829.9	0.3448
MYB62(MYB)/colamp-MYB62-DAP-Seq(GSE60143)/Homer	NTACCTAACT	1	0	1	13078	0.188	62573.2	0.2375
AS2(LOBAS2)/col-AS2-DAP-Seq(GSE60143)/Homer	CCGDAAWWHMCGSCG	1	0	1	413	0.0059	2623.3	0.01
At4g28140(AP2EREBP)/colamp-At4g28140-DAP-Seq(GSE60143)/Homer	DCCACCGACCAW	1	0	1	1303	0.0187	12319.2	0.0468
HIF2a(bHLH)/785_O-HIF2a-ChIP-Seq(GSE34871)/Homer	GCACGTACCC	1	0	1	3210	0.0462	24750.1	0.0939
AT4G26030(C2H2)/col-AT4G26030-DAP-Seq(GSE60143)/Homer	BYYACCWACY	1	0	1	9374	0.1348	40782.4	0.1548
KANADI1(Myb)/Seedling-KAN1-ChIP-Seq(GSE48081)/Homer	ARGAATAWWN	1	0	1	14735	0.2119	65583.1	0.2489
ANAC092(NAC)/colamp-ANAC092-DAP-Seq(GSE60143)/Homer	WRCKTGWNNNWCAMG	1	0	1	3135	0.0451	16765.9	0.0636
NST1(NAC)/colamp-NST1-DAP-Seq(GSE60143)/Homer	WRCTTRWWNWWYAAG	1	0	1	8442	0.1214	35216.2	0.1337
E2F4(E2F)/K562-E2F4-ChIP-Seq(GSE31477)/Homer	GGCGGGAAAH	1	0	1	3137	0.0451	22151.1	0.0841
DEAR5(AP2EREBP)/col-DEAR5-DAP-Seq(GSE60143)/Homer	NDWTGTCGGTGRWDN	1	0	1	559	0.008	7396.6	0.0281
MYB118(MYB)/colamp-MYB118-DAP-Seq(GSE60143)/Homer	TAWCCGTTAC	1	0	1	2944	0.0423	22909.7	0.087
SPL13(SBP)/col-SPL13-DAP-Seq(GSE60143)/Homer	WAHTGTACGGAH	1	0	1	429	0.0062	9888.8	0.0375
NAP(NAC)/col-NAP-DAP-Seq(GSE60143)/Homer	ARGTTACGTRTN	1	0	1	7805	0.1122	66598.9	0.2528
ABR1(AP2EREBP)/colamp-ABR1-DAP-Seq(GSE60143)/Homer	AAATGGCGGCGG	1	0	1	5485	0.0789	38995.3	0.148
RAP26(AP2EREBP)/colamp-RAP26-DAP-Seq(GSE60143)/Homer	HDATGGCGGCGG	1	0	1	6277	0.0903	46548.4	0.1767
AT3G16280(AP2EREBP)/colamp-AT3G16280-DAP-Seq(GSE60143)/Homer	HCACCGACAHHDHHN	1	0	1	1342	0.0193	20936.3	0.0795
GATA4(C2C2gata)/col-GATA4-DAP-Seq(GSE60143)/Homer	DDWTYAGATCTR	1	0	1	7001	0.1007	33594.9	0.1275
At5g65130(AP2EREBP)/colamp-At5g65130-DAP-Seq(GSE60143)/Homer	CCRCCGACAWTN	1	0	1	1151	0.0165	7362.1	0.0279
ERF115(AP2EREBP)/colamp-ERF115-DAP-Seq(GSE60143)/Homer	WTKRCGGCGB	1	0	1	8031	0.1155	59167.8	0.2246
At2g33710(AP2EREBP)/colamp-At2g33710-DAP-Seq(GSE60143)/Homer	WTKGCGGCKR	1	0	1	10981	0.1579	65839.6	0.2499
ANAC045(NAC)/col-ANAC045-DAP-Seq(GSE60143)/Homer	DNCKTVNNNNNNAMG	1	0	1	17321	0.249	69466.7	0.2637
ATY13(MYB)/col-ATY13-DAP-Seq(GSE60143)/Homer	YYYAACYRHH	1	0	1	32044	0.4607	130328	0.4947
E2A(bHLH),near_PU.1/Bcell-PU.1-ChIP-Seq(GSE21512)/Homer	NVCACCTGBN	1	0	1	7106	0.1022	29136.5	0.1106
CUC3(NAC)/col-CUC3-DAP-Seq(GSE60143)/Homer	TRCKTGWNNNACAMG	1	0	1	2666	0.0383	14955.7	0.0568
MYB77(MYB)/col-MYB77-DAP-Seq(GSE60143)/Homer	NYAACBGYMC	1	0	1	14231	0.2046	70779.4	0.2687
AT3G58630(Trihelix)/col-AT3G58630-DAP-Seq(GSE60143)/Homer	TCTCCGGCGA	1	0	1	960	0.0138	6530.3	0.0248
FAR1(FAR1)/col-FAR1-DAP-Seq(GSE60143)/Homer	TKNNNYYCACGCGCY	1	0	1	638	0.0092	5381.5	0.0204
RVE1(MYBrelated)/col-RVE1-DAP-Seq(GSE60143)/Homer	AAATATCT	1	0	1	7096	0.102	30801.2	0.1169
Gata6(Zf)/HUG1N-GATA6-ChIP-Seq(GSE51936)/Homer	YCTTATCTBN	1	0	1	10963	0.1576	45325.7	0.172
AT1G20910(ARID)/col-AT1G20910-DAP-Seq(GSE60143)/Homer	THAATTRAWN	1	0	1	19096	0.2746	82526.6	0.3132
DREF/Drosophila-Promoters/Homer	AVYTATCGATAD	1	0	1	51	0.0007	2661.6	0.0101
MYB65(MYB)/colamp-MYB65-DAP-Seq(GSE60143)/Homer	RACNGTTA	1	0	1	13776	0.1981	68607.5	0.2604
ZIM(C2C2gata)/col-ZIM-DAP-Seq(GSE60143)/Homer	ATCSRACGGTYRAGA	1	0	1	55	0.0008	1079.7	0.0041
AT1G28160(AP2EREBP)/colamp-AT1G28160-DAP-Seq(GSE60143)/Homer	GGCGGCGG	1	0	1	9176	0.1319	51109.9	0.194
At5g08520(MYBrelated)/colamp-At5g08520-DAP-Seq(GSE60143)/Homer	ADBSTTATCY	1	0	1	11585	0.1666	56658.8	0.2151
At5g58900(MYBrelated)/colamp-At5g58900-DAP-Seq(GSE60143)/Homer	WWWTYTTATCTWWWW	1	0	1	18238	0.2622	73132.8	0.2776
Rap210(AP2EREBP)/col-Rap210-DAP-Seq(GSE60143)/Homer	TGTCGGCA	1	0	1	2455	0.0353	32046.6	0.1216
ZEB1(Zf)/PDAC-ZEB1-ChIP-Seq(GSE64557)/Homer	VCAGGTRDRY	1	0	1	8086	0.1163	41973.5	0.1593
MYB99(MYB)/colamp-MYB99-DAP-Seq(GSE60143)/Homer	GGTAGGTG	1	0	1	7909	0.1137	39161	0.1486
AT1G71450(AP2EREBP)/col-AT1G71450-DAP-Seq(GSE60143)/Homer	DHDWTGTCGGTG	1	0	1	7984	0.1148	68846	0.2613
ERF8(AP2EREBP)/colamp-ERF8-DAP-Seq(GSE60143)/Homer	CGCCGYCATW	1	0	1	5740	0.0825	44400.2	0.1685
AT2G15740(C2H2)/col-AT2G15740-DAP-Seq(GSE60143)/Homer	DHNDWATCGATD	1	0	1	5977	0.0859	88563.6	0.3362
Gata1(Zf)/K562-GATA1-ChIP-Seq(GSE18829)/Homer	SAGATAAGRV	1	0	1	6634	0.0954	28974.9	0.11
ERF11(AP2EREBP)/col-ERF11-DAP-Seq(GSE60143)/Homer	RTGGCGGCGG	1	0	1	4738	0.0681	30246.1	0.1148
FHY3(FAR1)/Arabidopsis-FHY3-ChIP-Seq(GSE30711)/Homer	HHCACGCGCBTN	1	0	1	1885	0.0271	16058.3	0.061
At5g08750(C3H)/col-At5g08750-DAP-Seq(GSE60143)/Homer	NWDTTGCGGCTR	1	0	1	3484	0.0501	39313.5	0.1492
ANAC094(NAC)/col-ANAC094-DAP-Seq(GSE60143)/Homer	DVCGTRNNNNNYACG	1	0	1	1457	0.0209	21217.5	0.0805
DDF1(AP2EREBP)/col-DDF1-DAP-Seq(GSE60143)/Homer	GCCGACAT	1	0	1	1615	0.0232	24319.6	0.0923
MYB70(MYB)/col-MYB70-DAP-Seq(GSE60143)/Homer	WTAACNGTTA	1	0	1	19113	0.2748	83260	0.316
MYB57(MYB)/col-MYB57-DAP-Seq(GSE60143)/Homer	TTACCTAACT	1	0	1	5190	0.0746	24865.1	0.0944
bZIP28(bZIP)/col-bZIP28-DAP-Seq(GSE60143)/Homer	TGCCACGTSABH	1	0	1	2110	0.0303	10219.8	0.0388
MYB3R5(MYB)/col-MYB3R5-DAP-Seq(GSE60143)/Homer	THYAACGGTHAWAWT	1	0	1	583	0.0084	8288	0.0315
VND6(NAC)/col-VND6-DAP-Seq(GSE60143)/Homer	DCTTNHTTTTYAMGY	1	0	1	9101	0.1309	42080	0.1597
CRF10(AP2EREBP)/col100-CRF10-DAP-Seq(GSE60143)/Homer	DCCGCCGYHA	1	0	1	5822	0.0837	45037.5	0.1709
AT5G56840(MYBrelated)/colamp-AT5G56840-DAP-Seq(GSE60143)/Homer	TGGATAAGGT	1	0	1	14681	0.2111	62887.3	0.2387
ANAC087(NAC)/col-ANAC087-DAP-Seq(GSE60143)/Homer	WVCKTGHNNNWCAMG	1	0	1	2095	0.0301	12962.8	0.0492
RAP211(AP2EREBP)/colamp-RAP211-DAP-Seq(GSE60143)/Homer	RGCCGGCYWW	1	0	1	15980	0.2298	65821.1	0.2498
MYB74(MYB)/colamp-MYB74-DAP-Seq(GSE60143)/Homer	YYYACCTACCWH	1	0	1	5892	0.0847	26205.5	0.0995
SeqBias: CG bias	SSSSSSSSSS	1	0	1	51271	0.7372	202439	0.7684
VND4(NAC)/colamp-VND4-DAP-Seq(GSE60143)/Homer	WRCTTGWANWWCAAG	1	0	1	5987	0.0861	28364.4	0.1077
CRF4(AP2EREBP)/colamp-CRF4-DAP-Seq(GSE60143)/Homer	CGCCGCCA	1	0	1	3439	0.0494	14601.1	0.0554
E2F1(E2F)/Hela-E2F1-ChIP-Seq(GSE22478)/Homer	CWGGCGGGAA	1	0	1	1632	0.0235	7715	0.0293
CEJ1(AP2EREBP)/col-CEJ1-DAP-Seq(GSE60143)/Homer	WWTGTCGGTG	1	0	1	4262	0.0613	46991	0.1784
c-Myc(bHLH)/LNCAP-cMyc-ChIP-Seq(Unpublished)/Homer	VCCACGTG	1	0	1	3846	0.0553	16766.6	0.0636
REB1/SacCer-Promoters/Homer	KCCGGGTAAYRR	1	0	1	1634	0.0235	8383.7	0.0318
bcd(Homeobox)/Embryo-Bcd-ChIP-Seq(GSE86966)/Homer	VNNGGATTADNN	1	0	1	13901	0.1999	58772.1	0.2231
ZBTB33(Zf)/GM12878-ZBTB33-ChIP-Seq(GSE32465)/Homer	GGVTCTCGCGAGAAC	1	0	1	215	0.0031	1815.9	0.0069
MYB92(MYB)/colamp-MYB92-DAP-Seq(GSE60143)/Homer	GGTAGGTR	1	0	1	8554	0.123	35821.5	0.136
Phox2b(Homeobox)/CLBGA-PHOX2B-ChIP-Seq(GSE90683)/Homer	TTAATTNAATTA	1	0	1	2776	0.0399	12870	0.0488
ERF105(AP2EREBP)/colamp-ERF105-DAP-Seq(GSE60143)/Homer	TGGCGGCT	1	0	1	8498	0.1222	34706.8	0.1317
ABF1/SacCer-Promoters/Homer	CGTRNAAARTGA	1	0	1	1564	0.0225	18610.6	0.0706
AT3G60490(AP2EREBP)/colamp-AT3G60490-DAP-Seq(GSE60143)/Homer	NNRCCGACANNNNNN	1	0	1	1046	0.015	14801.9	0.0562
ERF38(AP2EREBP)/col-ERF38-DAP-Seq(GSE60143)/Homer	CACCGACA	1	0	1	1776	0.0255	22294	0.0846
At1g36060(AP2EREBP)/colamp-At1g36060-DAP-Seq(GSE60143)/Homer	NNWWKGTCGGTG	1	0	1	2901	0.0417	29535.7	0.1121
DEAR2(AP2EREBP)/colamp-DEAR2-DAP-Seq(GSE60143)/Homer	HCACCGACAWHD	1	0	1	4739	0.0681	49289.2	0.1871
ANAC038(NAC)/col-ANAC038-DAP-Seq(GSE60143)/Homer	ACACGTWAYC	1	0	1	22798	0.3278	100448	0.3813
ELT-3(Gata)/cElegans-L1-ELT3-ChIP-Seq(modEncode)/Homer	AWTGATAAGA	1	0	1	5322	0.0765	22461.6	0.0853
HNF6(Homeobox)/Liver-Hnf6-ChIP-Seq(ERP000394)/Homer	NTATYGATCH	1	0	1	5083	0.0731	42565.4	0.1616
MYB58(MYB)/colamp-MYB58-DAP-Seq(GSE60143)/Homer	YYYACCWACC	1	0	1	9029	0.1298	40294.8	0.1529
At1g75490(AP2EREBP)/colamp-At1g75490-DAP-Seq(GSE60143)/Homer	CACCGMCT	1	0	1	10001	0.1438	89495.1	0.3397
MYB49(MYB)/col-MYB49-DAP-Seq(GSE60143)/Homer	ARKTAGGTRR	1	0	1	10865	0.1562	45744.6	0.1736
CUC2(NAC)/colamp-CUC2-DAP-Seq(GSE60143)/Homer	TRCKTGTNNNWCAMG	1	0	1	2486	0.0357	14035.9	0.0533
AT3G10030(Trihelix)/colamp-AT3G10030-DAP-Seq(GSE60143)/Homer	GCCGTTAA	1	0	1	5606	0.0806	49958.2	0.1896
PLT1(AP2EREBP)/colamp-PLT1-DAP-Seq(GSE60143)/Homer	GCACGAWTYCCGAGG	1	0	1	558	0.008	2966.4	0.0113
Unknown5/Drosophila-Promoters/Homer	GCTGATAASV	1	0	1	6018	0.0865	30019.3	0.1139
ERF10(AP2EREBP)/col-ERF10-DAP-Seq(GSE60143)/Homer	RTGGCGGCGG	1	0	1	4151	0.0597	18991.6	0.0721
At1g19000(MYBrelated)/colamp-At1g19000-DAP-Seq(GSE60143)/Homer	WWTGGATAADDT	1	0	1	10309	0.1482	45531.8	0.1728
GATA3(Zf)/iTreg-Gata3-ChIP-Seq(GSE20898)/Homer	AGATAASR	1	0	1	18085	0.26	75219.2	0.2855
ANAC042(NAC)/col-ANAC042-DAP-Seq(GSE60143)/Homer	CGTNDHNDHNACGKY	1	0	1	2875	0.0413	30918.9	0.1174
CAMTA1(CAMTA)/col-CAMTA1-DAP-Seq(GSE60143)/Homer	WWAACGCGTT	1	0	1	2447	0.0352	35295.4	0.134
TATA-box/SacCer-Promoters/Homer	BBHWTATATA	1	0	1	5764	0.0829	28139.2	0.1068
ZEB2(Zf)/SNU398-ZEB2-ChIP-Seq(GSE103048)/Homer	GNMCAGGTGTGC	1	0	1	4375	0.0629	20245.1	0.0768
Arnt:Ahr(bHLH)/MCF7-Arnt-ChIP-Seq(Lo_et_al.)/Homer	TBGCACGCAA	1	0	1	6990	0.1005	37159.6	0.141
E2F7(E2F)/Hela-E2F7-ChIP-Seq(GSE32673)/Homer	VDTTTCCCGCCA	1	0	1	733	0.0105	4014.5	0.0152
DEAR3(AP2EREBP)/colamp-DEAR3-DAP-Seq(GSE60143)/Homer	BCACCGACAWNNNNN	1	0	1	1232	0.0177	17079.4	0.0648
DDF2(AP2EREBP)/col-DDF2-DAP-Seq(GSE60143)/Homer	GATGTCGRCR	1	0	1	172	0.0025	2831.4	0.0107
At4g31060(AP2EREBP)/colamp-At4g31060-DAP-Seq(GSE60143)/Homer	CACCGACAAW	1	0	1	1506	0.0217	20954.4	0.0795
MYB67(MYB)/col-MYB67-DAP-Seq(GSE60143)/Homer	YYYACCTAAC	1	0	1	9008	0.1295	40295.3	0.1529
SPL15(SBP)/colamp-SPL15-DAP-Seq(GSE60143)/Homer	WDWMMGTACADW	1	0	1	12813	0.1842	82982.7	0.315
At1g77640(AP2EREBP)/col-At1g77640-DAP-Seq(GSE60143)/Homer	TGTCGGTGGA	1	0	1	824	0.0118	5809.4	0.0221
bHLHE41(bHLH)/proB-Bhlhe41-ChIP-Seq(GSE93764)/Homer	KCACGTGMCN	1	0	1	9959	0.1432	43328	0.1645
DREB2(AP2EREBP)/col-DREB2-DAP-Seq(GSE60143)/Homer	TMACCGACATWA	1	0	1	1941	0.0279	21543.1	0.0818
MYB10(MYB)/col-MYB10-DAP-Seq(GSE60143)/Homer	YCCACCTACCHH	1	0	1	3323	0.0478	15658.8	0.0594
Gata2(Zf)/K562-GATA2-ChIP-Seq(GSE18829)/Homer	BBCTTATCTS	1	0	1	7623	0.1096	31739.5	0.1205
ARF16(ARF)/col-ARF16-DAP-Seq(GSE60143)/Homer	ATTTTACGAT	1	0	1	1348	0.0194	17873	0.0678
MYB101(MYB)/colamp-MYB101-DAP-Seq(GSE60143)/Homer	TAACNRMY	1	0	1	23337	0.3355	101364	0.3847
GEI-11(Myb?)/cElegans-L4-GEI11-ChIP-Seq(modEncode)/Homer	CCGACAYYTYACGGG	1	0	1	316	0.0045	2099.3	0.008
AT5G05550(Trihelix)/col-AT5G05550-DAP-Seq(GSE60143)/Homer	HDNHDTCKCCGGMGA	1	0	1	11202	0.1611	62294.5	0.2364
E2F(E2F)/Hela-CellCycle-Expression/Homer	TTSGCGCGAAAA	1	0	1	281	0.004	2820.2	0.0107
SPL3(SBP)/colamp-SPL3-DAP-Seq(GSE60143)/Homer	WDTTGTACGGAH	1	0	1	185	0.0027	4488.8	0.017
ANAC058(NAC)/col-ANAC058-DAP-Seq(GSE60143)/Homer	TWCTTGTDNNACAAG	1	0	1	4744	0.0682	20472.7	0.0777
bZIP16(bZIP)/colamp-bZIP16-DAP-Seq(GSE60143)/Homer	TGCCACGTGD	1	0	1	2159	0.031	11090.7	0.0421
VND2(NAC)/col-VND2-DAP-Seq(GSE60143)/Homer	DNCKTNNNNNNNAAG	1	0	1	7860	0.113	34818.4	0.1322
HIF-1b(HLH)/T47D-HIF1b-ChIP-Seq(GSE59937)/Homer	RTACGTGC	1	0	1	10132	0.1457	63106.5	0.2395
MYB56(MYB)/colamp-MYB56-DAP-Seq(GSE60143)/Homer	HTAACGRMHY	1	0	1	8824	0.1269	58214.8	0.221
GATA20(C2C2gata)/colamp-GATA20-DAP-Seq(GSE60143)/Homer	TNGATCNDNM	1	0	1	19448	0.2796	106834	0.4055
TINY(AP2EREBP)/col-TINY-DAP-Seq(GSE60143)/Homer	NNCACCGACA	1	0	1	967	0.0139	13007.6	0.0494
LOB(LOBAS2)/col-LOB-DAP-Seq(GSE60143)/Homer	CGCCGKAWWTTHCGS	1	0	1	1233	0.0177	10050.9	0.0381
Nkx6.1(Homeobox)/Islet-Nkx6.1-ChIP-Seq(GSE40975)/Homer	GKTAATGR	1	0	1	33385	0.48	132890	0.5044
CBF2(AP2EREBP)/colamp-CBF2-DAP-Seq(GSE60143)/Homer	YBRCCGACATNNNNN	1	0	1	1815	0.0261	25487.2	0.0967
bHLH157(bHLH)/col-bHLH157-DAP-Seq(GSE60143)/Homer	KACACGTCTCTY	1	0	1	1697	0.0244	12114.4	0.046
RAP212(AP2EREBP)/col-RAP212-DAP-Seq(GSE60143)/Homer	CGCCGCCATTTT	1	0	1	4126	0.0593	25723.6	0.0976
AREB3(bZIP)/col-AREB3-DAP-Seq(GSE60143)/Homer	NKGMCACGTGDCMNN	1	0	1	2462	0.0354	12469.3	0.0473
RRTF1(AP2EREBP)/colamp-RRTF1-DAP-Seq(GSE60143)/Homer	CCGCCGCHATTT	1	0	1	1209	0.0174	13483	0.0512
At1g19210(AP2EREBP)/colamp-At1g19210-DAP-Seq(GSE60143)/Homer	HCACCGACCAHN	1	0	1	6398	0.092	65023.2	0.2468
CRX(Homeobox)/Retina-Crx-ChIP-Seq(GSE20012)/Homer	GCTAATCC	1	0	1	27302	0.3926	110035	0.4177
At1g74840(MYBrelated)/col100-At1g74840-DAP-Seq(GSE60143)/Homer	YHTTATCCAWWT	1	0	1	9222	0.1326	40590.9	0.1541
MS188(MYB)/colamp-MS188-DAP-Seq(GSE60143)/Homer	WARKTAGGTRRA	1	0	1	8307	0.1194	37300.9	0.1416
At4g32800(AP2EREBP)/colamp-At4g32800-DAP-Seq(GSE60143)/Homer	DYCACCGACAHWWWH	1	0	1	411	0.0059	6741.8	0.0256
NFY(CCAAT)/Promoter/Homer	RGCCAATSRG	1	0	1	8091	0.1163	37357.3	0.1418
MYB119(MYB)/colamp-MYB119-DAP-Seq(GSE60143)/Homer	YRACCGTTACDD	1	0	1	2907	0.0418	27673.8	0.105
NAM(NAC)/col-NAM-DAP-Seq(GSE60143)/Homer	RGTTRCGTRW	1	0	1	9116	0.1311	74621.1	0.2832
HIF-1a(bHLH)/MCF7-HIF1a-ChIP-Seq(GSE28352)/Homer	TACGTGCV	1	0	1	2284	0.0328	18655	0.0708
Dlx3(Homeobox)/Kerainocytes-Dlx3-ChIP-Seq(GSE89884)/Homer	NDGTAATTAC	1	0	1	9813	0.1411	41483.3	0.1575
At2g03500(G2like)/col-At2g03500-DAP-Seq(GSE60143)/Homer	WWAGAATATTCT	1	0	1	2591	0.0373	11333.4	0.043
ERF4(AP2EREBP)/colamp-ERF4-DAP-Seq(GSE60143)/Homer	WDWTGGCGGCGG	1	0	1	5647	0.0812	39576.4	0.1502
LBD13(LOBAS2)/colamp-LBD13-DAP-Seq(GSE60143)/Homer	KCCGTNWTTTBCGGC	1	0	1	5289	0.076	33834.4	0.1284
CUC1(NAC)/col-CUC1-DAP-Seq(GSE60143)/Homer	TACTTGTNNNACAAG	1	0	1	3359	0.0483	16383.5	0.0622
GATA15(C2C2gata)/col-GATA15-DAP-Seq(GSE60143)/Homer	KATGATCA	1	0	1	14718	0.2116	69832.1	0.2651
BMYB(HTH)/Hela-BMYB-ChIP-Seq(GSE27030)/Homer	NHAACBGYYV	1	0	1	17937	0.2579	75410.5	0.2862
GBF6(bZIP)/colamp-GBF6-DAP-Seq(GSE60143)/Homer	WWTGMCACGTCABCW	1	0	1	1828	0.0263	8554.5	0.0325
CCA(Myb)/Arabidopsis-CCA.GFP-ChIP-Seq(GSE70533)/Homer	AGATATYTTT	1	0	1	9734	0.14	40319.6	0.153
TBP3(MYBrelated)/col-TBP3-DAP-Seq(GSE60143)/Homer	VYTAGGGCAN	1	0	1	8041	0.1156	34877.2	0.1324
MYB51(MYB)/col-MYB51-DAP-Seq(GSE60143)/Homer	GGTAGGTG	1	0	1	7201	0.1035	33048	0.1254
AT4G00250(GeBP)/col-AT4G00250-DAP-Seq(GSE60143)/Homer	WDTGGATAAKRT	1	0	1	6804	0.0978	32497.7	0.1233
PLT3(AP2EREBP)/col-PLT3-DAP-Seq(GSE60143)/Homer	GCACGNWTHYCGAGG	1	0	1	405	0.0058	2529.5	0.0096
At5g18450(AP2EREBP)/col-At5g18450-DAP-Seq(GSE60143)/Homer	CACCGCTT	1	0	1	9898	0.1423	54112.7	0.2054
GATA19(C2C2gata)/colamp-GATA19-DAP-Seq(GSE60143)/Homer	ATCSGATCVG	1	0	1	639	0.0092	4786.7	0.0182
GATA14(C2C2gata)/col-GATA14-DAP-Seq(GSE60143)/Homer	AYCAGATCTG	1	0	1	6127	0.0881	26214.5	0.0995
AT1G01250(AP2EREBP)/col-AT1G01250-DAP-Seq(GSE60143)/Homer	YCACCGACAHTW	1	0	1	263	0.0038	3439.4	0.0131
bHLH10(bHLH)/colamp-bHLH10-DAP-Seq(GSE60143)/Homer	YACCGACA	1	0	1	1056	0.0152	14611.4	0.0555
CAMTA5(CAMTA)/col-CAMTA5-DAP-Seq(GSE60143)/Homer	ACGCGTTTTANACRC	1	0	1	2060	0.0296	19596.7	0.0744
DREB19(AP2EREBP)/colamp-DREB19-DAP-Seq(GSE60143)/Homer	AATGTCGGTK	1	0	1	2274	0.0327	25467.1	0.0967
At3g11280(MYBrelated)/col-At3g11280-DAP-Seq(GSE60143)/Homer	GATAAGRT	1	0	1	9760	0.1403	50327.4	0.191
E2FA(E2FDP)/colamp-E2FA-DAP-Seq(GSE60143)/Homer	WWTGGCGCCAWWWNN	1	0	1	2352	0.0338	34237.1	0.13
SMB(NAC)/colamp-SMB-DAP-Seq(GSE60143)/Homer	CTTVNNNNDBAAGHW	1	0	1	7994	0.1149	35267.7	0.1339
Cux2(Homeobox)/Liver-Cux2-ChIP-Seq(GSE35985)/Homer	HNRAATCAAT	1	0	1	4030	0.0579	33830.6	0.1284
At5g05790(MYBrelated)/col-At5g05790-DAP-Seq(GSE60143)/Homer	AYCTTATC	1	0	1	10283	0.1479	52635.1	0.1998
SPL11(SBP)/col100-SPL11-DAP-Seq(GSE60143)/Homer	YTGTACTTBH	1	0	1	6589	0.0947	29461.3	0.1118
At5g47390(MYBrelated)/col-At5g47390-DAP-Seq(GSE60143)/Homer	CTTATCCA	1	0	1	13909	0.2	64111.9	0.2433
AtHB32(ZFHD)/col200-AtHB32-DAP-Seq(GSE60143)/Homer	CGAATTAT	1	0	1	16325	0.2347	81542	0.3095
SUT1?/SacCer-Promoters/Homer	CCCCGCGC	1	0	1	41217	0.5926	159683	0.6061
AT1G72740(MYBrelated)/colamp-AT1G72740-DAP-Seq(GSE60143)/Homer	NNWWAMCCTAAHWNN	1	0	1	11014	0.1584	49472.8	0.1878
WRKY46(WRKY)/colamp-WRKY46-DAP-Seq(GSE60143)/Homer	AAAGTCAACGSN	1	0	1	499	0.0072	3014.1	0.0114
MYB55(MYB)/colamp-MYB55-DAP-Seq(GSE60143)/Homer	YACCWAMC	1	0	1	10331	0.1485	47028.3	0.1785
MYB113(MYB)/col-MYB113-DAP-Seq(GSE60143)/Homer	HNDAWTCMGTTAYWN	1	0	1	7321	0.1053	36052.3	0.1368
MYB61(MYB)/colamp-MYB61-DAP-Seq(GSE60143)/Homer	HCYACCTACC	1	0	1	14264	0.2051	59282.2	0.225
AT1G12630(AP2EREBP)/colamp-AT1G12630-DAP-Seq(GSE60143)/Homer	TGTCGGCA	1	0	1	2069	0.0297	23931	0.0908
SND2(NAC)/colamp-SND2-DAP-Seq(GSE60143)/Homer	CTTVWNNNWBAAGNW	1	0	1	4293	0.0617	19971.7	0.0758
SPL5(SBP)/colamp-SPL5-DAP-Seq(GSE60143)/Homer	NNHGTACGGHNN	1	0	1	2138	0.0307	45617.3	0.1731
DREB26(AP2EREBP)/col-DREB26-DAP-Seq(GSE60143)/Homer	CCACCGACAH	1	0	1	1131	0.0163	6868.1	0.0261
At4g16750(AP2EREBP)/col-At4g16750-DAP-Seq(GSE60143)/Homer	HACCGACAHA	1	0	1	3114	0.0448	41044.3	0.1558
ANAC079(NAC)/colamp-ANAC079-DAP-Seq(GSE60143)/Homer	TACACGCAACCT	1	0	1	3911	0.0562	25430.2	0.0965
Otx2(Homeobox)/EpiLC-Otx2-ChIP-Seq(GSE56098)/Homer	NYTAATCCYB	1	0	1	9821	0.1412	40695	0.1545
ANAC083(NAC)/col-ANAC083-DAP-Seq(GSE60143)/Homer	CKTRWNNNWYAMGTA	1	0	1	6555	0.0943	33535.4	0.1273
MYB3R1(MYB)/col-MYB3R1-DAP-Seq(GSE60143)/Homer	WWDTDACCGTTR	1	0	1	2256	0.0324	28962.9	0.1099
ATHB24(ZFHD)/colamp-ATHB24-DAP-Seq(GSE60143)/Homer	TAATTAAS	1	0	1	11103	0.1596	45711.1	0.1735
MYB88(MYB)/col-MYB88-DAP-Seq(GSE60143)/Homer	HNACGCTCCT	1	0	1	13507	0.1942	58116.8	0.2206
LBD2(LOBAS2)/colamp-LBD2-DAP-Seq(GSE60143)/Homer	TCCGAWTTTTTCGGN	1	0	1	1839	0.0264	22557	0.0856
AT2G20400(G2like)/colamp-AT2G20400-DAP-Seq(GSE60143)/Homer	DNVGAATATTCBNHN	1	0	1	1511	0.0217	7705.9	0.0292
GFX(?)/Promoter/Homer	ATTCTCGCGAGA	1	0	1	63	0.0009	545.6	0.0021
ANAC070(NAC)/colamp-ANAC070-DAP-Seq(GSE60143)/Homer	CTTRHDNHNBAAGHW	1	0	1	10901	0.1567	46139.5	0.1751
ZML1(C2C2gata)/colamp-ZML1-DAP-Seq(GSE60143)/Homer	ATCWYRACCGTTSRW	1	0	1	55	0.0008	1159.1	0.0044
MYB40(MYB)/col-MYB40-DAP-Seq(GSE60143)/Homer	TGGTAGGTRARA	1	0	1	3018	0.0434	13195.9	0.0501
RAP21(AP2EREBP)/colamp-RAP21-DAP-Seq(GSE60143)/Homer	BCACCGACAHNN	1	0	1	615	0.0088	9450.8	0.0359
ESE3(AP2EREBP)/col-ESE3-DAP-Seq(GSE60143)/Homer	GACGGTGG	1	0	1	6362	0.0915	42759	0.1623
AT1G77200(AP2EREBP)/colamp-AT1G77200-DAP-Seq(GSE60143)/Homer	ACCGACAHWD	1	0	1	3215	0.0462	42344.3	0.1607
SPL1(SBP)/colamp-SPL1-DAP-Seq(GSE60143)/Homer	HYGTACDTWH	1	0	1	16570	0.2382	98069.9	0.3722
PQM-1(?)/cElegans-L3-ChIP-Seq(modEncode)/Homer	ACTGATAAGA	1	0	1	4369	0.0628	19408.9	0.0737
Unknown2/Arabidopsis-Promoters/Homer	AAACGACGTCGTTTT	1	0	1	37	0.0005	562.1	0.0021
bZIP68(bZIP)/col-bZIP68-DAP-Seq(GSE60143)/Homer	WGCCACGTGK	1	0	1	2607	0.0375	13852.1	0.0526
ERF104(AP2EREBP)/col-ERF104-DAP-Seq(GSE60143)/Homer	GGCGGCGG	1	0	1	5709	0.0821	26444.3	0.1004
MYB27(MYB)/colamp-MYB27-DAP-Seq(GSE60143)/Homer	TACCTAACWT	1	0	1	1967	0.0283	9806.5	0.0372
ATHB34(ZFHD)/colamp-ATHB34-DAP-Seq(GSE60143)/Homer	TRATTARS	1	0	1	11844	0.1703	47974	0.1821
CDM1(C3H)/colamp-CDM1-DAP-Seq(GSE60143)/Homer	CCGAWAWTWTCGGAN	1	0	1	518	0.0074	9741	0.037
ANAC071(NAC)/col-ANAC071-DAP-Seq(GSE60143)/Homer	DNCKTNDNNNHNAAG	1	0	1	7154	0.1029	32957.9	0.1251
LHY(Myb)/Seedling-LHY-ChIP-Seq(GSE52175)/Homer	ADAAATATCT	1	0	1	11940	0.1717	50650.9	0.1923
EMB1789(C3H)/col-EMB1789-DAP-Seq(GSE60143)/Homer	TWTTTACCGYND	1	0	1	4875	0.0701	21876.6	0.083
DEL2(E2FDP)/col-DEL2-DAP-Seq(GSE60143)/Homer	WTTTCSCGCC	1	0	1	2972	0.0427	15881.5	0.0603
CBF4(AP2EREBP)/colamp-CBF4-DAP-Seq(GSE60143)/Homer	NRCCGACDWNNNNNN	1	0	1	2700	0.0388	37749.1	0.1433
MYB81(MYB)/col-MYB81-DAP-Seq(GSE60143)/Homer	NWAACSGWTWNN	1	0	1	18560	0.2669	84646.2	0.3213
Pax7(Paired,Homeobox)/Myoblast-Pax7-ChIP-Seq(GSE25064)/Homer	TAATCAATTA	1	0	1	1111	0.016	5750.8	0.0218
Gata4(Zf)/Heart-Gata4-ChIP-Seq(GSE35151)/Homer	NBWGATAAGR	1	0	1	11959	0.172	52034	0.1975
PUCHI(AP2EREBP)/colamp-PUCHI-DAP-Seq(GSE60143)/Homer	GCGCCGTY	1	0	1	3737	0.0537	22394	0.085
MYB105(MYB)/colamp-MYB105-DAP-Seq(GSE60143)/Homer	RATWCCGTTA	1	0	1	7249	0.1042	47821	0.1815
Knotted(Homeobox)/Corn-KN1-ChIP-Seq(GSE39161)/Homer	GAYGNGACRGGN	1	0	1	13371	0.1923	55352.7	0.2101
AT5G61620(MYBrelated)/colamp-AT5G61620-DAP-Seq(GSE60143)/Homer	CTTATCCA	1	0	1	15832	0.2276	72345.1	0.2746
CUX1(Homeobox)/K562-CUX1-ChIP-Seq(GSE92882)/Homer	TATCGATNAN	1	0	1	6620	0.0952	51795.7	0.1966
AT4G27900(C2C2COlike)/col-AT4G27900-DAP-Seq(GSE60143)/Homer	TCTCVACCGTTSATT	1	0	1	26	0.0004	397.7	0.0015
MYB3(MYB)/Arabidopsis-MYB3-ChIP-Seq(GSE80564)/Homer	GKTAGGTRGG	1	0	1	15447	0.2221	62161.1	0.2359
MYB(HTH)/ERMYB-Myb-ChIPSeq(GSE22095)/Homer	GGCVGTTR	1	0	1	19678	0.2829	93776.2	0.3559
AT5G59990(C2C2COlike)/colamp-AT5G59990-DAP-Seq(GSE60143)/Homer	TCTCAACCGTTCATT	1	0	1	164	0.0024	1389.7	0.0053

## Sheet: Znf207
Motif Name	Consensus	P-value	Log P-value	q-value (Benjamini)	# of Target Sequences with Motif(of 3919)	% of Target Sequences with Motif	# of Background Sequences with Motif(of 15912)	% of Background Sequences with Motif
Atf3(bZIP)/GBM-ATF3-ChIP-Seq(GSE33912)/Homer	DATGASTCATHN	1e-410	-946.2	0	1178	0.3006	704.9	0.0443
BATF(bZIP)/Th17-BATF-ChIP-Seq(GSE39756)/Homer	DATGASTCAT	1e-401	-925.2	0	1174	0.2996	723.7	0.0455
Fra1(bZIP)/BT549-Fra1-ChIP-Seq(GSE46166)/Homer	NNATGASTCATH	1e-393	-905.9	0	1089	0.2779	602.9	0.0379
JunB(bZIP)/DendriticCells-Junb-ChIP-Seq(GSE36099)/Homer	RATGASTCAT	1e-384	-884.6	0	1045	0.2666	555.2	0.0349
AP-1(bZIP)/ThioMac-PU.1-ChIP-Seq(GSE21512)/Homer	VTGACTCATC	1e-382	-881.8	0	1169	0.2983	770.5	0.0484
Fra2(bZIP)/Striatum-Fra2-ChIP-Seq(GSE43429)/Homer	GGATGACTCATC	1e-362	-834.8	0	921	0.235	418.9	0.0263
Fosl2(bZIP)/3T3L1-Fosl2-ChIP-Seq(GSE56872)/Homer	NATGASTCABNN	1e-310	-714.7	0	653	0.1666	175.2	0.011
Jun-AP1(bZIP)/K562-cJun-ChIP-Seq(GSE31477)/Homer	GATGASTCATCN	1e-261	-602	0	518	0.1322	110.2	0.0069
TEAD(TEA)/Fibroblast-PU.1-ChIP-Seq(Unpublished)/Homer	YCWGGAATGY	1e-224	-517.6	0	781	0.1993	577.5	0.0363
TEAD1(TEAD)/HepG2-TEAD1-ChIP-Seq(Encode)/Homer	CYRCATTCCA	1e-203	-469	0	931	0.2376	964.1	0.0606
TEAD4(TEA)/Tropoblast-Tead4-ChIP-Seq(GSE37350)/Homer	CCWGGAATGY	1e-203	-468.9	0	823	0.21	737.8	0.0464
TEAD3(TEA)/HepG2-TEAD3-ChIP-Seq(Encode)/Homer	TRCATTCCAG	1e-202	-466.6	0	1085	0.2769	1325.8	0.0833
SCL(bHLH)/HPC7-Scl-ChIP-Seq(GSE13511)/Homer	AVCAGCTG	1e-179	-412.2	0	1630	0.4159	3018.8	0.1897
RUNX-AML(Runt)/CD4+-PolII-ChIP-Seq(Barski_et_al.)/Homer	GCTGTGGTTW	1e-168	-387.1	0	681	0.1738	599.3	0.0377
RUNX1(Runt)/Jurkat-RUNX1-ChIP-Seq(GSE29180)/Homer	AAACCACARM	1e-163	-377.1	0	863	0.2202	1010.5	0.0635
RUNX2(Runt)/PCa-RUNX2-ChIP-Seq(GSE33889)/Homer	NWAACCACADNN	1e-159	-367.2	0	782	0.1995	849.6	0.0534
TEAD2(TEA)/Py2T-Tead2-ChIP-Seq(GSE55709)/Homer	CCWGGAATGY	1e-151	-348.7	0	545	0.1391	407.3	0.0256
CEBP(bZIP)/ThioMac-CEBPb-ChIP-Seq(GSE21512)/Homer	ATTGCGCAAC	1e-148	-342.8	0	960	0.245	1333.5	0.0838
RUNX(Runt)/HPC7-Runx1-ChIP-Seq(GSE22178)/Homer	SAAACCACAG	1e-146	-336.5	0	682	0.174	697.7	0.0438
Bach2(bZIP)/OCILy7-Bach2-ChIP-Seq(GSE44420)/Homer	TGCTGAGTCA	1e-131	-301.7	0	316	0.0806	113.2	0.0071
TCF4(bHLH)/SHSY5Y-TCF4-ChIP-Seq(GSE96915)/Homer	SMCATCTGKH	1e-128	-294.9	0	755	0.1927	958	0.0602
Pitx1:Ebox(Homeobox,bHLH)/Hindlimb-Pitx1-ChIP-Seq(GSE41591)/Homer	YTAATTRAWWCCAGATGT	1e-124	-285.6	0	378	0.0965	216.8	0.0136
NeuroG2(bHLH)/Fibroblast-NeuroG2-ChIP-Seq(GSE75910)/Homer	ACCATCTGTT	1e-121	-279.9	0	754	0.1924	994.2	0.0625
Ap4(bHLH)/AML-Tfap4-ChIP-Seq(GSE45738)/Homer	NAHCAGCTGD	1e-117	-270.8	0	513	0.1309	479.7	0.0301
Tcf21(bHLH)/ArterySmoothMuscle-Tcf21-ChIP-Seq(GSE61369)/Homer	NAACAGCTGG	1e-111	-256.3	0	430	0.1097	346.6	0.0218
Atoh1(bHLH)/Cerebellum-Atoh1-ChIP-Seq(GSE22111)/Homer	VNRVCAGCTGGY	1e-110	-255.1	0	518	0.1322	521	0.0327
CEBP:AP1(bZIP)/ThioMac-CEBPb-ChIP-Seq(GSE21512)/Homer	DRTGTTGCAA	1e-110	-253.6	0	726	0.1853	998.5	0.0627
Tal1	CATCTG	1e-106	-245.7	0	754	0.1924	1091	0.0686
Olig2(bHLH)/Neuron-Olig2-ChIP-Seq(GSE30882)/Homer	RCCATMTGTT	1e-100	-231.7	0	910	0.2322	1555	0.0977
PHA-4(Forkhead)/cElegans-Embryos-PHA4-ChIP-Seq(modEncode)/Homer	KTGTTTGC	1e-91	-209.8	0	1785	0.4555	4507.5	0.2833
Foxo1(Forkhead)/RAW-Foxo1-ChIP-Seq(Fan_et_al.)/Homer	CTGTTTAC	1e-90	-208.9	0	1000	0.2552	1906.4	0.1198
HOXD13(Homeobox)/Chicken-Hoxd13-ChIP-Seq(GSE38910)/Homer	NCYAATAAAA	1e-90	-207.9	0	1042	0.2659	2036.5	0.128
NeuroD1(bHLH)/Islet-NeuroD1-ChIP-Seq(GSE30298)/Homer	GCCATCTGTT	1e-86	-199.7	0	398	0.1016	387.3	0.0243
Ptf1a(bHLH)/Panc1-Ptf1a-ChIP-Seq(GSE47459)/Homer	ACAGCTGTTN	1e-86	-198.3	0	820	0.2092	1429.3	0.0898
Foxo3(Forkhead)/U2OS-Foxo3-ChIP-Seq(E-MTAB-2701)/Homer	DGTAAACA	1e-85	-196.9	0	741	0.1891	1217.5	0.0765
Foxf1(Forkhead)/Lung-Foxf1-ChIP-Seq(GSE77951)/Homer	WWATRTAAACAN	1e-84	-194.2	0	851	0.2171	1533.8	0.0964
FOXA1(Forkhead)/MCF7-FOXA1-ChIP-Seq(GSE26831)/Homer	WAAGTAAACA	1e-80	-185.9	0	786	0.2006	1382.6	0.0869
FOXA1(Forkhead)/LNCAP-FOXA1-ChIP-Seq(GSE27824)/Homer	WAAGTAAACA	1e-80	-185.5	0	908	0.2317	1735	0.109
FoxL2(Forkhead)/Ovary-FoxL2-ChIP-Seq(GSE60858)/Homer	WWTRTAAACAVG	1e-78	-181.5	0	767	0.1957	1346.1	0.0846
Cdx2(Homeobox)/mES-Cdx2-ChIP-Seq(GSE14586)/Homer	GYMATAAAAH	1e-77	-178.5	0	760	0.1939	1338.2	0.0841
HOXB13(Homeobox)/ProstateTumor-HOXB13-ChIP-Seq(GSE56288)/Homer	TTTTATKRGG	1e-76	-176.9	0	1001	0.2554	2055.2	0.1292
Hoxd13(Homeobox)/ChickenMSG-Hoxd13.Flag-ChIP-Seq(GSE86088)/Homer	NCYAATAAAA	1e-76	-175	0	1331	0.3396	3130.7	0.1967
CDX4(Homeobox)/ZebrafishEmbryos-Cdx4.Myc-ChIP-Seq(GSE48254)/Homer	NGYCATAAAWCH	1e-75	-174.6	0	886	0.2261	1718.6	0.108
Hoxd11(Homeobox)/ChickenMSG-Hoxd11.Flag-ChIP-Seq(GSE86088)/Homer	VGCCATAAAA	1e-74	-170.6	0	1659	0.4233	4303.7	0.2704
Hoxa13(Homeobox)/ChickenMSG-Hoxa13.Flag-ChIP-Seq(GSE86088)/Homer	CYHATAAAAN	1e-73	-169.3	0	1742	0.4445	4614.9	0.29
FOXK1(Forkhead)/HEK293-FOXK1-ChIP-Seq(GSE51673)/Homer	NVWTGTTTAC	1e-73	-168.4	0	861	0.2197	1672.3	0.1051
Ascl1(bHLH)/NeuralTubes-Ascl1-ChIP-Seq(GSE55840)/Homer	NNVVCAGCTGBN	1e-73	-168.3	0	482	0.123	647.2	0.0407
Hoxa11(Homeobox)/ChickenMSG-Hoxa11.Flag-ChIP-Seq(GSE86088)/Homer	TTTTATGGCM	1e-72	-167	0	1653	0.4218	4306.2	0.2706
Hoxd10(Homeobox)/ChickenMSG-Hoxd10.Flag-ChIP-Seq(GSE86088)/Homer	GGCMATGAAA	1e-69	-160.4	0	847	0.2161	1667.2	0.1048
HLF(bZIP)/HSC-HLF.Flag-ChIP-Seq(GSE69817)/Homer	RTTATGYAAB	1e-67	-154.6	0	845	0.2156	1688.1	0.1061
FOXM1(Forkhead)/MCF7-FOXM1-ChIP-Seq(GSE72977)/Homer	TRTTTACTTW	1e-63	-146	0	735	0.1875	1403.3	0.0882
ERG(ETS)/VCaP-ERG-ChIP-Seq(GSE14097)/Homer	ACAGGAAGTG	1e-63	-145.9	0	566	0.1444	932.4	0.0586
Bach1(bZIP)/K562-Bach1-ChIP-Seq(GSE31477)/Homer	AWWNTGCTGAGTCAT	1e-63	-145.6	0	131	0.0334	30.7	0.0019
caudal(Homeobox)/Drosophila-Embryos-ChIP-Chip(modEncode)/Homer	GGYCATAAAW	1e-61	-141.5	0	792	0.2021	1592.1	0.1
Fox:Ebox(Forkhead,bHLH)/Panc1-Foxa2-ChIP-Seq(GSE47459)/Homer	NNNVCTGWGYAAACASN	1e-58	-133.9	0	550	0.1403	935	0.0588
Unknown(Homeobox)/Limb-p300-ChIP-Seq/Homer	SSCMATWAAA	1e-57	-131.4	0	636	0.1623	1183.2	0.0744
NF-E2(bZIP)/K562-NFE2-ChIP-Seq(GSE31477)/Homer	GATGACTCAGCA	1e-57	-131.3	0	119	0.0304	28.7	0.0018
MafA(bZIP)/Islet-MafA-ChIP-Seq(GSE30298)/Homer	TGCTGACTCA	1e-56	-129.4	0	394	0.1005	549.6	0.0345
Atf4(bZIP)/MEF-Atf4-ChIP-Seq(GSE35681)/Homer	MTGATGCAAT	1e-55	-126.9	0	346	0.0883	443.4	0.0279
Tcf12(bHLH)/GM12878-Tcf12-ChIP-Seq(GSE32465)/Homer	VCAGCTGYTG	1e-54	-126.6	0	270	0.0689	278.4	0.0175
MyoD(bHLH)/Myotube-MyoD-ChIP-Seq(GSE21614)/Homer	RRCAGCTGYTSY	1e-53	-123.9	0	237	0.0605	218.4	0.0137
MyoG(bHLH)/C2C12-MyoG-ChIP-Seq(GSE36024)/Homer	AACAGCTG	1e-50	-115.6	0	314	0.0801	400.2	0.0252
MafK(bZIP)/C2C12-MafK-ChIP-Seq(GSE36030)/Homer	GCTGASTCAGCA	1e-49	-114.9	0	161	0.0411	99.9	0.0063
Nrf2(bZIP)/Lymphoblast-Nrf2-ChIP-Seq(GSE37589)/Homer	HTGCTGAGTCAT	1e-49	-114.2	0	107	0.0273	28.8	0.0018
Myf5(bHLH)/GM-Myf5-ChIP-Seq(GSE24852)/Homer	BAACAGCTGT	1e-47	-110	0	235	0.06	242.3	0.0152
FOXK2(Forkhead)/U2OS-FOXK2-ChIP-Seq(E-MTAB-2204)/Homer	SCHTGTTTACAT	1e-47	-108.8	0	473	0.1207	824.4	0.0518
NFIL3(bZIP)/HepG2-NFIL3-ChIP-Seq(Encode)/Homer	VTTACGTAAYNNNNN	1e-47	-108.4	0	660	0.1684	1362.9	0.0856
ZBTB18(Zf)/HEK293-ZBTB18.GFP-ChIP-Seq(GSE58341)/Homer	AACATCTGGA	1e-46	-107.5	0	227	0.0579	231	0.0145
Chop(bZIP)/MEF-Chop-ChIP-Seq(GSE35681)/Homer	ATTGCATCAT	1e-45	-104.9	0	266	0.0679	320.8	0.0202
HOXA9(Homeobox)/HSC-Hoxa9-ChIP-Seq(GSE33509)/Homer	GGCCATAAATCA	1e-45	-104.5	0	616	0.1572	1251.8	0.0787
FOXP1(Forkhead)/H9-FOXP1-ChIP-Seq(GSE31006)/Homer	NYYTGTTTACHN	1e-45	-104.1	0	399	0.1018	645.9	0.0406
Etv2(ETS)/ES-ER71-ChIP-Seq(GSE59402)/Homer(0.967)	NNAYTTCCTGHN	1e-44	-103.1	0	367	0.0936	566.6	0.0356
NF1-halfsite(CTF)/LNCaP-NF1-ChIP-Seq(Unpublished)/Homer	YTGCCAAG	1e-44	-102.9	0	588	0.15	1176.6	0.0739
NFE2L2(bZIP)/HepG2-NFE2L2-ChIP-Seq(Encode)/Homer	AWWWTGCTGAGTCAT	1e-43	-100.8	0	111	0.0283	45	0.0028
Foxa3(Forkhead)/Liver-Foxa3-ChIP-Seq(GSE77670)/Homer	BSNTGTTTACWYWGN	1e-42	-98.1	0	300	0.0766	417.5	0.0262
SeqBias: CA-repeat	CACACACACA	1e-42	-97.57	0	1889	0.482	5757.9	0.3618
Bcl6(Zf)/Liver-Bcl6-ChIP-Seq(GSE31578)/Homer	NNNCTTTCCAGGAAA	1e-41	-96.25	0	449	0.1146	810.2	0.0509
SeqBias: GA-repeat	GAGAGAGAGA	1e-41	-95.91	0	1774	0.4527	5330.5	0.335
bZIP52(bZIP)/colamp-bZIP52-DAP-Seq(GSE60143)/Homer	NDNHCAGCTGTCANN	1e-41	-95.58	0	566	0.1444	1148.9	0.0722
MafB(bZIP)/BMM-Mafb-ChIP-Seq(GSE75722)/Homer	WNTGCTGASTCAGCANWTTY	1e-40	-93.77	0	226	0.0577	260.1	0.0163
AT2G38300(G2like)/col-AT2G38300-DAP-Seq(GSE60143)/Homer	ADRGAATGTT	1e-40	-93.69	0	962	0.2455	2418.8	0.152
EWS:ERG-fusion(ETS)/CADO_ES1-EWS:ERG-ChIP-Seq(SRA014231)/Homer	ATTTCCTGTN	1e-40	-93.2	0	344	0.0878	542.7	0.0341
HLH-1(bHLH)/cElegans-Embryo-HLH1-ChIP-Seq(modEncode)/Homer	RACAGCTGTTBH	1e-40	-92.29	0	354	0.0903	571.4	0.0359
Hoxa9(Homeobox)/ChickenMSG-Hoxa9.Flag-ChIP-Seq(GSE86088)/Homer	RGCAATNAAA	1e-39	-91.47	0	1560	0.3981	4564.4	0.2868
AT2G40260(G2like)/colamp-AT2G40260-DAP-Seq(GSE60143)/Homer	WAAAYATTCTTT	1e-39	-91.36	0	1102	0.2812	2914.9	0.1832
PABPC1(?)/MEL-PABC1-CLIP-Seq(GSE69755)/Homer	HAATAAAGNN	1e-39	-90.19	0	1235	0.3151	3391.6	0.2131
Pdx1(Homeobox)/Islet-Pdx1-ChIP-Seq(SRA008281)/Homer	YCATYAATCA	1e-39	-89.84	0	743	0.1896	1726.6	0.1085
ETS1(ETS)/Jurkat-ETS1-ChIP-Seq(GSE17954)/Homer	ACAGGAAGTG	1e-38	-88.91	0	398	0.1016	701.6	0.0441
bZIP18(bZIP)/colamp-bZIP18-DAP-Seq(GSE60143)/Homer	KGMCAGCTND	1e-37	-85.69	0	1635	0.4172	4902.7	0.3081
Foxa2(Forkhead)/Liver-Foxa2-ChIP-Seq(GSE25694)/Homer	CYTGTTTACWYW	1e-37	-85.6	0	530	0.1352	1093.9	0.0687
Stat3(Stat)/mES-Stat3-ChIP-Seq(GSE11431)/Homer	CTTCCGGGAA	1e-35	-82.46	0	204	0.0521	240.2	0.0151
HEB(bHLH)/mES-Heb-ChIP-Seq(GSE53233)/Homer	VCAGCTGBNN	1e-34	-80.33	0	438	0.1118	851.5	0.0535
Hoxc9(Homeobox)/Ainv15-Hoxc9-ChIP-Seq(GSE21812)/Homer	GGCCATAAATCA	1e-33	-78.13	0	484	0.1235	996.9	0.0626
STAT4(Stat)/CD4-Stat4-ChIP-Seq(GSE22104)/Homer	NYTTCCWGGAAR	1e-33	-77.78	0	395	0.1008	741.4	0.0466
Hoxd12(Homeobox)/ChickenMSG-Hoxd12.Flag-ChIP-Seq(GSE86088)/Homer	HDGYAATGAAAN	1e-33	-77.31	0	1137	0.2901	3156.9	0.1984
Tgif2(Homeobox)/mES-Tgif2-ChIP-Seq(GSE55404)/Homer	TGTCANYT	1e-32	-75.14	0	1302	0.3322	3770.6	0.2369
ZNF416(Zf)/HEK293-ZNF416.GFP-ChIP-Seq(GSE58341)/Homer	WDNCTGGGCA	1e-31	-73.48	0	277	0.0707	441.7	0.0278
BMAL1(bHLH)/Liver-Bmal1-ChIP-Seq(GSE39860)/Homer	GNCACGTG	1e-30	-70.94	0	675	0.1722	1634.4	0.1027
BORIS(Zf)/K562-CTCFL-ChIP-Seq(GSE32465)/Homer	CNNBRGCGCCCCCTGSTGGC	1e-30	-70.42	0	70	0.0179	22.3	0.0014
Stat3+il21(Stat)/CD4-Stat3-ChIP-Seq(GSE19198)/Homer	SVYTTCCNGGAARB	1e-29	-68.8	0	261	0.0666	417.4	0.0262
CTCF(Zf)/CD4+-CTCF-ChIP-Seq(Barski_et_al.)/Homer	AYAGTGCCMYCTRGTGGCCA	1e-29	-67.36	0	55	0.014	9.6	0.0006
EHF(ETS)/LoVo-EHF-ChIP-Seq(GSE49402)/Homer	AVCAGGAAGT	1e-28	-64.61	0	423	0.1079	888.9	0.0559
E-box/Drosophila-Promoters/Homer	AACAGCTGTTHN	1e-27	-63.6	0	122	0.0311	113	0.0071
Tgif1(Homeobox)/mES-Tgif1-ChIP-Seq(GSE55404)/Homer	YTGWCADY	1e-27	-63.18	0	1204	0.3072	3534.9	0.2221
ETV1(ETS)/GIST48-ETV1-ChIP-Seq(GSE22441)/Homer	AACCGGAAGT	1e-26	-61.09	0	434	0.1107	941.1	0.0591
EBF2(EBF)/BrownAdipose-EBF2-ChIP-Seq(GSE97114)/Homer	NABTCCCWDGGGAVH	1e-26	-60.95	0	194	0.0495	277.8	0.0175
NPAS(bHLH)/Liver-NPAS-ChIP-Seq(GSE39860)/Homer	NVCACGTG	1e-26	-60.41	0	606	0.1546	1486.1	0.0934
PBX2(Homeobox)/K562-PBX2-ChIP-Seq(Encode)/Homer	RTGATTKATRGN	1e-25	-58.97	0	657	0.1676	1664.1	0.1046
PIF4(bHLH)/Seedling-PIF4-ChIP-Seq(GSE35315)/Homer	NNBCACGTGN	1e-25	-58.46	0	455	0.1161	1021.4	0.0642
Rbpj1(?)/Panc1-Rbpj1-ChIP-Seq(GSE47459)/Homer	HTTTCCCASG	1e-25	-58.1	0	411	0.1049	890	0.0559
EBF1(EBF)/Near-E2A-ChIP-Seq(GSE21512)/Homer	GTCCCCWGGGGA	1e-24	-56.77	0	186	0.0475	271.6	0.0171
STAT1(Stat)/HelaS3-STAT1-ChIP-Seq(GSE12782)/Homer	NATTTCCNGGAAAT	1e-23	-54.98	0	164	0.0418	224.7	0.0141
MNT(bHLH)/HepG2-MNT-ChIP-Seq(Encode)/Homer	DGCACACGTG	1e-23	-54.4	0	351	0.0896	731.3	0.046
AARE(HLH)/mES-cMyc-ChIP-Seq/Homer	GATTGCATCA	1e-23	-54.39	0	114	0.0291	117	0.0074
STZ(C2H2)/colamp-STZ-DAP-Seq(GSE60143)/Homer	HNBTCACT	1e-23	-53.36	0	2184	0.5573	7446.9	0.468
AT1G76870(Trihelix)/col-AT1G76870-DAP-Seq(GSE60143)/Homer	AAAACCRGWW	1e-23	-53.31	0	298	0.076	583.1	0.0366
Fli1(ETS)/CD8-FLI-ChIP-Seq(GSE20898)/Homer	NRYTTCCGGH	1e-22	-52.9	0	430	0.1097	979.3	0.0615
GLIS3(Zf)/Thyroid-Glis3.GFP-ChIP-Seq(GSE103297)/Homer	CTCCCTGGGAGGCCN	1e-22	-51.29	0	255	0.0651	472.9	0.0297
EWS:FLI1-fusion(ETS)/SK_N_MC-EWS:FLI1-ChIP-Seq(SRA014231)/Homer	VACAGGAAAT	1e-22	-50.95	0	222	0.0566	384.9	0.0242
Erra(NR)/HepG2-Erra-ChIP-Seq(GSE31477)/Homer	CAAAGGTCAG	1e-21	-50.57	0	480	0.1225	1152.9	0.0725
PU.1-IRF(ETS:IRF)/Bcell-PU.1-ChIP-Seq(GSE21512)/Homer	MGGAAGTGAAAC	1e-21	-49.67	0	364	0.0929	797.8	0.0501
EGL-5(Homeobox)/cElegans-L3-EGL5-ChIP-Seq(modEncode)/Homer	ATTTAATGGG	1e-21	-49.02	0	992	0.2531	2919.4	0.1835
Max(bHLH)/K562-Max-ChIP-Seq(GSE31477)/Homer	RCCACGTGGYYN	1e-20	-48.07	0	233	0.0595	426.2	0.0268
KAN2(G2like)/colamp-KAN2-DAP-Seq(GSE60143)/Homer	ATATTCTY	1e-20	-47.73	0	769	0.1962	2143.8	0.1347
STAT5(Stat)/mCD4+-Stat5-ChIP-Seq(GSE12346)/Homer	RTTTCTNAGAAA	1e-20	-46.96	0	149	0.038	213.7	0.0134
At5g04390(C2H2)/col200-At5g04390-DAP-Seq(GSE60143)/Homer	AGTGANDN	1e-20	-46.69	0	2159	0.5509	7441.1	0.4676
NFAT:AP1(RHD,bZIP)/Jurkat-NFATC1-ChIP-Seq(Jolma_et_al.)/Homer	SARTGGAAAAWRTGAGTCAB	1e-19	-45.96	0	101	0.0258	108.4	0.0068
ELF3(ETS)/PDAC-ELF3-ChIP-Seq(GSE64557)/Homer	ANCAGGAAGT	1e-19	-45.93	0	246	0.0628	472	0.0297
ETV4(ETS)/HepG2-ETV4-ChIP-Seq(ENCODE)/Homer	ACCGGAAGTG	1e-19	-45.48	0	346	0.0883	768.6	0.0483
Gfi1b(Zf)/HPC7-Gfi1b-ChIP-Seq(GSE22178)/Homer	MAATCACTGC	1e-18	-43.53	0	259	0.0661	521	0.0327
PU.1(ETS)/ThioMac-PU.1-ChIP-Seq(GSE21512)/Homer	AGAGGAAGTG	1e-18	-43.49	0	178	0.0454	298.5	0.0188
Tbx20(T-box)/Heart-Tbx20-ChIP-Seq(GSE29636)/Homer	GGTGYTGACAGS	1e-18	-42.25	0	120	0.0306	159.9	0.01
c-Jun-CRE(bZIP)/K562-cJun-ChIP-Seq(GSE31477)/Homer	ATGACGTCATCY	1e-18	-42.05	0	130	0.0332	183.7	0.0115
Bcl11a(Zf)/HSPC-BCL11A-ChIP-Seq(GSE104676)/Homer	TYTGACCASWRG	1e-18	-41.61	0	206	0.0526	381	0.0239
Twist(bHLH)/HMLE-TWIST1-ChIP-Seq(Chang_et_al)/Homer	VCAKCTGGNNNCCAGMTGBN	1e-18	-41.55	0	57	0.0145	35.5	0.0022
COUP-TFII(NR)/K562-NR2F1-ChIP-Seq(Encode)/Homer	GKBCARAGGTCA	1e-18	-41.52	0	377	0.0962	890.3	0.0559
KLF10(Zf)/HEK293-KLF10.GFP-ChIP-Seq(GSE58341)/Homer	GGGGGTGTGTCC	1e-18	-41.45	0	142	0.0362	214.6	0.0135
LIN-39(Homeobox)/cElegans.L3-LIN39-ChIP-Seq(modEncode)/Homer	ATGATTRATG	1e-17	-41.44	0	836	0.2133	2445.1	0.1537
AT5G60130(ABI3VP1)/col-AT5G60130-DAP-Seq(GSE60143)/Homer	WTTYTAAGVAAA	1e-17	-41.22	0	935	0.2386	2803.4	0.1762
Unknown2/Drosophila-Promoters/Homer	CATCMCTA	1e-17	-41.17	0	374	0.0954	883.8	0.0555
ASHR1(ND)/col-ASHR1-DAP-Seq(GSE60143)/Homer	NTGGTGAN	1e-17	-40.45	0	447	0.1141	1122.5	0.0705
NF1(CTF)/LNCAP-NF1-ChIP-Seq(Unpublished)/Homer	CYTGGCABNSTGCCAR	1e-17	-40.35	0	108	0.0276	137.3	0.0086
Tlx?(NR)/NPC-H3K4me1-ChIP-Seq(GSE16256)/Homer	CTGGCAGSCTGCCA	1e-17	-40	0	92	0.0235	103.6	0.0065
GAGA-repeat/Arabidopsis-Promoters/Homer	CTCTCTCTCY	1e-17	-39.75	0	267	0.0681	565.3	0.0355
NF1:FOXA1(CTF,Forkhead)/LNCAP-FOXA1-ChIP-Seq(GSE27824)/Homer	WNTGTTTRYTTTGGCA	1e-17	-39.15	0	53	0.0135	32.6	0.002
Elf4(ETS)/BMDM-Elf4-ChIP-Seq(GSE88699)/Homer	ACTTCCKGKT	1e-16	-38.96	0	305	0.0778	684.2	0.043
EAR2(NR)/K562-NR2F6-ChIP-Seq(Encode)/Homer	NRBCARRGGTCA	1e-16	-37.89	0	329	0.0839	766	0.0481
E2A(bHLH)/proBcell-E2A-ChIP-Seq(GSE21978)/Homer	DNRCAGCTGY	1e-16	-37.02	0	268	0.0684	584.8	0.0367
Hoxb4(Homeobox)/ES-Hoxb4-ChIP-Seq(GSE34014)/Homer	TGATTRATGGCY	1e-15	-36.39	0	167	0.0426	298.3	0.0187
SPDEF(ETS)/VCaP-SPDEF-ChIP-Seq(SRA014231)/Homer	ASWTCCTGBT	1e-15	-35.41	0	311	0.0794	726.7	0.0457
Rfx6(HTH)/Min6b1-Rfx6.HA-ChIP-Seq(GSE62844)/Homer	TGTTKCCTAGCAACM	1e-15	-35.11	0	274	0.0699	614.5	0.0386
bZIP:IRF(bZIP,IRF)/Th17-BatF-ChIP-Seq(GSE39756)/Homer	NAGTTTCABTHTGACTNW	1e-15	-34.97	0	209	0.0533	422.1	0.0265
MafF(bZIP)/HepG2-MafF-ChIP-Seq(GSE31477)/Homer	HWWGTCAGCAWWTTT	1e-15	-34.9	0	173	0.0441	321.1	0.0202
GABPA(ETS)/Jurkat-GABPa-ChIP-Seq(GSE17954)/Homer	RACCGGAAGT	1e-15	-34.62	0	271	0.0692	608.8	0.0383
Atf7(bZIP)/3T3L1-Atf7-ChIP-Seq(GSE56872)/Homer	NGRTGACGTCAY	1e-14	-34.46	0	182	0.0464	348.2	0.0219
PIF5ox(bHLH)/Arabidopsis-PIF5ox-ChIP-Seq(GSE35062)/Homer	BCACGTGVDN	1e-14	-33.46	0	352	0.0898	870.8	0.0547
Hoxa10(Homeobox)/ChickenMSG-Hoxa10.Flag-ChIP-Seq(GSE86088)/Homer	GGYAATGAAA	1e-14	-33.07	0	337	0.086	825.4	0.0519
BIM2(bHLH)/col-BIM2-DAP-Seq(GSE60143)/Homer	NNNNCACGTGNN	1e-14	-32.94	0	337	0.086	826.9	0.052
Hand2(bHLH)/Mesoderm-Hand2-ChIP-Seq(GSE61475)/Homer	TGACANARRCCAGRC	1e-14	-32.57	0	125	0.0319	203.2	0.0128
OCT:OCT-short(POU,Homeobox)/NPC-OCT6-ChIP-Seq(GSE43916)/Homer	ATGCATWATGCATRW	1e-14	-32.53	0	465	0.1187	1250.4	0.0786
AP-2gamma(AP2)/MCF7-TFAP2C-ChIP-Seq(GSE21234)/Homer	SCCTSAGGSCAW	1e-14	-32.4	0	183	0.0467	361.4	0.0227
COUP-TFII(NR)/Artia-Nr2f2-ChIP-Seq(GSE46497)/Homer	AGRGGTCA	1e-14	-32.26	0	429	0.1095	1132.6	0.0712
BPC6(BBRBPC)/col-BPC6-DAP-Seq(GSE60143)/Homer	YTYTCTCTCTCTCTA	1e-13	-31.36	0	25	0.0064	4.5	0.0003
Meis1(Homeobox)/MastCells-Meis1-ChIP-Seq(GSE48085)/Homer	VGCTGWCAVB	1e-13	-31.04	0	492	0.1255	1356.6	0.0853
STAT6(Stat)/Macrophage-Stat6-ChIP-Seq(GSE38377)/Homer	TTCCKNAGAA	1e-13	-30.79	0	214	0.0546	460.3	0.0289
NFAT(RHD)/Jurkat-NFATC1-ChIP-Seq(Jolma_et_al.)/Homer	ATTTTCCATT	1e-13	-30.71	0	367	0.0936	941.4	0.0592
Nanog(Homeobox)/mES-Nanog-ChIP-Seq(GSE11724)/Homer	RGCCATTAAC	1e-13	-30.42	0	1825	0.4657	6368.9	0.4002
Nkx3.1(Homeobox)/LNCaP-Nkx3.1-ChIP-Seq(GSE28264)/Homer	AAGCACTTAA	1e-13	-30.1	0	851	0.2171	2640.2	0.1659
VIP1(bZIP)/col-VIP1-DAP-Seq(GSE60143)/Homer	NTTGACAGCTGTCAN	1e-12	-29.93	0	73	0.0186	87.6	0.0055
RXR(NR),DR1/3T3L1-RXR-ChIP-Seq(GSE13511)/Homer	TAGGGCAAAGGTCA	1e-12	-29.86	0	200	0.051	424.8	0.0267
NFkB-p65(RHD)/GM12787-p65-ChIP-Seq(GSE19485)/Homer	WGGGGATTTCCC	1e-12	-29.37	0	143	0.0365	264.2	0.0166
HuR(?)/HEK293-HuR-CLIP-Seq(GSE87887)/Homer	BTTTGGTTTG	1e-12	-29.33	0	1707	0.4356	5920.3	0.372
FRS9(ND)/col-FRS9-DAP-Seq(GSE60143)/Homer	RGAGAGAGAAAG	1e-12	-28.93	0	58	0.0148	58.3	0.0037
WT1(Zf)/Kidney-WT1-ChIP-Seq(GSE90016)/Homer	MCTCCCMCRCAB	1e-12	-28.48	0	129	0.0329	230.8	0.0145
Atf2(bZIP)/3T3L1-Atf2-ChIP-Seq(GSE56872)/Homer	NRRTGACGTCAT	1e-12	-28.4	0	121	0.0309	210	0.0132
TF3A(C2H2)/col-TF3A-DAP-Seq(GSE60143)/Homer	NNDDGAGGAGGWNNN	1e-11	-27.45	0	245	0.0625	576.7	0.0362
Zic3(Zf)/mES-Zic3-ChIP-Seq(GSE37889)/Homer	GGCCYCCTGCTGDGH	1e-11	-26.99	0	96	0.0245	150.8	0.0095
Ets1-distal(ETS)/CD4+-PolII-ChIP-Seq(Barski_et_al.)/Homer	MACAGGAAGT	1e-11	-26.19	0	113	0.0288	197.5	0.0124
RBPJ:Ebox(?,bHLH)/Panc1-Rbpj1-ChIP-Seq(GSE47459)/Homer	GGGRAARRGRMCAGMTG	1e-11	-26.02	0	67	0.0171	84.5	0.0053
PR(NR)/T47D-PR-ChIP-Seq(GSE31130)/Homer	VAGRACAKNCTGTBC	1e-11	-25.74	0	619	0.1579	1860.5	0.1169
GRF9(GRF)/colamp-GRF9-DAP-Seq(GSE60143)/Homer	NWCTGACANNNNNNN	1e-11	-25.4	0	310	0.0791	800.2	0.0503
ETS:RUNX(ETS,Runt)/Jurkat-RUNX1-ChIP-Seq(GSE17954)/Homer	RCAGGATGTGGT	1e-11	-25.34	0	45	0.0115	41	0.0026
NFkB-p65-Rel(RHD)/ThioMac-LPS-Expression(GSE23622)/Homer	GGAAATTCCC	1e-10	-25.21	0	37	0.0094	26.9	0.0017
AT2G31460(REMB3)/col-AT2G31460-DAP-Seq(GSE60143)/Homer	WNWARWDGAAATGAT	1e-10	-24.93	0	173	0.0441	373.7	0.0235
NLP7(RWPRK)/col-NLP7-DAP-Seq(GSE60143)/Homer	TGRCCYTTCR	1e-10	-24.82	0	545	0.1391	1609	0.1011
Znf263(Zf)/K562-Znf263-ChIP-Seq(GSE31477)/Homer	CVGTSCTCCC	1e-10	-24.3	0	297	0.0758	767.6	0.0482
Egr1(Zf)/K562-Egr1-ChIP-Seq(GSE32465)/Homer	TGCGTGGGYG	1e-10	-24.27	0	137	0.035	272	0.0171
GATA(Zf),IR3/iTreg-Gata3-ChIP-Seq(GSE20898)/Homer	NNNNNBAGATAWYATCTVHN	1e-10	-24.01	0	111	0.0283	201.2	0.0126
GAGA-repeat/SacCer-Promoters/Homer	CTYTCTYTCTCTCTC	1e-10	-23.86	0	1136	0.2899	3804.9	0.2391
NPAS2(bHLH)/Liver-NPAS2-ChIP-Seq(GSE39860)/Homer	KCCACGTGAC	1e-10	-23.7	0	296	0.0755	769.8	0.0484
Smad4(MAD)/ESC-SMAD4-ChIP-Seq(GSE29422)/Homer	VBSYGTCTGG	1e-10	-23.59	0	393	0.1003	1095.9	0.0689
AP-2alpha(AP2)/Hela-AP2alpha-ChIP-Seq(GSE31477)/Homer	ATGCCCTGAGGC	1e-10	-23.53	0	136	0.0347	273.2	0.0172
Trl(Zf)/S2-GAGAfactor-ChIP-Seq(GSE40646)/Homer	RGAGAGAG	1e-10	-23.52	0	561	0.1431	1682.1	0.1057
SpiB(ETS)/OCILY3-SPIB-ChIP-Seq(GSE56857)/Homer	AAAGRGGAAGTG	1e-10	-23.48	0	85	0.0217	135.7	0.0085
AT5G25475(ABI3VP1)/col-AT5G25475-DAP-Seq(GSE60143)/Homer	RNNRNCAAGCADNDB	1e-10	-23.45	0	382	0.0975	1059.6	0.0666
Unknown-ESC-element(?)/mES-Nanog-ChIP-Seq(GSE11724)/Homer	CACAGCAGGGGG	1e-10	-23.45	0	92	0.0235	153.8	0.0097
bHLH122(bHLH)/col100-bHLH122-DAP-Seq(GSE60143)/Homer	NDDCAASTTGHHNWW	1e-10	-23.44	0	284	0.0725	732.5	0.046
ERF15(AP2EREBP)/colamp-ERF15-DAP-Seq(GSE60143)/Homer	WDHAGCMGCCAT	1e-10	-23.3	0	400	0.1021	1123	0.0706
bHLH80(bHLH)/col-bHLH80-DAP-Seq(GSE60143)/Homer	NNNNDCAASTTGHNN	1e-10	-23.1	0	308	0.0786	814.7	0.0512
Zac1(Zf)/Neuro2A-Plagl1-ChIP-Seq(GSE75942)/Homer	HAWGRGGCCM	1e-09	-22.99	0	554	0.1414	1665	0.1046
JGL(C2H2)/col-JGL-DAP-Seq(GSE60143)/Homer	ACYTTCAGTT	1e-09	-22.91	0	684	0.1745	2133.3	0.1341
bZIP69(bZIP)/col-bZIP69-DAP-Seq(GSE60143)/Homer	GACAGCTGKCAW	1e-09	-22.81	0	45	0.0115	45.6	0.0029
HIC1(Zf)/Treg-ZBTB29-ChIP-Seq(GSE99889)/Homer	TGCCAGCB	1e-09	-22.79	0	445	0.1135	1283.5	0.0807
FUS3(ABI3VP1)/col-FUS3-DAP-Seq(GSE60143)/Homer	DNNWTNTGCATGKNN	1e-09	-22.78	0	367	0.0936	1015.4	0.0638
Foxh1(Forkhead)/hESC-FOXH1-ChIP-Seq(GSE29422)/Homer	NNTGTGGATTSS	1e-09	-22.54	0	353	0.0901	970.6	0.061
EBF(EBF)/proBcell-EBF-ChIP-Seq(GSE21978)/Homer	DGTCCCYRGGGA	1e-09	-22.37	0	42	0.0107	40.3	0.0025
PPARE(NR),DR1/3T3L1-Pparg-ChIP-Seq(GSE13511)/Homer	TGACCTTTGCCCCA	1e-09	-22.32	0	186	0.0475	429.2	0.027
HDG1(Homeobox)/col100-HDG1-DAP-Seq(GSE60143)/Homer	DDYAATTAATGH	1e-09	-22.21	0	435	0.111	1255.6	0.0789
STAT6(Stat)/CD4-Stat6-ChIP-Seq(GSE22104)/Homer	ABTTCYYRRGAA	1e-08	-20.6	0	206	0.0526	504.5	0.0317
Nur77(NR)/K562-NR4A1-ChIP-Seq(GSE31363)/Homer	TGACCTTTNCNT	1e-08	-20.46	0	90	0.023	160.9	0.0101
ZNF7(Zf)/HepG2-ZNF7.Flag-ChIP-Seq(Encode)/Homer	CTGCCWVCTTTTRTA	1e-08	-20.41	0	237	0.0605	605.6	0.0381
Maz(Zf)/HepG2-Maz-ChIP-Seq(GSE31477)/Homer	GGGGGGGG	1e-08	-20.32	0	176	0.0449	412.4	0.0259
AR-halfsite(NR)/LNCaP-AR-ChIP-Seq(GSE27824)/Homer	CCAGGAACAG	1e-08	-20.09	0	874	0.223	2881.3	0.1811
THRb(NR)/Liver-NR1A2-ChIP-Seq(GSE52613)/Homer	TRAGGTCA	1e-08	-20.02	0	994	0.2536	3335.7	0.2096
ELF5(ETS)/T47D-ELF5-ChIP-Seq(GSE30407)/Homer	ACVAGGAAGT	1e-08	-19.91	0	219	0.0559	551.9	0.0347
BPC1(BBRBPC)/colamp-BPC1-DAP-Seq(GSE60143)/Homer	GARGAGAGAGAA	1e-08	-19.86	0	162	0.0413	372.3	0.0234
RBFox2(?)/Heart-RBFox2-CLIP-Seq(GSE57926)/Homer	TGCATGCA	1e-08	-19.74	0	749	0.1911	2421.6	0.1522
Bapx1(Homeobox)/VertebralCol-Bapx1-ChIP-Seq(GSE36672)/Homer	TTRAGTGSYK	1e-08	-19.6	0	764	0.1949	2479.3	0.1558
ANL2(HB)/col-ANL2-DAP-Seq(GSE60143)/Homer	CATTAATTGC	1e-08	-19.52	0	396	0.101	1151.6	0.0724
Mef2c(MADS)/GM12878-Mef2c-ChIP-Seq(GSE32465)/Homer	DCYAAAAATAGM	1e-08	-19.4	0	245	0.0625	640.8	0.0403
MITF(bHLH)/MastCells-MITF-ChIP-Seq(GSE48085)/Homer	RTCATGTGAC	1e-08	-19.36	0	317	0.0809	881.1	0.0554
HSF3(HSF)/colamp-HSF3-DAP-Seq(GSE60143)/Homer	NTTCTAGAAKCTTCT	1e-08	-19.18	0	339	0.0865	958.6	0.0602
Mef2b(MADS)/HEK293-Mef2b.V5-ChIP-Seq(GSE67450)/Homer	GCTATTTTTGGM	1e-08	-18.87	0	420	0.1072	1244	0.0782
Sp1(Zf)/Promoter/Homer	GGCCCCGCCCCC	1e-08	-18.58	0	38	0.0097	40.6	0.0025
Esrrb(NR)/mES-Esrrb-ChIP-Seq(GSE11431)/Homer	KTGACCTTGA	1e-08	-18.52	0	168	0.0429	400.1	0.0251
Initiator/Drosophila-Promoters/Homer	NTCAGTYG	1e-08	-18.46	0	819	0.209	2704.6	0.17
CEBP:CEBP(bZIP)/MEF-Chop-ChIP-Seq(GSE35681)/Homer	NTNATGCAAYMNNHTGMAAY	1e-07	-18.13	0	88	0.0225	165.6	0.0104
Smad2(MAD)/ES-SMAD2-ChIP-Seq(GSE29422)/Homer	CTGTCTGG	1e-07	-17.89	0	392	0.1	1157.2	0.0727
c-Myc(bHLH)/mES-cMyc-ChIP-Seq(GSE11431)/Homer	VVCCACGTGG	1e-07	-17.39	0	117	0.0299	252.2	0.0158
KLF14(Zf)/HEK293-KLF14.GFP-ChIP-Seq(GSE58341)/Homer	RGKGGGCGKGGC	1e-07	-17.37	0	268	0.0684	736.1	0.0463
RARa(NR)/K562-RARa-ChIP-Seq(Encode)/Homer	TTGAMCTTTG	1e-07	-17.24	0	797	0.2034	2644.9	0.1662
PRDM10(Zf)/HEK293-PRDM10.eGFP-ChIP-Seq(Encode)/Homer	TGGTACATTCCA	1e-07	-17.08	0	132	0.0337	299.5	0.0188
Zic(Zf)/Cerebellum-ZIC1.2-ChIP-Seq(GSE60731)/Homer	CCTGCTGAGH	1e-07	-16.59	0	175	0.0447	438	0.0275
Isl1(Homeobox)/Neuron-Isl1-ChIP-Seq(GSE31456)/Homer	CTAATKGV	1e-06	-15.93	0	1031	0.2631	3559.6	0.2237
ZNF189(Zf)/HEK293-ZNF189.GFP-ChIP-Seq(GSE58341)/Homer	TGGAACAGMA	1e-06	-15.87	0	166	0.0424	414.6	0.0261
bHLH130(bHLH)/col-bHLH130-DAP-Seq(GSE60143)/Homer	GCAACTTG	1e-06	-15.84	0	230	0.0587	624.3	0.0392
n-Myc(bHLH)/mES-nMyc-ChIP-Seq(GSE11431)/Homer	VRCCACGTGG	1e-06	-15.68	0	168	0.0429	422.9	0.0266
JunD(bZIP)/K562-JunD-ChIP-Seq/Homer	ATGACGTCATCN	1e-06	-15.47	0	35	0.0089	41.9	0.0026
SF1(NR)/H295R-Nr5a1-ChIP-Seq(GSE44220)/Homer	CAAGGHCANV	1e-06	-14.83	0	99	0.0253	214	0.0134
Zfp281(Zf)/ES-Zfp281-ChIP-Seq(GSE81042)/Homer	CCCCTCCCCCAC	1e-06	-14.78	0	29	0.0074	30.6	0.0019
CELF2(RRM)/JSL1-CELF2-CLIP-Seq(GSE71264)/Homer	RGTGTCAG	1e-06	-14.51	0	98	0.025	213.5	0.0134
Nr5a2(NR)/mES-Nr5a2-ChIP-Seq(GSE19019)/Homer	BTCAAGGTCA	1e-06	-14.18	0	103	0.0263	230.4	0.0145
SeqBias: TA-repeat	TATATATATA	1e-06	-14.18	0	1638	0.418	5980.4	0.3758
IRF:BATF(IRF:bZIP)/pDC-Irf8-ChIP-Seq(GSE66899)/Homer	CTTTCANTATGACTV	1e-06	-14.06	0	73	0.0186	143.2	0.009
Oct4(POU,Homeobox)/mES-Oct4-ChIP-Seq(GSE11431)/Homer	ATTTGCATAW	1e-05	-13.79	0	246	0.0628	700.9	0.044
SOL1(CPP)/colamp-SOL1-DAP-Seq(GSE60143)/Homer	ATTTAAATHN	1e-05	-13.61	0	735	0.1875	2482.9	0.156
Pit1+1bp(Homeobox)/GCrat-Pit1-ChIP-Seq(GSE58009)/Homer	ATGCATAATTCA	1e-05	-13.57	0	233	0.0595	658.9	0.0414
AZF1(C2H2)/colamp-AZF1-DAP-Seq(GSE60143)/Homer	DKSWCACT	1e-05	-13.51	0	1704	0.4348	6262.8	0.3936
Mef2d(MADS)/Retina-Mef2d-ChIP-Seq(GSE61391)/Homer	GCTATTTTTAGC	1e-05	-12.99	0	115	0.0293	275.2	0.0173
Smad3(MAD)/NPC-Smad3-ChIP-Seq(GSE36673)/Homer	TWGTCTGV	1e-05	-12.91	0	734	0.1873	2493	0.1567
ASL18(LOBAS2)/colamp-ASL18-DAP-Seq(GSE60143)/Homer	CCGGAAAWTCMGGAR	1e-05	-12.86	0	421	0.1074	1332.6	0.0837
RAV1(RAV)/colamp-RAV1-DAP-Seq(GSE60143)/Homer	TWWTTTCTGTTG	1e-05	-12.79	0	363	0.0926	1124.5	0.0707
Nr5a2(NR)/Pancreas-LRH1-ChIP-Seq(GSE34295)/Homer	BTCAAGGTCA	1e-05	-12.76	0	143	0.0365	366	0.023
Sox10(HMG)/SciaticNerve-Sox3-ChIP-Seq(GSE35132)/Homer	CCWTTGTYYB	1e-05	-12.69	0	568	0.1449	1875.4	0.1179
PPARa(NR),DR1/Liver-Ppara-ChIP-Seq(GSE47954)/Homer	VNAGGKCAAAGGTCA	1e-05	-12.21	0	213	0.0544	605.1	0.038
HSFC1(HSF)/col-HSFC1-DAP-Seq(GSE60143)/Homer	HTTCTAGAADCTTCT	1e-05	-12.15	0	75	0.0191	159.1	0.01
SPCH(bHLH)/Seedling-SPCH-ChIP-Seq(GSE57497)/Homer	WNBCACGTGA	1e-05	-12.05	0	356	0.0908	1110	0.0698
HSF7(HSF)/colamp-HSF7-DAP-Seq(GSE60143)/Homer	TTCTAGAAGCTTCTA	1e-05	-11.95	0	81	0.0207	178.8	0.0112
FXR(NR),IR1/Liver-FXR-ChIP-Seq(Chong_et_al.)/Homer	AGGTCANTGACCTB	1e-05	-11.95	0	84	0.0214	187.2	0.0118
Elk1(ETS)/Hela-Elk1-ChIP-Seq(GSE31477)/Homer	HACTTCCGGY	1e-05	-11.75	0	198	0.0505	560	0.0352
AMYB(HTH)/Testes-AMYB-ChIP-Seq(GSE44588)/Homer	TGGCAGTTGG	0.0001	-11.49	0	610	0.1557	2057	0.1293
HSFA6B(HSF)/colamp-HSFA6B-DAP-Seq(GSE60143)/Homer	NTTCTAGAANHTTCT	0.0001	-11.46	0	190	0.0485	535.7	0.0337
TGA4(bZIP)/colamp-TGA4-DAP-Seq(GSE60143)/Homer	RTGACGTCAKCW	0.0001	-11.24	0	112	0.0286	279.4	0.0176
ZNF711(Zf)/SHSY5Y-ZNF711-ChIP-Seq(GSE20673)/Homer	AGGCCTAG	0.0001	-11.19	0.0001	313	0.0799	969.2	0.0609
ETS:E-box(ETS,bHLH)/HPC7-Scl-ChIP-Seq(GSE22178)/Homer	AGGAARCAGCTG	0.0001	-11.18	0.0001	25	0.0064	30.1	0.0019
NAC2(NAC)/colamp-NAC2-DAP-Seq(GSE60143)/Homer	TDCTTGNNNNNCAAG	0.0001	-11.13	0.0001	198	0.0505	566.4	0.0356
TGA5(bZIP)/col-TGA5-DAP-Seq(GSE60143)/Homer	NNGATGACGTCATCN	0.0001	-11.03	0.0001	42	0.0107	72.3	0.0045
AT3G09735(S1Falike)/col-AT3G09735-DAP-Seq(GSE60143)/Homer	TTCTAGAANMTTCTA	0.0001	-10.83	0.0001	141	0.036	377.7	0.0237
TCX2(CPP)/colamp-TCX2-DAP-Seq(GSE60143)/Homer	NNWWTTYRAAHN	0.0001	-10.75	0.0001	737	0.1881	2553	0.1604
ETS(ETS)/Promoter/Homer	AACCGGAAGT	0.0001	-10.72	0.0001	100	0.0255	245.7	0.0154
RLR1?/SacCer-Promoters/Homer	WTTTTCYYTTTT	0.0001	-10.59	0.0001	176	0.0449	497.3	0.0313
Unknown4/Drosophila-Promoters/Homer	AAAAATACCRMA	0.0001	-10.59	0.0001	84	0.0214	196.3	0.0123
ZNF143|STAF(Zf)/CUTLL-ZNF143-ChIP-Seq(GSE29600)/Homer	ATTTCCCAGVAKSCY	0.0001	-10.45	0.0001	47	0.012	88.8	0.0056
WRKY28(WRKY)/col-WRKY28-DAP-Seq(GSE60143)/Homer	BGTTGACTWH	0.0001	-10.39	0.0001	512	0.1306	1712.6	0.1076
VRN1(ABI3VP1)/col-VRN1-DAP-Seq(GSE60143)/Homer	TTTTTTTTTT	0.0001	-10.34	0.0001	34	0.0087	54.7	0.0034
HDG7(HB)/col-HDG7-DAP-Seq(GSE60143)/Homer	WGCATTTAATGC	0.0001	-10.29	0.0001	108	0.0276	274.6	0.0173
SHN3(AP2EREBP)/col-SHN3-DAP-Seq(GSE60143)/Homer	CCGCCGCC	0.0001	-10.21	0.0001	53	0.0135	106.2	0.0067
HRE(HSF)/HepG2-HSF1-ChIP-Seq(GSE31477)/Homer	BSTTCTRGAABVTTCYAGAA	0.0001	-10.05	0.0002	30	0.0077	45.8	0.0029
PRDM1(Zf)/Hela-PRDM1-ChIP-Seq(GSE31477)/Homer	ACTTTCACTTTC	0.0001	-9.915	0.0002	152	0.0388	423.6	0.0266
ZNF415(Zf)/HEK293-ZNF415.GFP-ChIP-Seq(GSE58341)/Homer	GRTGMTRGAGCC	0.0001	-9.827	0.0002	94	0.024	233.2	0.0147
SeqBias: GCW-triplet	GCWGCWGCWGCW	0.0001	-9.718	0.0002	3881	0.9903	15626	0.982
NTM1(NAC)/col-NTM1-DAP-Seq(GSE60143)/Homer	ACTTRTARAASAAGT	0.0001	-9.677	0.0002	131	0.0334	355.1	0.0223
Pax8(Paired,Homeobox)/Thyroid-Pax8-ChIP-Seq(GSE26938)/Homer	GTCATGCHTGRCTGS	0.0001	-9.663	0.0002	52	0.0133	106	0.0067
Lhx2(Homeobox)/HFSC-Lhx2-ChIP-Seq(GSE48068)/Homer	TAATTAGN	0.0001	-9.312	0.0003	701	0.1789	2451.9	0.1541
ZNF467(Zf)/HEK293-ZNF467.GFP-ChIP-Seq(GSE58341)/Homer	TGGGGAAGGGCM	0.0001	-9.283	0.0003	105	0.0268	274	0.0172
Lhx1(Homeobox)/EmbryoCarcinoma-Lhx1-ChIP-Seq(GSE70957)/Homer	NNYTAATTAR	0.0001	-9.222	0.0003	744	0.1898	2618.2	0.1645
ZFX(Zf)/mES-Zfx-ChIP-Seq(GSE11431)/Homer	AGGCCTRG	0.001	-9.149	0.0004	199	0.0508	594.4	0.0373
ANAC005(NAC)/col-ANAC005-DAP-Seq(GSE60143)/Homer	WVCTTVTWNHABAAG	0.001	-9.148	0.0004	146	0.0373	412	0.0259
PGR(NR)/EndoStromal-PGR-ChIP-Seq(GSE69539)/Homer	AAGAACATWHTGTTC	0.001	-9.145	0.0004	80	0.0204	194.6	0.0122
AT3G25990(Trihelix)/colamp-AT3G25990-DAP-Seq(GSE60143)/Homer	TTAACCATAG	0.001	-9.087	0.0004	377	0.0962	1237.1	0.0777
HRE(HSF)/Striatum-HSF1-ChIP-Seq(GSE38000)/Homer	TTCTAGAABNTTCTA	0.001	-9.082	0.0004	65	0.0166	148.4	0.0093
MYB73(MYB)/col-MYB73-DAP-Seq(GSE60143)/Homer	NNNNHAACNGHHDHN	0.001	-9.059	0.0004	1035	0.2641	3750.7	0.2357
PRDM9(Zf)/Testis-DMC1-ChIP-Seq(GSE35498)/Homer	ADGGYAGYAGCATCT	0.001	-8.994	0.0004	79	0.0202	192.3	0.0121
Pitx1(Homeobox)/Chicken-Pitx1-ChIP-Seq(GSE38910)/Homer	TAATCCCN	0.001	-8.974	0.0004	1758	0.4486	6622.5	0.4162
At1g64620(C2C2dof)/colamp-At1g64620-DAP-Seq(GSE60143)/Homer	CACTTTTT	0.001	-8.809	0.0005	661	0.1687	2311.5	0.1453
CHR(?)/Hela-CellCycle-Expression/Homer	SRGTTTCAAA	0.001	-8.757	0.0005	261	0.0666	820.1	0.0515
SeqBias: C/A-bias	MMMMMMMMMM	0.001	-8.751	0.0005	3891	0.9929	15689.8	0.986
ARF2(ARF)/col-ARF2-DAP-Seq(GSE60143)/Homer	TTGTCGGMWN	0.001	-8.726	0.0005	752	0.1919	2662.3	0.1673
Elk4(ETS)/Hela-Elk4-ChIP-Seq(GSE31477)/Homer	NRYTTCCGGY	0.001	-8.5	0.0007	216	0.0551	663.4	0.0417
Pit1(Homeobox)/GCrat-Pit1-ChIP-Seq(GSE58009)/Homer	ATGMATATDC	0.001	-8.426	0.0007	533	0.136	1834.7	0.1153
Atf1(bZIP)/K562-ATF1-ChIP-Seq(GSE31477)/Homer	GATGACGTCA	0.001	-8.423	0.0007	262	0.0669	829.3	0.0521
Klf9(Zf)/GBM-Klf9-ChIP-Seq(GSE62211)/Homer	GCCACRCCCACY	0.001	-8.262	0.0008	51	0.013	111.1	0.007
TGA1(bZIP)/colamp-TGA1-DAP-Seq(GSE60143)/Homer	TGACGTCAKC	0.001	-8.223	0.0009	140	0.0357	401.9	0.0253
IRF4(IRF)/GM12878-IRF4-ChIP-Seq(GSE32465)/Homer	ACTGAAACCA	0.001	-8.194	0.0009	155	0.0396	453.9	0.0285
FOXA1:AR(Forkhead,NR)/LNCAP-AR-ChIP-Seq(GSE27824)/Homer	AGTAAACAAAAAAGAACAND	0.001	-8.155	0.0009	30	0.0077	52.5	0.0033
PAX3:FKHR-fusion(Paired,Homeobox)/Rh4-PAX3:FKHR-ChIP-Seq(GSE19063)/Homer	ACCRTGACTAATTNN	0.001	-7.905	0.0012	124	0.0316	350.9	0.022
Reverb(NR),DR2/RAW-Reverba.biotin-ChIP-Seq(GSE45914)/Homer	GTRGGTCASTGGGTCA	0.001	-7.891	0.0012	25	0.0064	40.3	0.0025
TATA-Box(TBP)/Promoter/Homer	CCTTTTAWAGSC	0.001	-7.704	0.0014	531	0.1355	1844.8	0.1159
HSF6(HSF)/col-HSF6-DAP-Seq(GSE60143)/Homer	TTYTAGAAGCTTCTA	0.001	-7.685	0.0015	72	0.0184	180.1	0.0113
HNF4a(NR),DR1/HepG2-HNF4a-ChIP-Seq(GSE25021)/Homer	CARRGKBCAAAGTYCA	0.001	-7.604	0.0016	96	0.0245	259.3	0.0163
OBP3(C2C2dof)/col-OBP3-DAP-Seq(GSE60143)/Homer	NYWACTTTTT	0.001	-7.57	0.0016	1356	0.346	5066.1	0.3184
ANAC016(NAC)/col-ANAC016-DAP-Seq(GSE60143)/Homer	WNCTTGNNNNNCAMG	0.001	-7.488	0.0018	217	0.0554	682.9	0.0429
Ik-1	NHTTGGGAATRCC	0.001	-7.47	0.0018	3916	0.9992	15852.8	0.9962
Tbox:Smad(T-box,MAD)/ESCd5-Smad2_3-ChIP-Seq(GSE29422)/Homer	AGGTGHCAGACA	0.001	-7.447	0.0018	47	0.012	104.3	0.0066
KLF5(Zf)/LoVo-KLF5-ChIP-Seq(GSE49402)/Homer	DGGGYGKGGC	0.001	-7.398	0.0019	185	0.0472	569.7	0.0358
AT5G23930(mTERF)/col-AT5G23930-DAP-Seq(GSE60143)/Homer	GGCGGCTG	0.001	-7.369	0.0019	240	0.0612	767.5	0.0482
ISRE(IRF)/ThioMac-LPS-Expression(GSE23622)/Homer	AGTTTCASTTTC	0.001	-7.326	0.002	19	0.0048	27.6	0.0017
Barx1(Homeobox)/Stomach-Barx1.3xFlag-ChIP-Seq(GSE69483)/Homer	AAACMATTAN	0.001	-7.316	0.002	317	0.0809	1050.2	0.066
ZML2(C2C2gata)/col-ZML2-DAP-Seq(GSE60143)/Homer	CATCATCATC	0.001	-7.315	0.002	67	0.0171	167.1	0.0105
IRF8(IRF)/BMDM-IRF8-ChIP-Seq(GSE77884)/Homer	GRAASTGAAAST	0.001	-7.216	0.0022	84	0.0214	223.5	0.014
Egr2(Zf)/Thymocytes-Egr2-ChIP-Seq(GSE34254)/Homer	NGCGTGGGCGGR	0.001	-7.178	0.0023	31	0.0079	59.7	0.0038
VDR(NR),DR3/GM10855-VDR+vitD-ChIP-Seq(GSE22484)/Homer	ARAGGTCANWGAGTTCANNN	0.001	-7.123	0.0024	43	0.011	94.2	0.0059
HSFA6A(HSF)/col-HSFA6A-DAP-Seq(GSE60143)/Homer	RGAAGNTTCTAGAAN	0.001	-7.085	0.0025	13	0.0033	14.4	0.0009
Unknown6/Drosophila-Promoters/Homer	AATTTTAAAA	0.001	-7.029	0.0027	398	0.1016	1358.4	0.0854
Sox9(HMG)/Limb-SOX9-ChIP-Seq(GSE73225)/Homer	AGGVNCCTTTGT	0.001	-7.01	0.0027	249	0.0635	807	0.0507
Nkx2.2(Homeobox)/NPC-Nkx2.2-ChIP-Seq(GSE61673)/Homer	BTBRAGTGSN	0.001	-7.008	0.0027	558	0.1424	1965.8	0.1235
IRF3(IRF)/BMDM-Irf3-ChIP-Seq(GSE67343)/Homer	AGTTTCAKTTTC	0.001	-7.005	0.0027	96	0.0245	265.6	0.0167
AGL95(ND)/col-AGL95-DAP-Seq(GSE60143)/Homer	TTCTAGAAGCTTCTA	0.001	-6.968	0.0028	40	0.0102	86.1	0.0054
CRE(bZIP)/Promoter/Homer	CSGTGACGTCAC	0.001	-6.915	0.0029	54	0.0138	129.7	0.0082
Unknown3/Drosophila-Promoters/Homer	ACVAKCTGGCAGCGC	0.01	-6.86	0.0031	25	0.0064	44.9	0.0028
HOXA1(Homeobox)/mES-Hoxa1-ChIP-Seq(SRP084292)/Homer	TGATKGATGR	0.01	-6.846	0.0031	138	0.0352	411.8	0.0259
At4g38000(C2C2dof)/col-At4g38000-DAP-Seq(GSE60143)/Homer	WWWTWACTTTTT	0.01	-6.817	0.0032	647	0.1651	2312.9	0.1453
ERE(NR),IR3/MCF7-ERa-ChIP-Seq(Unpublished)/Homer	VAGGTCACNSTGACC	0.01	-6.813	0.0032	46	0.0117	105.7	0.0066
RAR:RXR(NR),DR5/ES-RAR-ChIP-Seq(GSE56893)/Homer	AGGTCAAGGTCA	0.01	-6.783	0.0033	23	0.0059	39.4	0.0025
AT2G01818(PLATZ)/col-AT2G01818-DAP-Seq(GSE60143)/Homer	TCTAGAABSTTC	0.01	-6.711	0.0035	50	0.0128	118.7	0.0075
WUS1(Homeobox)/colamp-WUS1-DAP-Seq(GSE60143)/Homer	CAWTCATTCA	0.01	-6.658	0.0037	193	0.0492	609.9	0.0383
Dorsal(RHD)/Embryo-dl-ChIP-Seq(GSE65441)/Homer	GGGAAAAMCCCG	0.01	-6.569	0.0041	50	0.0128	119.1	0.0075
ANAC004(NAC)/colamp-ANAC004-DAP-Seq(GSE60143)/Homer	WNCTTVYNNNRBAAG	0.01	-6.569	0.0041	97	0.0248	273.7	0.0172
PCF/Arabidopsis-Promoters/Homer	NNWWWTGGGCYTDDN	0.01	-6.558	0.0041	83	0.0212	226.5	0.0142
Mouse_Recombination_Hotspot(Zf)/Testis-DMC1-ChIP-Seq(GSE24438)/Homer	ACTYKNATTCGTGNTACTTC	0.01	-6.539	0.0042	32	0.0082	65	0.0041
DAG2(C2C2dof)/col-DAG2-DAP-Seq(GSE60143)/Homer	WWTTHACTTTTT	0.01	-6.515	0.0042	834	0.2128	3047.9	0.1915
HOXA2(Homeobox)/mES-Hoxa2-ChIP-Seq(Donaldson_et_al.)/Homer	GYCATCMATCAT	0.01	-6.495	0.0043	59	0.0151	148.2	0.0093
GT3a(Trihelix)/col-GT3a-DAP-Seq(GSE60143)/Homer	WNACACGTGTYWWAW	0.01	-6.389	0.0048	78	0.0199	211.9	0.0133
GT2(Trihelix)/colamp-GT2-DAP-Seq(GSE60143)/Homer	AMGGTAAAWWWN	0.01	-6.342	0.005	581	0.1483	2072.8	0.1303
ANAC013(NAC)/col-ANAC013-DAP-Seq(GSE60143)/Homer	CTTGNNNNNCAAGNA	0.01	-6.312	0.0051	109	0.0278	317.4	0.0199
AT4G37180(G2like)/col-AT4G37180-DAP-Seq(GSE60143)/Homer	AGAATCTTNN	0.01	-6.287	0.0052	512	0.1306	1809	0.1137
KLF6(Zf)/PDAC-KLF6-ChIP-Seq(GSE64557)/Homer	MKGGGYGTGGCC	0.01	-6.228	0.0056	143	0.0365	437.1	0.0275
HNF1b(Homeobox)/PDAC-HNF1B-ChIP-Seq(GSE64557)/Homer	GTTAATNATTAA	0.01	-6.205	0.0057	119	0.0304	353.9	0.0222
At1g68670(G2like)/colamp-At1g68670-DAP-Seq(GSE60143)/Homer	WNWWHNRAAGATTCT	0.01	-6.191	0.0057	250	0.0638	825.8	0.0519
Nkx6.1(Homeobox)/Islet-Nkx6.1-ChIP-Seq(GSE40975)/Homer	GKTAATGR	0.01	-6.156	0.0059	1600	0.4083	6098.7	0.3832
Mef2a(MADS)/HL1-Mef2a.biotin-ChIP-Seq(GSE21529)/Homer	CYAAAAATAG	0.01	-6.137	0.006	192	0.049	614.6	0.0386
ANAC011(NAC)/col-ANAC011-DAP-Seq(GSE60143)/Homer	TDCTTGYRNNDCAAG	0.01	-6.116	0.0061	87	0.0222	244.2	0.0153
OBP1(C2C2dof)/col-OBP1-DAP-Seq(GSE60143)/Homer	NHHACTTTWT	0.01	-6.092	0.0063	1314	0.3353	4957.6	0.3115
GATA:SCL(Zf,bHLH)/Ter119-SCL-ChIP-Seq(GSE18720)/Homer	CRGCTGBNGNSNNSAGATAA	0.01	-5.973	0.007	36	0.0092	80.3	0.005
GTL1(Trihelix)/colamp-GTL1-DAP-Seq(GSE60143)/Homer	WWTTTACCKY	0.01	-5.963	0.0071	544	0.1388	1941.4	0.122
Sp5(Zf)/mES-Sp5.Flag-ChIP-Seq(GSE72989)/Homer	RGKGGGCGGAGC	0.01	-5.942	0.0072	126	0.0322	381.8	0.024
WRKY31(WRKY)/colamp-WRKY31-DAP-Seq(GSE60143)/Homer	NCGTTGACTWWK	0.01	-5.932	0.0073	257	0.0656	856.6	0.0538
Six2(Homeobox)/NephronProgenitor-Six2-ChIP-Seq(GSE39837)/Homer	GWAAYHTGAKMC	0.01	-5.9	0.0075	395	0.1008	1374.5	0.0864
GATA3(Zf),DR8/iTreg-Gata3-ChIP-Seq(GSE20898)/Homer	AGATSTNDNNDSAGATAASN	0.01	-5.875	0.0076	42	0.0107	99.7	0.0063
IRF1(IRF)/PBMC-IRF1-ChIP-Seq(GSE43036)/Homer	GAAAGTGAAAGT	0.01	-5.848	0.0078	40	0.0102	93.9	0.0059
TGA3(bZIP)/colamp-TGA3-DAP-Seq(GSE60143)/Homer	WTGATGACGTCATCW	0.01	-5.829	0.008	17	0.0043	27.1	0.0017
LEP(AP2EREBP)/col-LEP-DAP-Seq(GSE60143)/Homer	CDCCGCCGTC	0.01	-5.787	0.0083	45	0.0115	109.3	0.0069
PHV(HB)/col-PHV-DAP-Seq(GSE60143)/Homer	RTAATSATTA	0.01	-5.76	0.0085	252	0.0643	841.1	0.0529
PRDM15(Zf)/ESC-Prdm15-ChIP-Seq(GSE73694)/Homer	YCCDNTCCAGGTTTT	0.01	-5.75	0.0085	233	0.0595	771.1	0.0485
Lhx3(Homeobox)/Neuron-Lhx3-ChIP-Seq(GSE31456)/Homer	ADBTAATTAR	0.01	-5.707	0.0089	1040	0.2654	3886.7	0.2442
WRKY40(WRKY)/colamp-WRKY40-DAP-Seq(GSE60143)/Homer	AHWAGTCAAC	0.01	-5.686	0.009	209	0.0533	684.5	0.043
Zfp809(Zf)/ES-Zfp809-ChIP-Seq(GSE70799)/Homer	GGGGCTYGKCTGGGA	0.01	-5.674	0.0091	28	0.0071	58.2	0.0037
ANAC103(NAC)/col-ANAC103-DAP-Seq(GSE60143)/Homer	AACTTGNWNWNCAAG	0.01	-5.671	0.0091	113	0.0288	339.3	0.0213
ZNF317(Zf)/HEK293-ZNF317.GFP-ChIP-Seq(GSE58341)/Homer	GTCWGCTGTYYCTCT	0.01	-5.664	0.0092	22	0.0056	41.1	0.0026
HSFA1E(HSF)/col-HSFA1E-DAP-Seq(GSE60143)/Homer	TTCTAGAAGCTTCTA	0.01	-5.66	0.0092	29	0.0074	61.6	0.0039
KLF3(Zf)/MEF-Klf3-ChIP-Seq(GSE44748)/Homer	NRGCCCCRCCCHBNN	0.01	-5.644	0.0093	71	0.0181	195.1	0.0123
ABF1(bZIP)/Arabidopsis-ABF1-ChIP-Seq(GSE80564)/Homer	CACGTGGC	0.01	-5.626	0.0095	170	0.0434	543.7	0.0342
Sp2(Zf)/HEK293-Sp2.eGFP-ChIP-Seq(Encode)/Homer	YGGCCCCGCCCC	0.01	-5.599	0.0097	182	0.0464	587.9	0.0369
AT5G47660(Trihelix)/colamp-AT5G47660-DAP-Seq(GSE60143)/Homer	AWTTTTACCG	0.01	-5.461	0.0111	710	0.1812	2600.1	0.1634
CLOCK(bHLH)/Liver-Clock-ChIP-Seq(GSE39860)/Homer	GHCACGTG	0.01	-5.46	0.0111	130	0.0332	402.8	0.0253
CDF3(C2C2dof)/colamp-CDF3-DAP-Seq(GSE60143)/Homer	AAAAGTRM	0.01	-5.392	0.0118	745	0.1901	2739.3	0.1721
GRE(NR),IR3/RAW264.7-GRE-ChIP-Seq(Unpublished)/Homer	VAGRACAKWCTGTYC	0.01	-5.37	0.012	60	0.0153	161	0.0101
p63(p53)/Keratinocyte-p63-ChIP-Seq(GSE17611)/Homer	NNDRCATGYCYNRRCATGYH	0.01	-5.369	0.012	66	0.0168	181.4	0.0114
PAX5(Paired,Homeobox),condensed/GM12878-PAX5-ChIP-Seq(GSE32465)/Homer	GTCACGCTCSCTGM	0.01	-5.321	0.0126	27	0.0069	57.5	0.0036
ELF1(ETS)/Jurkat-ELF1-ChIP-Seq(SRA014231)/Homer	AVCCGGAAGT	0.01	-5.306	0.0127	133	0.0339	415.1	0.0261
WRKY6(WRKY)/colamp-WRKY6-DAP-Seq(GSE60143)/Homer	NCGTTGACTWWD	0.01	-5.3	0.0128	314	0.0801	1083.7	0.0681
OCT4-SOX2-TCF-NANOG(POU,Homeobox,HMG)/mES-Oct4-ChIP-Seq(GSE11431)/Homer	ATTTGCATAACAATG	0.01	-5.214	0.0139	82	0.0209	237	0.0149
SeqBias: CG-repeat	CGCGCGCGCG	0.01	-5.193	0.0142	198	0.0505	653.3	0.0411
SeqBias: G/A bias	RRRRRRRRRR	0.01	-5.178	0.0143	3878	0.9895	15660.1	0.9841
DMRT6(DM)/Testis-DMRT6-ChIP-Seq(GSE60440)/Homer	YDGHTACAWTGTADC	0.01	-5.101	0.0154	92	0.0235	273.5	0.0172
Six4(Homeobox)/MCF7-SIX4-ChIP-Seq(Encode)/Homer	TGWAAYCTGABACCB	0.01	-5.031	0.0165	22	0.0056	44.6	0.0028
At1g25550(G2like)/colamp-At1g25550-DAP-Seq(GSE60143)/Homer	NAGATTCY	0.01	-4.981	0.0173	428	0.1092	1525.4	0.0959
Usf2(bHLH)/C2C12-Usf2-ChIP-Seq(GSE36030)/Homer	GTCACGTGGT	0.01	-4.944	0.0179	92	0.0235	275.9	0.0173
AT2G20110(CPP)/colamp-AT2G20110-DAP-Seq(GSE60143)/Homer	ATTYAAATHY	0.01	-4.944	0.0179	687	0.1753	2529.8	0.159
Six1(Homeobox)/Myoblast-Six1-ChIP-Chip(GSE20150)/Homer	GKVTCADRTTWC	0.01	-4.867	0.0193	90	0.023	269.9	0.017
SeqBias: polyC-repeat	CCCCCCCCCC	0.01	-4.866	0.0193	3548	0.9053	14195	0.892
ATHB33(ZFHD)/col-ATHB33-DAP-Seq(GSE60143)/Homer	NGTRATTAAK	0.01	-4.859	0.0193	871	0.2223	3254.1	0.2045
Nkx2.1(Homeobox)/LungAC-Nkx2.1-ChIP-Seq(GSE43252)/Homer	RSCACTYRAG	0.01	-4.823	0.02	847	0.2161	3161.6	0.1987
LBD19(LOBAS2)/colamp-LBD19-DAP-Seq(GSE60143)/Homer	CCKGAAWTTCMGGAW	0.01	-4.812	0.0201	598	0.1526	2187.7	0.1375
ANAC053(NAC)/colamp-ANAC053-DAP-Seq(GSE60143)/Homer	TDCTTGNNNNNCAAG	0.01	-4.795	0.0204	141	0.036	452.3	0.0284
HAT2(Homeobox)/colamp-HAT2-DAP-Seq(GSE60143)/Homer	CYAATSATTR	0.01	-4.722	0.0219	487	0.1243	1760.9	0.1107
p73(p53)/Trachea-p73-ChIP-Seq(PRJNA310161)/Homer	NRRRCAWGTCCDGRCATGYY	0.01	-4.691	0.0226	9	0.0023	11.9	0.0007
At2g41835(C2H2)/col-At2g41835-DAP-Seq(GSE60143)/Homer	TTTGAAAA	0.01	-4.649	0.0235	234	0.0597	798.1	0.0502
AtGRF6(GRF)/col-AtGRF6-DAP-Seq(GSE60143)/Homer	NTGTCAGADNNNNNN	0.01	-4.645	0.0235	327	0.0834	1149.3	0.0722
Oct4:Sox17(POU,Homeobox,HMG)/F9-Sox17-ChIP-Seq(GSE44553)/Homer	CCATTGTATGCAAAT	0.01	-4.626	0.0239	59	0.0151	165.7	0.0104
TATA-box/Drosophila-Promoters/Homer	CTATAAAAGCSV	0.01	-4.607	0.0243	50	0.0128	135.2	0.0085
AT4G18450(AP2EREBP)/col-AT4G18450-DAP-Seq(GSE60143)/Homer	ATGGCGGCKG	0.1	-4.589	0.0247	58	0.0148	162.8	0.0102
DMRT1(DM)/Testis-DMRT1-ChIP-Seq(GSE64892)/Homer	TWGHWACAWTGTWDC	0.1	-4.574	0.025	117	0.0299	369.7	0.0232
Tcf4(HMG)/Hct116-Tcf4-ChIP-Seq(SRA012054)/Homer	ASATCAAAGGVA	0.1	-4.534	0.026	151	0.0385	494	0.031
ERF73(AP2EREBP)/col-ERF73-DAP-Seq(GSE60143)/Homer	CCGCCGCC	0.1	-4.469	0.0276	95	0.0242	292.7	0.0184
PU.1:IRF8(ETS:IRF)/pDC-Irf8-ChIP-Seq(GSE66899)/Homer	GGAAGTGAAAST	0.1	-4.451	0.0281	42	0.0107	111	0.007
Tbet(T-box)/CD8-Tbet-ChIP-Seq(GSE33802)/Homer	AGGTGTGAAM	0.1	-4.436	0.0284	364	0.0929	1296.5	0.0815
AT2G33550(Trihelix)/colamp-AT2G33550-DAP-Seq(GSE60143)/Homer	TTTAAGGGCAYTTTT	0.1	-4.358	0.0306	860	0.2194	3233	0.2032
HSF21(HSF)/col-HSF21-DAP-Seq(GSE60143)/Homer	CTTCTAGAAGMTTYW	0.1	-4.337	0.0312	34	0.0087	85.2	0.0054
WRKY55(WRKY)/col-WRKY55-DAP-Seq(GSE60143)/Homer	NCGTTGACTT	0.1	-4.289	0.0327	404	0.1031	1454.7	0.0914
WRKY43(WRKY)/colamp-WRKY43-DAP-Seq(GSE60143)/Homer	NCGTTGACTTTT	0.1	-4.274	0.0331	130	0.0332	421.3	0.0265
AT5G63260(C3H)/col-AT5G63260-DAP-Seq(GSE60143)/Homer	RAAAAAGTRA	0.1	-4.256	0.0336	1022	0.2608	3878	0.2437
At3g60580(C2H2)/col-At3g60580-DAP-Seq(GSE60143)/Homer	WTTYTACT	0.1	-4.254	0.0336	1902	0.4853	7410.2	0.4657
Nkx2.5(Homeobox)/HL1-Nkx2.5.biotin-ChIP-Seq(GSE21529)/Homer	RRSCACTYAA	0.1	-4.219	0.0347	689	0.1758	2565.5	0.1612
AT1G47655(C2C2dof)/colamp-AT1G47655-DAP-Seq(GSE60143)/Homer	YHACTTTTTS	0.1	-4.21	0.0349	1489	0.3799	5746.2	0.3611
WRKY18(WRKY)/col-WRKY18-DAP-Seq(GSE60143)/Homer	NNNTTGACYWNNNNN	0.1	-4.2	0.0352	545	0.1391	2003.2	0.1259
ZNF382(Zf)/HEK293-ZNF382.GFP-ChIP-Seq(GSE58341)/Homer	GNCTGTASTRNTGBCTCHTT	0.1	-4.189	0.0355	12	0.0031	20.3	0.0013
USF1(bHLH)/GM12878-Usf1-ChIP-Seq(GSE32465)/Homer	SGTCACGTGR	0.1	-4.183	0.0356	105	0.0268	332.6	0.0209
Rfx1(HTH)/NPC-H3K4me1-ChIP-Seq(GSE16256)/Homer	KGTTGCCATGGCAA	0.1	-4.182	0.0356	33	0.0084	83.1	0.0052
Tcfcp2l1(CP2)/mES-Tcfcp2l1-ChIP-Seq(GSE11431)/Homer	NRAACCRGTTYRAACCRGYT	0.1	-4.147	0.0367	25	0.0064	58.3	0.0037
AGL15(MADS)/col-AGL15-DAP-Seq(GSE60143)/Homer	TTTCCHWATWDGGAA	0.1	-4.106	0.0382	62	0.0158	181.5	0.0114
SEP3(MADS)/Arabidoposis-Flower-Sep3-ChIP-Seq/Homer	CCAAAAAGGG	0.1	-4.101	0.0383	448	0.1143	1630.4	0.1025
BMYB(HTH)/Hela-BMYB-ChIP-Seq(GSE27030)/Homer	NHAACBGYYV	0.1	-4.087	0.0387	632	0.1613	2347.2	0.1475
WRKY65(WRKY)/colamp-WRKY65-DAP-Seq(GSE60143)/Homer	AWWWAGTCAACG	0.1	-3.997	0.0423	187	0.0477	637.3	0.04
RAR:RXR(NR),DR5/ES-RAR-ChIP-Seq(GSE56893)/Homer	RGGTCADNNAGAGGTCAV	0.1	-3.985	0.0427	5	0.0013	4.1	0.0003
ATHB6(Homeobox)/Arabidopsis-HB6-ChIP-Seq(GSE80564)/Homer	CAATNATTBN	0.1	-3.968	0.0433	461	0.1176	1685	0.1059
Tbx5(T-box)/HL1-Tbx5.biotin-ChIP-Seq(GSE21529)/Homer	AGGTGTCA	0.1	-3.936	0.0446	801	0.2044	3018.5	0.1897
Sox3(HMG)/NPC-Sox3-ChIP-Seq(GSE33059)/Homer	CCWTTGTY	0.1	-3.913	0.0456	575	0.1467	2131.6	0.134
LCL1(MYBrelated)/colamp-LCL1-DAP-Seq(GSE60143)/Homer	NAAAATATCTWHWWN	0.1	-3.896	0.0463	69	0.0176	208.8	0.0131
IBL1(bHLH)/Seedling-IBL1-ChIP-Seq(GSE51120)/Homer	CACGTGCC	0.1	-3.894	0.0463	375	0.0957	1355.9	0.0852
AGL16(MADS)/col-AGL16-DAP-Seq(GSE60143)/Homer	TWCCHWATWDGGAAA	0.1	-3.843	0.0485	34	0.0087	89.8	0.0056
Oct6(POU,Homeobox)/NPC-Pou3f1-ChIP-Seq(GSE35496)/Homer	WATGCAAATGAG	0.1	-3.82	0.0495	191	0.0487	656.6	0.0413
Srebp2(bHLH)/HepG2-Srebp2-ChIP-Seq(GSE31477)/Homer	CGGTCACSCCAC	0.1	-3.785	0.0512	28	0.0071	70.7	0.0044
TR4(NR),DR1/Hela-TR4-ChIP-Seq(GSE24685)/Homer	GAGGTCAAAGGTCA	0.1	-3.773	0.0517	20	0.0051	45.6	0.0029
NTM2(NAC)/col-NTM2-DAP-Seq(GSE60143)/Homer	CTTRTNNNAYAAGBH	0.1	-3.734	0.0536	153	0.039	516.3	0.0324
ARE(NR)/LNCAP-AR-ChIP-Seq(GSE27824)/Homer	RGRACASNSTGTYCYB	0.1	-3.698	0.0555	42	0.0107	117.4	0.0074
RARg(NR)/ES-RARg-ChIP-Seq(GSE30538)/Homer	AGGTCAAGGTCA	0.1	-3.689	0.0558	7	0.0018	9.4	0.0006
WRKY27(WRKY)/colamp-WRKY27-DAP-Seq(GSE60143)/Homer	NHGTTGACYTWD	0.1	-3.682	0.0561	347	0.0885	1255	0.0789
ANAC062(NAC)/colamp-ANAC062-DAP-Seq(GSE60143)/Homer	TACTTANTNWNYAAG	0.1	-3.659	0.0573	104	0.0265	337.8	0.0212
AT3G12130(C3H)/colamp-AT3G12130-DAP-Seq(GSE60143)/Homer	TMACTTTTTV	0.1	-3.567	0.0626	1001	0.2554	3829	0.2406
AT1G69570(C2C2dof)/col-AT1G69570-DAP-Seq(GSE60143)/Homer	WAAAAGTGHH	0.1	-3.527	0.0651	548	0.1398	2041	0.1283
ATHB13(Homeobox)/col-ATHB13-DAP-Seq(GSE60143)/Homer	CAATAATT	0.1	-3.521	0.0653	693	0.1768	2611.2	0.1641
IDD5(C2H2)/colamp-IDD5-DAP-Seq(GSE60143)/Homer	TTTTGTCTTTTTBTK	0.1	-3.516	0.0654	256	0.0653	910.5	0.0572
ZNF519(Zf)/HEK293-ZNF519.GFP-ChIP-Seq(GSE58341)/Homer	GAGSCCGAGC	0.1	-3.496	0.0666	22	0.0056	53.5	0.0034
ATHB15(HB)/col-ATHB15-DAP-Seq(GSE60143)/Homer	GYAATSATTA	0.1	-3.492	0.0668	204	0.0521	713	0.0448
O2(bZIP)/Corn-O2-ChIP-Seq(GSE63991)/Homer	GCTGACGTGGCA	0.1	-3.471	0.068	36	0.0092	99.9	0.0063
SVP(MADS)/col-SVP-DAP-Seq(GSE60143)/Homer	ANTTWCCHAATTTGG	0.1	-3.437	0.0702	252	0.0643	897.7	0.0564
GBF3(bZIP)/Arabidopsis-GBF3-ChIP-Seq(GSE80564)/Homer	TGCCACGTSAYC	0.1	-3.417	0.0715	114	0.0291	378.3	0.0238
IDD4(C2H2)/col-IDD4-DAP-Seq(GSE60143)/Homer	TTTGTCTTTWTB	0.1	-3.416	0.0715	353	0.0901	1286.1	0.0808
p53(p53)/Saos-p53-ChIP-Seq/Homer	RRCATGYCYRGRCATGYYYN	0.1	-3.414	0.0715	17	0.0043	38.1	0.0024
p53(p53)/Saos-p53-ChIP-Seq(GSE15780)/Homer	RRCATGYCYRGRCATGYYYN	0.1	-3.414	0.0715	17	0.0043	38.1	0.0024
ANAC096(NAC)/colamp-ANAC096-DAP-Seq(GSE60143)/Homer	TACTTGWNNNWCAAG	0.1	-3.4	0.0721	170	0.0434	587.9	0.0369
ANAC028(NAC)/col-ANAC028-DAP-Seq(GSE60143)/Homer	WRCTTGNNNNNCAAG	0.1	-3.318	0.0781	183	0.0467	638.7	0.0401
ERF5(AP2EREBP)/colamp-ERF5-DAP-Seq(GSE60143)/Homer	DCMGCCGCCA	0.1	-3.304	0.079	67	0.0171	209.5	0.0132
AT2G28810(C2C2dof)/colamp-AT2G28810-DAP-Seq(GSE60143)/Homer	VAAAAAGTWA	0.1	-3.277	0.081	930	0.2373	3562.1	0.2238
WRKY42(WRKY)/colamp-WRKY42-DAP-Seq(GSE60143)/Homer	NAAAGTCAACGN	0.1	-3.252	0.0828	118	0.0301	396.6	0.0249
FEA4(bZIP)/Corn-FEA4-ChIP-Seq(GSE61954)/Homer	TGACGTCACS	0.1	-3.23	0.0845	284	0.0725	1026.5	0.0645
PTF1(TCP)/colamp-PTF1-DAP-Seq(GSE60143)/Homer	RDDGGGACCACA	0.1	-3.226	0.0846	14	0.0036	30.8	0.0019
Srebp1a(bHLH)/HepG2-Srebp1a-ChIP-Seq(GSE31477)/Homer	RTCACSCCAY	0.1	-3.214	0.0855	52	0.0133	157.4	0.0099
WRKY71(WRKY)/col-WRKY71-DAP-Seq(GSE60143)/Homer	CKTTGACYWW	0.1	-3.213	0.0855	268	0.0684	965.3	0.0607
ATHB24(ZFHD)/colamp-ATHB24-DAP-Seq(GSE60143)/Homer	TAATTAAS	0.1	-3.207	0.0857	505	0.1289	1886.7	0.1186
MYNN(Zf)/HEK293-MYNN.eGFP-ChIP-Seq(Encode)/Homer	TTCAAAWTAAAAGTC	0.1	-3.19	0.087	126	0.0322	427.3	0.0268
ZSCAN22(Zf)/HEK293-ZSCAN22.GFP-ChIP-Seq(GSE58341)/Homer	SMCAGTCWGAKGGAGGAGGC	0.1	-3.181	0.0875	6	0.0015	8.4	0.0005
TCP20(TCP)/col-TCP20-DAP-Seq(GSE60143)/Homer	GGDCCCAC	0.1	-3.177	0.0878	43	0.011	126.9	0.008
ATHB20(Homeobox)/colamp-ATHB20-DAP-Seq(GSE60143)/Homer	CAATHATT	0.1	-3.154	0.0896	287	0.0732	1040.6	0.0654
IRF2(IRF)/Erythroblas-IRF2-ChIP-Seq(GSE36985)/Homer	GAAASYGAAASY	0.1	-3.136	0.091	30	0.0077	82.6	0.0052
ZNF692(Zf)/HEK293-ZNF692.GFP-ChIP-Seq(GSE58341)/Homer	GTGGGCCCCA	0.1	-3.136	0.091	19	0.0048	46.4	0.0029
Brn2(POU,Homeobox)/NPC-Brn2-ChIP-Seq(GSE35496)/Homer	ATGAATATTC	0.1	-3.136	0.091	52	0.0133	158.2	0.0099
At3g45610(C2C2dof)/col-At3g45610-DAP-Seq(GSE60143)/Homer	TWACTTTTTS	0.1	-3.13	0.091	665	0.1697	2519.2	0.1583
ANAC050(NAC)/colamp-ANAC050-DAP-Seq(GSE60143)/Homer	WNCTTGNNNNNCAAG	0.1	-3.113	0.0923	140	0.0357	481.2	0.0302
At5g62940(C2C2dof)/col-At5g62940-DAP-Seq(GSE60143)/Homer	WHWHHACTTTTT	0.1	-3.11	0.0924	1424	0.3634	5549.7	0.3488
PSE(SNAPc)/K562-mStart-Seq/Homer	WAVTCACCMTAASYDAAAAG	0.1	-3.107	0.0925	251	0.064	903.1	0.0568
ERF2(AP2EREBP)/colamp-ERF2-DAP-Seq(GSE60143)/Homer	GGCGGCTG	0.1	-3.08	0.0948	93	0.0237	307.4	0.0193
Eomes(T-box)/H9-Eomes-ChIP-Seq(GSE26097)/Homer	ATTAACACCT	0.1	-3.071	0.0955	755	0.1927	2878.2	0.1809
ANAC075(NAC)/col-ANAC075-DAP-Seq(GSE60143)/Homer	CTTSWWNWWSAAGYT	0.1	-3.061	0.0962	91	0.0232	300.7	0.0189
BZR1(BZR)/col-BZR1-DAP-Seq(GSE60143)/Homer	NNCRCACGTGCG	0.1	-3.058	0.0964	15	0.0038	34.3	0.0022
E2F6(E2F)/Hela-E2F6-ChIP-Seq(GSE31477)/Homer	GGCGGGAARN	0.1	-3.056	0.0964	74	0.0189	238.8	0.015
COG1(C2C2dof)/col-COG1-DAP-Seq(GSE60143)/Homer	DAAAAAGTGA	0.1	-3.016	0.1001	618	0.1577	2339.6	0.147
Adof1(C2C2dof)/col-Adof1-DAP-Seq(GSE60143)/Homer	NRWAAAGYDV	0.1	-2.989	0.1026	1172	0.2991	4545.2	0.2856
SGR5(C2H2)/colamp-SGR5-DAP-Seq(GSE60143)/Homer	TTTGTCTTTTTT	0.1	-2.979	0.1034	226	0.0577	811.7	0.051
MYB101(MYB)/colamp-MYB101-DAP-Seq(GSE60143)/Homer	TAACNRMY	0.1	-2.973	0.1038	925	0.236	3559.8	0.2237
ZNF675(Zf)/HEK293-ZNF675.GFP-ChIP-Seq(GSE58341)/Homer	ARGAGGMCAAAATGW	0.1	-2.97	0.1038	38	0.0097	111.5	0.007
PAX6(Paired,Homeobox)/Forebrain-Pax6-ChIP-Seq(GSE66961)/Homer	NGTGTTCAVTSAAGCGKAAA	0.1	-2.951	0.1057	28	0.0071	77.6	0.0049
GATA(Zf),IR4/iTreg-Gata3-ChIP-Seq(GSE20898)/Homer	NAGATWNBNATCTNN	0.1	-2.943	0.1063	51	0.013	157.3	0.0099
WRKY15(WRKY)/col-WRKY15-DAP-Seq(GSE60143)/Homer	VGTTGACTWW	0.1	-2.938	0.1066	355	0.0906	1311.9	0.0824
ZNF136(Zf)/HEK293-ZNF136.GFP-ChIP-Seq(GSE58341)/Homer	YTKGATAHAGTATTCTWGGTNGGCA	0.1	-2.882	0.1125	38	0.0097	112.1	0.007
AT1G23810(Orphan)/col-AT1G23810-DAP-Seq(GSE60143)/Homer	TTCTAGAAGSTTCTA	0.1	-2.864	0.1143	13	0.0033	29.3	0.0018
OCT:OCT(POU,Homeobox,IR1)/NPC-Brn2-ChIP-Seq(GSE35496)/Homer	ATGAATWATTCATGA	0.1	-2.857	0.1149	12	0.0031	26.7	0.0017
CTCF-SatelliteElement(Zf?)/CD4+-CTCF-ChIP-Seq(Barski_et_al.)/Homer	TGCAGTTCCMVNWRTGGCCA	0.1	-2.848	0.1157	6	0.0015	9.3	0.0006
Sox6(HMG)/Myotubes-Sox6-ChIP-Seq(GSE32627)/Homer	CCATTGTTNY	0.1	-2.844	0.1159	627	0.16	2383.6	0.1498
Oct2(POU,Homeobox)/Bcell-Oct2-ChIP-Seq(GSE21512)/Homer	ATATGCAAAT	0.1	-2.83	0.1173	134	0.0342	465.7	0.0293
TFE3(bHLH)/MEF-TFE3-ChIP-Seq(GSE75757)/Homer	GTCACGTGACYV	0.1	-2.826	0.1176	30	0.0077	85	0.0053
PAX5(Paired,Homeobox)/GM12878-PAX5-ChIP-Seq(GSE32465)/Homer	GCAGCCAAGCRTGACH	0.1	-2.779	0.123	70	0.0179	228.2	0.0143
BBX31(Orphan)/col-BBX31-DAP-Seq(GSE60143)/Homer	NAAAAAGTDA	0.1	-2.776	0.123	716	0.1827	2739.3	0.1721
At5g08330(TCP)/col-At5g08330-DAP-Seq(GSE60143)/Homer	GGRCCCAC	0.1	-2.743	0.1269	81	0.0207	269.5	0.0169
THRb(NR)/HepG2-THRb.Flag-ChIP-Seq(Encode)/Homer	GGTCACCTGAGGTCA	0.1	-2.743	0.1269	66	0.0168	214.4	0.0135
Sox15(HMG)/CPA-Sox15-ChIP-Seq(GSE62909)/Homer	RAACAATGGN	0.1	-2.704	0.1314	346	0.0883	1285.6	0.0808
ZNF669(Zf)/HEK293-ZNF669.GFP-ChIP-Seq(GSE58341)/Homer	GARTGGTCATCGCCC	0.1	-2.691	0.1329	18	0.0046	46	0.0029
dof24(C2C2dof)/col-dof24-DAP-Seq(GSE60143)/Homer	TWMCTTTTTG	0.1	-2.686	0.1333	792	0.2021	3046.8	0.1915
Klf4(Zf)/mES-Klf4-ChIP-Seq(GSE11431)/Homer	GCCACACCCA	0.1	-2.684	0.1333	50	0.0128	157.1	0.0099
Unknown1(NR/Ini-like)/Drosophila-Promoters/Homer	MYGGTCACACTG	0.1	-2.677	0.1339	41	0.0105	125.5	0.0079
AT1G76880(Trihelix)/col-AT1G76880-DAP-Seq(GSE60143)/Homer	ACGGTAAAAW	0.1	-2.653	0.1369	171	0.0436	610.4	0.0384
WRKY29(WRKY)/colamp-WRKY29-DAP-Seq(GSE60143)/Homer	MGTTGACTTT	0.1	-2.639	0.1386	386	0.0985	1444.7	0.0908
ZNF322(Zf)/HEK293-ZNF322.GFP-ChIP-Seq(GSE58341)/Homer	GAGCCTGGTACTGWGCCTGR	0.1	-2.638	0.1386	20	0.0051	53	0.0033
GRHL2(CP2)/HBE-GRHL2-ChIP-Seq(GSE46194)/Homer	AAACYKGTTWDACMRGTTTB	0.1	-2.593	0.1446	91	0.0232	309.9	0.0195
ESE1(AP2EREBP)/col-ESE1-DAP-Seq(GSE60143)/Homer	GGCGGCGG	0.1	-2.577	0.1467	96	0.0245	328.8	0.0207
HAT1(Homeobox)/col-HAT1-DAP-Seq(GSE60143)/Homer	SCAATCATTGNN	0.1	-2.576	0.1467	108	0.0276	373.4	0.0235
ANAC020(NAC)/col-ANAC020-DAP-Seq(GSE60143)/Homer	DVCKTGHNNNDCAAG	0.1	-2.522	0.1542	158	0.0403	564.5	0.0355
AT3G57600(AP2EREBP)/col-AT3G57600-DAP-Seq(GSE60143)/Homer	GGCGGTGG	0.1	-2.519	0.1544	105	0.0268	363.4	0.0228
ERF1(AP2EREBP)/colamp-ERF1-DAP-Seq(GSE60143)/Homer	GGCGGCTR	0.1	-2.476	0.1609	85	0.0217	289.2	0.0182
AT5G66940(C2C2dof)/col-AT5G66940-DAP-Seq(GSE60143)/Homer	NNHACTTTWT	0.1	-2.463	0.1627	932	0.2378	3618.3	0.2274
MYB30(MYB)/colamp-MYB30-DAP-Seq(GSE60143)/Homer	AGGTAGTTGG	0.1	-2.403	0.1724	327	0.0834	1223.1	0.0769
LBD18(LOBAS2)/colamp-LBD18-DAP-Seq(GSE60143)/Homer	CKGAWWTTCHGS	0.1	-2.402	0.1724	951	0.2427	3698.6	0.2324
ANAC057(NAC)/colamp-ANAC057-DAP-Seq(GSE60143)/Homer	DVCKTGNNNNNCAMG	0.1	-2.393	0.1734	195	0.0498	710.6	0.0447
TRP2(MYBrelated)/colamp-TRP2-DAP-Seq(GSE60143)/Homer	TAAACCCT	0.1	-2.39	0.1736	51	0.013	165.4	0.0104
GFY-Staf(?,Zf)/Promoter/Homer	RACTACAATTCCCAGAAKGC	0.1	-2.354	0.1797	5	0.0013	8.3	0.0005
At1g69690(TCP)/colamp-At1g69690-DAP-Seq(GSE60143)/Homer	NHGTGGGGCCCACHW	0.1	-2.319	0.1858	29	0.0074	87.2	0.0055
CRC(C2C2YABBY)/col-CRC-DAP-Seq(GSE60143)/Homer	TWATSATA	0.1	-2.31	0.187	766	0.1955	2965.1	0.1863
LMI1(HB)/colamp-LMI1-DAP-Seq(GSE60143)/Homer	AATTATTG	1	-2.302	0.1881	434	0.1107	1648.8	0.1036
Tbx21(T-box)/GM12878-TBX21-ChIP-Seq(Encode)/Homer	AGGTGTGAAA	1	-2.287	0.1907	302	0.0771	1130	0.071
HSFB4(HSF)/col-HSFB4-DAP-Seq(GSE60143)/Homer	TTCTAGAAGCTTCTA	1	-2.283	0.191	9	0.0023	20.1	0.0013
WRKY26(WRKY)/colamp-WRKY26-DAP-Seq(GSE60143)/Homer	CGTTGACTWDKN	1	-2.28	0.1912	158	0.0403	571.6	0.0359
Brachyury(T-box)/Mesoendoderm-Brachyury-ChIP-exo(GSE54963)/Homer	ANTTMRCASBNNNGTGYKAAN	1	-2.273	0.1921	86	0.0219	297.8	0.0187
TOD6?/SacCer-Promoters/Homer	GCGATGAGMT	1	-2.262	0.194	40	0.0102	127.1	0.008
At3g04030(G2like)/col-At3g04030-DAP-Seq(GSE60143)/Homer	DRGAATCT	1	-2.217	0.2025	385	0.0982	1459.2	0.0917
Pax7(Paired,Homeobox),long/Myoblast-Pax7-ChIP-Seq(GSE25064)/Homer	TAATCHGATTAC	1	-2.207	0.2041	18	0.0046	50.4	0.0032
WRKY21(WRKY)/colamp-WRKY21-DAP-Seq(GSE60143)/Homer	DCGTTGACTTTT	1	-2.159	0.2138	36	0.0092	114.4	0.0072
EKLF(Zf)/Erythrocyte-Klf1-ChIP-Seq(GSE20478)/Homer	NWGGGTGTGGCY	1	-2.151	0.2151	29	0.0074	89.9	0.0056
AT2G28920(ND)/col-AT2G28920-DAP-Seq(GSE60143)/Homer	WAGATATTTWTW	1	-2.078	0.2311	126	0.0322	454.4	0.0286
AT1G10720(BSD)/col-AT1G10720-DAP-Seq(GSE60143)/Homer	TTCTAGAAKCTTCTA	1	-2.068	0.2329	7	0.0018	15.7	0.001
GFY(?)/Promoter/Homer	ACTACAATTCCC	1	-2.067	0.2329	12	0.0031	31.4	0.002
E2F3(E2F)/MEF-E2F3-ChIP-Seq(GSE71376)/Homer	BTKGGCGGGAAA	1	-2.026	0.242	89	0.0227	314.2	0.0197
SOC1(MADS)/Seedling-SOC1-ChIP-Seq(GSE45846)/Homer	TWCCAWWTWTGG	1	-2.02	0.2429	144	0.0367	526	0.0331
AGL25(MADS)/colamp-AGL25-DAP-Seq(GSE60143)/Homer	TTTCCATWTWTGGAA	1	-2.005	0.2461	16	0.0041	45.1	0.0028
RORa(NR)/Liver-Rora-ChIP-Seq(GSE101115)/Homer	AAWCTAGGTCARDNN	1	-1.995	0.2481	37	0.0094	120.4	0.0076
PLT1(AP2EREBP)/colamp-PLT1-DAP-Seq(GSE60143)/Homer	GCACGAWTYCCGAGG	1	-1.944	0.2605	19	0.0048	56.3	0.0035
dof45(C2C2dof)/col-dof45-DAP-Seq(GSE60143)/Homer	NVAWAAAGTN	1	-1.923	0.2657	1154	0.2945	4548.5	0.2858
AT1G49560(G2like)/colamp-AT1G49560-DAP-Seq(GSE60143)/Homer	GAWTCTNWDA	1	-1.918	0.2664	542	0.1383	2097.9	0.1318
At1g72010(TCP)/colamp-At1g72010-DAP-Seq(GSE60143)/Homer	GGDCCCAC	1	-1.917	0.2664	55	0.014	188.6	0.0119
Otx2(Homeobox)/EpiLC-Otx2-ChIP-Seq(GSE56098)/Homer	NYTAATCCYB	1	-1.903	0.2696	336	0.0857	1281.8	0.0806
Tbr1(T-box)/Cortex-Tbr1-ChIP-Seq(GSE71384)/Homer	AAGGTGTKAA	1	-1.875	0.2767	525	0.134	2032.5	0.1277
At4g01280(MYBrelated)/colamp-At4g01280-DAP-Seq(GSE60143)/Homer	AAATATCT	1	-1.867	0.2783	249	0.0635	940.6	0.0591
dof43(C2C2dof)/colamp-dof43-DAP-Seq(GSE60143)/Homer	NAAAAAGTDA	1	-1.851	0.2824	645	0.1646	2512.4	0.1579
E-box(bHLH)/Promoter/Homer	SSGGTCACGTGA	1	-1.848	0.2825	15	0.0038	43.5	0.0027
NRF1(NRF)/MCF7-NRF1-ChIP-Seq(Unpublished)/Homer	CTGCGCATGCGC	1	-1.844	0.2832	10	0.0026	26.3	0.0017
WRKY24(WRKY)/colamp-WRKY24-DAP-Seq(GSE60143)/Homer	CGTTGACTWW	1	-1.842	0.2833	298	0.076	1134.8	0.0713
PBX1(Homeobox)/MCF7-PBX1-ChIP-Seq(GSE28007)/Homer	GSCTGTCACTCA	1	-1.812	0.2914	12	0.0031	34	0.0021
AGL63(MADS)/col-AGL63-DAP-Seq(GSE60143)/Homer	TTCCAAWWWTGG	1	-1.808	0.2919	330	0.0842	1262.1	0.0793
WRKY75(WRKY)/col-WRKY75-DAP-Seq(GSE60143)/Homer	CGTTGACTWW	1	-1.804	0.2927	335	0.0855	1282.5	0.0806
LEF1(HMG)/H1-LEF1-ChIP-Seq(GSE64758)/Homer	CCTTTGATST	1	-1.801	0.293	233	0.0595	880.7	0.0553
Brn1(POU,Homeobox)/NPC-Brn1-ChIP-Seq(GSE35496)/Homer	TATGCWAATBAV	1	-1.798	0.2935	137	0.035	505.3	0.0318
ATHB23(ZFHD)/col-ATHB23-DAP-Seq(GSE60143)/Homer	HTAATTARNN	1	-1.782	0.2976	592	0.1511	2305.8	0.1449
Rfx5(HTH)/GM12878-Rfx5-ChIP-Seq(GSE31477)/Homer	SCCTAGCAACAG	1	-1.779	0.2979	63	0.0161	221.2	0.0139
TCP3(TCP)/colamp-TCP3-DAP-Seq(GSE60143)/Homer	WGTGGTCCCAAHWWW	1	-1.775	0.2986	50	0.0128	172.4	0.0108
ANAC058(NAC)/col-ANAC058-DAP-Seq(GSE60143)/Homer	TWCTTGTDNNACAAG	1	-1.771	0.2991	154	0.0393	572.2	0.036
OBP4(C2C2dof)/col-OBP4-DAP-Seq(GSE60143)/Homer	WTTHACTTTTTB	1	-1.749	0.3054	643	0.1641	2511.5	0.1578
Replumless(BLH)/Arabidopsis-RPL.GFP-ChIP-Seq(GSE78727)/Homer	HGTCWHATCA	1	-1.725	0.3123	365	0.0931	1406	0.0884
WRKY33(WRKY)/col-WRKY33-DAP-Seq(GSE60143)/Homer	CGTTGACYAW	1	-1.705	0.318	253	0.0646	963.5	0.0605
WRKY8(WRKY)/colamp-WRKY8-DAP-Seq(GSE60143)/Homer	CGTTGACTTT	1	-1.68	0.3253	41	0.0105	140.4	0.0088
MYB116(MYB)/colamp-MYB116-DAP-Seq(GSE60143)/Homer	AGTTAGGCAN	1	-1.67	0.328	246	0.0628	937.6	0.0589
MYB94(MYB)/col-MYB94-DAP-Seq(GSE60143)/Homer	WGGTRGTTGGKA	1	-1.644	0.336	103	0.0263	378.8	0.0238
At1g14580(C2H2)/colamp-At1g14580-DAP-Seq(GSE60143)/Homer	CASAAAAMGACAAAA	1	-1.644	0.336	58	0.0148	205.4	0.0129
ANAC017(NAC)/colamp-ANAC017-DAP-Seq(GSE60143)/Homer	TMCTTGNNNNNCAAG	1	-1.641	0.3361	20	0.0051	63.6	0.004
bZIP42(bZIP)/colamp-bZIP42-DAP-Seq(GSE60143)/Homer	GCCACGTCAGCA	1	-1.621	0.3408	1	0.0003	0.6	0
ZFP3(Zf)/HEK293-ZFP3.GFP-ChIP-Seq(GSE58341)/Homer	GGGTTTTGAAGGATGARTAGGAGTT	1	-1.621	0.3408	1	0.0003	0.2	0
EBNA1(EBV-virus)/Raji-EBNA1-ChIP-Seq(GSE30709)/Homer	GGYAGCAYDTGCTDCCCNNN	1	-1.621	0.3408	1	0.0003	0.7	0
AGL6(MADS)/col-AGL6-DAP-Seq(GSE60143)/Homer	TTWCCWWAWWDGGWA	1	-1.608	0.3449	47	0.012	164.2	0.0103
ATHB34(ZFHD)/colamp-ATHB34-DAP-Seq(GSE60143)/Homer	TRATTARS	1	-1.596	0.3483	519	0.1324	2027	0.1274
AT5G02460(C2C2dof)/col-AT5G02460-DAP-Seq(GSE60143)/Homer	CHCCTTTT	1	-1.578	0.3539	795	0.2029	3133.5	0.1969
VND3(NAC)/colamp-VND3-DAP-Seq(GSE60143)/Homer	TRCTTGWDNHWCAAG	1	-1.54	0.3672	176	0.0449	667.2	0.0419
bZIP3(bZIP)/col-bZIP3-DAP-Seq(GSE60143)/Homer	DWKNHSACGTGGCAD	1	-1.513	0.3764	136	0.0347	511.2	0.0321
AIL7(AP2EREBP)/colamp-AIL7-DAP-Seq(GSE60143)/Homer	KCACRAWTYYCGAGG	1	-1.509	0.3773	126	0.0322	472.7	0.0297
RORgt(NR)/EL4-RORgt.Flag-ChIP-Seq(GSE56019)/Homer	AAYTAGGTCA	1	-1.503	0.3783	38	0.0097	132.9	0.0084
RORgt(NR)/EL4-RORgt.Flag-ChIP-Seq(GSE56019)/Homer	AAYTAGGTCA	1	-1.503	0.3783	38	0.0097	132.9	0.0084
ATHB5(HB)/colamp-ATHB5-DAP-Seq(GSE60143)/Homer	AATGATTG	1	-1.47	0.3904	569	0.1452	2235.1	0.1405
SND3(NAC)/col-SND3-DAP-Seq(GSE60143)/Homer	CTTNHNNNDNAAGNH	1	-1.466	0.3912	197	0.0503	753.9	0.0474
WRKY22(WRKY)/colamp-WRKY22-DAP-Seq(GSE60143)/Homer	WWAAAGTCAACK	1	-1.453	0.3958	210	0.0536	805.7	0.0506
WRKY14(WRKY)/colamp-WRKY14-DAP-Seq(GSE60143)/Homer	NCGTTGACTTTN	1	-1.451	0.3958	172	0.0439	655.8	0.0412
Unknown4/Arabidopsis-Promoters/Homer	CKTCKTCTTY	1	-1.449	0.3958	192	0.049	734.3	0.0461
AT1G24250(Orphan)/col-AT1G24250-DAP-Seq(GSE60143)/Homer	KTDGTTGGTDGTTGG	1	-1.418	0.4075	117	0.0299	440.1	0.0277
GT1(Trihelix)/col-GT1-DAP-Seq(GSE60143)/Homer	TTAACCATGGTTAAD	1	-1.417	0.4075	7	0.0018	19.1	0.0012
LXRE(NR),DR4/RAW-LXRb.biotin-ChIP-Seq(GSE21512)/Homer	RGGTTACTANAGGTCA	1	-1.414	0.4078	9	0.0023	26.8	0.0017
T1ISRE(IRF)/ThioMac-Ifnb-Expression/Homer	ACTTTCGTTTCT	1	-1.405	0.4107	4	0.001	9.3	0.0006
ZNF652/HepG2-ZNF652.Flag-ChIP-Seq(Encode)/Homer	TTAACCCTTTVNKKN	1	-1.389	0.4165	105	0.0268	395	0.0248
Sox4(HMG)/proB-Sox4-ChIP-Seq(GSE50066)/Homer	YCTTTGTTCC	1	-1.379	0.4202	226	0.0577	872.3	0.0548
SFP1/SacCer-Promoters/Homer	DDAAAAATTTTY	1	-1.36	0.4275	37	0.0094	131.4	0.0083
Cbf1(bHLH)/Yeast-Cbf1-ChIP-Seq(GSE29506)/Homer	TCACGTGAYH	1	-1.36	0.4275	73	0.0186	270.3	0.017
ATHB18(Homeobox)/colamp-ATHB18-DAP-Seq(GSE60143)/Homer	YCAATSATTG	1	-1.32	0.4433	111	0.0283	420.6	0.0264
At2g45680(TCP)/colamp-At2g45680-DAP-Seq(GSE60143)/Homer	GTGGGNCCCACNDND	1	-1.304	0.45	9	0.0023	27.9	0.0018
GSC(Homeobox)/FrogEmbryos-GSC-ChIP-Seq(DRA000576)/Homer	RGGATTAR	1	-1.3	0.451	557	0.1421	2200.7	0.1383
TGA9(bZIP)/colamp-TGA9-DAP-Seq(GSE60143)/Homer	VTGACGTC	1	-1.266	0.4658	410	0.1046	1613.2	0.1014
WRKY25(WRKY)/colamp-WRKY25-DAP-Seq(GSE60143)/Homer	NNNNHRGTCAAMNNN	1	-1.237	0.4785	402	0.1026	1583.1	0.0995
ZKSCAN1(Zf)/HepG2-ZKSCAN1-ChIP-Seq(Encode)/Homer	GCACAYAGTAGGKCY	1	-1.226	0.4832	4	0.001	10.1	0.0006
REM19(REM)/colamp-REM19-DAP-Seq(GSE60143)/Homer	AAAAAAAA	1	-1.209	0.4905	228	0.0582	889.2	0.0559
ZNF264(Zf)/HEK293-ZNF264.GFP-ChIP-Seq(GSE58341)/Homer	RGGGCACTAACY	1	-1.194	0.497	162	0.0413	627.3	0.0394
VND6(NAC)/col-VND6-DAP-Seq(GSE60143)/Homer	DCTTNHTTTTYAMGY	1	-1.186	0.5	273	0.0697	1070.8	0.0673
At4g18890(BZR)/col-At4g18890-DAP-Seq(GSE60143)/Homer	NDBRCACGTGYR	1	-1.185	0.5	28	0.0071	100.4	0.0063
PIF7(bHLH)/col-PIF7-DAP-Seq(GSE60143)/Homer	CCACGTGGNH	1	-1.185	0.5	28	0.0071	100.6	0.0063
PLT3(AP2EREBP)/col-PLT3-DAP-Seq(GSE60143)/Homer	GCACGNWTHYCGAGG	1	-1.184	0.5	13	0.0033	43.4	0.0027
Hnf1(Homeobox)/Liver-Foxa2-Chip-Seq(GSE25694)/Homer	GGTTAAWCATTAA	1	-1.175	0.5025	83	0.0212	315	0.0198
ATY13(MYB)/col-ATY13-DAP-Seq(GSE60143)/Homer	YYYAACYRHH	1	-1.163	0.5075	1234	0.3149	4944.6	0.3107
OCT:OCT(POU,Homeobox)/NPC-OCT6-ChIP-Seq(GSE43916)/Homer	YATGCATATRCATRT	1	-1.148	0.5141	20	0.0051	70.5	0.0044
WRKY3(WRKY)/col-WRKY3-DAP-Seq(GSE60143)/Homer	NCKTTGACYDDN	1	-1.141	0.517	205	0.0523	801.5	0.0504
IDD2(C2H2)/colamp-IDD2-DAP-Seq(GSE60143)/Homer	HAVAAAAMGACAAAA	1	-1.137	0.5184	45	0.0115	167.8	0.0105
Sox2(HMG)/mES-Sox2-ChIP-Seq(GSE11431)/Homer	BCCATTGTTC	1	-1.122	0.5253	258	0.0658	1014.8	0.0638
ANAC070(NAC)/colamp-ANAC070-DAP-Seq(GSE60143)/Homer	CTTRHDNHNBAAGHW	1	-1.107	0.5326	359	0.0916	1420.2	0.0892
Sox17(HMG)/Endoderm-Sox17-ChIP-Seq(GSE61475)/Homer	CCATTGTTYB	1	-1.106	0.5326	249	0.0635	979.7	0.0616
ZBTB12(Zf)/HEK293-ZBTB12.GFP-ChIP-Seq(GSE58341)/Homer	NGNTCTAGAACCNGV	1	-1.074	0.5483	73	0.0186	279.7	0.0176
At3g12730(G2like)/colamp-At3g12730-DAP-Seq(GSE60143)/Homer	AAGATTCT	1	-1.071	0.5492	634	0.1618	2530.8	0.159
AT1G19040(NAC)/col-AT1G19040-DAP-Seq(GSE60143)/Homer	CTTGNDNHNCAAGYW	1	-1.048	0.5607	18	0.0046	64.1	0.004
BAM8(BES1)/col-BAM8-DAP-Seq(GSE60143)/Homer	NNWSACACGTGTSWN	1	-1.033	0.5683	29	0.0074	107.4	0.0067
CUC2(NAC)/colamp-CUC2-DAP-Seq(GSE60143)/Homer	TRCKTGTNNNWCAMG	1	-1.033	0.5683	88	0.0225	340.5	0.0214
Ronin(THAP)/ES-Thap11-ChIP-Seq(GSE51522)/Homer	RACTACAACTCCCAGVAKGC	1	-1.032	0.5683	1	0.0003	1.3	0.0001
bZIP44(bZIP)/colamp-bZIP44-DAP-Seq(GSE60143)/Homer	NDTGCCACGTCAGCH	1	-1.022	0.5721	5	0.0013	15.4	0.001
GRE(NR),IR3/A549-GR-ChIP-Seq(GSE32465)/Homer	NRGVACABNVTGTYCY	1	-1.014	0.5755	23	0.0059	84.2	0.0053
TGA10(bZIP)/colamp-TGA10-DAP-Seq(GSE60143)/Homer	ATGACGTC	1	-1.002	0.5818	199	0.0508	785.6	0.0494
STOP1(C2H2)/colamp-STOP1-DAP-Seq(GSE60143)/Homer	DTATCTGGKGRAGGT	1	-0.988	0.589	76	0.0194	294.1	0.0185
AGL13(MADS)/col-AGL13-DAP-Seq(GSE60143)/Homer	TWCCAWWTWTGGWAA	1	-0.9843	0.5902	19	0.0048	69.9	0.0044
WRKY47(WRKY)/colamp-WRKY47-DAP-Seq(GSE60143)/Homer	WAAGTCAACGBT	1	-0.9831	0.5902	86	0.0219	334.6	0.021
OCT:OCT(POU,Homeobox)/NPC-Brn1-ChIP-Seq(GSE35496)/Homer	ATGAATATTCATGAG	1	-0.9817	0.5902	3	0.0008	8	0.0005
GFX(?)/Promoter/Homer	ATTCTCGCGAGA	1	-0.9817	0.5902	3	0.0008	8.1	0.0005
HSFB3(HSF)/colamp-HSFB3-DAP-Seq(GSE60143)/Homer	TTCTAGAAGMTTHTW	1	-0.9787	0.5902	20	0.0051	73.4	0.0046
ANAC045(NAC)/col-ANAC045-DAP-Seq(GSE60143)/Homer	DNCKTVNNNNNNAMG	1	-0.9761	0.5903	456	0.1164	1821	0.1144
WRKY50(WRKY)/col-WRKY50-DAP-Seq(GSE60143)/Homer	NNTTGACTWNNGNNN	1	-0.965	0.5959	326	0.0832	1298.4	0.0816
AT3G52440(C2C2dof)/colamp-AT3G52440-DAP-Seq(GSE60143)/Homer	DTHACTTTTT	1	-0.9371	0.6117	1015	0.259	4085.7	0.2568
ERF9(AP2EREBP)/colamp-ERF9-DAP-Seq(GSE60143)/Homer	AWATGGCGGCGG	1	-0.9371	0.6117	33	0.0084	125.5	0.0079
E2F7(E2F)/Hela-E2F7-ChIP-Seq(GSE32673)/Homer	VDTTTCCCGCCA	1	-0.9234	0.6182	21	0.0054	78.2	0.0049
HAT5(Homeobox)/colamp-HAT5-DAP-Seq(GSE60143)/Homer	DCAATWATTG	1	-0.9104	0.6253	89	0.0227	349.4	0.022
Pho4(bHLH)/Yeast-Pho4-ChIP-Seq(GSE29506)/Homer	AAGCACGTGBGD	1	-0.9099	0.6253	26	0.0066	98.7	0.0062
WRKY20(WRKY)/col-WRKY20-DAP-Seq(GSE60143)/Homer	CKTTGACYWD	1	-0.9046	0.627	236	0.0602	940.2	0.0591
X-box(HTH)/NPC-H3K4me1-ChIP-Seq(GSE16256)/Homer	GGTTGCCATGGCAA	1	-0.8894	0.6356	16	0.0041	59.9	0.0038
HAP3(CCAATHAP3)/col-HAP3-DAP-Seq(GSE60143)/Homer	TGATGGAW	1	-0.8878	0.6356	91	0.0232	358.1	0.0225
EIN3(EIL)/col-EIN3-DAP-Seq(GSE60143)/Homer	ARATTCAATGWATYT	1	-0.8877	0.6356	48	0.0122	186.2	0.0117
ERF105(AP2EREBP)/colamp-ERF105-DAP-Seq(GSE60143)/Homer	TGGCGGCT	1	-0.8822	0.6371	181	0.0462	720.2	0.0453
ANAC083(NAC)/col-ANAC083-DAP-Seq(GSE60143)/Homer	CKTRWNNNWYAMGTA	1	-0.8586	0.6513	228	0.0582	911.3	0.0573
M1BP(Zf)/S2R+-M1BP-ChIP-Seq(GSE49842)/Homer	CAGTGTGACCGT	1	-0.8577	0.6513	42	0.0107	163.9	0.0103
ANAC092(NAC)/colamp-ANAC092-DAP-Seq(GSE60143)/Homer	WRCKTGWNNNWCAMG	1	-0.7917	0.6942	107	0.0273	427.9	0.0269
SMB(NAC)/colamp-SMB-DAP-Seq(GSE60143)/Homer	CTTVNNNNDBAAGHW	1	-0.7711	0.7076	239	0.061	962.6	0.0605
LHY1(MYBrelated)/col-LHY1-DAP-Seq(GSE60143)/Homer	AAATATCT	1	-0.7504	0.7201	166	0.0424	668	0.042
EPR1(MYBrelated)/colamp-EPR1-DAP-Seq(GSE60143)/Homer	AAATATCT	1	-0.7504	0.7201	166	0.0424	668	0.042
SND2(NAC)/colamp-SND2-DAP-Seq(GSE60143)/Homer	CTTVWNNNWBAAGNW	1	-0.7367	0.7289	128	0.0327	515.5	0.0324
YY1(Zf)/Promoter/Homer	CAAGATGGCGGC	1	-0.718	0.7414	5	0.0013	18.9	0.0012
E2F1(E2F)/Hela-E2F1-ChIP-Seq(GSE22478)/Homer	CWGGCGGGAA	1	-0.6976	0.7556	36	0.0092	144.7	0.0091
Pho2(bHLH)/Yeast-Pho2-ChIP-Seq(GSE29506)/Homer	CCCACGTGCT	1	-0.663	0.781	61	0.0156	247.8	0.0156
Dlx3(Homeobox)/Kerainocytes-Dlx3-ChIP-Seq(GSE89884)/Homer	NDGTAATTAC	1	-0.6344	0.8023	421	0.1074	1714.9	0.1078
WIP5(C2H2)/colamp-WIP5-DAP-Seq(GSE60143)/Homer	TDTTCTCMAGGT	1	-0.6341	0.8023	217	0.0554	884.2	0.0556
TCFL2(HMG)/K562-TCF7L2-ChIP-Seq(GSE29196)/Homer	ACWTCAAAGG	1	-0.6277	0.8052	21	0.0054	85.4	0.0054
VND2(NAC)/col-VND2-DAP-Seq(GSE60143)/Homer	DNCKTNNNNNNNAAG	1	-0.6253	0.806	234	0.0597	955	0.06
PUCHI(AP2EREBP)/colamp-PUCHI-DAP-Seq(GSE60143)/Homer	GCGCCGTY	1	-0.6177	0.8109	95	0.0242	388.7	0.0244
ATHB6(Homeobox)/col-ATHB6-DAP-Seq(GSE60143)/Homer	AATGATTG	1	-0.6133	0.8132	738	0.1883	3006.7	0.1889
WRKY45(WRKY)/col-WRKY45-DAP-Seq(GSE60143)/Homer	HNNNKTTGACTWWNH	1	-0.6025	0.8208	156	0.0398	638.1	0.0401
TCP16(TCP)/colamp-TCP16-DAP-Seq(GSE60143)/Homer	GTGGDCCYNNNNNNN	1	-0.6013	0.8208	62	0.0158	254.5	0.016
TCP1(TCP)/col-TCP1-DAP-Seq(GSE60143)/Homer	GGGGGCCCMMCN	1	-0.5982	0.8218	31	0.0079	127.5	0.008
NUC(C2H2)/col-NUC-DAP-Seq(GSE60143)/Homer	HAVAAAACGACAAAA	1	-0.5703	0.8437	31	0.0079	129	0.0081
ZNF41(Zf)/HEK293-ZNF41.GFP-ChIP-Seq(GSE58341)/Homer	CCTCATGGTGYCYTWYTCCCTTGTG	1	-0.5663	0.8458	5	0.0013	20.2	0.0013
GATA3(Zf),DR4/iTreg-Gata3-ChIP-Seq(GSE20898)/Homer	AGATGKDGAGATAAG	1	-0.5575	0.852	35	0.0089	146	0.0092
Unknown1/Arabidopsis-Promoters/Homer	RGGGTAWWWTHGTAA	1	-0.5424	0.8636	24	0.0061	100.8	0.0063
TGA6(bZIP)/colamp-TGA6-DAP-Seq(GSE60143)/Homer	TGACGTCABC	1	-0.54	0.8644	177	0.0452	729.6	0.0458
ZNF165(Zf)/WHIM12-ZNF165-ChIP-Seq(GSE65937)/Homer	AAGGKGRCGCAGGCA	1	-0.5399	0.8644	12	0.0031	50.6	0.0032
WRKY7(WRKY)/colamp-WRKY7-DAP-Seq(GSE60143)/Homer	AAAAGTCAACGSHWD	1	-0.5353	0.8645	1	0.0003	3.6	0.0002
DEL1(E2FDP)/colamp-DEL1-DAP-Seq(GSE60143)/Homer	TTCCCGCCAA	1	-0.5353	0.8645	1	0.0003	3.4	0.0002
Tcf7(HMG)/GM12878-TCF7-ChIP-Seq(Encode)/Homer	CTTTGATGTGSB	1	-0.5327	0.8655	101	0.0258	418.5	0.0263
MYB70(MYB)/col-MYB70-DAP-Seq(GSE60143)/Homer	WTAACNGTTA	1	-0.527	0.8691	768	0.196	3143	0.1975
CRF4(AP2EREBP)/colamp-CRF4-DAP-Seq(GSE60143)/Homer	CGCCGCCA	1	-0.5263	0.8691	71	0.0181	295.3	0.0186
NST1(NAC)/colamp-NST1-DAP-Seq(GSE60143)/Homer	WRCTTRWWNWWYAAG	1	-0.5252	0.8691	271	0.0692	1115.8	0.0701
ATHB53(HB)/col-ATHB53-DAP-Seq(GSE60143)/Homer	CAATAATT	1	-0.5247	0.8691	293	0.0748	1205.8	0.0758
RORg(NR)/Liver-Rorc-ChIP-Seq(GSE101115)/Homer	WAABTAGGTCAV	1	-0.5229	0.8691	26	0.0066	109.1	0.0069
BIM3(bHLH)/col-BIM3-DAP-Seq(GSE60143)/Homer	TWVTCACGTGAB	1	-0.5229	0.8691	26	0.0066	109.6	0.0069
ATHB25(ZFHD)/colamp-ATHB25-DAP-Seq(GSE60143)/Homer	TAATTAVB	1	-0.5164	0.8704	703	0.1794	2879.3	0.1809
ERF13(AP2EREBP)/colamp-ERF13-DAP-Seq(GSE60143)/Homer	TYAGCCGCCATT	1	-0.5133	0.8719	163	0.0416	674.5	0.0424
AT3G58630(Trihelix)/col-AT3G58630-DAP-Seq(GSE60143)/Homer	TCTCCGGCGA	1	-0.4907	0.8905	25	0.0064	106.2	0.0067
CArG(MADS)/PUER-Srf-ChIP-Seq(Sullivan_et_al.)/Homer	CCATATATGGNM	1	-0.4632	0.9139	86	0.0219	361.4	0.0227
ANAC071(NAC)/col-ANAC071-DAP-Seq(GSE60143)/Homer	DNCKTNDNNNHNAAG	1	-0.4565	0.9187	214	0.0546	889.5	0.0559
At1g76110(ARID)/colamp-At1g76110-DAP-Seq(GSE60143)/Homer	ATTTAATG	1	-0.4561	0.9187	394	0.1005	1627.5	0.1023
MYB96(MYB)/colamp-MYB96-DAP-Seq(GSE60143)/Homer	WGGTRGTTGG	1	-0.4506	0.9215	264	0.0674	1095	0.0688
EFL-1(E2F)/cElegans-L1-EFL1-ChIP-Seq(modEncode)/Homer	TGCAARYGCGCTCYA	1	-0.4473	0.9231	3	0.0008	13.5	0.0008
GLI3(Zf)/Limb-GLI3-ChIP-Chip(GSE11077)/Homer	CGTGGGTGGTCC	1	-0.437	0.9313	13	0.0033	58	0.0036
TCP7(TCP)/col-TCP7-DAP-Seq(GSE60143)/Homer	GTGGGSCCCACHHNN	1	-0.4366	0.9313	61	0.0156	259.7	0.0163
IDD7(C2H2)/col-IDD7-DAP-Seq(GSE60143)/Homer	TTTGTCKTTTTN	1	-0.4231	0.9415	128	0.0327	538.2	0.0338
THRa(NR)/C17.2-THRa-ChIP-Seq(GSE38347)/Homer	GGTCANYTGAGGWCA	1	-0.4219	0.9415	45	0.0115	193.7	0.0122
VND1(NAC)/col-VND1-DAP-Seq(GSE60143)/Homer	CTTRWDNHWYAAGYW	1	-0.4167	0.9448	218	0.0556	910.8	0.0572
At3g09600(MYBrelated)/colamp-At3g09600-DAP-Seq(GSE60143)/Homer	AAAATATCTT	1	-0.413	0.9469	206	0.0526	861	0.0541
WRKY30(WRKY)/colamp-WRKY30-DAP-Seq(GSE60143)/Homer	CGTTGACTTN	1	-0.4096	0.9487	80	0.0204	340.9	0.0214
ERF104(AP2EREBP)/col-ERF104-DAP-Seq(GSE60143)/Homer	GGCGGCGG	1	-0.4093	0.9487	126	0.0322	531.1	0.0334
bHLH74(bHLH)/col-bHLH74-DAP-Seq(GSE60143)/Homer	DRATCACGTGAB	1	-0.4016	0.9535	35	0.0089	152.7	0.0096
DUX(Homeobox)/C2C12-Dux-ChIP-Seq(GSE87279)/Homer	BCWGATTCAATCAAN	1	-0.3992	0.9544	2	0.0005	10	0.0006
ATHB7(Homeobox)/col-ATHB7-DAP-Seq(GSE60143)/Homer	AATGATTG	1	-0.3965	0.9557	393	0.1003	1632.2	0.1026
JKD(C2H2)/col-JKD-DAP-Seq(GSE60143)/Homer	TTTTGTCGTTTT	1	-0.3936	0.9571	62	0.0158	266.4	0.0167
At5g52660(MYBrelated)/colamp-At5g52660-DAP-Seq(GSE60143)/Homer	HAAAAATATCTW	1	-0.3729	0.9757	192	0.049	808.1	0.0508
Rfx2(HTH)/LoVo-RFX2-ChIP-Seq(GSE49402)/Homer	GTTGCCATGGCAACM	1	-0.3726	0.9757	8	0.002	37.4	0.0024
NRF(NRF)/Promoter/Homer	STGCGCATGCGC	1	-0.3567	0.9887	14	0.0036	64	0.004
REB1/SacCer-Promoters/Homer	KCCGGGTAAYRR	1	-0.3549	0.989	45	0.0115	197.1	0.0124
ERF10(AP2EREBP)/col-ERF10-DAP-Seq(GSE60143)/Homer	RTGGCGGCGG	1	-0.3397	1	87	0.0222	375.3	0.0236
dHNF4(NR)/Fly-HNF4-ChIP-Seq(GSE73675)/Homer	GGTCCAAAGTCCAMT	1	-0.3335	1	6	0.0015	29	0.0018
Unknown2/Arabidopsis-Promoters/Homer	AAACGACGTCGTTTT	1	-0.3308	1	2	0.0005	10.7	0.0007
At5g22890(C2H2)/col-At5g22890-DAP-Seq(GSE60143)/Homer	NSAGGTKWTATCTGD	1	-0.3219	1	11	0.0028	52.3	0.0033
Prop1(Homeobox)/GHFT1-PROP1.biotin-ChIP-Seq(GSE77302)/Homer	NTAATBNAATTA	1	-0.3206	1	358	0.0913	1501.9	0.0944
ERF3(AP2EREBP)/colamp-ERF3-DAP-Seq(GSE60143)/Homer	ATGGCGGCGG	1	-0.2761	1	95	0.0242	415.3	0.0261
At1g13300(G2like)/col-At1g13300-DAP-Seq(GSE60143)/Homer	GAATCTWAGATTCYN	1	-0.2745	1	2	0.0005	11.9	0.0007
BOS1(MYB)/col-BOS1-DAP-Seq(GSE60143)/Homer	NNRCCTAACT	1	-0.2703	1	288	0.0735	1221.9	0.0768
NFkB-p50,p52(RHD)/Monocyte-p50-ChIP-Chip(Schreiber_et_al.)/Homer	GGGGGAATCCCC	1	-0.2661	1	9	0.0023	45.3	0.0028
ZBTB33(Zf)/GM12878-ZBTB33-ChIP-Seq(GSE32465)/Homer	GGVTCTCGCGAGAAC	1	-0.2652	1	6	0.0015	31.2	0.002
bcd(Homeobox)/Embryo-Bcd-ChIP-Seq(GSE86966)/Homer	VNNGGATTADNN	1	-0.2637	1	442	0.1128	1860	0.1169
GBF5(bZIP)/colamp-GBF5-DAP-Seq(GSE60143)/Homer	WKNWSACGTGGCAWN	1	-0.2632	1	68	0.0174	302.5	0.019
CUC3(NAC)/col-CUC3-DAP-Seq(GSE60143)/Homer	TRCKTGWNNNACAMG	1	-0.2507	1	91	0.0232	401.8	0.0252
VND4(NAC)/colamp-VND4-DAP-Seq(GSE60143)/Homer	WRCTTGWANWWCAAG	1	-0.2502	1	179	0.0457	771.1	0.0485
bHLHE40(bHLH)/HepG2-BHLHE40-ChIP-Seq(GSE31477)/Homer	KCACGTGMCN	1	-0.2482	1	52	0.0133	235.1	0.0148
ATHB40(HB)/col-ATHB40-DAP-Seq(GSE60143)/Homer	HCAATWATTG	1	-0.247	1	466	0.1189	1962.2	0.1233
CUC1(NAC)/col-CUC1-DAP-Seq(GSE60143)/Homer	TACTTGTNNNACAAG	1	-0.2469	1	102	0.026	448.9	0.0282
EMB1789(C3H)/col-EMB1789-DAP-Seq(GSE60143)/Homer	TWTTTACCGYND	1	-0.2434	1	173	0.0441	747.4	0.047
bHLHE41(bHLH)/proB-Bhlhe41-ChIP-Seq(GSE93764)/Homer	KCACGTGMCN	1	-0.2287	1	243	0.062	1042.4	0.0655
AtIDD11(C2H2)/colamp-AtIDD11-DAP-Seq(GSE60143)/Homer	TTTGTCGTTT	1	-0.2287	1	109	0.0278	480.7	0.0302
p53(p53)/mES-cMyc-ChIP-Seq(GSE11431)/Homer	ACATGCCCGGGCAT	1	-0.228	1	2	0.0005	13	0.0008
bZIP48(bZIP)/colamp-bZIP48-DAP-Seq(GSE60143)/Homer	DDWWKVTSACGTGGC	1	-0.2208	1	77	0.0196	345.5	0.0217
AT3G10113(MYBrelated)/col-AT3G10113-DAP-Seq(GSE60143)/Homer	WNAAATATCWWN	1	-0.2151	1	200	0.051	865.9	0.0544
SCRT1(Zf)/HEK293-SCRT1.eGFP-ChIP-Seq(Encode)/Homer	GCAACAGGTG	1	-0.2106	1	53	0.0135	243.5	0.0153
SeqBias: A/T bias	WWWWWWWWWW	1	-0.2018	1	3623	0.9245	14775.9	0.9285
Arnt:Ahr(bHLH)/MCF7-Arnt-ChIP-Seq(Lo_et_al.)/Homer	TBGCACGCAA	1	-0.192	1	228	0.0582	987.5	0.0621
E2F(E2F)/Hela-CellCycle-Expression/Homer	TTSGCGCGAAAA	1	-0.1825	1	8	0.002	44.8	0.0028
At3g24120(G2like)/col-At3g24120-DAP-Seq(GSE60143)/Homer	NWWAGMATMW	1	-0.1758	1	1243	0.3172	5176.2	0.3253
MYB33(MYB)/col-MYB33-DAP-Seq(GSE60143)/Homer	DDTYNGTTAN	1	-0.1755	1	861	0.2197	3611.4	0.2269
PRDM14(Zf)/H1-PRDM14-ChIP-Seq(GSE22767)/Homer	RGGTCTCTAACY	1	-0.1644	1	52	0.0133	244.5	0.0154
dof42(C2C2dof)/col-dof42-DAP-Seq(GSE60143)/Homer	AAAAAGGC	1	-0.1636	1	182	0.0464	800.3	0.0503
MYB(HTH)/ERMYB-Myb-ChIPSeq(GSE22095)/Homer	GGCVGTTR	1	-0.1623	1	709	0.1809	2991.4	0.188
RKD2(RWPRK)/colamp-RKD2-DAP-Seq(GSE60143)/Homer	GACKTTTCRDCTTCC	1	-0.1564	1	166	0.0424	734.4	0.0462
MYB44(MYB)/colamp-MYB44-DAP-Seq(GSE60143)/Homer	CVGTTWWKTCNGTTA	1	-0.1516	1	28	0.0071	139.8	0.0088
AT5G45580(G2like)/colamp-AT5G45580-DAP-Seq(GSE60143)/Homer	ADRGAATCTH	1	-0.1442	1	619	0.1579	2627.4	0.1651
CCA(Myb)/Arabidopsis-CCA.GFP-ChIP-Seq(GSE70533)/Homer	AGATATYTTT	1	-0.1414	1	322	0.0822	1394.3	0.0876
MYB88(MYB)/col-MYB88-DAP-Seq(GSE60143)/Homer	HNACGCTCCT	1	-0.1379	1	279	0.0712	1215.8	0.0764
ANAC087(NAC)/col-ANAC087-DAP-Seq(GSE60143)/Homer	WVCKTGHNNNWCAMG	1	-0.1301	1	65	0.0166	306	0.0192
Phox2a(Homeobox)/Neuron-Phox2a-ChIP-Seq(GSE31456)/Homer	YTAATYNRATTA	1	-0.13	1	224	0.0572	986.5	0.062
GATA6(C2C2gata)/col200-GATA6-DAP-Seq(GSE60143)/Homer	TAGATCTARAHH	1	-0.1296	1	29	0.0074	146.1	0.0092
At5g29000(G2like)/col-At5g29000-DAP-Seq(GSE60143)/Homer	RGAATATTCYHH	1	-0.1291	1	87	0.0222	402.3	0.0253
MYB13(MYB)/col-MYB13-DAP-Seq(GSE60143)/Homer	HYCACCWACCHH	1	-0.1248	1	159	0.0406	712.2	0.0448
MYB63(MYB)/col-MYB63-DAP-Seq(GSE60143)/Homer	BHYACCWACCHH	1	-0.1204	1	106	0.027	486.9	0.0306
AT5G59990(C2C2COlike)/colamp-AT5G59990-DAP-Seq(GSE60143)/Homer	TCTCAACCGTTCATT	1	-0.1196	1	4	0.001	27.1	0.0017
WRKY11(WRKY)/col-WRKY11-DAP-Seq(GSE60143)/Homer	SCGTTGACTTTN	1	-0.1096	1	28	0.0071	144.1	0.0091
bHLH34(bHLH)/colamp-bHLH34-DAP-Seq(GSE60143)/Homer	HGWGRHWGACACGTG	1	-0.1069	1	42	0.0107	208.6	0.0131
Tcf3(HMG)/mES-Tcf3-ChIP-Seq(GSE11724)/Homer	ASWTCAAAGG	1	-0.1044	1	56	0.0143	271.1	0.017
RFX(HTH)/K562-RFX3-ChIP-Seq(SRA012198)/Homer	CGGTTGCCATGGCAAC	1	-0.1035	1	4	0.001	28.3	0.0018
TCP17(TCP)/col-TCP17-DAP-Seq(GSE60143)/Homer	GTGGTCCCCA	1	-0.1035	1	4	0.001	28	0.0018
Pax7(Paired,Homeobox)/Myoblast-Pax7-ChIP-Seq(GSE25064)/Homer	TAATCAATTA	1	-0.1011	1	44	0.0112	218.2	0.0137
RVE1(MYBrelated)/col-RVE1-DAP-Seq(GSE60143)/Homer	AAATATCT	1	-0.09645	1	248	0.0633	1099.6	0.0691
ZNF528(Zf)/HEK293-ZNF528.GFP-ChIP-Seq(GSE58341)/Homer	AGAAATGACTTCCCT	1	-0.09289	1	1	0.0003	10.5	0.0007
GBF6(bZIP)/colamp-GBF6-DAP-Seq(GSE60143)/Homer	WWTGMCACGTCABCW	1	-0.08692	1	39	0.01	198.2	0.0125
Phox2b(Homeobox)/CLBGA-PHOX2B-ChIP-Seq(GSE90683)/Homer	TTAATTNAATTA	1	-0.08631	1	124	0.0316	573.9	0.0361
AT4G27900(C2C2COlike)/col-AT4G27900-DAP-Seq(GSE60143)/Homer	TCTCVACCGTTSATT	1	-0.07383	1	1	0.0003	11.1	0.0007
MYB77(MYB)/col-MYB77-DAP-Seq(GSE60143)/Homer	NYAACBGYMC	1	-0.06124	1	503	0.1283	2191	0.1377
BIM1(bHLH)/colamp-BIM1-DAP-Seq(GSE60143)/Homer	NNNNNNVTCACGTGM	1	-0.05921	1	14	0.0036	85.9	0.0054
At4g36780(BZR)/col-At4g36780-DAP-Seq(GSE60143)/Homer	NNNNNNCACGTGNNN	1	-0.05654	1	39	0.01	205.1	0.0129
Tbx6(T-box)/ESC-Tbx6-ChIP-Seq(GSE93524)/Homer	DAGGTGTBAA	1	-0.04992	1	248	0.0633	1123.8	0.0706
bZIP50(bZIP)/colamp-bZIP50-DAP-Seq(GSE60143)/Homer	GATGACGTCA	1	-0.04706	1	317	0.0809	1419.8	0.0892
MYB27(MYB)/colamp-MYB27-DAP-Seq(GSE60143)/Homer	TACCTAACWT	1	-0.04306	1	60	0.0153	306.9	0.0193
WRKY46(WRKY)/colamp-WRKY46-DAP-Seq(GSE60143)/Homer	AAAGTCAACGSN	1	-0.03955	1	13	0.0033	84.2	0.0053
Pbx3(Homeobox)/GM12878-PBX3-ChIP-Seq(GSE32465)/Homer	SCTGTCAMTCAN	1	-0.03949	1	24	0.0061	139.7	0.0088
E-box/Arabidopsis-Promoters/Homer	GCCACGTG	1	-0.03812	1	65	0.0166	331.3	0.0208
MYB98(MYB)/col-MYB98-DAP-Seq(GSE60143)/Homer	NWDCCGTTAC	1	-0.03806	1	104	0.0265	507	0.0319
At1g78700(BZR)/col-At1g78700-DAP-Seq(GSE60143)/Homer	NNNNCACGTGNNNNN	1	-0.03032	1	37	0.0094	205	0.0129
WRKY17(WRKY)/colamp-WRKY17-DAP-Seq(GSE60143)/Homer	GCGTTGACTTTT	1	-0.02992	1	1	0.0003	15.5	0.001
AT3G42860(zfGRF)/col-AT3G42860-DAP-Seq(GSE60143)/Homer	CGTTGACTTN	1	-0.02845	1	61	0.0156	318.6	0.02
At5g66730(C2H2)/colamp-At5g66730-DAP-Seq(GSE60143)/Homer	TTTGTCKTTTTK	1	-0.02602	1	72	0.0184	370.9	0.0233
ABF2(bZIP)/col-ABF2-DAP-Seq(GSE60143)/Homer	KGMCACGTGDCMHHH	1	-0.0257	1	27	0.0069	159.4	0.01
ANAC038(NAC)/col-ANAC038-DAP-Seq(GSE60143)/Homer	ACACGTWAYC	1	-0.02502	1	786	0.2006	3416.5	0.2147
MYB65(MYB)/colamp-MYB65-DAP-Seq(GSE60143)/Homer	RACNGTTA	1	-0.0214	1	519	0.1324	2305	0.1448
Pknox1(Homeobox)/ES-Prep1-ChIP-Seq(GSE63282)/Homer	SCTGTCAVTCAV	1	-0.02026	1	25	0.0064	152.6	0.0096
c-Myc(bHLH)/LNCAP-cMyc-ChIP-Seq(Unpublished)/Homer	VCCACGTG	1	-0.01881	1	64	0.0163	339	0.0213
RAP211(AP2EREBP)/colamp-RAP211-DAP-Seq(GSE60143)/Homer	RGCCGGCYWW	1	-0.01625	1	329	0.0839	1508.8	0.0948
MYB40(MYB)/col-MYB40-DAP-Seq(GSE60143)/Homer	TGGTAGGTRARA	1	-0.01472	1	70	0.0179	371.6	0.0234
SUT1?/SacCer-Promoters/Homer	CCCCGCGC	1	-0.01453	1	1049	0.2677	4535.4	0.285
GATA1(C2C2gata)/colamp-GATA1-DAP-Seq(GSE60143)/Homer	DDWWYYAGATCTRRW	1	-0.01452	1	88	0.0225	454.6	0.0286
ATY19(MYB)/col-ATY19-DAP-Seq(GSE60143)/Homer	YYCACCWACCAT	1	-0.01393	1	177	0.0452	853.2	0.0536
MYB93(MYB)/colamp-MYB93-DAP-Seq(GSE60143)/Homer	GGTAGGTGRD	1	-0.01315	1	306	0.0781	1416.9	0.089
TSO1(CPP)/col-TSO1-DAP-Seq(GSE60143)/Homer	RAATTTRAAW	1	-0.01187	1	48	0.0122	271.6	0.0171
CES-1(Homeobox)/cElegans-L1-CES1-ChIP-Seq(modEncode)/Homer	AAATTSAATTTN	1	-0.01057	1	279	0.0712	1306.7	0.0821
CRX(Homeobox)/Retina-Crx-ChIP-Seq(GSE20012)/Homer	GCTAATCC	1	-0.0104	1	915	0.2335	3995.4	0.2511
Pax7(Paired,Homeobox),longest/Myoblast-Pax7-ChIP-Seq(GSE25064)/Homer	NTAATTDGCYAATTANNWWD	1	-0.01013	1	6	0.0015	56.2	0.0035
MYB107(MYB)/col-MYB107-DAP-Seq(GSE60143)/Homer	RGTWGGTRRR	1	-0.01009	1	440	0.1123	1999.4	0.1256
DUX4(Homeobox)/Myoblasts-DUX4.V5-ChIP-Seq(GSE75791)/Homer	NWTAAYCYAATCAWN	1	-0.009178	1	14	0.0036	103.3	0.0065
SeqBias: polyA-repeat	AAAAAAAAAA	1	-0.008988	1	3828	0.9768	15634.9	0.9825
Knotted(Homeobox)/Corn-KN1-ChIP-Seq(GSE39161)/Homer	GAYGNGACRGGN	1	-0.00893	1	291	0.0743	1363.9	0.0857
GATA11(C2C2gata)/col-GATA11-DAP-Seq(GSE60143)/Homer	DDHYYAGATCTR	1	-0.008741	1	81	0.0207	431.1	0.0271
ZML1(C2C2gata)/colamp-ZML1-DAP-Seq(GSE60143)/Homer	ATCWYRACCGTTSRW	1	-0.007888	1	1	0.0003	21.2	0.0013
LHY(Myb)/Seedling-LHY-ChIP-Seq(GSE52175)/Homer	ADAAATATCT	1	-0.007872	1	405	0.1033	1858.7	0.1168
MYB81(MYB)/col-MYB81-DAP-Seq(GSE60143)/Homer	NWAACSGWTWNN	1	-0.007858	1	703	0.1794	3121	0.1961
LRF(Zf)/Erythroblasts-ZBTB7A-ChIP-Seq(GSE74977)/Homer	AAGACCCYYN	1	-0.00775	1	150	0.0383	747.8	0.047
MYB39(MYB)/col-MYB39-DAP-Seq(GSE60143)/Homer	WWAARKTAGGTGRAA	1	-0.007548	1	44	0.0112	258.1	0.0162
SPL11(SBP)/col100-SPL11-DAP-Seq(GSE60143)/Homer	YTGTACTTBH	1	-0.00634	1	195	0.0498	952.5	0.0599
AS2(LOBAS2)/col-AS2-DAP-Seq(GSE60143)/Homer	CCGDAAWWHMCGSCG	1	-0.006274	1	4	0.001	46.6	0.0029
MYB83(MYB)/colamp-MYB83-DAP-Seq(GSE60143)/Homer	CACCAACCWH	1	-0.005817	1	539	0.1375	2440.4	0.1534
AT4G26030(C2H2)/col-AT4G26030-DAP-Seq(GSE60143)/Homer	BYYACCWACY	1	-0.005715	1	269	0.0686	1280.2	0.0804
ERF11(AP2EREBP)/col-ERF11-DAP-Seq(GSE60143)/Homer	RTGGCGGCGG	1	-0.005145	1	120	0.0306	620.6	0.039
DEL2(E2FDP)/col-DEL2-DAP-Seq(GSE60143)/Homer	WTTTCSCGCC	1	-0.004819	1	58	0.0148	332.7	0.0209
bHLH157(bHLH)/col-bHLH157-DAP-Seq(GSE60143)/Homer	KACACGTCTCTY	1	-0.004007	1	48	0.0122	286.7	0.018
At2g03500(G2like)/col-At2g03500-DAP-Seq(GSE60143)/Homer	WWAGAATATTCT	1	-0.003363	1	69	0.0176	390.5	0.0245
ABI5(bZIP)/col-ABI5-DAP-Seq(GSE60143)/Homer	GCCACGTG	1	-0.003169	1	49	0.0125	294.3	0.0185
MYB17(MYB)/colamp-MYB17-DAP-Seq(GSE60143)/Homer	GGTAGGTGRG	1	-0.002893	1	89	0.0227	487.3	0.0306
Gata2(Zf)/K562-GATA2-ChIP-Seq(GSE18829)/Homer	BBCTTATCTS	1	-0.002855	1	220	0.0561	1082.1	0.068
MYB57(MYB)/col-MYB57-DAP-Seq(GSE60143)/Homer	TTACCTAACT	1	-0.001927	1	150	0.0383	776.3	0.0488
CRF10(AP2EREBP)/col100-CRF10-DAP-Seq(GSE60143)/Homer	DCCGCCGYHA	1	-0.001381	1	158	0.0403	819.8	0.0515
MYB92(MYB)/colamp-MYB92-DAP-Seq(GSE60143)/Homer	GGTAGGTR	1	-0.001262	1	198	0.0505	1002.3	0.063
MYB58(MYB)/colamp-MYB58-DAP-Seq(GSE60143)/Homer	YYYACCWACC	1	-0.001159	1	258	0.0658	1272.3	0.08
MYB61(MYB)/colamp-MYB61-DAP-Seq(GSE60143)/Homer	HCYACCTACC	1	-0.001067	1	391	0.0998	1858.1	0.1168
AT1G04880(ARID)/colamp-AT1G04880-DAP-Seq(GSE60143)/Homer	AAACTATATADTATA	1	-0.000771	1	42	0.0107	276.6	0.0174
bZIP28(bZIP)/col-bZIP28-DAP-Seq(GSE60143)/Homer	TGCCACGTSABH	1	-0.000759	1	32	0.0082	224.9	0.0141
HIF-1a(bHLH)/MCF7-HIF1a-ChIP-Seq(GSE28352)/Homer	TACGTGCV	1	-0.000737	1	65	0.0166	392.7	0.0247
MYB55(MYB)/colamp-MYB55-DAP-Seq(GSE60143)/Homer	YACCWAMC	1	-0.000729	1	307	0.0783	1500.8	0.0943
TATA-box/SacCer-Promoters/Homer	BBHWTATATA	1	-0.000622	1	210	0.0536	1071.2	0.0673
RAP212(AP2EREBP)/col-RAP212-DAP-Seq(GSE60143)/Homer	CGCCGCCATTTT	1	-0.000603	1	91	0.0232	521.1	0.0327
TBP3(MYBrelated)/col-TBP3-DAP-Seq(GSE60143)/Homer	VYTAGGGCAN	1	-0.000566	1	195	0.0498	1005.7	0.0632
Gata4(Zf)/Heart-Gata4-ChIP-Seq(GSE35151)/Homer	NBWGATAAGR	1	-0.000564	1	377	0.0962	1814.8	0.114
MYB49(MYB)/col-MYB49-DAP-Seq(GSE60143)/Homer	ARKTAGGTRR	1	-0.000533	1	308	0.0786	1512.7	0.0951
bZIP16(bZIP)/colamp-bZIP16-DAP-Seq(GSE60143)/Homer	TGCCACGTGD	1	-0.000488	1	37	0.0094	255.1	0.016
MYB74(MYB)/colamp-MYB74-DAP-Seq(GSE60143)/Homer	YYYACCTACCWH	1	-0.000469	1	159	0.0406	844.8	0.0531
MGP(C2H2)/colamp-MGP-DAP-Seq(GSE60143)/Homer	TTTTGTCGTTTW	1	-0.000434	1	58	0.0148	364.5	0.0229
Gata6(Zf)/HUG1N-GATA6-ChIP-Seq(GSE51936)/Homer	YCTTATCTBN	1	-0.000403	1	340	0.0868	1660.1	0.1043
Gata1(Zf)/K562-GATA1-ChIP-Seq(GSE18829)/Homer	SAGATAAGRV	1	-0.000397	1	186	0.0475	971.2	0.061
MYB67(MYB)/col-MYB67-DAP-Seq(GSE60143)/Homer	YYYACCTAAC	1	-0.00036	1	255	0.0651	1285.5	0.0808
GATA14(C2C2gata)/col-GATA14-DAP-Seq(GSE60143)/Homer	AYCAGATCTG	1	-0.000351	1	146	0.0373	789.4	0.0496
ERF7(AP2EREBP)/col-ERF7-DAP-Seq(GSE60143)/Homer	ATGRCGGCGG	1	-0.000349	1	194	0.0495	1010.6	0.0635
FAR1(FAR1)/col-FAR1-DAP-Seq(GSE60143)/Homer	TKNNNYYCACGCGCY	1	-0.000314	1	9	0.0023	99.3	0.0062
MYB62(MYB)/colamp-MYB62-DAP-Seq(GSE60143)/Homer	NTACCTAACT	1	-0.000278	1	377	0.0962	1832.8	0.1152
SPL3(SBP)/colamp-SPL3-DAP-Seq(GSE60143)/Homer	WDTTGTACGGAH	1	-0.000189	1	5	0.0013	74.1	0.0047
HIF2a(bHLH)/785_O-HIF2a-ChIP-Seq(GSE34871)/Homer	GCACGTACCC	1	-0.000186	1	82	0.0209	494.8	0.0311
MYB51(MYB)/col-MYB51-DAP-Seq(GSE60143)/Homer	GGTAGGTG	1	-0.000171	1	170	0.0434	913.6	0.0574
AT2G20400(G2like)/colamp-AT2G20400-DAP-Seq(GSE60143)/Homer	DNVGAATATTCBNHN	1	-0.000158	1	33	0.0084	245.8	0.0154
AREB3(bZIP)/col-AREB3-DAP-Seq(GSE60143)/Homer	NKGMCACGTGDCMNN	1	-0.00013	1	41	0.0105	290.9	0.0183
Unknown5/Drosophila-Promoters/Homer	GCTGATAASV	1	-0.000127	1	159	0.0406	867.8	0.0545
MYB118(MYB)/colamp-MYB118-DAP-Seq(GSE60143)/Homer	TAWCCGTTAC	1	-0.000117	1	107	0.0273	622.2	0.0391
GATA3(Zf)/iTreg-Gata3-ChIP-Seq(GSE20898)/Homer	AGATAASR	1	-0.000113	1	610	0.1557	2868	0.1802
GEI-11(Myb?)/cElegans-L4-GEI11-ChIP-Seq(modEncode)/Homer	CCGACAYYTYACGGG	1	-9.5e-05	1	1	0.0003	41.8	0.0026
MYB4(MYB)/col200-MYB4-DAP-Seq(GSE60143)/Homer	WAGKTAGGTARR	1	-8.2e-05	1	157	0.0401	866	0.0544
ATHB21(HB)/colamp-ATHB21-DAP-Seq(GSE60143)/Homer	YCAATWAT	1	-8e-05	1	245	0.0625	1271.7	0.0799
AT3G10580(MYBrelated)/colamp-AT3G10580-DAP-Seq(GSE60143)/Homer	TACCTAACWNHW	1	-7.8e-05	1	112	0.0286	652.8	0.041
PQM-1(?)/cElegans-L3-ChIP-Seq(modEncode)/Homer	ACTGATAAGA	1	-7.6e-05	1	119	0.0304	686.4	0.0431
ANAC079(NAC)/colamp-ANAC079-DAP-Seq(GSE60143)/Homer	TACACGCAACCT	1	-7.2e-05	1	128	0.0327	730.9	0.0459
AT1G28160(AP2EREBP)/colamp-AT1G28160-DAP-Seq(GSE60143)/Homer	GGCGGCGG	1	-6.8e-05	1	205	0.0523	1091.7	0.0686
bZIP53(bZIP)/colamp-bZIP53-DAP-Seq(GSE60143)/Homer	NDNHSACGTGKMNNN	1	-4.4e-05	1	44	0.0112	317.9	0.02
MYB41(MYB)/col-MYB41-DAP-Seq(GSE60143)/Homer	BYTYACCTAA	1	-4.1e-05	1	60	0.0153	402.6	0.0253
E2F4(E2F)/K562-E2F4-ChIP-Seq(GSE31477)/Homer	GGCGGGAAAH	1	-3.6e-05	1	73	0.0186	470.1	0.0295
bZIP68(bZIP)/col-bZIP68-DAP-Seq(GSE60143)/Homer	WGCCACGTGK	1	-2.9e-05	1	43	0.011	316	0.0199
LOB(LOBAS2)/col-LOB-DAP-Seq(GSE60143)/Homer	CGCCGKAWWTTHCGS	1	-2.7e-05	1	21	0.0054	192.1	0.0121
GATA12(C2C2gata)/col-GATA12-DAP-Seq(GSE60143)/Homer	YAGATCTRAW	1	-2.4e-05	1	109	0.0278	654.5	0.0411
At2g33710(AP2EREBP)/colamp-At2g33710-DAP-Seq(GSE60143)/Homer	WTKGCGGCKR	1	-2.2e-05	1	293	0.0748	1514.4	0.0952
AT1G44830(AP2EREBP)/col-AT1G44830-DAP-Seq(GSE60143)/Homer	NCCACCGACA	1	-1.9e-05	1	22	0.0056	202	0.0127
HIF-1b(HLH)/T47D-HIF1b-ChIP-Seq(GSE59937)/Homer	RTACGTGC	1	-1.7e-05	1	307	0.0783	1582.4	0.0994
At5g58900(MYBrelated)/colamp-At5g58900-DAP-Seq(GSE60143)/Homer	WWWTYTTATCTWWWW	1	-1.5e-05	1	642	0.1638	3061	0.1924
ANAC046(NAC)/colamp-ANAC046-DAP-Seq(GSE60143)/Homer	ACACGYWAYC	1	-1.2e-05	1	717	0.183	3390.5	0.2131
MYB10(MYB)/col-MYB10-DAP-Seq(GSE60143)/Homer	YCCACCTACCHH	1	-9e-06	1	68	0.0174	460.4	0.0289
HINFP(Zf)/K562-HINFP.eGFP-ChIP-Seq(Encode)/Homer	TWVGGTCCGC	1	-9e-06	1	30	0.0077	254.9	0.016
MYB99(MYB)/colamp-MYB99-DAP-Seq(GSE60143)/Homer	GGTAGGTG	1	-7e-06	1	204	0.0521	1126.9	0.0708
GATA4(C2C2gata)/col-GATA4-DAP-Seq(GSE60143)/Homer	DDWTYAGATCTR	1	-5e-06	1	179	0.0457	1015.3	0.0638
AT1G01250(AP2EREBP)/col-AT1G01250-DAP-Seq(GSE60143)/Homer	YCACCGACAHTW	1	-4e-06	1	2	0.0005	67.6	0.0043
LBD13(LOBAS2)/colamp-LBD13-DAP-Seq(GSE60143)/Homer	KCCGTNWTTTBCGGC	1	-4e-06	1	112	0.0286	692.7	0.0435
Slug(Zf)/Mesoderm-Snai2-ChIP-Seq(GSE61475)/Homer	SNGCACCTGCHS	1	-4e-06	1	22	0.0056	213.6	0.0134
MYB121(MYB)/col-MYB121-DAP-Seq(GSE60143)/Homer	YNTACCTAACWW	1	-4e-06	1	82	0.0209	542.5	0.0341
CAMTA5(CAMTA)/col-CAMTA5-DAP-Seq(GSE60143)/Homer	ACGCGTTTTANACRC	1	-3e-06	1	68	0.0174	471.1	0.0296
MS188(MYB)/colamp-MS188-DAP-Seq(GSE60143)/Homer	WARKTAGGTRRA	1	-3e-06	1	247	0.063	1339	0.0841
DREB26(AP2EREBP)/col-DREB26-DAP-Seq(GSE60143)/Homer	CCACCGACAH	1	-3e-06	1	13	0.0033	157.9	0.0099
ELT-3(Gata)/cElegans-L1-ELT3-ChIP-Seq(modEncode)/Homer	AWTGATAAGA	1	-2e-06	1	141	0.036	842.4	0.0529
GATA19(C2C2gata)/colamp-GATA19-DAP-Seq(GSE60143)/Homer	ATCSGATCVG	1	-2e-06	1	12	0.0031	153.3	0.0096
FHY3(FAR1)/Arabidopsis-FHY3-ChIP-Seq(GSE30711)/Homer	HHCACGCGCBTN	1	-2e-06	1	36	0.0092	303.2	0.0191
At5g18450(AP2EREBP)/col-At5g18450-DAP-Seq(GSE60143)/Homer	CACCGCTT	1	-2e-06	1	219	0.0559	1220.3	0.0767
MYB3R5(MYB)/col-MYB3R5-DAP-Seq(GSE60143)/Homer	THYAACGGTHAWAWT	1	-1e-06	1	25	0.0064	243	0.0153
ESE3(AP2EREBP)/col-ESE3-DAP-Seq(GSE60143)/Homer	GACGGTGG	1	-1e-06	1	145	0.037	876.2	0.0551
At5g65130(AP2EREBP)/colamp-At5g65130-DAP-Seq(GSE60143)/Homer	CCRCCGACAWTN	1	-1e-06	1	13	0.0033	167.1	0.0105
DDF2(AP2EREBP)/col-DDF2-DAP-Seq(GSE60143)/Homer	GATGTCGRCR	1	-1e-06	1	1	0.0003	64.8	0.0041
AT5G05550(Trihelix)/col-AT5G05550-DAP-Seq(GSE60143)/Homer	HDNHDTCKCCGGMGA	1	0	1	268	0.0684	1468.9	0.0923
AT1G20910(ARID)/col-AT1G20910-DAP-Seq(GSE60143)/Homer	THAATTRAWN	1	0	1	793	0.2023	3806.8	0.2392
DREF/Drosophila-Promoters/Homer	AVYTATCGATAD	1	0	1	1	0.0003	67.1	0.0042
ERF4(AP2EREBP)/colamp-ERF4-DAP-Seq(GSE60143)/Homer	WDWTGGCGGCGG	1	0	1	137	0.035	850.4	0.0534
MYB113(MYB)/col-MYB113-DAP-Seq(GSE60143)/Homer	HNDAWTCMGTTAYWN	1	0	1	259	0.0661	1439.4	0.0905
At1g49010(MYBrelated)/col-At1g49010-DAP-Seq(GSE60143)/Homer	RGATAASNTT	1	0	1	720	0.1837	3504	0.2202
AT4G00250(GeBP)/col-AT4G00250-DAP-Seq(GSE60143)/Homer	WDTGGATAAKRT	1	0	1	198	0.0505	1164.4	0.0732
MYB3(MYB)/Arabidopsis-MYB3-ChIP-Seq(GSE80564)/Homer	GKTAGGTRGG	1	0	1	342	0.0873	1841.5	0.1157
At2g01060(G2like)/colamp-At2g01060-DAP-Seq(GSE60143)/Homer	AGATKCBNWW	1	0	1	1180	0.3011	5490	0.345
RRTF1(AP2EREBP)/colamp-RRTF1-DAP-Seq(GSE60143)/Homer	CCGCCGCHATTT	1	0	1	29	0.0074	288.1	0.0181
ARF16(ARF)/col-ARF16-DAP-Seq(GSE60143)/Homer	ATTTTACGAT	1	0	1	74	0.0189	546.4	0.0343
At1g77640(AP2EREBP)/col-At1g77640-DAP-Seq(GSE60143)/Homer	TGTCGGTGGA	1	0	1	7	0.0018	139	0.0087
ANAC094(NAC)/col-ANAC094-DAP-Seq(GSE60143)/Homer	DVCGTRNNNNNYACG	1	0	1	33	0.0084	320.1	0.0201
NFY(CCAAT)/Promoter/Homer	RGCCAATSRG	1	0	1	188	0.048	1135.5	0.0714
LBD23(LOBAS2)/colamp-LBD23-DAP-Seq(GSE60143)/Homer	GCGNAWWWTNCGCYW	1	0	1	176	0.0449	1089	0.0684
AT5G56840(MYBrelated)/colamp-AT5G56840-DAP-Seq(GSE60143)/Homer	TGGATAAGGT	1	0	1	449	0.1146	2370.7	0.149
AT1G72740(MYBrelated)/colamp-AT1G72740-DAP-Seq(GSE60143)/Homer	NNWWAMCCTAAHWNN	1	0	1	280	0.0714	1592	0.1
RAP26(AP2EREBP)/colamp-RAP26-DAP-Seq(GSE60143)/Homer	HDATGGCGGCGG	1	0	1	163	0.0416	1028.8	0.0647
At1g19000(MYBrelated)/colamp-At1g19000-DAP-Seq(GSE60143)/Homer	WWTGGATAADDT	1	0	1	312	0.0796	1744.5	0.1096
ABR1(AP2EREBP)/colamp-ABR1-DAP-Seq(GSE60143)/Homer	AAATGGCGGCGG	1	0	1	127	0.0324	851.2	0.0535
ANAC042(NAC)/col-ANAC042-DAP-Seq(GSE60143)/Homer	CGTNDHNDHNACGKY	1	0	1	62	0.0158	506.3	0.0318
TGA2(bZIP)/colamp-TGA2-DAP-Seq(GSE60143)/Homer	ACGTCAYCHH	1	0	1	118	0.0301	813.4	0.0511
At1g74840(MYBrelated)/col100-At1g74840-DAP-Seq(GSE60143)/Homer	YHTTATCCAWWT	1	0	1	266	0.0679	1549.3	0.0974
DEAR5(AP2EREBP)/col-DEAR5-DAP-Seq(GSE60143)/Homer	NDWTGTCGGTGRWDN	1	0	1	8	0.002	165.3	0.0104
MYB119(MYB)/colamp-MYB119-DAP-Seq(GSE60143)/Homer	YRACCGTTACDD	1	0	1	110	0.0281	776.4	0.0488
At5g47390(MYBrelated)/col-At5g47390-DAP-Seq(GSE60143)/Homer	CTTATCCA	1	0	1	422	0.1077	2282.8	0.1435
MYB56(MYB)/colamp-MYB56-DAP-Seq(GSE60143)/Homer	HTAACGRMHY	1	0	1	330	0.0842	1864	0.1171
KANADI1(Myb)/Seedling-KAN1-ChIP-Seq(GSE48081)/Homer	ARGAATAWWN	1	0	1	451	0.1151	2424.8	0.1524
MYB105(MYB)/colamp-MYB105-DAP-Seq(GSE60143)/Homer	RATWCCGTTA	1	0	1	265	0.0676	1566	0.0984
ERF115(AP2EREBP)/colamp-ERF115-DAP-Seq(GSE60143)/Homer	WTKRCGGCGB	1	0	1	210	0.0536	1300.1	0.0817
DPL-1(E2F)/cElegans-Adult-ChIP-Seq(modEncode)/Homer	TAGCGCGC	1	0	1	98	0.025	732.7	0.046
At5g08520(MYBrelated)/colamp-At5g08520-DAP-Seq(GSE60143)/Homer	ADBSTTATCY	1	0	1	335	0.0855	1910.9	0.1201
ERF8(AP2EREBP)/colamp-ERF8-DAP-Seq(GSE60143)/Homer	CGCCGYCATW	1	0	1	151	0.0385	1022.6	0.0643
AtHB32(ZFHD)/col200-AtHB32-DAP-Seq(GSE60143)/Homer	CGAATTAT	1	0	1	633	0.1615	3332	0.2094
SeqBias: CG bias	SSSSSSSSSS	1	0	1	1489	0.3799	6990.9	0.4393
AT5G61620(MYBrelated)/colamp-AT5G61620-DAP-Seq(GSE60143)/Homer	CTTATCCA	1	0	1	471	0.1202	2575.9	0.1619
At5g05790(MYBrelated)/col-At5g05790-DAP-Seq(GSE60143)/Homer	AYCTTATC	1	0	1	295	0.0753	1842.7	0.1158
NAP(NAC)/col-NAP-DAP-Seq(GSE60143)/Homer	ARGTTACGTRTN	1	0	1	256	0.0653	1953.5	0.1228
ATAF1(NAC)/col-ATAF1-DAP-Seq(GSE60143)/Homer	YACGTMAY	1	0	1	534	0.1363	4075.4	0.2561
SPL1(SBP)/colamp-SPL1-DAP-Seq(GSE60143)/Homer	HYGTACDTWH	1	0	1	507	0.1294	3150.9	0.198
At1g75490(AP2EREBP)/colamp-At1g75490-DAP-Seq(GSE60143)/Homer	CACCGMCT	1	0	1	246	0.0628	2416.6	0.1519
At3g11280(MYBrelated)/col-At3g11280-DAP-Seq(GSE60143)/Homer	GATAAGRT	1	0	1	283	0.0722	1764.3	0.1109
AT2G15740(C2H2)/col-AT2G15740-DAP-Seq(GSE60143)/Homer	DHNDWATCGATD	1	0	1	181	0.0462	2888.8	0.1815
SPL9(SBP)/colamp-SPL9-DAP-Seq(GSE60143)/Homer	BTGTACTT	1	0	1	498	0.1271	3222.4	0.2025
At1g19210(AP2EREBP)/colamp-At1g19210-DAP-Seq(GSE60143)/Homer	HCACCGACCAHN	1	0	1	124	0.0316	1537.8	0.0966
AT3G51470(DBP)/col-AT3G51470-DAP-Seq(GSE60143)/Homer	TTWHGGTGCACC	1	0	1	305	0.0778	1945.1	0.1222
DEAR2(AP2EREBP)/colamp-DEAR2-DAP-Seq(GSE60143)/Homer	HCACCGACAWHD	1	0	1	101	0.0258	1128.9	0.0709
NGA4(ABI3VP1)/col-NGA4-DAP-Seq(GSE60143)/Homer	TKNTCAGGTG	1	0	1	274	0.0699	1891.1	0.1188
HNF6(Homeobox)/Liver-Hnf6-ChIP-Seq(ERP000394)/Homer	NTATYGATCH	1	0	1	151	0.0385	1427	0.0897
AT1G71450(AP2EREBP)/col-AT1G71450-DAP-Seq(GSE60143)/Homer	DHDWTGTCGGTG	1	0	1	174	0.0444	1647.1	0.1035
AT3G10030(Trihelix)/colamp-AT3G10030-DAP-Seq(GSE60143)/Homer	GCCGTTAA	1	0	1	236	0.0602	1493.4	0.0938
AT1G77200(AP2EREBP)/colamp-AT1G77200-DAP-Seq(GSE60143)/Homer	ACCGACAHWD	1	0	1	72	0.0184	975.6	0.0613
SRS7(SRS)/colamp-SRS7-DAP-Seq(GSE60143)/Homer	HATAGGTTTH	1	0	1	708	0.1807	4494.9	0.2825
Cux2(Homeobox)/Liver-Cux2-ChIP-Seq(GSE35985)/Homer	HNRAATCAAT	1	0	1	115	0.0293	1160	0.0729
SPL15(SBP)/colamp-SPL15-DAP-Seq(GSE60143)/Homer	WDWMMGTACADW	1	0	1	391	0.0998	2516.9	0.1582
SPL5(SBP)/colamp-SPL5-DAP-Seq(GSE60143)/Homer	NNHGTACGGHNN	1	0	1	55	0.014	1064	0.0669
GATA15(C2C2gata)/col-GATA15-DAP-Seq(GSE60143)/Homer	KATGATCA	1	0	1	394	0.1005	2499.2	0.1571
CBF1(AP2EREBP)/colamp-CBF1-DAP-Seq(GSE60143)/Homer	YRCCGACATN	1	0	1	55	0.014	711.5	0.0447
At1g36060(AP2EREBP)/colamp-At1g36060-DAP-Seq(GSE60143)/Homer	NNWWKGTCGGTG	1	0	1	54	0.0138	712.6	0.0448
GATA20(C2C2gata)/colamp-GATA20-DAP-Seq(GSE60143)/Homer	TNGATCNDNM	1	0	1	511	0.1304	3596.8	0.226
NAM(NAC)/col-NAM-DAP-Seq(GSE60143)/Homer	RGTTRCGTRW	1	0	1	286	0.073	2100.1	0.132
CAMTA1(CAMTA)/col-CAMTA1-DAP-Seq(GSE60143)/Homer	WWAACGCGTT	1	0	1	67	0.0171	682.9	0.0429
E2A(bHLH),near_PU.1/Bcell-PU.1-ChIP-Seq(GSE21512)/Homer	NVCACCTGBN	1	0	1	59	0.0151	685.3	0.0431
CEJ1(AP2EREBP)/col-CEJ1-DAP-Seq(GSE60143)/Homer	WWTGTCGGTG	1	0	1	88	0.0225	1113	0.0699
CUX1(Homeobox)/K562-CUX1-ChIP-Seq(GSE92882)/Homer	TATCGATNAN	1	0	1	259	0.0661	1898.7	0.1193
At4g16750(AP2EREBP)/col-At4g16750-DAP-Seq(GSE60143)/Homer	HACCGACAHA	1	0	1	65	0.0166	992	0.0623
HY5(bZIP)/colamp-HY5-DAP-Seq(GSE60143)/Homer	RRTSACGTSD	1	0	1	139	0.0355	1166.9	0.0733
ZEB1(Zf)/PDAC-ZEB1-ChIP-Seq(GSE64557)/Homer	VCAGGTRDRY	1	0	1	74	0.0189	1074	0.0675
AT1G12630(AP2EREBP)/colamp-AT1G12630-DAP-Seq(GSE60143)/Homer	TGTCGGCA	1	0	1	49	0.0125	525.4	0.033
TINY(AP2EREBP)/col-TINY-DAP-Seq(GSE60143)/Homer	NNCACCGACA	1	0	1	19	0.0048	267.1	0.0168
At5g08750(C3H)/col-At5g08750-DAP-Seq(GSE60143)/Homer	NWDTTGCGGCTR	1	0	1	142	0.0362	1007	0.0633
CBF4(AP2EREBP)/colamp-CBF4-DAP-Seq(GSE60143)/Homer	NRCCGACDWNNNNNN	1	0	1	49	0.0125	790.2	0.0497
ANAC047(NAC)/colamp-ANAC047-DAP-Seq(GSE60143)/Homer	WACACGTAACTT	1	0	1	183	0.0467	1344	0.0845
MYB3R1(MYB)/col-MYB3R1-DAP-Seq(GSE60143)/Homer	WWDTDACCGTTR	1	0	1	88	0.0225	835.7	0.0525
E2FA(E2FDP)/colamp-E2FA-DAP-Seq(GSE60143)/Homer	WWTGGCGCCAWWWNN	1	0	1	49	0.0125	754.2	0.0474
DREB19(AP2EREBP)/colamp-DREB19-DAP-Seq(GSE60143)/Homer	AATGTCGGTK	1	0	1	46	0.0117	607.1	0.0381
LBD2(LOBAS2)/colamp-LBD2-DAP-Seq(GSE60143)/Homer	TCCGAWTTTTTCGGN	1	0	1	46	0.0117	517.9	0.0325
DDF1(AP2EREBP)/col-DDF1-DAP-Seq(GSE60143)/Homer	GCCGACAT	1	0	1	32	0.0082	517.6	0.0325
bHLH28(bHLH)/col-bHLH28-DAP-Seq(GSE60143)/Homer	NHHTGTACGGAH	1	0	1	37	0.0094	582.3	0.0366
At4g31060(AP2EREBP)/colamp-At4g31060-DAP-Seq(GSE60143)/Homer	CACCGACAAW	1	0	1	30	0.0077	532.3	0.0335
At1g22810(AP2EREBP)/colamp-At1g22810-DAP-Seq(GSE60143)/Homer	BCACCGACANNN	1	0	1	33	0.0084	444.4	0.0279
MYB3R4(MYB)/col-MYB3R4-DAP-Seq(GSE60143)/Homer	AWWTAACCGTTR	1	0	1	40	0.0102	510.2	0.0321
ZEB2(Zf)/SNU398-ZEB2-ChIP-Seq(GSE103048)/Homer	GNMCAGGTGTGC	1	0	1	38	0.0097	484.4	0.0304
CBF2(AP2EREBP)/colamp-CBF2-DAP-Seq(GSE60143)/Homer	YBRCCGACATNNNNN	1	0	1	35	0.0089	520.6	0.0327
SPL13(SBP)/col-SPL13-DAP-Seq(GSE60143)/Homer	WAHTGTACGGAH	1	0	1	11	0.0028	206.1	0.013
CDM1(C3H)/colamp-CDM1-DAP-Seq(GSE60143)/Homer	CCGAWAWTWTCGGAN	1	0	1	12	0.0031	223.9	0.0141
At2g44940(AP2EREBP)/colamp-At2g44940-DAP-Seq(GSE60143)/Homer	NYACCGACAHNNNNN	1	0	1	16	0.0041	247.9	0.0156
AT3G16280(AP2EREBP)/colamp-AT3G16280-DAP-Seq(GSE60143)/Homer	HCACCGACAHHDHHN	1	0	1	32	0.0082	433.6	0.0272
Rap210(AP2EREBP)/col-Rap210-DAP-Seq(GSE60143)/Homer	TGTCGGCA	1	0	1	56	0.0143	671.2	0.0422
CBF3(AP2EREBP)/colamp-CBF3-DAP-Seq(GSE60143)/Homer	YNRCCGACATNN	1	0	1	37	0.0094	487.6	0.0306
bHLH10(bHLH)/colamp-bHLH10-DAP-Seq(GSE60143)/Homer	YACCGACA	1	0	1	20	0.0051	297.2	0.0187
Unknown3/Arabidopsis-Promoters/Homer	AYTAAACCGG	1	0	1	26	0.0066	377.9	0.0237
DREB2(AP2EREBP)/col-DREB2-DAP-Seq(GSE60143)/Homer	TMACCGACATWA	1	0	1	38	0.0097	528.3	0.0332
At4g28140(AP2EREBP)/colamp-At4g28140-DAP-Seq(GSE60143)/Homer	DCCACCGACCAW	1	0	1	16	0.0041	272.8	0.0171
ABF1/SacCer-Promoters/Homer	CGTRNAAARTGA	1	0	1	33	0.0084	443.3	0.0279
At4g32800(AP2EREBP)/colamp-At4g32800-DAP-Seq(GSE60143)/Homer	DYCACCGACAHWWWH	1	0	1	5	0.0013	153.2	0.0096
Zelda(Zf)/Embryo-zld-ChIP-Seq(GSE65441)/Homer	KBCTACCTGW	1	0	1	17	0.0043	374.7	0.0235
ERF38(AP2EREBP)/col-ERF38-DAP-Seq(GSE60143)/Homer	CACCGACA	1	0	1	30	0.0077	458.6	0.0288
DEAR3(AP2EREBP)/colamp-DEAR3-DAP-Seq(GSE60143)/Homer	BCACCGACAWNNNNN	1	0	1	18	0.0046	398.3	0.025
SPL14(SBP)/col-SPL14-DAP-Seq(GSE60143)/Homer	NNWHTGTACGGAHNH	1	0	1	21	0.0054	299.1	0.0188
AT5G22990(C2H2)/col-AT5G22990-DAP-Seq(GSE60143)/Homer	WCGAHDTCGWHN	1	0	1	7	0.0018	301.5	0.0189
AT3G60490(AP2EREBP)/colamp-AT3G60490-DAP-Seq(GSE60143)/Homer	NNRCCGACANNNNNN	1	0	1	19	0.0048	285.2	0.0179
REST-NRSF(Zf)/Jurkat-NRSF-ChIP-Seq/Homer	GGMGCTGTCCATGGTGCTGA	1	0	1	0	0	0.9	0.0001
AT4G12670(MYBrelated)/col-AT4G12670-DAP-Seq(GSE60143)/Homer	AGGGTTTAGGGTTTA	1	0	1	0	0	0	0
ZNF16(Zf)/HEK293-ZNF16.GFP-ChIP-Seq(GSE58341)/Homer	MACCTTCYATGGCTCCCTAKTGCCY	1	0	1	0	0	0	0
RAP21(AP2EREBP)/colamp-RAP21-DAP-Seq(GSE60143)/Homer	BCACCGACAHNN	1	0	1	8	0.002	208.7	0.0131
REM16(ABI3VP1)/col-REM16-DAP-Seq(GSE60143)/Homer	DTTTTTSCCGSMAAA	1	0	1	0	0	2.3	0.0001
LIN-15B(Zf)/cElegans-L3-LIN15B-ChIP-Seq(modEncode)/Homer	CARTGGAGCGCRYTTGCATT	1	0	1	0	0	3.1	0.0002
bHLH18(bHLH)/col-bHLH18-DAP-Seq(GSE60143)/Homer	CACGTGTTYCACGTG	1	0	1	0	0	14.4	0.0009
ZIM(C2C2gata)/col-ZIM-DAP-Seq(GSE60143)/Homer	ATCSRACGGTYRAGA	1	0	1	0	0	24	0.0015
