# Supplementary material for: Conserved transcription factors promote cell fate stability and restrict reprogramming potential in differentiated cells
Source: Nat Commun. 2023 Mar 27;14:1709. doi: 10.1038/s41467-023-37256-8 (PMC10043290; doi:10.1038/s41467-023-37256-8)
Supplement: Supplementary file 8 — Supplementary Data 5 [file 41467_2023_37256_MOESM8_ESM.xlsx]

## Sheet: AJ_overlap 
Chromosome	Start	End
chr1	502449	502646
chr1	1375036	1375390
chr1	1692651	1692861
chr1	1741028	1741160
chr1	1746306	1746652
chr1	2227573	2227726
chr1	2234662	2234798
chr1	3306619	3307052
chr1	3312958	3313419
chr1	3543537	3543651
chr1	6701809	6702004
chr1	6784527	6784784
chr1	7299529	7299672
chr1	7301027	7301239
chr1	8005149	8005444
chr1	8342434	8342615
chr1	8703278	8703540
chr1	8826046	8826158
chr1	8986309	8986496
chr1	9067274	9067525
chr1	9207209	9207327
chr1	9234774	9234827
chr1	9539303	9539510
chr1	9766823	9767102
chr1	9776359	9776489
chr1	9943308	9943545
chr1	10055745	10055872
chr1	10210011	10210403
chr1	10474881	10474960
chr1	12143663	12144004
chr1	12153531	12153684
chr1	12229946	12230088
chr1	13605347	13605461
chr1	13675518	13675635
chr1	13715790	13715904
chr1	13767172	13767429
chr1	14486447	14486666
chr1	14742362	14742486
chr1	14811064	14811300
chr1	15678621	15678775
chr1	15800622	15800666
chr1	15949753	15949993
chr1	15983036	15983072
chr1	16513970	16514475
chr1	16895717	16896171
chr1	16896301	16896476
chr1	17128501	17128643
chr1	17189924	17190251
chr1	17567735	17567899
chr1	17569762	17569920
chr1	19011170	19011347
chr1	19312224	19312350
chr1	19485576	19485580
chr1	19485682	19485690
chr1	19559722	19559838
chr1	19652365	19652479
chr1	19758384	19758559
chr1	20064193	20064307
chr1	20380761	20380884
chr1	20482551	20482669
chr1	20614112	20614262
chr1	20696910	20697075
chr1	21587067	21587181
chr1	22388664	22388820
chr1	22451801	22452016
chr1	23019290	23019507
chr1	23198395	23198610
chr1	23344736	23344850
chr1	23394807	23395035
chr1	23403943	23404086
chr1	23537720	23537865
chr1	23554808	23555037
chr1	23585638	23585913
chr1	24019058	24019109
chr1	24294418	24294535
chr1	25247441	25247460
chr1	25309122	25309374
chr1	25695136	25695310
chr1	25892615	25892765
chr1	25998218	25998401
chr1	26169848	26169989
chr1	26500983	26501019
chr1	26620854	26621097
chr1	26695601	26695786
chr1	26961933	26962139
chr1	27112251	27112507
chr1	27155128	27155319
chr1	27322025	27322294
chr1	27322419	27322518
chr1	27588839	27589045
chr1	28736623	28736994
chr1	28972483	28972762
chr1	29122673	29122841
chr1	29237254	29237656
chr1	30522482	30522657
chr1	30675798	30676383
chr1	30824110	30824224
chr1	31111333	31111406
chr1	31306350	31306580
chr1	31483505	31483619
chr1	31573861	31574048
chr1	31954735	31954844
chr1	31956019	31956133
chr1	32179667	32180071
chr1	32236344	32236567
chr1	32703645	32704098
chr1	32817293	32817458
chr1	33099579	33099804
chr1	33433740	33433996
chr1	33918497	33918678
chr1	34268386	34268502
chr1	34859791	34859972
chr1	35268661	35268665
chr1	35506075	35506209
chr1	35718910	35719078
chr1	35930991	35931225
chr1	36088740	36088934
chr1	36321183	36321410
chr1	36464369	36464509
chr1	37990013	37990181
chr1	38859726	38859966
chr1	39392143	39392404
chr1	39576792	39577009
chr1	40015187	40015407
chr1	40242052	40242318
chr1	40257882	40258213
chr1	40875869	40875992
chr1	40967506	40967683
chr1	40967908	40968044
chr1	41418993	41419083
chr1	41863083	41863197
chr1	42335226	42335355
chr1	42940898	42941089
chr1	43206818	43207234
chr1	43389851	43390056
chr1	43472571	43472746
chr1	43834676	43834796
chr1	43929610	43929865
chr1	44030178	44030256
chr1	44213305	44213486
chr1	44619425	44619635
chr1	44731227	44731503
chr1	44924782	44924936
chr1	44986563	44986833
chr1	45246862	45247083
chr1	45521826	45522061
chr1	45688034	45688220
chr1	45847040	45847221
chr1	46132629	46132750
chr1	46183313	46183440
chr1	46340693	46340883
chr1	47179214	47179309
chr1	48853198	48853419
chr1	51519362	51519476
chr1	51637284	51637400
chr1	51661390	51661551
chr1	51879176	51879336
chr1	53043322	53043440
chr1	53107593	53107915
chr1	53110560	53110698
chr1	53112505	53112608
chr1	53122604	53122885
chr1	53733077	53733202
chr1	53896592	53896739
chr1	54273066	54273438
chr1	54542067	54542249
chr1	54715756	54715911
chr1	54934920	54935088
chr1	55310747	55310916
chr1	55429107	55429280
chr1	55443512	55443685
chr1	55724464	55724598
chr1	55724814	55724977
chr1	55827394	55827649
chr1	58395516	58395658
chr1	58546748	58546862
chr1	58618317	58618457
chr1	58755515	58755832
chr1	58848922	58849095
chr1	59043933	59044047
chr1	59367803	59368075
chr1	59414921	59415081
chr1	59484105	59484273
chr1	59574190	59574422
chr1	59672892	59673199
chr1	59707328	59707464
chr1	60132941	60133262
chr1	62325122	62325278
chr1	62621968	62622215
chr1	63523167	63523501
chr1	63731637	63732034
chr1	63826410	63826531
chr1	64039669	64039843
chr1	64917595	64917821
chr1	65003004	65003122
chr1	65425781	65425909
chr1	65812122	65812236
chr1	66464858	66465078
chr1	66478222	66478524
chr1	66506304	66506435
chr1	66564352	66564650
chr1	66598771	66598937
chr1	67430347	67430476
chr1	67570532	67570646
chr1	67686717	67686849
chr1	67736210	67736322
chr1	67890065	67890201
chr1	68384361	68384583
chr1	70205589	70205678
chr1	70354772	70355002
chr1	71081128	71081280
chr1	71638166	71638354
chr1	77833142	77833366
chr1	78340182	78340340
chr1	78340659	78340854
chr1	79323311	79323569
chr1	79323749	79323959
chr1	81179461	81179600
chr1	83411063	83411296
chr1	83901694	83901808
chr1	84103498	84103612
chr1	84365495	84365640
chr1	84742746	84742946
chr1	84851955	84852236
chr1	85147090	85147104
chr1	85297917	85298091
chr1	85576737	85577069
chr1	85607303	85607580
chr1	86430023	86430203
chr1	86487446	86487560
chr1	88684153	88684286
chr1	88891497	88891734
chr1	88992514	88992576
chr1	88992815	88993100
chr1	91650849	91651091
chr1	91781446	91781578
chr1	91795709	91795868
chr1	91845004	91845140
chr1	92754472	92754503
chr1	92832109	92832161
chr1	92916963	92917031
chr1	92940679	92940858
chr1	93079034	93079178
chr1	93345747	93345901
chr1	93622049	93622208
chr1	93701718	93701928
chr1	93754498	93754612
chr1	93845652	93845781
chr1	93979892	93980040
chr1	94020972	94021221
chr1	94045703	94045839
chr1	94325639	94325917
chr1	94418027	94418172
chr1	94690111	94690393
chr1	94713976	94714149
chr1	94740009	94740102
chr1	94755754	94755934
chr1	94949869	94949954
chr1	94974938	94975223
chr1	96362875	96362993
chr1	96416040	96416291
chr1	96865889	96866003
chr1	97042594	97042718
chr1	97094390	97094522
chr1	97433709	97433823
chr1	97938145	97938311
chr1	98045403	98045480
chr1	98086814	98087119
chr1	98323991	98324216
chr1	98388581	98388829
chr1	99444340	99444736
chr1	99457670	99457784
chr1	99557893	99558209
chr1	99662635	99662801
chr1	100627576	100627728
chr1	102858797	102858917
chr1	103271466	103271854
chr1	108586229	108586343
chr1	108830613	108830728
chr1	108963322	108963558
chr1	109075965	109076152
chr1	109090593	109090938
chr1	109100066	109100199
chr1	109197138	109197371
chr1	109197473	109197616
chr1	109484147	109484281
chr1	110003900	110004014
chr1	110338611	110338638
chr1	110963202	110963427
chr1	110963533	110963601
chr1	110963881	110964151
chr1	111755688	111755773
chr1	112528155	112528290
chr1	112544054	112544222
chr1	112575461	112575742
chr1	112619683	112619834
chr1	112904140	112904330
chr1	113542228	113542403
chr1	113812399	113812589
chr1	113929465	113929566
chr1	114458291	114458647
chr1	115168798	115168961
chr1	115179471	115179758
chr1	115251583	115251710
chr1	115277326	115277585
chr1	115280165	115280326
chr1	115302532	115302646
chr1	115373492	115373627
chr1	115411797	115411926
chr1	116373138	116373281
chr1	117122110	117122305
chr1	119279597	119279735
chr1	120069620	120069892
chr1	120176391	120176706
chr1	120180353	120180391
chr1	120529451	120529813
chr1	120563397	120563471
chr1	120723652	120723916
chr1	120850684	120850798
chr1	121362720	121362725
chr1	143435487	143435649
chr1	144031810	144031923
chr1	144412506	144412589
chr1	144460830	144461018
chr1	144546696	144546873
chr1	144560641	144560838
chr1	145280701	145280913
chr1	145818196	145818463
chr1	146228996	146229221
chr1	146322868	146323159
chr1	146376781	146377004
chr1	146387141	146387230
chr1	147172546	147172759
chr1	147292771	147293209
chr1	147541037	147541208
chr1	148038770	148038891
chr1	148992450	148992652
chr1	149102716	149102863
chr1	149390214	149390653
chr1	150010461	150010908
chr1	150067644	150067827
chr1	150149864	150150033
chr1	150163262	150163490
chr1	150487155	150487346
chr1	150926259	150926461
chr1	151070522	151070653
chr1	151254844	151254964
chr1	151973118	151973277
chr1	152048125	152048300
chr1	153565857	153565982
chr1	153566489	153566783
chr1	153990610	153990772
chr1	154463156	154463170
chr1	154558664	154558965
chr1	155017570	155017735
chr1	155244734	155244902
chr1	155465949	155466072
chr1	156457388	156457566
chr1	156475658	156475797
chr1	156505410	156505534
chr1	156660156	156660618
chr1	156661439	156661668
chr1	156728485	156728832
chr1	156801596	156801710
chr1	159015544	159015700
chr1	159598296	159598509
chr1	159848994	159849151
chr1	159960788	159961062
chr1	161132635	161132749
chr1	161133027	161133239
chr1	161389802	161390018
chr1	161399716	161399837
chr1	161706611	161706843
chr1	161766185	161766436
chr1	161956239	161956442
chr1	162349963	162350079
chr1	162856479	162856643
chr1	162899893	162900065
chr1	163321691	163321921
chr1	164765623	164765680
chr1	165116914	165117068
chr1	165630859	165630875
chr1	165695922	165696125
chr1	167792063	167792180
chr1	167803450	167803545
chr1	168178667	168178890
chr1	168710007	168710294
chr1	169368089	169368233
chr1	169486045	169486325
chr1	169893940	169894084
chr1	170563116	170563271
chr1	170623233	170623557
chr1	170708115	170708242
chr1	170711565	170712025
chr1	171220161	171220275
chr1	171295921	171296039
chr1	171313916	171314060
chr1	171646182	171646331
chr1	171742036	171742183
chr1	171754501	171754620
chr1	171781386	171781410
chr1	171841298	171841435
chr1	172144643	172144819
chr1	172359092	172359265
chr1	172588863	172589025
chr1	172637594	172637804
chr1	172638971	172639286
chr1	172654693	172654828
chr1	172662837	172662997
chr1	172859072	172859253
chr1	172918041	172918180
chr1	172955346	172955620
chr1	172969730	172969868
chr1	172997881	172998058
chr1	173267457	173267822
chr1	173714776	173714966
chr1	173868259	173868457
chr1	174999557	174999695
chr1	175023358	175023589
chr1	177869140	177869375
chr1	177873426	177873571
chr1	177927086	177927200
chr1	177984175	177984456
chr1	178093627	178093813
chr1	178238826	178238976
chr1	179058838	179058974
chr1	179293764	179293878
chr1	179882623	179882833
chr1	180154773	180154922
chr1	180502575	180503105
chr1	181022928	181023058
chr1	181073718	181073879
chr1	181086972	181087095
chr1	181112536	181112758
chr1	182990495	182990671
chr1	183022375	183022644
chr1	183268239	183268585
chr1	183270830	183271008
chr1	183279317	183279452
chr1	183471930	183472126
chr1	183515118	183515362
chr1	184051532	184051806
chr1	184160244	184160582
chr1	184792661	184792948
chr1	185542033	185542153
chr1	185591725	185591900
chr1	186188042	186188196
chr1	186375462	186375662
chr1	192485855	192485997
chr1	192559587	192559820
chr1	192808837	192809010
chr1	193059472	193059605
chr1	193121906	193122096
chr1	193322327	193322441
chr1	195592013	195592177
chr1	195592473	195592675
chr1	196181259	196181423
chr1	197838927	197839041
chr1	198113326	198113450
chr1	198258684	198258836
chr1	198623998	198624161
chr1	198669153	198669298
chr1	198672476	198672511
chr1	198776736	198776920
chr1	198881379	198881509
chr1	200314406	200314618
chr1	200317414	200317554
chr1	200336617	200336733
chr1	200372205	200372319
chr1	200415994	200416174
chr1	200669932	200669963
chr1	200670054	200670210
chr1	201268875	201269024
chr1	201507108	201507233
chr1	201593359	201593679
chr1	201938083	201938218
chr1	201955229	201955423
chr1	202810679	202810888
chr1	203058079	203058227
chr1	203422809	203422930
chr1	203462981	203463095
chr1	203590717	203590885
chr1	203795546	203795572
chr1	203861445	203861619
chr1	203926225	203926272
chr1	204320640	204320761
chr1	204417217	204417391
chr1	204516307	204516550
chr1	205122172	205122439
chr1	205211536	205211797
chr1	205631901	205632035
chr1	205937349	205937518
chr1	206175825	206175983
chr1	206178626	206178966
chr1	206182969	206183170
chr1	206612399	206612582
chr1	206766449	206766604
chr1	206815092	206815206
chr1	206905350	206905489
chr1	207007483	207007741
chr1	207051124	207051285
chr1	207321529	207321739
chr1	207393491	207393946
chr1	207810272	207810477
chr1	207890173	207890413
chr1	209827862	209828022
chr1	210438891	210439096
chr1	210439179	210439541
chr1	210792761	210792888
chr1	211037134	211037426
chr1	211134047	211134301
chr1	211258943	211259364
chr1	211613671	211613819
chr1	212470161	212470384
chr1	212558916	212559125
chr1	212608679	212608847
chr1	212699831	212699997
chr1	212791470	212791649
chr1	212791763	212791935
chr1	214447131	214447269
chr1	214558083	214558212
chr1	214857772	214857938
chr1	214957236	214957597
chr1	214990656	214990892
chr1	215114290	215114404
chr1	216601200	216601314
chr1	218209375	218209667
chr1	218480663	218480797
chr1	218496620	218496838
chr1	218706228	218706480
chr1	218823560	218823686
chr1	219085147	219085263
chr1	219089081	219089239
chr1	220046453	220046613
chr1	220094002	220094117
chr1	220733074	220733269
chr1	220819000	220819114
chr1	220957337	220957465
chr1	221097875	221098406
chr1	221715599	221715778
chr1	221718619	221718811
chr1	221869052	221869285
chr1	221958226	221958386
chr1	222167240	222167547
chr1	222465553	222465829
chr1	222484017	222484032
chr1	222489670	222489897
chr1	222521915	222521973
chr1	222644247	222644327
chr1	222814938	222815053
chr1	223712385	223712470
chr1	223712815	223712957
chr1	223962123	223962345
chr1	224047548	224047789
chr1	224114050	224114212
chr1	224330349	224330451
chr1	224542986	224543154
chr1	224737210	224737332
chr1	224929835	224930018
chr1	225508642	225508808
chr1	226408008	226408168
chr1	226866169	226866395
chr1	227357433	227357604
chr1	227542681	227542833
chr1	227735219	227735421
chr1	228486781	228486821
chr1	228838768	228838863
chr1	230104813	230105037
chr1	230642377	230642468
chr1	230769405	230769578
chr1	232472808	232472931
chr1	232868953	232869180
chr1	234495471	234495585
chr1	234600032	234600273
chr1	234610877	234611077
chr1	234723292	234723430
chr1	234772430	234772697
chr1	234975105	234975480
chr1	234987553	234987684
chr1	234997228	234997611
chr1	235011718	235011835
chr1	235018283	235018506
chr1	235328826	235328983
chr1	235883518	235883662
chr1	235953828	235954003
chr1	235971552	235971982
chr1	235990247	235990280
chr1	235999626	235999741
chr1	236009946	236010259
chr1	236794941	236795162
chr1	240232171	240232393
chr1	240285679	240285794
chr1	240386546	240386671
chr1	240765767	240765907
chr1	241411901	241412186
chr1	241807091	241807227
chr1	241838014	241838170
chr1	243067065	243067382
chr1	243205254	243205426
chr1	243268402	243268559
chr1	243596511	243596625
chr1	243843249	243843480
chr1	244214483	244214645
chr1	244319674	244319797
chr1	244451937	244452014
chr1	244863113	244863269
chr1	245091854	245092174
chr1	245771845	245771962
chr1	245823073	245823514
chr1	245872003	245872117
chr1	245880920	245881300
chr1	245969581	245969811
chr1	246142491	246142693
chr1	246417471	246417513
chr1	246782100	246782304
chr1	247104366	247104599
chr1	247331795	247331948
chr1	248821298	248821426
chr10	329937	330055
chr10	598435	598692
chr10	1056649	1056746
chr10	3095560	3095782
chr10	3248940	3249070
chr10	3469185	3469361
chr10	3525957	3526126
chr10	3539159	3539307
chr10	3749656	3749778
chr10	3785210	3785387
chr10	3924377	3924620
chr10	4254755	4254796
chr10	4344609	4344735
chr10	4527839	4527996
chr10	4541434	4541549
chr10	4815440	4815553
chr10	5033466	5033580
chr10	5548964	5549131
chr10	5594742	5594924
chr10	5861208	5861501
chr10	6088789	6088967
chr10	6157542	6157852
chr10	6239408	6239556
chr10	6275340	6275471
chr10	6721600	6721774
chr10	10605878	10606033
chr10	12703846	12704002
chr10	13924524	13924730
chr10	14405267	14405472
chr10	14587986	14588390
chr10	15200575	15200947
chr10	16832702	16832941
chr10	17056746	17056972
chr10	17201359	17201425
chr10	17201525	17201796
chr10	17228525	17228678
chr10	17787781	17787895
chr10	18659272	18659518
chr10	19638763	19638920
chr10	21399736	21399908
chr10	22436906	22437072
chr10	24706639	24706768
chr10	27243054	27243182
chr10	27504102	27504291
chr10	27659041	27659155
chr10	27745841	27745938
chr10	28054472	28054620
chr10	28138024	28138284
chr10	28520974	28521260
chr10	28677231	28677370
chr10	28734693	28734818
chr10	28734953	28735233
chr10	29659128	29659295
chr10	29949552	29949671
chr10	30111615	30111778
chr10	30454844	30454961
chr10	30682477	30682596
chr10	30691504	30691710
chr10	30736950	30737236
chr10	31031906	31032004
chr10	31147029	31147143
chr10	31698238	31698414
chr10	32139480	32139594
chr10	32446108	32446222
chr10	32958372	32958527
chr10	32980648	32980833
chr10	32982439	32982716
chr10	33005727	33005841
chr10	33157289	33157375
chr10	33366085	33366377
chr10	33661766	33661984
chr10	33662085	33662230
chr10	35910294	35910472
chr10	42488486	42488600
chr10	42782667	42782854
chr10	43137761	43137875
chr10	43138261	43138535
chr10	43140405	43140614
chr10	43574392	43574680
chr10	43794202	43794323
chr10	43857681	43857796
chr10	44569472	44569848
chr10	44627852	44628189
chr10	44724841	44725082
chr10	44756293	44756499
chr10	45000916	45001248
chr10	46396887	46397051
chr10	46398235	46398422
chr10	46782499	46782628
chr10	46786667	46786822
chr10	46787160	46787185
chr10	46806195	46806211
chr10	47461353	47461535
chr10	47553444	47553681
chr10	47557783	47557898
chr10	47705902	47706086
chr10	47986666	47986843
chr10	48199707	48199985
chr10	49569070	49569409
chr10	49978315	49978429
chr10	50067770	50067972
chr10	50418278	50418392
chr10	50552048	50552132
chr10	50552235	50552602
chr10	50739666	50739938
chr10	51381530	51381674
chr10	51390088	51390234
chr10	51699612	51699947
chr10	51867990	51868219
chr10	51879264	51879518
chr10	52319217	52319401
chr10	58435411	58435525
chr10	58458069	58458560
chr10	58641095	58641294
chr10	59387997	59388203
chr10	60414913	60415085
chr10	61628989	61629131
chr10	62017629	62017799
chr10	62028142	62028306
chr10	62278479	62278817
chr10	62324160	62324200
chr10	62380129	62380304
chr10	62384188	62384328
chr10	62433225	62433636
chr10	62577729	62577901
chr10	62614856	62614996
chr10	63377044	63377239
chr10	63629514	63629726
chr10	68093996	68094193
chr10	68407211	68407317
chr10	68527473	68527571
chr10	69061554	69061684
chr10	69703718	69704137
chr10	69719037	69719223
chr10	69819780	69819936
chr10	69869679	69869793
chr10	70132732	70132909
chr10	70192052	70192179
chr10	70290951	70291100
chr10	70378172	70378422
chr10	71212465	71212654
chr10	71244650	71244945
chr10	71759512	71759632
chr10	71766702	71767037
chr10	72009753	72009913
chr10	72163057	72163257
chr10	72244051	72244221
chr10	72319697	72319811
chr10	72320708	72320969
chr10	73039545	73039730
chr10	73252377	73252651
chr10	73625987	73626271
chr10	73729939	73730054
chr10	73730392	73730600
chr10	73811635	73811749
chr10	73850902	73851048
chr10	73909126	73909451
chr10	74593674	74593791
chr10	74799800	74799916
chr10	75469157	75469354
chr10	75498403	75498693
chr10	75547399	75547546
chr10	76103290	76103424
chr10	76252197	76252344
chr10	76285078	76285328
chr10	76382453	76382683
chr10	76974055	76974183
chr10	77321294	77321408
chr10	77321932	77322108
chr10	77350732	77350921
chr10	77355856	77356078
chr10	77478422	77478541
chr10	77737672	77737865
chr10	77944554	77944824
chr10	78303378	78303584
chr10	78756863	78757025
chr10	78931862	78931999
chr10	79317744	79317945
chr10	79333662	79333797
chr10	79826431	79826612
chr10	80136309	80136425
chr10	80158609	80158964
chr10	80477960	80478096
chr10	80509820	80509989
chr10	86411416	86411687
chr10	86594621	86594956
chr10	86711167	86711511
chr10	87095325	87095501
chr10	87342458	87342662
chr10	87504460	87504724
chr10	87862151	87862556
chr10	87863514	87863650
chr10	87939501	87939568
chr10	88095254	88095556
chr10	88152855	88153136
chr10	88156489	88156610
chr10	88927047	88927167
chr10	89118250	89118372
chr10	89158685	89158820
chr10	90162478	90162780
chr10	90179837	90179982
chr10	90417161	90417291
chr10	90418933	90419106
chr10	90960463	90960705
chr10	91163953	91164229
chr10	91633104	91633437
chr10	91901768	91901892
chr10	92591615	92591834
chr10	92689752	92689951
chr10	93288935	93289115
chr10	93437341	93437455
chr10	93458973	93459125
chr10	93702417	93702770
chr10	94362904	94363149
chr10	94381101	94381328
chr10	95229755	95230070
chr10	95334630	95334750
chr10	96129831	96130007
chr10	96586762	96586787
chr10	96586920	96587195
chr10	96587278	96587438
chr10	96814384	96814693
chr10	97319250	97319304
chr10	97475991	97476146
chr10	97687425	97687590
chr10	97689716	97689888
chr10	98349644	98349978
chr10	98394392	98394667
chr10	99621300	99621637
chr10	99694374	99694490
chr10	99788711	99788949
chr10	100185855	100186213
chr10	101938502	101938636
chr10	102310788	102311163
chr10	102546712	102547103
chr10	102642205	102642386
chr10	103229939	103230056
chr10	103677118	103677299
chr10	103680925	103681121
chr10	103739481	103739633
chr10	103772506	103772639
chr10	103781364	103781564
chr10	103852384	103852527
chr10	103908433	103908589
chr10	106424082	106424408
chr10	106559644	106559758
chr10	108392488	108392611
chr10	109206004	109206337
chr10	109374423	109374542
chr10	110076985	110077184
chr10	110496206	110496320
chr10	110567274	110567366
chr10	112447002	112447186
chr10	112956232	112956357
chr10	113087582	113087722
chr10	113335722	113335836
chr10	113788739	113788897
chr10	114520524	114520727
chr10	114821472	114821819
chr10	114856598	114856851
chr10	116771536	116771650
chr10	117007150	117007337
chr10	117461871	117462000
chr10	117653237	117653365
chr10	119197982	119198154
chr10	119275615	119275729
chr10	119371417	119371621
chr10	119892479	119892630
chr10	120370206	120370269
chr10	120456815	120456929
chr10	120851216	120851419
chr10	122468967	122469311
chr10	122980608	122980716
chr10	123008737	123008859
chr10	123997494	123997629
chr10	125065044	125065131
chr10	125231534	125231738
chr10	125879431	125879605
chr10	126062558	126062789
chr10	126199246	126199454
chr10	126253368	126253482
chr10	126421872	126422116
chr10	126902215	126902407
chr10	127041634	127041904
chr10	132331958	132332103
chr10	133259248	133259459
chr10	133308807	133308986
chr11	356255	356454
chr11	518639	518910
chr11	809464	809578
chr11	1154032	1154171
chr11	2312353	2312522
chr11	2400285	2400573
chr11	2898776	2899022
chr11	2929478	2929664
chr11	3169903	3170092
chr11	3584377	3584452
chr11	5280708	5280833
chr11	6357300	6357447
chr11	6612067	6612255
chr11	6612340	6612479
chr11	7678185	7678299
chr11	7987045	7987316
chr11	8604337	8604455
chr11	8688888	8689082
chr11	8871394	8871495
chr11	9003675	9003840
chr11	9314779	9315046
chr11	9364283	9364715
chr11	9759663	9760016
chr11	9760136	9760457
chr11	9894976	9895087
chr11	9906075	9906265
chr11	9943879	9944050
chr11	10375382	10375560
chr11	10387455	10387679
chr11	10491054	10491251
chr11	10660008	10660124
chr11	10725511	10725790
chr11	10751016	10751035
chr11	12042290	12042518
chr11	12044069	12044226
chr11	12076291	12076438
chr11	12285323	12285451
chr11	12377923	12378136
chr11	12606586	12606975
chr11	12770143	12770287
chr11	13668217	13668426
chr11	14422400	14422543
chr11	14520313	14520471
chr11	15665412	15665701
chr11	16001941	16002220
chr11	16738554	16738667
chr11	17351802	17351978
chr11	18322209	18322459
chr11	18588684	18588877
chr11	18749812	18749926
chr11	19595895	19596093
chr11	19628061	19628253
chr11	23288000	23288173
chr11	23865456	23865657
chr11	26028610	26028983
chr11	26820780	26821119
chr11	27058659	27058778
chr11	27927064	27927390
chr11	28110182	28110342
chr11	28384516	28384707
chr11	28674740	28674961
chr11	28788074	28788295
chr11	32002551	32002568
chr11	32032663	32032752
chr11	32034173	32034616
chr11	32137475	32137611
chr11	33690210	33690331
chr11	34380794	34381022
chr11	34645147	34645267
chr11	34654108	34654345
chr11	34972873	34973167
chr11	35166736	35166912
chr11	35304137	35304332
chr11	35549869	35550025
chr11	35617835	35617910
chr11	35630006	35630274
chr11	35662674	35663258
chr11	35770491	35770751
chr11	36421264	36421417
chr11	36594355	36594608
chr11	40329311	40329572
chr11	40385189	40385321
chr11	43311839	43311985
chr11	43680562	43680669
chr11	43880541	43880824
chr11	43920755	43921026
chr11	44066096	44066210
chr11	44766413	44766527
chr11	44862299	44862509
chr11	45089249	45089473
chr11	45147191	45147365
chr11	46347319	46347525
chr11	46700733	46700964
chr11	46916519	46916639
chr11	47083985	47084171
chr11	47177004	47177118
chr11	47248748	47248913
chr11	47408190	47408605
chr11	47578936	47579156
chr11	57279802	57279946
chr11	57741247	57741459
chr11	58394334	58394513
chr11	58578078	58578395
chr11	58579662	58579784
chr11	59706975	59707185
chr11	59810727	59810887
chr11	61894101	61894215
chr11	61955113	61955233
chr11	62106087	62106224
chr11	62430510	62430663
chr11	62591524	62591906
chr11	62612659	62612831
chr11	62622106	62622364
chr11	62679102	62679248
chr11	62727345	62727468
chr11	62841598	62841832
chr11	64207541	64207655
chr11	64864394	64864521
chr11	64865760	64865960
chr11	64878614	64878730
chr11	65084120	65084193
chr11	65096059	65096285
chr11	65422760	65422888
chr11	65472343	65472472
chr11	65477426	65477650
chr11	65662977	65663139
chr11	65890629	65890765
chr11	65919253	65919417
chr11	66313036	66313198
chr11	66443625	66443963
chr11	67804377	67804669
chr11	68213636	68213750
chr11	68354655	68354819
chr11	68890976	68891117
chr11	68903784	68903992
chr11	69008873	69009000
chr11	69138432	69138554
chr11	69166683	69166816
chr11	69253158	69253312
chr11	69297201	69297414
chr11	69297500	69297661
chr11	69351618	69351756
chr11	69460636	69460881
chr11	69636570	69636759
chr11	70399808	70399959
chr11	71287199	71287346
chr11	71299477	71299665
chr11	71788313	71788471
chr11	71794329	71794569
chr11	72144155	72144269
chr11	72145124	72145382
chr11	72761166	72761298
chr11	73185973	73186096
chr11	73779656	73779915
chr11	73787759	73788200
chr11	74673077	74673275
chr11	74949005	74949119
chr11	75241753	75241878
chr11	75969732	75969846
chr11	76620502	76620800
chr11	77314061	77314181
chr11	77637754	77637909
chr11	77994646	77994854
chr11	78420470	78420509
chr11	79018466	79018628
chr11	79093027	79093250
chr11	79183085	79183198
chr11	81005801	81005927
chr11	83286483	83286569
chr11	86524173	86524397
chr11	86740736	86740850
chr11	87851328	87851485
chr11	88411436	88411611
chr11	88480293	88480407
chr11	93576800	93577210
chr11	94128774	94128907
chr11	94130834	94130950
chr11	94768211	94768328
chr11	94948322	94948477
chr11	95147503	95147739
chr11	95556743	95557082
chr11	95702720	95702856
chr11	95923994	95924218
chr11	96162895	96163220
chr11	96235262	96235364
chr11	96243442	96243539
chr11	100687395	100687487
chr11	101862864	101862939
chr11	102112122	102112240
chr11	102346630	102346844
chr11	102347015	102347296
chr11	102971981	102972095
chr11	103529396	103529511
chr11	103625188	103625582
chr11	104106199	104106409
chr11	105047276	105047545
chr11	106022252	106022531
chr11	106311995	106312146
chr11	106368058	106368373
chr11	108008548	108008704
chr11	109038413	109038605
chr11	110093097	110093259
chr11	110426312	110426488
chr11	110524316	110524500
chr11	111557813	111557961
chr11	111879113	111879271
chr11	111911920	111912106
chr11	111944858	111944976
chr11	112074074	112074232
chr11	112241643	112241816
chr11	112365006	112365301
chr11	113184591	113184779
chr11	114134840	114135157
chr11	114307669	114307810
chr11	114367015	114367146
chr11	115623062	115623176
chr11	116871330	116871491
chr11	116984737	116984851
chr11	117072662	117072862
chr11	118436261	118436479
chr11	118531041	118531155
chr11	118538871	118539166
chr11	118565979	118566124
chr11	118619495	118619868
chr11	119417831	119417945
chr11	119432586	119432797
chr11	119598809	119598942
chr11	120336128	120336396
chr11	120548039	120548166
chr11	121292585	121292675
chr11	121595937	121596126
chr11	121655662	121655968
chr11	121656337	121656446
chr11	121829130	121829485
chr11	121841849	121842044
chr11	121937211	121937348
chr11	122085255	122085438
chr11	122180484	122180682
chr11	122186413	122186803
chr11	122189281	122189602
chr11	122731520	122731779
chr11	122897815	122898021
chr11	123174845	123175056
chr11	123195282	123195392
chr11	124115299	124115436
chr11	124934863	124935361
chr11	124953826	124953974
chr11	125168369	125168527
chr11	125592508	125592559
chr11	126354129	126354243
chr11	126585877	126585937
chr11	127651413	127651619
chr11	127919103	127919550
chr11	128026763	128027080
chr11	128039779	128039917
chr11	128210631	128210891
chr11	128336437	128336606
chr11	128488611	128488809
chr11	128522621	128522739
chr11	128715015	128715129
chr11	128779303	128779444
chr11	128863200	128863314
chr11	129143419	129143589
chr11	129248695	129248926
chr11	129639481	129639595
chr11	129861746	129861942
chr11	130646399	130646767
chr11	130719700	130719856
chr11	130916498	130916700
chr11	131000363	131000871
chr11	131033167	131033434
chr11	131760179	131760547
chr11	131896607	131896700
chr11	132064995	132065324
chr11	132072393	132072507
chr11	132471631	132471766
chr11	132632821	132633035
chr11	132888321	132888539
chr12	642821	643107
chr12	949913	950007
chr12	1373952	1374066
chr12	1430225	1430414
chr12	1474191	1474476
chr12	1475809	1476295
chr12	1993433	1993693
chr12	2958797	2958809
chr12	2959810	2959961
chr12	4031141	4031548
chr12	4164870	4164984
chr12	5258720	5258909
chr12	5500055	5500267
chr12	6069593	6069707
chr12	6286832	6286998
chr12	6384010	6384146
chr12	6663311	6663414
chr12	6689245	6689701
chr12	6891289	6891359
chr12	6938083	6938199
chr12	6970707	6970869
chr12	7433367	7433550
chr12	8066356	8066490
chr12	8232154	8232394
chr12	8235789	8236067
chr12	8242127	8242312
chr12	8247083	8247276
chr12	9647902	9648057
chr12	9650790	9651021
chr12	10069219	10069329
chr12	10191988	10192213
chr12	10395784	10395925
chr12	10634579	10634787
chr12	10967471	10967596
chr12	11648851	11649135
chr12	11718669	11718765
chr12	12282875	12283010
chr12	12611659	12611891
chr12	12646007	12646252
chr12	12717162	12717276
chr12	12725165	12725353
chr12	12837142	12837213
chr12	12870493	12870711
chr12	12872222	12872354
chr12	13187498	13187625
chr12	13223319	13223436
chr12	14257817	14257984
chr12	14258073	14258161
chr12	14260695	14260945
chr12	15928459	15928667
chr12	16349144	16349302
chr12	18690711	18690900
chr12	18748053	18748225
chr12	18752630	18752835
chr12	18999074	18999198
chr12	19152205	19152278
chr12	19274042	19274214
chr12	19439312	19439633
chr12	19683239	19683483
chr12	19708044	19708310
chr12	19712250	19712364
chr12	19978383	19978552
chr12	20492317	20492458
chr12	22283238	22283352
chr12	22730210	22730357
chr12	24909798	24910051
chr12	25187947	25188099
chr12	25250970	25251132
chr12	25386202	25386464
chr12	25957903	25958017
chr12	25958381	25958506
chr12	25958593	25958776
chr12	26274770	26275093
chr12	26691679	26691793
chr12	27779942	27780047
chr12	27899405	27899593
chr12	28023570	28023832
chr12	28564118	28564232
chr12	28568172	28568286
chr12	28899991	28900407
chr12	28926122	28926306
chr12	29612015	29612213
chr12	29617094	29617233
chr12	30754789	30755082
chr12	31749086	31749496
chr12	32677849	32678096
chr12	34022290	34022519
chr12	38316611	38316832
chr12	45273795	45273979
chr12	45337119	45337281
chr12	45415472	45415763
chr12	45674732	45674897
chr12	45727567	45727761
chr12	45728821	45729022
chr12	45990632	45990902
chr12	46219939	46220087
chr12	46383065	46383317
chr12	46524340	46524471
chr12	46787668	46787782
chr12	47103189	47103566
chr12	47124533	47124683
chr12	47509597	47509800
chr12	47819934	47820010
chr12	48351167	48351307
chr12	49222795	49222909
chr12	49265582	49265748
chr12	49615789	49616037
chr12	50085074	50085244
chr12	50201871	50202006
chr12	50400744	50400861
chr12	50504982	50505223
chr12	51238815	51239010
chr12	51394326	51394478
chr12	51590775	51590985
chr12	52033139	52033349
chr12	52069581	52069904
chr12	52147398	52147630
chr12	53047170	53047194
chr12	53180589	53180639
chr12	53321502	53321748
chr12	53387140	53387284
chr12	53451975	53452117
chr12	53845093	53845230
chr12	54222798	54222931
chr12	56041843	56042024
chr12	56118178	56118338
chr12	56152404	56152531
chr12	56196974	56197097
chr12	57088480	57088835
chr12	57782638	57782822
chr12	57865456	57865570
chr12	58310871	58311049
chr12	58364848	58365123
chr12	58425538	58425918
chr12	58530016	58530133
chr12	58537430	58537544
chr12	58669007	58669121
chr12	62260188	62260357
chr12	63843849	63844003
chr12	63918077	63918330
chr12	63918763	63918978
chr12	63978743	63978884
chr12	64404286	64404498
chr12	64561153	64561374
chr12	65525637	65525896
chr12	65525980	65526222
chr12	65536825	65536950
chr12	65537072	65537211
chr12	65649147	65649340
chr12	65720160	65720280
chr12	65892151	65892279
chr12	65937583	65937697
chr12	66169953	66170122
chr12	67269217	67269348
chr12	67366621	67366753
chr12	67435101	67435254
chr12	67534790	67534912
chr12	67663229	67663370
chr12	67720539	67720653
chr12	67828145	67828299
chr12	67910431	67910674
chr12	67910787	67910998
chr12	68565282	68565479
chr12	68686709	68687003
chr12	69405569	69405739
chr12	69555917	69555940
chr12	71556802	71557119
chr12	71839650	71839804
chr12	72296541	72296703
chr12	75722769	75722936
chr12	75747486	75747640
chr12	75978042	75978289
chr12	76020921	76021071
chr12	76449679	76449710
chr12	76559867	76559953
chr12	76863325	76863523
chr12	77725679	77725781
chr12	77848144	77848353
chr12	77940069	77940235
chr12	77947482	77947668
chr12	79674868	79674950
chr12	79988479	79988615
chr12	80044802	80044920
chr12	80186814	80187025
chr12	80648955	80649113
chr12	82358346	82358891
chr12	84069762	84069915
chr12	84382550	84382674
chr12	84738756	84738870
chr12	86712407	86712668
chr12	88420514	88420674
chr12	88552937	88553054
chr12	88926039	88926225
chr12	89067436	89067659
chr12	89162855	89163048
chr12	89352600	89352817
chr12	89354223	89354464
chr12	89709597	89709866
chr12	91140535	91140807
chr12	91734020	91734161
chr12	91920389	91920503
chr12	92295721	92295846
chr12	92593912	92594162
chr12	92759945	92760187
chr12	92956908	92957022
chr12	92970896	92971243
chr12	93002824	93002962
chr12	94173087	94173294
chr12	94267340	94267454
chr12	94983837	94984007
chr12	95633405	95633528
chr12	96427280	96427500
chr12	96485176	96485426
chr12	96981123	96981303
chr12	98440243	98440364
chr12	100573494	100573559
chr12	100933829	100933948
chr12	101877462	101877699
chr12	101891493	101891748
chr12	103560610	103560857
chr12	104011511	104011628
chr12	104177713	104177827
chr12	104178077	104178257
chr12	104190080	104190298
chr12	104213905	104214001
chr12	104480910	104481009
chr12	104671862	104672042
chr12	105236099	105236341
chr12	105934433	105934585
chr12	106084138	106084252
chr12	106247916	106248037
chr12	106288506	106288715
chr12	106357607	106357791
chr12	106774042	106774267
chr12	106955918	106955939
chr12	107411892	107412020
chr12	108731520	108731634
chr12	109052466	109052775
chr12	109477350	109477546
chr12	110109225	110109339
chr12	110312707	110312841
chr12	110314490	110314638
chr12	110468701	110468776
chr12	110502102	110502256
chr12	110546549	110546668
chr12	110742999	110743101
chr12	111599236	111599698
chr12	111846704	111846873
chr12	112419320	112419503
chr12	113903595	113903710
chr12	114163775	114164004
chr12	114425402	114425516
chr12	114684134	114684610
chr12	114835241	114835473
chr12	115149747	115149974
chr12	115341473	115341733
chr12	115710298	115710487
chr12	116370129	116370384
chr12	116426456	116426602
chr12	116434299	116434453
chr12	117685221	117685370
chr12	117687140	117687332
chr12	118061184	118061275
chr12	118372895	118373125
chr12	119857153	119857270
chr12	120087002	120087130
chr12	120291918	120291925
chr12	121352454	121352651
chr12	121888413	121888802
chr12	121924621	121924917
chr12	122078352	122078495
chr12	122180799	122181064
chr12	122366958	122367072
chr12	122400643	122400848
chr12	122464359	122464604
chr12	122679152	122679336
chr12	122752700	122752780
chr12	122830886	122831066
chr12	122896096	122896241
chr12	122974548	122974765
chr12	122980562	122980744
chr12	123090035	123090365
chr12	123126621	123126799
chr12	123584298	123584501
chr12	123633621	123633822
chr12	124174456	124174689
chr12	124636352	124636385
chr12	124655833	124656133
chr12	124681363	124681562
chr12	124746144	124746438
chr12	124764616	124764682
chr12	124774733	124774952
chr12	124775807	124775951
chr12	124829518	124829678
chr12	124838453	124838567
chr12	124904879	124905057
chr12	124917251	124917400
chr12	124939498	124939664
chr12	126668659	126668838
chr12	127230834	127231197
chr12	127272991	127273122
chr12	128823966	128824117
chr12	131011284	131011506
chr12	131710873	131711097
chr12	131870192	131870452
chr12	131949853	131949988
chr12	132144309	132144465
chr12	132828818	132829053
chr12	132986155	132986452
chr12	133130505	133130602
chr13	19587056	19587120
chr13	20359245	20359420
chr13	20419700	20420039
chr13	21174845	21175075
chr13	21297965	21298167
chr13	23321911	23322130
chr13	23466267	23466426
chr13	23500982	23501155
chr13	23504358	23504508
chr13	23790622	23791070
chr13	24148880	24149124
chr13	24199158	24199301
chr13	24512806	24512892
chr13	26498012	26498173
chr13	26508971	26509132
chr13	26601781	26601895
chr13	27054362	27054480
chr13	28574700	28574939
chr13	28718886	28719038
chr13	29520783	29520953
chr13	29654857	29655230
chr13	29743348	29743559
chr13	29861715	29861872
chr13	30002636	30002826
chr13	30142387	30142709
chr13	30301440	30301834
chr13	30338564	30338727
chr13	30340711	30340867
chr13	30577375	30577502
chr13	30617482	30617945
chr13	30674125	30674257
chr13	30743629	30743845
chr13	30977810	30978051
chr13	31982597	31982712
chr13	33542428	33542838
chr13	33817982	33818157
chr13	34025935	34026102
chr13	34201481	34201673
chr13	34349473	34349589
chr13	35713288	35713448
chr13	35979593	35979861
chr13	36999285	36999465
chr13	37443709	37443855
chr13	37617289	37617516
chr13	37621817	37622000
chr13	37656647	37656998
chr13	37702042	37702329
chr13	38349805	38349994
chr13	39037906	39038032
chr13	39777647	39777768
chr13	39887526	39887681
chr13	40235204	40235419
chr13	40402432	40402552
chr13	40771166	40771345
chr13	40789420	40789673
chr13	41060361	41060505
chr13	41132471	41132936
chr13	41194259	41194624
chr13	41284765	41284955
chr13	41610513	41610707
chr13	42040375	42040571
chr13	42720528	42720709
chr13	42763033	42763233
chr13	43023583	43023685
chr13	43839035	43839183
chr13	43846629	43846772
chr13	44132863	44133019
chr13	44726272	44726660
chr13	44815784	44815928
chr13	44842247	44842474
chr13	45189387	45189849
chr13	45464713	45464858
chr13	45659042	45659228
chr13	46296949	46297268
chr13	47175505	47175832
chr13	47215816	47215943
chr13	47334289	47334494
chr13	48037950	48038080
chr13	48449644	48449839
chr13	48451214	48451562
chr13	48749776	48750024
chr13	49023612	49023730
chr13	49314056	49314291
chr13	49495935	49496211
chr13	49936068	49936185
chr13	49936263	49936419
chr13	50124358	50124498
chr13	50230544	50230674
chr13	50323673	50323854
chr13	50401378	50401492
chr13	50617380	50617780
chr13	51520616	51520824
chr13	51584423	51584507
chr13	51631208	51631374
chr13	52194434	52194594
chr13	52450026	52450183
chr13	59777032	59777172
chr13	74211027	74211145
chr13	74217940	74218066
chr13	74243484	74243778
chr13	74767164	74767300
chr13	75496046	75496230
chr13	75537858	75538046
chr13	75633277	75633405
chr13	75717021	75717177
chr13	77207977	77208110
chr13	77329245	77329445
chr13	79988730	79988937
chr13	79989271	79989448
chr13	85497839	85498025
chr13	93249605	93249816
chr13	93727384	93727551
chr13	94329805	94329986
chr13	95083754	95084137
chr13	95301479	95301678
chr13	97433250	97433530
chr13	97947389	97947522
chr13	98454517	98454685
chr13	98476544	98476638
chr13	98549060	98549393
chr13	98577096	98577444
chr13	99067124	99067505
chr13	99498673	99498756
chr13	100088875	100089027
chr13	100132319	100132443
chr13	100392821	100392967
chr13	100875824	100875986
chr13	101307512	101307726
chr13	101455969	101456096
chr13	101529568	101529700
chr13	101706808	101706922
chr13	102394805	102394866
chr13	102845759	102845924
chr13	106038861	106039083
chr13	106379210	106379458
chr13	108859572	108860001
chr13	109243606	109243720
chr13	109390083	109390259
chr13	109786692	109786806
chr13	109945426	109945806
chr13	110017661	110017781
chr13	110110062	110110232
chr13	110341063	110341302
chr13	110448343	110448384
chr13	110870154	110870288
chr13	110955328	110955548
chr13	110965317	110965625
chr13	112588113	112588367
chr13	113154289	113154421
chr13	113178069	113178437
chr13	113187380	113187728
chr13	113192991	113193126
chr13	113208619	113208882
chr13	113490848	113491069
chr13	113493410	113493620
chr13	113897243	113897618
chr13	113927780	113928028
chr13	114065282	114065396
chr13	114111530	114111640
chr13	114314319	114314384
chr14	20989867	20990030
chr14	21477074	21477188
chr14	21511237	21511428
chr14	22689231	22689536
chr14	23006961	23007204
chr14	23301417	23301576
chr14	24188887	24189055
chr14	24195553	24195871
chr14	24351697	24351826
chr14	25007111	25007368
chr14	25111362	25111556
chr14	30194056	30194222
chr14	30622154	30622325
chr14	31195346	31195549
chr14	31992028	31992254
chr14	32203155	32203269
chr14	32567571	32567753
chr14	32593520	32593828
chr14	34368454	34368650
chr14	34650896	34651285
chr14	34700010	34700202
chr14	35374242	35374432
chr14	38098657	38098862
chr14	38404016	38404152
chr14	39170377	39170512
chr14	42193329	42193480
chr14	45135683	45135841
chr14	49586541	49586661
chr14	49767920	49768087
chr14	49853919	49853930
chr14	49862780	49862956
chr14	49911710	49911871
chr14	50038799	50039041
chr14	50726510	50726624
chr14	50763550	50763751
chr14	51305022	51305195
chr14	51396257	51396379
chr14	51554441	51554564
chr14	51604195	51604331
chr14	51607752	51608019
chr14	51638271	51638462
chr14	51905672	51906098
chr14	52025307	52025514
chr14	52110558	52110719
chr14	52112440	52112569
chr14	52457983	52458157
chr14	52703235	52703414
chr14	53153299	53153434
chr14	53927324	53927534
chr14	54312207	54312423
chr14	54488859	54489142
chr14	55051445	55051642
chr14	55107868	55108063
chr14	55366356	55366624
chr14	56333701	56333874
chr14	57725863	57725980
chr14	58427467	58427654
chr14	58731617	58731816
chr14	58898546	58898962
chr14	59278287	59278401
chr14	59306288	59306486
chr14	60778004	60778134
chr14	60981022	60981173
chr14	61080722	61080877
chr14	61466273	61466390
chr14	61472319	61472497
chr14	61493292	61493480
chr14	61553777	61554009
chr14	61561876	61562036
chr14	61642380	61642507
chr14	61755198	61755217
chr14	61965166	61965288
chr14	61974122	61974324
chr14	64191868	64192013
chr14	64503653	64503825
chr14	64504654	64504762
chr14	64556677	64556794
chr14	64629113	64629227
chr14	64645528	64645642
chr14	68397880	68398101
chr14	68476413	68476727
chr14	68577997	68578111
chr14	68598933	68598996
chr14	68695341	68695554
chr14	68794518	68794674
chr14	68807317	68807493
chr14	68951170	68951284
chr14	69269024	69269130
chr14	70359700	70359893
chr14	71021772	71021994
chr14	71320279	71320422
chr14	71592096	71592210
chr14	71693470	71693623
chr14	72643433	72643633
chr14	72666719	72666858
chr14	73058237	73058523
chr14	73785963	73786191
chr14	74612553	74612816
chr14	74616539	74616745
chr14	75059740	75059859
chr14	75125733	75125905
chr14	75278553	75278688
chr14	75453173	75453448
chr14	75648307	75648478
chr14	75864371	75864493
chr14	76919007	76919127
chr14	77059641	77059824
chr14	77097969	77098200
chr14	77638834	77639270
chr14	77890011	77890390
chr14	78606140	78606287
chr14	79369780	79369925
chr14	79582444	79582594
chr14	79596505	79596727
chr14	80313888	80314002
chr14	80425772	80425886
chr14	80476589	80476741
chr14	81246727	81246805
chr14	85415420	85415615
chr14	85531791	85531925
chr14	85566733	85566847
chr14	86683626	86683721
chr14	86852661	86852880
chr14	87133511	87133640
chr14	88554917	88555013
chr14	89000578	89000869
chr14	89425754	89425920
chr14	89701746	89701872
chr14	89912653	89912848
chr14	90383214	90383537
chr14	90396878	90397058
chr14	90409425	90409583
chr14	90758493	90758598
chr14	91149623	91149865
chr14	91510400	91510631
chr14	92397294	92397500
chr14	92425171	92425448
chr14	92540797	92541020
chr14	92646932	92647052
chr14	93115421	93115456
chr14	93184929	93185096
chr14	93965103	93965628
chr14	94120954	94121135
chr14	94345450	94345564
chr14	95545880	95546035
chr14	96104688	96104995
chr14	96122544	96122764
chr14	99036043	99036298
chr14	99537561	99537726
chr14	99604322	99604348
chr14	99745356	99745576
chr14	99757370	99757784
chr14	99779873	99780049
chr14	100032169	100032283
chr14	100240634	100240760
chr14	100376208	100376445
chr14	100391937	100392052
chr14	100486278	100486504
chr14	100747180	100747382
chr14	101584460	101584696
chr14	102279821	102280094
chr14	102392429	102392481
chr14	103144347	103144504
chr14	103207529	103207620
chr14	103607210	103607402
chr14	103921551	103921697
chr14	104816023	104816318
chr14	104933338	104933616
chr14	104973325	104973442
chr14	105490830	105491026
chr15	22888158	22888403
chr15	25775609	25775723
chr15	28897036	28897227
chr15	29822283	29822481
chr15	30766550	30766694
chr15	31435652	31435766
chr15	32682679	32682824
chr15	32706746	32706916
chr15	32717825	32717939
chr15	32774131	32774245
chr15	32838851	32838972
chr15	32850197	32850600
chr15	33721006	33721154
chr15	34122724	34122980
chr15	34239460	34239584
chr15	34644317	34644431
chr15	34969711	34969904
chr15	35546162	35546308
chr15	36428121	36428392
chr15	36432331	36432490
chr15	36737514	36737704
chr15	36778582	36778939
chr15	36798336	36798693
chr15	37900939	37901083
chr15	38454013	38454202
chr15	38714254	38714368
chr15	38828175	38828289
chr15	38865039	38865189
chr15	39133345	39133459
chr15	39263064	39263276
chr15	39301854	39301993
chr15	39472963	39473226
chr15	39499743	39499917
chr15	39504905	39505156
chr15	39597902	39597954
chr15	39598095	39598158
chr15	39834542	39834656
chr15	39933651	39934082
chr15	40368175	40368354
chr15	40941576	40941690
chr15	40985727	40985851
chr15	41231020	41231327
chr15	41402495	41402646
chr15	41490492	41490606
chr15	41607195	41607354
chr15	42273068	42273223
chr15	42427522	42427647
chr15	43150600	43150902
chr15	44288576	44288690
chr15	44385198	44385315
chr15	44728585	44728794
chr15	45549966	45550103
chr15	45637496	45637656
chr15	46127446	46127605
chr15	48428139	48428372
chr15	48695281	48695402
chr15	48723244	48723533
chr15	48940695	48940864
chr15	49046507	49046621
chr15	49155549	49155813
chr15	49492942	49493195
chr15	49620789	49621159
chr15	49627646	49627987
chr15	49831806	49831985
chr15	49848255	49848369
chr15	49863846	49864175
chr15	49877690	49877843
chr15	50354864	50355186
chr15	50355293	50355439
chr15	50686718	50686883
chr15	51368833	51368967
chr15	52093327	52093441
chr15	52095614	52095969
chr15	52144031	52144201
chr15	52252889	52253021
chr15	52643131	52643312
chr15	55408290	55408603
chr15	55907958	55908146
chr15	56733439	56733637
chr15	56887181	56887463
chr15	56918383	56918681
chr15	57706493	57706820
chr15	58203591	58203780
chr15	58332178	58332417
chr15	58498947	58499065
chr15	58499330	58499451
chr15	59192060	59192192
chr15	59232515	59232776
chr15	60353622	60353795
chr15	60402252	60402628
chr15	60479159	60479219
chr15	62390393	62390539
chr15	62496048	62496217
chr15	62606246	62606840
chr15	62928387	62928779
chr15	63108339	63108565
chr15	63121709	63121909
chr15	63150441	63150765
chr15	63250520	63250724
chr15	63291472	63291796
chr15	63372476	63372603
chr15	63372736	63372860
chr15	63600784	63601011
chr15	64093957	64094058
chr15	64387677	64387857
chr15	64460439	64460600
chr15	65611104	65611267
chr15	65792238	65792469
chr15	66504905	66504989
chr15	66574329	66574460
chr15	66701059	66701102
chr15	66702037	66702352
chr15	66803289	66803429
chr15	66815252	66815553
chr15	66832918	66833006
chr15	66842465	66842604
chr15	66862993	66863233
chr15	66883464	66883697
chr15	67044356	67044504
chr15	67107075	67107241
chr15	67531385	67531727
chr15	67884669	67884863
chr15	68272987	68273177
chr15	68352416	68352607
chr15	68355065	68355288
chr15	68384568	68384737
chr15	68425812	68425947
chr15	68524826	68525032
chr15	69760999	69761186
chr15	70236887	70237026
chr15	70319075	70319277
chr15	70460408	70460507
chr15	70775212	70775399
chr15	70792062	70792295
chr15	71083359	71083580
chr15	72272665	72272738
chr15	72339807	72340049
chr15	72474239	72474367
chr15	73639631	73639837
chr15	73956832	73956970
chr15	73992256	73992449
chr15	74100119	74100328
chr15	74407472	74407637
chr15	74433829	74433978
chr15	74461089	74461281
chr15	74546197	74546472
chr15	74938152	74938332
chr15	75104924	75105048
chr15	75123483	75123639
chr15	75150193	75150354
chr15	75171506	75171809
chr15	75368387	75368710
chr15	75666821	75667018
chr15	75903818	75904119
chr15	76311425	76311507
chr15	76336482	76336484
chr15	77496768	77496931
chr15	78075540	78075692
chr15	78299666	78299809
chr15	78988555	78988748
chr15	80179063	80179383
chr15	80317426	80317587
chr15	80489050	80489265
chr15	80507883	80508155
chr15	80599388	80599638
chr15	80777165	80777429
chr15	81189677	81189901
chr15	81236021	81236135
chr15	81313150	81313283
chr15	81338717	81338983
chr15	82093899	82094070
chr15	82261951	82262126
chr15	82373563	82373687
chr15	82445425	82445547
chr15	82540430	82540583
chr15	83011611	83011777
[truncated: 4,023 more rows]

## Sheet: AZ_overlap
Chromosome	Start	End
chr1	3306654	3306841
chr1	9943350	9943463
chr1	10430373	10430437
chr1	14486596	14486666
chr1	14811064	14811283
chr1	16514059	16514219
chr1	16895985	16896171
chr1	16896301	16896317
chr1	26695585	26695773
chr1	28736703	28736816
chr1	30676165	30676285
chr1	31306425	31306527
chr1	31483520	31483619
chr1	32236361	32236503
chr1	32817306	32817404
chr1	33433740	33433852
chr1	33433931	33433996
chr1	42335251	42335355
chr1	43472694	43472746
chr1	44213372	44213492
chr1	45847040	45847096
chr1	51661390	51661410
chr1	53043389	53043440
chr1	53107705	53107915
chr1	54934966	54935088
chr1	55310747	55310808
chr1	59043933	59043957
chr1	60133149	60133233
chr1	64039724	64039843
chr1	66564352	66564571
chr1	79323492	79323569
chr1	83411105	83411193
chr1	86487446	86487473
chr1	91845078	91845140
chr1	93079064	93079178
chr1	96362875	96362898
chr1	96416110	96416291
chr1	96865891	96866003
chr1	97938145	97938248
chr1	98324005	98324088
chr1	98388611	98388764
chr1	99444415	99444675
chr1	103271574	103271759
chr1	115168810	115168961
chr1	115179521	115179701
chr1	120176477	120176574
chr1	120563428	120563471
chr1	144560672	144560765
chr1	146322947	146323118
chr1	146376786	146377004
chr1	148038772	148038891
chr1	151973118	151973247
chr1	156801596	156801710
chr1	162349976	162350066
chr1	163321754	163321862
chr1	167792063	167792106
chr1	170623233	170623366
chr1	171220161	171220250
chr1	172955346	172955604
chr1	172969738	172969821
chr1	177873426	177873544
chr1	178238826	178238976
chr1	179882661	179882780
chr1	181073842	181073879
chr1	181112609	181112702
chr1	185542033	185542054
chr1	185591740	185591871
chr1	192485928	192485997
chr1	193059472	193059569
chr1	196181341	196181423
chr1	198669169	198669298
chr1	200314566	200314618
chr1	200336617	200336699
chr1	201593618	201593679
chr1	205122225	205122366
chr1	206612428	206612567
chr1	207393568	207393735
chr1	210439296	210439379
chr1	211037250	211037350
chr1	214857772	214857938
chr1	218480715	218480797
chr1	218706228	218706266
chr1	218706360	218706480
chr1	220957361	220957453
chr1	221097875	221098137
chr1	221718619	221718790
chr1	221869052	221869209
chr1	232472808	232472835
chr1	234975133	234975424
chr1	235011831	235011835
chr1	236009946	236010201
chr1	240386546	240386645
chr1	241411901	241412007
chr1	243596511	243596559
chr1	245823173	245823261
chr1	245881169	245881269
chr1	245969581	245969811
chr10	3749659	3749778
chr10	6721615	6721747
chr10	12703973	12704002
chr10	13586857	13586977
chr10	15200860	15200946
chr10	28054472	28054570
chr10	28138024	28138219
chr10	29659128	29659220
chr10	29949552	29949621
chr10	35910323	35910457
chr10	42782695	42782782
chr10	46396921	46397029
chr10	50552343	50552602
chr10	51879364	51879501
chr10	52319217	52319255
chr10	58435411	58435525
chr10	58458356	58458479
chr10	58641124	58641294
chr10	61629008	61629131
chr10	62577772	62577870
chr10	70192052	70192179
chr10	70378236	70378332
chr10	73730468	73730573
chr10	73909231	73909326
chr10	75469157	75469322
chr10	75547509	75547546
chr10	76252197	76252344
chr10	76382453	76382683
chr10	76974055	76974183
chr10	77321383	77321408
chr10	77737672	77737865
chr10	88095370	88095556
chr10	90162632	90162777
chr10	90179837	90179982
chr10	91901852	91901892
chr10	93702560	93702699
chr10	101938502	101938584
chr10	109206004	109206238
chr10	110077000	110077146
chr10	114821701	114821788
chr10	119198046	119198154
chr10	119371417	119371543
chr10	120851235	120851329
chr10	122469036	122469222
chr10	126253368	126253482
chr10	127041634	127041873
chr10	132331990	132332103
chr11	518701	518910
chr11	9759786	9759932
chr11	9906104	9906265
chr11	9943879	9944050
chr11	12285341	12285424
chr11	15665513	15665653
chr11	16001941	16002220
chr11	19595916	19596093
chr11	23288012	23288173
chr11	26820846	26821024
chr11	28384516	28384658
chr11	28674760	28674879
chr11	32034173	32034485
chr11	34972916	34973138
chr11	40329311	40329422
chr11	47084016	47084171
chr11	58394334	58394395
chr11	62841598	62841832
chr11	65422760	65422888
chr11	65919285	65919417
chr11	69675371	69675460
chr11	71287199	71287206
chr11	95556865	95557082
chr11	104106261	104106409
chr11	105047312	105047472
chr11	106368284	106368373
chr11	110524316	110524378
chr11	110524471	110524500
chr11	111557879	111557961
chr11	112241727	112241816
chr11	114134864	114135037
chr11	116984737	116984809
chr11	117072705	117072825
chr11	118436265	118436451
chr11	121595937	121596049
chr11	122180492	122180682
chr11	122186536	122186772
chr11	123174845	123174995
chr11	125168369	125168475
chr11	128026763	128026908
chr11	128715015	128715129
chr11	130646599	130646747
chr11	131000469	131000738
chr11	132065097	132065283
chr11	132072393	132072505
chr12	8232283	8232394
chr12	10191988	10192164
chr12	13223319	13223436
chr12	14257894	14257977
chr12	18748093	18748225
chr12	19152205	19152278
chr12	27899491	27899593
chr12	28564118	28564155
chr12	28899991	28900087
chr12	38316651	38316779
chr12	45415472	45415540
chr12	47103220	47103566
chr12	47124573	47124662
chr12	53387202	53387284
chr12	54222798	54222867
chr12	57782688	57782785
chr12	58310871	58311049
chr12	63918136	63918310
chr12	65536914	65536950
chr12	67366661	67366753
chr12	68686911	68687011
chr12	75511618	75511720
chr12	77848185	77848353
chr12	77940148	77940231
chr12	82358353	82358570
chr12	84069762	84069845
chr12	86712448	86712620
chr12	88552937	88553054
chr12	89162855	89163021
chr12	91140535	91140710
chr12	92971124	92971239
chr12	94267340	94267454
chr12	94983879	94983975
chr12	96427403	96427500
chr12	98440253	98440336
chr12	104177713	104177766
chr12	104178077	104178105
chr12	104213972	104214001
chr12	110546549	110546621
chr12	114684310	114684402
chr12	115341579	115341693
chr12	122679208	122679331
chr12	123602019	123602112
chr12	124655921	124656040
chr12	124775912	124775951
chr12	124917251	124917374
chr12	126668666	126668838
chr13	23500982	23501155
chr13	23790745	23790844
chr13	30340751	30340834
chr13	37702221	37702329
chr13	39887627	39887681
chr13	40771185	40771327
chr13	41284946	41284955
chr13	45189506	45189653
chr13	48449734	48449839
chr13	50617468	50617597
chr13	97947389	97947452
chr13	98549161	98549257
chr13	101706808	101706824
chr13	106379219	106379302
chr13	108859669	108859940
chr13	113208674	113208767
chr13	113927933	113928028
chr14	25111363	25111446
chr14	30194056	30194174
chr14	31992033	31992254
chr14	34368510	34368650
chr14	35374328	35374432
chr14	38404055	38404152
chr14	42193329	42193379
chr14	50763583	50763690
chr14	51604202	51604331
chr14	52025446	52025514
chr14	52458019	52458157
chr14	54312308	54312391
chr14	54488927	54489062
chr14	55366406	55366542
chr14	58731655	58731765
chr14	59278305	59278395
chr14	61472362	61472497
chr14	61553786	61553931
chr14	61561877	61562014
chr14	64645528	64645642
chr14	68476470	68476640
chr14	68577997	68578092
chr14	68695493	68695554
chr14	71021826	71021994
chr14	74303060	74303143
chr14	80313888	80314002
chr14	80425847	80425886
chr14	86852661	86852734
chr14	90396939	90397058
chr14	91149623	91149696
chr14	96104688	96104942
chr14	96122558	96122764
chr14	99757596	99757719
chr14	100032169	100032202
chr14	100391974	100392052
chr14	104816056	104816161
chr15	32706815	32706916
chr15	32850378	32850490
chr15	34969694	34969818
chr15	36778582	36778699
chr15	36778778	36778911
chr15	36798521	36798612
chr15	39263064	39263276
chr15	39301867	39301993
chr15	39472963	39473000
chr15	39597840	39597954
chr15	39598095	39598388
chr15	40368217	40368320
chr15	41402531	41402614
chr15	45549966	45550103
chr15	49492963	49493109
chr15	49831806	49831901
chr15	49877690	49877843
chr15	52095719	52095969
chr15	55907958	55907964
chr15	56887263	56887451
chr15	56918570	56918667
chr15	58203622	58203780
chr15	62606309	62606529
chr15	63108339	63108506
chr15	63150441	63150516
chr15	68524830	68524988
chr15	70775212	70775399
chr15	72339807	72339926
chr15	74546237	74546399
chr15	75123592	75123639
chr15	80489192	80489265
chr15	80507883	80507884
chr15	81189733	81189816
chr15	81313150	81313236
chr15	81338815	81338925
chr15	82540456	82540583
chr15	89335073	89335225
chr15	95170273	95170434
chr15	95884633	95884720
chr15	96047616	96047727
chr15	96273791	96274054
chr15	101961515	101961625
chr16	668033	668104
chr16	1773125	1773215
chr16	2682376	2682487
chr16	22297143	22297308
chr16	24701109	24701215
chr16	27578969	27579088
chr16	29265498	29265607
chr16	31508337	31508471
chr16	48127119	48127298
chr16	54373614	54373625
chr16	55136666	55136730
chr16	55487093	55487246
chr16	59046399	59046506
chr16	59886134	59886268
chr16	61792261	61792480
chr16	64440540	64440766
chr16	64705481	64705610
chr16	64893028	64893144
chr16	65122181	65122292
chr16	71895260	71895344
chr16	78675392	78675542
chr16	82017115	82017293
chr16	88118978	88119046
chr16	88274316	88274422
chr16	89093761	89093884
chr16	89241029	89241172
chr17	6589343	6589462
chr17	13737109	13737225
chr17	15920919	15921077
chr17	19063611	19063985
chr17	19112177	19112530
chr17	19187982	19188254
chr17	19448883	19448980
chr17	31052391	31052474
chr17	40140383	40140487
chr17	40952814	40952916
chr17	41013269	41013345
chr17	41027285	41027290
chr17	41404077	41404224
chr17	43283758	43283958
chr17	43361120	43361210
chr17	45345717	45345760
chr17	50397540	50397625
chr17	50707882	50707989
chr17	51153514	51153609
chr17	55455035	55455173
chr17	59093886	59094045
chr17	59209930	59210022
chr17	59843643	59843658
chr17	61338147	61338210
chr17	62760174	62760302
chr17	63356408	63356568
chr17	63842744	63842858
chr17	66581099	66581186
chr17	69758044	69758142
chr17	69762019	69762247
chr17	71409967	71410003
chr17	71438909	71438971
chr17	74203564	74203667
chr18	362085	362163
chr18	400577	400695
chr18	9768319	9768472
chr18	9782625	9782627
chr18	11500495	11500660
chr18	29155074	29155144
chr18	43893180	43893232
chr18	43893315	43893375
chr18	45566519	45566603
chr18	55500481	55500582
chr18	58572377	58572433
chr18	62782085	62782199
chr18	63367655	63367656
chr18	67670183	67670281
chr18	68178311	68178450
chr18	68494948	68495020
chr18	68838192	68838331
chr18	79791672	79791789
chr19	1383471	1383604
chr19	1383792	1383960
chr19	2463103	2463224
chr19	4723978	4724099
chr19	4724608	4724674
chr19	5903802	5903908
chr19	9768668	9768775
chr19	18374518	18374620
chr19	18459839	18459926
chr19	19192153	19192243
chr19	30341272	30341296
chr19	33302558	33302655
chr19	40715749	40715879
chr19	40831994	40832147
chr19	42932872	42933031
chr19	44603331	44603401
chr19	44753487	44753564
chr19	45455864	45455981
chr19	47743327	47743474
chr19	58380703	58380833
chr19	58519861	58519979
chr2	891131	891209
chr2	3575088	3575253
chr2	12318704	12318839
chr2	20067953	20068068
chr2	20068161	20068294
chr2	30368376	30368479
chr2	33166430	33166694
chr2	33236568	33236643
chr2	36438583	36438665
chr2	36438855	36438859
chr2	36486746	36486903
chr2	37641914	37642046
chr2	37909375	37909503
chr2	39725579	39725680
chr2	39871315	39871445
chr2	42987180	42987343
chr2	43293922	43294021
chr2	43520228	43520250
chr2	45177934	45178257
chr2	45452919	45453072
chr2	46831620	46831694
chr2	46855302	46855414
chr2	54572356	54572487
chr2	55051358	55051500
chr2	55419885	55419993
chr2	55843298	55843554
chr2	55992584	55992787
chr2	61759211	61759231
chr2	65359577	65359653
chr2	69177530	69177593
chr2	69242706	69242885
chr2	71130600	71130683
chr2	84991903	84992015
chr2	85772428	85772563
chr2	87645599	87645686
chr2	88075034	88075164
chr2	99662765	99662900
chr2	100011530	100011614
chr2	100958230	100958254
chr2	105404208	105404304
chr2	108652444	108652536
chr2	109703225	109703280
chr2	113604199	113604327
chr2	117981013	117981178
chr2	127508729	127508837
chr2	128584633	128584716
chr2	133718846	133718978
chr2	133818213	133818224
chr2	138085551	138085733
chr2	150134597	150134628
chr2	150568038	150568079
chr2	150681455	150681563
chr2	151032953	151033017
chr2	161030618	161030784
chr2	161990950	161990986
chr2	172253365	172253453
chr2	172693204	172693310
chr2	173048966	173049025
chr2	173109396	173109419
chr2	173550317	173550432
chr2	176642201	176642284
chr2	177397593	177397697
chr2	180040301	180040525
chr2	180625546	180625620
chr2	180625701	180625762
chr2	182066889	182066968
chr2	188079383	188079440
chr2	195487163	195487255
chr2	196078258	196078412
chr2	197499925	197499983
chr2	203784004	203784062
chr2	204559457	204559620
chr2	215713479	215713624
chr2	217066055	217066319
chr2	217695112	217695228
chr2	218081813	218081887
chr2	218806504	218806623
chr2	224102227	224102375
chr2	224102504	224102655
chr2	226115319	226115356
chr2	226652479	226652554
chr2	227818327	227818364
chr2	231662257	231662356
chr2	231786354	231786477
chr2	231961667	231961786
chr2	233487296	233487406
chr2	234679942	234679989
chr2	234680186	234680269
chr2	234824057	234824162
chr2	234981539	234981651
chr2	236744371	236744509
chr2	237280304	237280541
chr20	380904	381032
chr20	1118483	1118597
chr20	1416114	1416197
chr20	4225895	4225905
chr20	4507424	4507535
chr20	8095040	8095161
chr20	10924795	10924951
chr20	13866045	13866282
chr20	33401476	33401697
chr20	33909644	33909742
chr20	38435383	38435486
chr20	38446564	38446647
chr20	41693527	41693617
chr20	44576974	44577118
chr20	51661133	51661302
chr20	52529994	52530063
chr20	53893258	53893472
chr20	53907249	53907388
chr20	54132809	54133011
chr20	58651036	58651227
chr21	27300898	27300983
chr21	28333600	28333778
chr21	28427561	28427630
chr21	28537817	28537852
chr21	28715293	28715427
chr21	28754438	28754590
chr21	29217854	29218120
chr21	32771814	32772017
chr21	35059888	35060024
chr21	38755777	38755874
chr21	46053381	46053569
chr22	19432370	19432512
chr22	19878962	19879156
chr22	21037908	21037975
chr22	21982784	21982880
chr22	24555834	24555928
chr22	27223789	27223807
chr22	28142615	28142652
chr22	31646647	31646818
chr22	32662584	32662719
chr22	35372039	35372148
chr22	41290767	41290863
chr22	43187592	43187679
chr22	45451316	45451459
chr22	45805064	45805181
chr3	8577164	8577299
chr3	8577416	8577499
chr3	9986853	9986904
chr3	10321067	10321262
chr3	11137139	11137222
chr3	12556867	12557087
chr3	24238195	24238485
chr3	30511748	30511820
chr3	30659433	30659565
chr3	31004309	31004490
chr3	34012166	34012325
chr3	36650398	36650502
chr3	41199376	41199509
chr3	42032789	42032947
chr3	43190941	43191073
chr3	43708152	43708261
chr3	45948430	45948614
chr3	51538602	51538818
chr3	55128356	55128431
chr3	55160653	55160755
chr3	55169821	55169888
chr3	55491470	55491510
chr3	57556075	57556169
chr3	58560883	58560970
chr3	59766343	59766401
chr3	63343883	63343957
chr3	64266576	64266618
chr3	64291421	64291523
chr3	71102267	71102476
chr3	72487456	72487528
chr3	77412072	77412180
chr3	87206264	87206320
chr3	100902748	100902844
chr3	110420255	110420379
chr3	111326705	111326802
chr3	111904853	111904990
chr3	119310219	119310332
chr3	130110585	130110691
chr3	136894013	136894101
chr3	139122211	139122297
chr3	142578725	142578887
chr3	146506703	146506859
chr3	146803881	146804011
chr3	150106922	150107064
chr3	153246840	153247035
chr3	155854478	155854642
chr3	157786428	157786489
chr3	158168285	158168433
chr3	159191515	159191774
chr3	159928784	159928972
chr3	160180916	160181041
chr3	170357392	170357503
chr3	170802788	170803097
chr3	171526979	171527111
chr3	174439821	174439967
chr3	175002837	175003050
chr3	177478550	177478705
chr3	177810424	177810492
chr3	177827654	177827824
chr3	177830553	177830758
chr3	177835160	177835328
chr3	185498974	185499061
chr3	186783493	186783583
chr3	187261605	187261910
chr3	188272609	188272677
chr3	194135070	194135156
chr3	194593420	194593577
chr4	3954643	3954725
chr4	4625538	4625708
chr4	5758803	5758997
chr4	7650004	7650091
chr4	13892137	13892195
chr4	15328083	15328141
chr4	19946122	19946212
chr4	20203625	20203808
chr4	24042248	24042331
chr4	24210429	24210591
chr4	39548575	39548626
chr4	40621852	40621910
chr4	47525576	47525660
chr4	53856061	53856113
chr4	54959749	54959922
chr4	70688263	70688439
chr4	72779364	72779631
chr4	72896530	72896613
chr4	73892051	73892214
chr4	74374611	74374709
chr4	77862725	77862813
chr4	83034860	83034961
chr4	83207809	83207966
chr4	83255687	83255822
chr4	83256884	83257016
chr4	83455957	83456052
chr4	88976220	88976295
chr4	98627938	98628151
chr4	99383977	99384147
chr4	105708666	105708839
chr4	113468239	113468341
chr4	119099302	119099348
chr4	122777983	122778109
chr4	125389859	125390039
chr4	126697817	126697937
chr4	128338717	128338834
chr4	128384403	128384513
chr4	128552993	128553073
chr4	134544592	134544733
chr4	141046355	141046471
chr4	141329310	141329388
chr4	141751756	141751889
chr4	142817647	142817764
chr4	149823886	149824028
chr4	156476428	156476585
chr4	156959398	156959530
chr4	158996852	158996947
chr4	168615420	168615554
chr4	168622438	168622461
chr4	168634660	168634799
chr4	173252411	173252615
chr4	176883689	176883890
chr4	184400569	184400685
chr4	185792939	185793006
chr4	188941854	188942054
chr4	189940679	189940822
chr5	11549	11752
chr5	5340412	5340640
chr5	17169717	17169847
chr5	17249429	17249544
chr5	17315660	17315822
chr5	34534871	34534979
chr5	35136447	35136544
chr5	35884325	35884382
chr5	36404170	36404257
chr5	36657707	36657761
chr5	38845879	38846037
chr5	39760898	39760983
chr5	53253783	53253897
chr5	54087540	54087678
chr5	54761212	54761345
chr5	67301277	67301351
chr5	67301439	67301557
chr5	69560018	69560190
chr5	74767115	74767225
chr5	75640387	75640556
chr5	76689475	76689713
chr5	76806160	76806217
chr5	81422889	81422989
chr5	81751343	81751490
chr5	82413795	82413907
chr5	83281632	83281758
chr5	89083911	89084148
chr5	98468327	98468430
chr5	103506090	103506153
chr5	106331531	106331741
chr5	111999519	111999568
chr5	120388429	120388571
chr5	123916850	123917034
chr5	124635099	124635213
chr5	125485185	125485658
chr5	127826125	127826245
chr5	134758719	134758811
chr5	136058570	136058702
chr5	137264595	137264709
chr5	141521329	141521426
chr5	143033935	143034149
chr5	149420707	149420784
chr5	150000581	150000690
chr5	153551604	153551693
chr5	153565938	153566110
chr5	153629137	153629254
chr5	158431718	158431828
chr5	158456968	158457125
chr5	168086275	168086452
chr5	168106382	168106577
chr5	169350788	169350841
chr5	169696310	169696441
chr5	169743242	169743317
chr5	173455395	173455578
chr5	174838003	174838161
chr5	177600039	177600175
chr6	1686444	1686568
chr6	1916780	1916809
chr6	3883125	3883213
chr6	5094584	5094606
chr6	9482200	9482291
chr6	10694651	10694787
chr6	11653348	11653431
chr6	14744029	14744203
chr6	14841925	14842289
chr6	16205501	16205648
chr6	20380064	20380231
chr6	23174848	23175008
chr6	33271931	33272108
chr6	33299326	33299340
chr6	35259562	35259693
chr6	39812817	39812966
chr6	45445941	45446140
chr6	54335961	54336085
chr6	57475026	57475146
chr6	57961403	57961512
chr6	73236205	73236413
chr6	73803630	73803718
chr6	74578671	74578678
chr6	75183195	75183529
chr6	75196275	75196416
chr6	80223854	80223891
chr6	81331642	81331812
chr6	100176014	100176149
chr6	100202875	100202973
chr6	100834117	100834266
chr6	105432900	105432937
chr6	105596487	105596492
chr6	113644898	113645091
chr6	115613560	115613834
chr6	117441010	117441347
chr6	117487925	117488026
chr6	119261300	119261383
chr6	119261465	119261494
chr6	119541278	119541423
chr6	121653465	121653472
chr6	122803421	122803486
chr6	127102455	127102535
chr6	129031064	129031254
chr6	129341108	129341195
chr6	131628238	131628367
chr6	133983747	133983857
chr6	137867074	137867188
chr6	139369660	139369771
chr6	139374652	139374717
chr6	140051691	140051751
chr6	140572280	140572363
chr6	143450676	143450827
chr6	147170442	147170447
chr6	151452333	151452450
chr6	155189159	155189333
chr6	155493719	155493864
chr6	156687287	156687371
chr6	157323493	157323596
chr6	159716823	159716919
chr6	161029571	161029685
chr6	161038473	161038675
chr6	169070958	169070986
chr6	169215008	169215015
chr6	169267425	169267533
chr6	169292804	169293002
chr7	1504417	1504530
chr7	5692296	5692311
chr7	6589906	6590030
chr7	7911545	7911612
chr7	17600430	17600555
chr7	19404995	19405107
chr7	19958457	19958721
chr7	20033773	20034003
chr7	20241593	20241698
chr7	22577723	22577803
chr7	25014915	25015052
chr7	27165531	27165706
chr7	28855999	28856066
chr7	29489160	29489247
chr7	30594762	30594850
chr7	30804320	30804403
chr7	33979899	33980188
chr7	33987244	33987389
chr7	34155414	34155621
chr7	40437679	40437837
chr7	40808576	40808707
chr7	41027584	41027643
chr7	46145532	46145716
chr7	46370505	46370599
chr7	46752061	46752144
chr7	46753035	46753293
chr7	47286036	47286071
chr7	47520490	47520497
chr7	47520586	47520657
chr7	55365931	55366069
chr7	72829218	72829311
chr7	73667746	73667867
chr7	73850969	73851067
chr7	76897078	76897120
chr7	77866812	77866881
chr7	80542447	80542562
chr7	80722888	80723002
chr7	80883755	80883885
chr7	80942446	80942652
chr7	81299287	81299541
chr7	84258728	84258834
chr7	84412826	84412856
chr7	85136077	85136141
chr7	91880748	91880862
chr7	93327145	93327205
chr7	94183471	94183540
chr7	100087280	100087413
chr7	100516297	100516388
chr7	101138647	101138656
chr7	103344770	103344939
chr7	106714811	106714995
chr7	106718360	106718622
chr7	107387697	107387857
chr7	117230481	117230602
chr7	121396357	121396480
chr7	129569920	129569984
chr7	130838779	130839008
chr7	131188804	131188879
chr7	132782846	132782970
chr7	141738189	141738306
chr7	149126285	149126405
chr7	150368682	150368818
chr7	151754288	151754437
chr7	156949628	156949711
chr8	8600987	8601091
chr8	8764424	8764538
chr8	11877142	11877256
chr8	13108577	13108737
chr8	13366842	13366957
chr8	19171186	19171357
chr8	26840054	26840116
chr8	27299765	27300000
chr8	28365888	28365956
chr8	29682728	29682801
chr8	30254977	30255020
chr8	30255125	30255295
chr8	30284646	30284743
chr8	30367030	30367144
chr8	33061155	33061360
chr8	37822370	37822534
chr8	40413738	40413872
chr8	40524442	40524767
chr8	42052048	42052185
chr8	42543311	42543541
chr8	47431770	47431781
chr8	48428581	48428783
chr8	56074499	56074663
chr8	58830056	58830208
chr8	58830347	58830511
chr8	59630789	59630903
chr8	66129892	66130053
chr8	68239500	68239583
chr8	68256961	68257112
chr8	69624465	69624613
chr8	70468167	70468202
chr8	79355846	79355979
chr8	79361759	79361927
chr8	89612022	89612125
chr8	89984163	89984302
chr8	91844933	91845087
chr8	93880297	93880514
chr8	94719772	94719864
chr8	95801989	95802093
chr8	97544634	97544688
chr8	98338279	98338398
chr8	99774998	99775123
chr8	101098657	101098766
chr8	102806822	102806954
chr8	104643349	104643693
chr8	104659624	104659774
chr8	107223435	107223438
chr8	108033969	108033994
chr8	116517731	116517768
chr8	117881736	117881738
chr8	117910034	117910174
chr8	118018632	118018791
chr8	118415667	118415942
chr8	118796626	118796823
chr8	120258290	120258411
chr8	121089471	121089560
chr8	122096580	122096674
chr8	124181731	124181780
chr8	125070634	125070797
chr8	125430193	125430328
chr8	125637582	125637667
chr8	130263855	130263971
chr8	130483449	130483563
chr8	131946854	131947048
chr8	132991649	132991780
chr8	133216616	133216699
chr8	134200129	134200300
chr8	134515379	134515448
chr8	142674059	142674245
chr8	142699812	142699906
chr8	143815789	143815898
chr8	145052392	145052478
chr9	1979726	1980057
chr9	5622164	5622312
chr9	6938634	6938857
chr9	12814617	12814707
chr9	14320511	14320530
chr9	15936224	15936415
chr9	16705157	16705245
chr9	40992124	40992272
chr9	76557807	76557928
chr9	81431731	81431877
chr9	82271330	82271416
chr9	88652486	88652553
chr9	88745686	88745789
chr9	89116087	89116206
chr9	89123076	89123223
chr9	89274933	89275041
chr9	90992948	90993044
chr9	98796505	98796611
chr9	98854458	98854512
chr9	105243061	105243294
chr9	105244340	105244452
chr9	106892868	106892951
chr9	108444901	108445177
chr9	108671903	108671992
chr9	109986781	109986854
chr9	110526604	110526704
chr9	112041937	112042034
chr9	112042138	112042179
chr9	112063359	112063440
chr9	114722287	114722377
chr9	115104957	115104996
chr9	115195981	115196150
chr9	115266203	115266248
chr9	115996578	115996665
chr9	120394484	120394567
chr9	121725129	121725203
chr9	125329250	125329380
chr9	125509547	125509634
chr9	127388500	127388581
chr9	128787171	128787267
chr9	131740121	131740204
chr9	133336139	133336244
chr9	134811950	134812064

## Sheet: JZ_overlap
Chromosome	Start	End
chr1	3306654	3306841
chr1	8197755	8197896
chr1	8212050	8212194
chr1	8397036	8397159
chr1	8497700	8497791
chr1	8510503	8510720
chr1	8517293	8517376
chr1	8712388	8712560
chr1	9943350	9943463
chr1	10055873	10055981
chr1	10083116	10083230
chr1	10083323	10083418
chr1	10123006	10123219
chr1	11158771	11158948
chr1	12478338	12478444
chr1	12596059	12596159
chr1	12650134	12650297
chr1	14486596	14487005
chr1	14811031	14811283
chr1	15627750	15627835
chr1	15919446	15919653
chr1	16348943	16349042
chr1	16365145	16365262
chr1	16514059	16514219
chr1	16895985	16896317
chr1	19449025	19449108
chr1	20590442	20590586
chr1	21043318	21043502
chr1	21303359	21303567
chr1	21452090	21452196
chr1	21776229	21776441
chr1	22750486	22750641
chr1	23100247	23100434
chr1	23169777	23169972
chr1	25383178	25383385
chr1	26620418	26620579
chr1	26695601	26695773
chr1	28392152	28392259
chr1	28648657	28648819
chr1	28736703	28736816
chr1	29083556	29083651
chr1	30676165	30676285
chr1	30809704	30809958
chr1	31306425	31306527
chr1	31483520	31483663
chr1	31551281	31551453
chr1	31712873	31712961
chr1	32236361	32236503
chr1	32817306	32817404
chr1	33007348	33007431
chr1	33433545	33433852
chr1	33433931	33434067
chr1	35268700	35268823
chr1	35555798	35555881
chr1	37575212	37575297
chr1	41152700	41152788
chr1	41783396	41783479
chr1	42335251	42335367
chr1	42335995	42336083
chr1	43472694	43472820
chr1	44213372	44213486
chr1	44775480	44775570
chr1	44819972	44819974
chr1	45847013	45847096
chr1	46643424	46643680
chr1	51642871	51642998
chr1	51661114	51661410
chr1	51897854	51897942
chr1	53043389	53043508
chr1	53057184	53057419
chr1	53107705	53107936
chr1	53542309	53542433
chr1	53656455	53656668
chr1	54934966	54935133
chr1	55310692	55310808
chr1	55718899	55719028
chr1	55898345	55898510
chr1	56065871	56065954
chr1	56096363	56096504
chr1	56484852	56484988
chr1	56626570	56626666
chr1	57468790	57469050
chr1	58584615	58584736
chr1	59026795	59026878
chr1	59043863	59043957
chr1	59679028	59679134
chr1	59994684	59994869
chr1	59994958	59995041
chr1	60045054	60045139
chr1	60066179	60066280
chr1	60133149	60133233
chr1	61540183	61540481
chr1	61839984	61840104
chr1	62689620	62689704
chr1	62690438	62690581
chr1	63920613	63920923
chr1	63968821	63968980
chr1	64039724	64039853
chr1	64295665	64295788
chr1	64514202	64514394
chr1	65472037	65472107
chr1	65527280	65527389
chr1	66322624	66322774
chr1	66411568	66411684
chr1	66434165	66434307
chr1	66564337	66564571
chr1	67987512	67987650
chr1	68331297	68331471
chr1	72284834	72284987
chr1	76892143	76892226
chr1	77514521	77514678
chr1	78146436	78146571
chr1	78292597	78292741
chr1	79323492	79323636
chr1	79811226	79811429
chr1	81179245	81179451
chr1	83411105	83411193
chr1	83410934	83411021
chr1	83440642	83440951
chr1	84365710	84365859
chr1	84433926	84434067
chr1	84869900	84870063
chr1	85329057	85329170
chr1	85330940	85331028
chr1	85584307	85584690
chr1	86487387	86487473
chr1	87305988	87306150
chr1	87880857	87880945
chr1	87888510	87888704
chr1	89866156	89866340
chr1	89909120	89909352
chr1	91526676	91526763
chr1	91537446	91537557
chr1	91569954	91570037
chr1	91757853	91758021
chr1	91845078	91845267
chr1	91891613	91891861
chr1	93079064	93079224
chr1	93804652	93804799
chr1	94325944	94326143
chr1	94595911	94595994
chr1	94646304	94646424
chr1	94793228	94793321
chr1	96362693	96362898
chr1	96416110	96416352
chr1	96865891	96866038
chr1	97120940	97121083
chr1	97849971	97850209
chr1	97938117	97938248
chr1	98324005	98324088
chr1	98388611	98388764
chr1	99444415	99444675
chr1	99445477	99445660
chr1	100622097	100622264
chr1	100721568	100721795
chr1	100734862	100734995
chr1	103271574	103271759
chr1	106700341	106700506
chr1	107936619	107936732
chr1	108591022	108591173
chr1	109446277	109446519
chr1	109872136	109872298
chr1	110677704	110677787
chr1	111082481	111082709
chr1	112544924	112545007
chr1	115168810	115169058
chr1	115179521	115179701
chr1	115317901	115317988
chr1	115505241	115505447
chr1	116882276	116882359
chr1	117781401	117781503
chr1	117861029	117861193
chr1	119161092	119161190
chr1	120176477	120176574
chr1	120563428	120563471
chr1	144560672	144560765
chr1	145541313	145541418
chr1	145740362	145740449
chr1	146039393	146039523
chr1	146322947	146323118
chr1	146376786	146377058
chr1	148038772	148038900
chr1	148522655	148522805
chr1	150881765	150881880
chr1	151973072	151973247
chr1	154445121	154445312
chr1	154446369	154446454
chr1	156801511	156801743
chr1	161097650	161097771
chr1	161531153	161531259
chr1	162235591	162235755
chr1	162349976	162350066
chr1	163321754	163321862
chr1	163844664	163844885
chr1	163875678	163875796
chr1	164725573	164725732
chr1	164726388	164726478
chr1	164748595	164748745
chr1	164771729	164771821
chr1	165696877	165697113
chr1	167715468	167715640
chr1	167791859	167792106
chr1	168203335	168203478
chr1	168454589	168454701
chr1	168471313	168471414
chr1	169877906	169878051
chr1	169942627	169942743
chr1	170411016	170411148
chr1	170482947	170483170
chr1	170545597	170545969
chr1	170592598	170592832
chr1	170623222	170623366
chr1	170714197	170714301
chr1	170896016	170896111
chr1	171111157	171111255
chr1	171127553	171127695
chr1	171220160	171220250
chr1	171295603	171295693
chr1	171754216	171754433
chr1	172254903	172255118
chr1	172286856	172287041
chr1	172287423	172287580
chr1	172399493	172399587
chr1	172933953	172934123
chr1	172940624	172940749
chr1	172955252	172955604
chr1	172969738	172969821
chr1	172990791	172990878
chr1	177209534	177209653
chr1	177873333	177873544
chr1	178238791	178239038
chr1	178417977	178418060
chr1	179882661	179882780
chr1	181073842	181073925
chr1	181112609	181112702
chr1	183094583	183094727
chr1	183842600	183842777
chr1	185541924	185542054
chr1	185591740	185591871
chr1	185853910	185853993
chr1	185969043	185969145
chr1	185973815	185973941
chr1	186974828	186975072
chr1	192485928	192486066
chr1	192702319	192702558
chr1	193059430	193059569
chr1	195899765	195899850
chr1	196181341	196181477
chr1	197127611	197127746
chr1	198669169	198669311
chr1	199123587	199123948
chr1	199691731	199691814
chr1	200314566	200314650
chr1	200336617	200336699
chr1	200379502	200379757
chr1	201593618	201593711
chr1	201625273	201625491
chr1	201751063	201751165
chr1	202286582	202286893
chr1	202576929	202577060
chr1	203402823	203402942
chr1	203556255	203556356
chr1	203558413	203558568
chr1	204294652	204294856
chr1	204506533	204506682
chr1	204506985	204507100
chr1	205122225	205122366
chr1	206612428	206612567
chr1	206851765	206851912
chr1	207393568	207393735
chr1	209096089	209096288
chr1	209884899	209885003
chr1	210373939	210374108
chr1	210439296	210439379
chr1	211037250	211037350
chr1	211126762	211126892
chr1	211918058	211918183
chr1	213274583	213274686
chr1	214394673	214394791
chr1	214857724	214857962
chr1	214968035	214968119
chr1	216464703	216464846
chr1	217562693	217562776
chr1	218377356	218377593
chr1	218467210	218467306
chr1	218480715	218480886
chr1	218481156	218481247
chr1	218499215	218499318
chr1	218674661	218674779
chr1	218686397	218686559
chr1	218706132	218706266
chr1	218706360	218706537
chr1	219325115	219325351
chr1	219582441	219582532
chr1	220957361	220957453
chr1	220962205	220962345
chr1	221097796	221098137
chr1	221100701	221100811
chr1	221264168	221264300
chr1	221335276	221335447
chr1	221335665	221335748
chr1	221718510	221718790
chr1	221869035	221869209
chr1	221879605	221879744
chr1	222974691	222974849
chr1	223959218	223959304
chr1	224727989	224728136
chr1	227344126	227344305
chr1	228903112	228903245
chr1	230858993	230859168
chr1	230878615	230878837
chr1	231600660	231600850
chr1	232472651	232472835
chr1	232477846	232478082
chr1	232704914	232705026
chr1	232853975	232854208
chr1	233075044	233075312
chr1	233112902	233113199
chr1	234612693	234612879
chr1	234618539	234618747
chr1	234908186	234908269
chr1	234962778	234962900
chr1	234975133	234975424
chr1	235011831	235011938
chr1	235083821	235083904
chr1	235990587	235990672
chr1	236009924	236010201
chr1	240031111	240031250
chr1	240232617	240232978
chr1	240237408	240237640
chr1	240306899	240306987
chr1	240315330	240315456
chr1	240386292	240386645
chr1	240414425	240414522
chr1	241411867	241412007
chr1	241413558	241413749
chr1	241483057	241483140
chr1	241817429	241817620
chr1	241821547	241821654
chr1	243173884	243173992
chr1	243596444	243596559
chr1	245409574	245409657
chr1	245801232	245801330
chr1	245823173	245823261
chr1	245881169	245881269
chr1	245969518	245969969
chr1	245986453	245986663
chr1	246005278	246005366
chr1	246592786	246592946
chr1	248873745	248873871
chr1	248874230	248874336
chr10	3197840	3197968
chr10	3749659	3749834
chr10	3773728	3773880
chr10	3852165	3852250
chr10	3852352	3852490
chr10	6396790	6397062
chr10	6721615	6721747
chr10	7610795	7611035
chr10	12703973	12704085
chr10	13949883	13950096
chr10	14397168	14397281
chr10	14658399	14658586
chr10	15200860	15200946
chr10	16892057	16892425
chr10	16905337	16905494
chr10	17075571	17075759
chr10	17665971	17666061
chr10	18738847	18738971
chr10	21292805	21292888
chr10	21424598	21424794
chr10	21724731	21724814
chr10	22229474	22229590
chr10	22428067	22428157
chr10	22805348	22805456
chr10	22821639	22821744
chr10	24873364	24873490
chr10	27699855	27700132
chr10	28054346	28054570
chr10	28055084	28055276
chr10	28137937	28138219
chr10	28217904	28218094
chr10	29257314	29257525
chr10	29659109	29659220
chr10	29863046	29863158
chr10	29949411	29949621
chr10	29949818	29949921
chr10	31034699	31034813
chr10	31261604	31261848
chr10	31623087	31623212
chr10	31623615	31623742
chr10	32979293	32979393
chr10	33005393	33005476
chr10	33264160	33264257
chr10	33365974	33366069
chr10	33381956	33382108
chr10	34103025	34103145
chr10	34172119	34172220
chr10	34173071	34173154
chr10	34526896	34526979
chr10	34992250	34992356
chr10	35005901	35006219
chr10	35910323	35910457
chr10	42782695	42782782
chr10	43793892	43794008
chr10	43843453	43843540
chr10	43862408	43862542
chr10	43888632	43888763
chr10	44154037	44154063
chr10	44393107	44393368
chr10	44703410	44703553
chr10	44752914	44753250
chr10	44832669	44832782
chr10	46021069	46021153
chr10	46315768	46315881
chr10	46396921	46397029
chr10	48632314	48632438
chr10	48656323	48656409
chr10	49050319	49050461
chr10	50174724	50174887
chr10	50552343	50552724
chr10	50561407	50561677
chr10	50766847	50766987
chr10	51029406	51029631
chr10	51879364	51879501
chr10	51896914	51897073
chr10	52319134	52319255
chr10	52443443	52443591
chr10	52443728	52443862
chr10	52443954	52444095
chr10	52621676	52621916
chr10	58157451	58157844
chr10	58435316	58435588
chr10	58438451	58438725
chr10	58458356	58458479
chr10	58625244	58625385
chr10	58641124	58641435
chr10	58734352	58734465
chr10	58807919	58808025
chr10	61629008	61629157
chr10	61938055	61938291
chr10	62043684	62043851
chr10	62059407	62059550
chr10	62063259	62063543
chr10	62131132	62131236
chr10	62166321	62166604
chr10	62171914	62172166
chr10	62577772	62577870
chr10	62597427	62597537
chr10	63236388	63236622
chr10	63614760	63614848
chr10	63614928	63614968
chr10	63707341	63707482
chr10	68153723	68153855
chr10	68648118	68648217
chr10	70192003	70192273
chr10	70378236	70378332
chr10	70552180	70552295
chr10	72553032	72553160
chr10	72764142	72764508
chr10	72765125	72765383
chr10	72812891	72812993
chr10	73586746	73586862
chr10	73730468	73730573
chr10	73909231	73909326
chr10	74008292	74008434
chr10	74071331	74071528
chr10	74297819	74298001
chr10	74753708	74753842
chr10	74924387	74924511
chr10	75195147	75195348
chr10	75262434	75262699
chr10	75359092	75359198
chr10	75469139	75469322
chr10	75547509	75547599
chr10	75662762	75662900
chr10	76071730	76072044
chr10	76080530	76080818
chr10	76202916	76203049
chr10	76251997	76252080
chr10	76252190	76252547
chr10	76382328	76382696
chr10	76559087	76559482
chr10	76560123	76560209
chr10	76583787	76583936
chr10	76973386	76973489
chr10	76974028	76974298
chr10	77105752	77106081
chr10	77195312	77195441
chr10	77321143	77321226
chr10	77321383	77321488
chr10	77737658	77737930
chr10	78978003	78978086
chr10	79898673	79899062
chr10	85641640	85641723
chr10	86779358	86779556
chr10	88039899	88040225
chr10	88095370	88095601
chr10	88154666	88154797
chr10	88210150	88210347
chr10	88882686	88882806
chr10	89147499	89147638
chr10	89158559	89158662
chr10	89236353	89236515
chr10	89262554	89262688
chr10	89553335	89553505
chr10	90162632	90162777
chr10	90179803	90180019
chr10	90193770	90193882
chr10	90921316	90921404
chr10	90931302	90931385
chr10	91271963	91272216
chr10	91579574	91579720
chr10	91613474	91613838
chr10	91614373	91614547
chr10	91901852	91902011
chr10	92101876	92101984
chr10	93471183	93471316
chr10	93702560	93702699
chr10	100009973	100010066
chr10	100890803	100890894
chr10	101938450	101938584
chr10	102753502	102753639
chr10	102764794	102764892
chr10	104330666	104330764
chr10	106181627	106181739
chr10	109205978	109206238
chr10	109259432	109259515
chr10	110077000	110077146
chr10	110665157	110665270
chr10	110706790	110706873
chr10	110916570	110916776
chr10	111392911	111392994
chr10	111475751	111475895
chr10	111705223	111705341
chr10	113357425	113357528
chr10	113475233	113475403
chr10	113475541	113475691
chr10	114271746	114271870
chr10	114623936	114624103
chr10	114648441	114648663
chr10	114821701	114821788
chr10	119198046	119198262
chr10	119247412	119247510
chr10	119371291	119371543
chr10	119761362	119761445
chr10	120851235	120851329
chr10	121772169	121772366
chr10	122469036	122469222
chr10	124943819	124943966
chr10	125063626	125063713
chr10	126059610	126059811
chr10	126207358	126207510
chr10	126247719	126247926
chr10	126253138	126253531
chr10	126501037	126501155
chr10	126502602	126502685
chr10	126995713	126995808
chr10	127041558	127041873
chr10	132331990	132332152
chr11	518701	518910
chr11	3723128	3723298
chr11	5364416	5364529
chr11	6576644	6576749
chr11	6992710	6992920
chr11	8719353	8719598
chr11	9759786	9759932
chr11	9906104	9906359
chr11	9906443	9906727
chr11	9943416	9943544
chr11	9943682	9944108
chr11	10305000	10305124
chr11	10307851	10308003
chr11	10349016	10349163
chr11	10727576	10727710
chr11	10899911	10900020
chr11	12066941	12067121
chr11	12183234	12183365
chr11	12285341	12285424
chr11	12318965	12319055
chr11	12433888	12433986
chr11	13928953	13929182
chr11	14446776	14446863
chr11	15665513	15665653
chr11	16001841	16002240
chr11	19369120	19369252
chr11	19390024	19390114
chr11	19398865	19398968
chr11	19595916	19596149
chr11	19647090	19647225
chr11	20097957	20098142
chr11	20111414	20111520
chr11	23288012	23288281
chr11	23897527	23897704
chr11	23903277	23903385
chr11	26088355	26088535
chr11	26187816	26187977
chr11	26194022	26194170
chr11	26227458	26227592
chr11	26820846	26821024
chr11	26947378	26947530
chr11	26947619	26947724
chr11	27084833	27084928
chr11	27807732	27807868
chr11	27934251	27934474
chr11	28384506	28384658
chr11	28674760	28674879
chr11	29009472	29009719
chr11	29120107	29120223
chr11	32034133	32034485
chr11	33529646	33529818
chr11	33690486	33690602
chr11	34425986	34426108
chr11	34426980	34427147
chr11	34427273	34427431
chr11	34972916	34973138
chr11	35064235	35064366
chr11	35303855	35304061
chr11	35491665	35491787
chr11	35553819	35554081
chr11	35579695	35579919
chr11	35593269	35593359
chr11	36354660	36354757
chr11	36420822	36421087
chr11	40329295	40329422
chr11	47084016	47084188
chr11	47540279	47540556
chr11	48063791	48063936
chr11	57072916	57073030
chr11	57434727	57434866
chr11	58318736	58318901
chr11	58394270	58394395
chr11	62545646	62545731
chr11	62841379	62841833
chr11	65422730	65422892
chr11	65422983	65423030
chr11	65498974	65499230
chr11	65507560	65507809
chr11	65919285	65919480
chr11	66936444	66936665
chr11	67033989	67034159
chr11	67195991	67196105
chr11	71287123	71287206
chr11	72975919	72976109
chr11	74925465	74925575
chr11	76025213	76025356
chr11	76235530	76235761
chr11	76700626	76700709
chr11	76783200	76783290
chr11	78801472	78801586
chr11	79236647	79236950
chr11	83051894	83052070
chr11	86484194	86484331
chr11	86743798	86743882
chr11	86950434	86950609
chr11	87374436	87374785
chr11	88320180	88320378
chr11	88555262	88555542
chr11	93054977	93055086
chr11	94737316	94737467
chr11	94926825	94927001
chr11	95512080	95512203
chr11	95512950	95513057
chr11	95556865	95557098
chr11	95567805	95567900
chr11	95831274	95831445
chr11	95877446	95877583
chr11	95991925	95992029
chr11	96145362	96145450
chr11	96168815	96168938
chr11	96263384	96263519
chr11	100730476	100730617
chr11	100849215	100849307
chr11	100890956	100891054
chr11	101487872	101488042
chr11	102178460	102178543
chr11	102760457	102760641
chr11	102849499	102849599
chr11	102950704	102950856
chr11	103700743	103700936
chr11	104106261	104106433
chr11	104669279	104669362
chr11	104772974	104773092
chr11	105047312	105047472
chr11	106368284	106368374
chr11	107561694	107561863
chr11	107587359	107587568
chr11	108560045	108560203
chr11	108973494	108973619
chr11	110524282	110524378
chr11	110524471	110524577
chr11	110526098	110526181
chr11	111557879	111558179
chr11	111819454	111819632
chr11	112216560	112216694
chr11	112241727	112241834
chr11	113675277	113675385
chr11	114134864	114135037
chr11	114154628	114154811
chr11	114160146	114160229
chr11	114295026	114295193
chr11	115201355	115201537
chr11	115489140	115489223
chr11	116984630	116984809
chr11	117072705	117072825
chr11	117095967	117096057
chr11	118436265	118436451
chr11	120432201	120432419
chr11	121595880	121596049
chr11	121881924	121882088
chr11	121964807	121964894
chr11	122038710	122038829
chr11	122045379	122045576
chr11	122180492	122180687
chr11	122186536	122186772
chr11	122235743	122235871
chr11	122343379	122343493
chr11	122344376	122344692
chr11	122749207	122749313
chr11	123174797	123174995
chr11	125168279	125168475
chr11	126136566	126136778
chr11	126154174	126154317
chr11	126993752	126993835
chr11	128026651	128026908
chr11	128399411	128399545
chr11	128481277	128481469
chr11	128714979	128715158
chr11	130103513	130103852
chr11	130646599	130646747
chr11	131000469	131000738
chr11	132065097	132065283
chr11	132072234	132072505
chr11	132448727	132448969
chr11	132734346	132734446
chr12	1553070	1553212
chr12	1576898	1576992
chr12	1993923	1994009
chr12	1994166	1994343
chr12	5102240	5102561
chr12	6211595	6211818
chr12	7498876	7499090
chr12	8232283	8232434
chr12	10191854	10192164
chr12	11763923	11764179
chr12	12329196	12329447
chr12	12820091	12820316
chr12	12976474	12976648
chr12	13223302	13223474
chr12	14257894	14257977
chr12	15540497	15540604
chr12	15979772	15979857
chr12	18383239	18383334
chr12	18383482	18383599
chr12	18748093	18748236
chr12	19150605	19150742
chr12	19152205	19152278
chr12	19946522	19946633
chr12	19970195	19970291
chr12	20129161	20129278
chr12	24838593	24838877
chr12	25829348	25829580
chr12	25994370	25994467
chr12	27899491	27899597
chr12	28564041	28564155
chr12	28568839	28569006
chr12	28569824	28569980
chr12	28709145	28709255
chr12	28899991	28900087
chr12	29038995	29039297
chr12	29561836	29562203
chr12	29796921	29797083
chr12	32534056	32534164
chr12	38316651	38316779
chr12	42473383	42473470
chr12	43151920	43152059
chr12	43742299	43742389
chr12	45336422	45336507
chr12	45415455	45415540
chr12	46388819	46388903
chr12	46389322	46389576
chr12	46665163	46665322
chr12	46905278	46905416
chr12	47082986	47083069
chr12	47103220	47103655
chr12	47124573	47124662
chr12	47238886	47238969
chr12	47881893	47882085
chr12	49060788	49060908
chr12	50390417	50390571
chr12	50788703	50788901
chr12	51773519	51773678
chr12	53387202	53387371
chr12	53770327	53770509
chr12	54222612	54222867
chr12	57112115	57112303
chr12	57782688	57782785
chr12	58310853	58311115
chr12	58365194	58365277
chr12	59041353	59041653
chr12	59453590	59453679
chr12	59698772	59698870
chr12	60123626	60123827
chr12	63918136	63918310
chr12	64895199	64895283
chr12	65335247	65335392
chr12	65525262	65525533
chr12	65536914	65536997
chr12	65565659	65565985
chr12	65593440	65593574
chr12	65631549	65631872
chr12	65656893	65657058
chr12	65880031	65880139
chr12	65892319	65892402
chr12	65941702	65941785
chr12	65943588	65943687
chr12	67359031	67359187
chr12	67366661	67366782
chr12	67720670	67720779
chr12	67981415	67981498
chr12	68497755	68498036
chr12	68565575	68565793
chr12	68686911	68687003
chr12	70070566	70070834
chr12	70543625	70543721
chr12	70853415	70853645
chr12	71397439	71397851
chr12	75178150	75178233
chr12	75825897	75826053
chr12	76329279	76329458
chr12	76588871	76589077
chr12	76864059	76864183
chr12	76915892	76916004
chr12	77122396	77122491
chr12	77190184	77190347
chr12	77848185	77848371
chr12	77940148	77940231
chr12	78194573	78194705
chr12	78704236	78704340
chr12	79420135	79420255
chr12	79635767	79635903
chr12	79983602	79983751
chr12	80553348	80553652
chr12	80580273	80580439
chr12	82358353	82358570
chr12	84069648	84069845
chr12	84463948	84464196
chr12	86712448	86712620
chr12	88247364	88247503
chr12	88299690	88299831
chr12	88325535	88325799
chr12	88391725	88391905
chr12	88420380	88420493
chr12	88552900	88553084
chr12	89162815	89163021
chr12	89756877	89756984
chr12	89769346	89769470
chr12	89949507	89949670
chr12	91140386	91140710
chr12	91733866	91734013
chr12	92137365	92137454
chr12	92971124	92971239
chr12	92971992	92972108
chr12	93229602	93229723
chr12	93244388	93244479
chr12	93625108	93625328
chr12	93778448	93778663
chr12	93780172	93780295
chr12	93886761	93886873
chr12	94267301	94267480
chr12	94290247	94290334
chr12	94983879	94983975
chr12	95118434	95118588
chr12	95337342	95337526
chr12	95637671	95637758
chr12	95733278	95733412
chr12	96035942	96036111
chr12	96427403	96427698
chr12	98440253	98440336
chr12	100987284	100987523
chr12	101857148	101857289
chr12	104177588	104177766
chr12	104178022	104178105
chr12	104213972	104214222
chr12	104427034	104427208
chr12	105257556	105257653
chr12	105820773	105821020
chr12	106075193	106075297
chr12	106138944	106139057
chr12	108609661	108609750
chr12	108664920	108665037
chr12	109445398	109445495
chr12	109462490	109462577
chr12	109462675	109462833
chr12	109463228	109463311
chr12	110141511	110141629
chr12	110212025	110212128
chr12	110546352	110546621
chr12	110555875	110555958
chr12	111468138	111468221
chr12	113208226	113208465
chr12	113215090	113215353
chr12	113241685	113241800
chr12	114430391	114430603
chr12	114684310	114684402
chr12	114933513	114933611
chr12	115341579	115341693
chr12	115405311	115405453
chr12	116406690	116406816
chr12	116529138	116529262
chr12	116595357	116595443
chr12	116658747	116658840
chr12	119684882	119685009
chr12	120291527	120291888
chr12	121190622	121190794
chr12	122679208	122679331
chr12	123094839	123094930
chr12	123115583	123115771
chr12	124655921	124656040
chr12	124755173	124755305
chr12	124765153	124765284
chr12	124775912	124776045
chr12	124917198	124917374
chr12	124927870	124927944
chr12	126389374	126389487
chr12	126668666	126668843
chr12	127306700	127306872
chr12	127810187	127810424
chr13	20420136	20420219
chr13	21044005	21044105
chr13	21069680	21069833
chr13	23378154	23378328
chr13	23500965	23501308
chr13	23790745	23790844
chr13	26584961	26585145
chr13	27079619	27079773
chr13	28322576	28322659
chr13	28476348	28476455
chr13	29702876	29703018
chr13	29743661	29743836
chr13	29860087	29860189
chr13	30340751	30340834
chr13	30464737	30464937
chr13	31887617	31887700
chr13	32125984	32126084
chr13	33340790	33340899
chr13	33348522	33348859
chr13	33639128	33639358
chr13	33649790	33649974
chr13	33953397	33953532
chr13	34076415	34076501
chr13	34174593	34174731
chr13	34733950	34734039
chr13	35700015	35700165
chr13	37176073	37176259
chr13	37318996	37319212
chr13	37540333	37540524
chr13	37702221	37702329
chr13	38398763	38398995
chr13	39565677	39565768
chr13	39887627	39887738
chr13	40771185	40771327
chr13	41139682	41139907
chr13	41284946	41285208
chr13	41645485	41645641
chr13	43269176	43269289
chr13	45189506	45189653
chr13	46354916	46355033
chr13	47673122	47673259
chr13	48449023	48449118
chr13	48449734	48449930
chr13	48769232	48769345
chr13	48775931	48776088
chr13	50149228	50149431
chr13	50617468	50617597
chr13	50714046	50714154
chr13	50948783	50948804
chr13	51590985	51591395
chr13	51643177	51643300
chr13	73216645	73216950
chr13	74772162	74772249
chr13	74825766	74825971
chr13	75621216	75621558
chr13	79435589	79435706
chr13	79483267	79483402
chr13	79483509	79483655
chr13	79491838	79491924
chr13	79936736	79936842
chr13	80040640	80040852
chr13	85497716	85497838
chr13	87124012	87124181
chr13	94061305	94061395
chr13	94656857	94657008
chr13	95074037	95074283
chr13	95256222	95256346
chr13	95271334	95271576
chr13	97275245	97275468
chr13	97280057	97280289
chr13	97947359	97947452
chr13	98173460	98173626
chr13	98206976	98207305
chr13	98228944	98229165
chr13	98399902	98400026
chr13	98549161	98549257
chr13	98799084	98799169
chr13	99310499	99310678
chr13	99312574	99312691
chr13	101450453	101450548
chr13	101706689	101706824
chr13	102286555	102286686
chr13	106379219	106379302
chr13	108859669	108859940
chr13	108944869	108945007
chr13	109389839	109390042
chr13	109698901	109699009
chr13	110012322	110012418
chr13	110916474	110916574
chr13	113208674	113208767
chr13	113926589	113926673
chr13	113927933	113928198
chr13	114063807	114063924
chr14	20613394	20613605
chr14	21070187	21070279
chr14	21103862	21103964
chr14	23985206	23985462
chr14	24982727	24982822
chr14	25111363	25111446
chr14	30194007	30194174
chr14	31059616	31059721
chr14	31435441	31435676
chr14	31992033	31992370
chr14	32561575	32561681
chr14	32648587	32648771
chr14	34199852	34200015
chr14	34203347	34203430
chr14	34368510	34368826
chr14	34700259	34700372
chr14	35374328	35374603
chr14	37550609	37550702
chr14	38077741	38077841
chr14	38339759	38339954
chr14	38404055	38404312
chr14	38406387	38406539
chr14	38505254	38505371
chr14	38505492	38505622
chr14	42193257	42193379
chr14	45680145	45680303
chr14	50061149	50061339
chr14	50726824	50726963
chr14	50763583	50763690
chr14	51367690	51367857
chr14	51368838	51368929
chr14	51597559	51597828
chr14	51604202	51604409
chr14	52025446	52025541
chr14	52351774	52351858
chr14	52458019	52458216
chr14	52863114	52863234
chr14	52920077	52920206
chr14	53491406	53491489
chr14	53501665	53501960
chr14	53538403	53538647
chr14	54312308	54312391
chr14	54488927	54489062
chr14	54730652	54731010
chr14	55102327	55102464
chr14	55366406	55366542
chr14	55398859	55398980
chr14	55448409	55448525
chr14	56325311	56325409
chr14	58104792	58105188
chr14	58239856	58239964
chr14	58731655	58731765
chr14	58738284	58738386
chr14	58747354	58747546
chr14	58882629	58882816
chr14	59278305	59278395
chr14	59358171	59358388
chr14	60563248	60563363
chr14	60654368	60654548
chr14	61103856	61103965
chr14	61178941	61179024
chr14	61184214	61184387
chr14	61259147	61259402
chr14	61472362	61472547
chr14	61553786	61553931
chr14	61561877	61562014
chr14	63482541	63482751
chr14	63678000	63678173
chr14	64645496	64645727
chr14	65866492	65866601
chr14	68476470	68476640
chr14	68577936	68578092
chr14	68695493	68695588
chr14	68779990	68780204
chr14	69247879	69248008
chr14	71021826	71022145
chr14	71248339	71248455
chr14	71714398	71714486
chr14	72682257	72682396
chr14	74572039	74572125
chr14	74572353	74572436
chr14	75049962	75050050
chr14	75054047	75054224
chr14	77579838	77579866
chr14	80313872	80314052
chr14	80389079	80389309
chr14	80425847	80426067
chr14	81401050	81401192
chr14	81401514	81401661
chr14	83470622	83470728
chr14	86799304	86799458
chr14	86852519	86852734
chr14	87148773	87148825
chr14	87150019	87150144
chr14	88995647	88996060
chr14	90396939	90397081
chr14	91149606	91149696
chr14	91858620	91858778
chr14	92586435	92586543
chr14	92619925	92620008
chr14	93079053	93079249
chr14	95527458	95527541
chr14	96104661	96104942
chr14	96122558	96122774
chr14	96145574	96145706
chr14	96249171	96249333
chr14	99757596	99757719
chr14	99821855	99821986
chr14	100031623	100031771
chr14	100032098	100032202
chr14	100391974	100392082
chr14	101972635	101972747
chr14	102187224	102187313
chr14	102592039	102592135
chr14	104816056	104816161
chr15	22735843	22736104
chr15	25392472	25392669
chr15	26082246	26082360
chr15	30065209	30065341
chr15	31016461	31016637
chr15	31016716	31016847
chr15	31091722	31091810
chr15	31387452	31387577
chr15	32684247	32684525
chr15	32704737	32704945
chr15	32706815	32706920
chr15	32850378	32850490
chr15	32979871	32980031
chr15	33008806	33008931
chr15	34810546	34810705
chr15	34969711	34969818
chr15	35308937	35309032
chr15	36778516	36778699
chr15	36778778	36778911
chr15	36798521	36798612
chr15	37100630	37100740
chr15	38130830	38131002
chr15	38844344	38844472
chr15	38885643	38885777
chr15	38996403	38996608
chr15	39239724	39239828
chr15	39261675	39261758
chr15	39263060	39263377
chr15	39301867	39302022
chr15	39304441	39304590
chr15	39345525	39345608
chr15	39472916	39473000
chr15	39586518	39586774
chr15	39594890	39594965
chr15	39597902	39598158
chr15	39720824	39720924
chr15	39771564	39771648
chr15	39833550	39833657
chr15	39852401	39852537
chr15	40368217	40368320
chr15	40744296	40744450
chr15	41402531	41402614
chr15	45549942	45550160
chr15	45641559	45641645
chr15	48493525	48493637
chr15	49235641	49235790
chr15	49492963	49493109
chr15	49831774	49831901
chr15	49855942	49856346
chr15	49877659	49877876
chr15	51132946	51133084
chr15	51224089	51224184
chr15	51883444	51883527
chr15	51982287	51982390
chr15	52095719	52096038
chr15	55907862	55907964
chr15	56887263	56887451
chr15	56918570	56918667
chr15	57694429	57694552
chr15	58203622	58203826
chr15	58361286	58361458
chr15	60371177	60371321
chr15	60371405	60371552
chr15	60379729	60379964
chr15	60589828	60589961
chr15	62603810	62603972
chr15	62606309	62606529
chr15	62884092	62884254
chr15	62932543	62932642
chr15	63108160	63108506
chr15	63133880	63134148
chr15	63150425	63150516
chr15	63247254	63247427
chr15	63366576	63366720
chr15	63504413	63504628
chr15	63587528	63587812
chr15	63950929	63951012
chr15	63973560	63973786
chr15	65296017	65296164
chr15	65304709	65304990
chr15	66748342	66748473
chr15	67024449	67024639
chr15	67042034	67042123
chr15	67183706	67183840
chr15	68524830	68524988
chr15	69403805	69403934
chr15	69417623	69417850
chr15	70775201	70775417
chr15	70788199	70788343
chr15	70788508	70788593
chr15	71295758	71295856
chr15	72339000	72339148
chr15	72339805	72339926
chr15	74546237	74546399
chr15	75029441	75029535
chr15	75123592	75123710
chr15	75694373	75694456
chr15	78402184	78402267
chr15	80455817	80455941
chr15	80489192	80489439
chr15	80507763	80507884
chr15	81189733	81189816
chr15	81313146	81313236
chr15	81338815	81338925
chr15	82129794	82130077
chr15	82540456	82540584
chr15	83286334	83286467
chr15	88989504	88989847
chr15	89105275	89105542
chr15	90592444	90592678
chr15	92681163	92681485
chr15	94056450	94056669
chr15	95134463	95134566
chr15	95163062	95163148
chr15	95170114	95170467
chr15	95277376	95277505
chr15	95884228	95884465
chr15	95884631	95884720
chr15	96047616	96047750
chr15	96273748	96274054
chr15	98896956	98897131
chr15	100722047	100722130
chr15	100997525	100997608
chr15	101188756	101188839
chr15	101961515	101961625
chr16	1773125	1773215
chr16	1997703	1997824
chr16	2682423	2682487
chr16	4054163	4054381
chr16	4272915	4273058
chr16	11105065	11105196
chr16	11133421	11133588
chr16	12057544	12057630
chr16	14181442	14181614
chr16	15493806	15494032
chr16	15590965	15591225
chr16	17511495	17511613
chr16	22001679	22001801
chr16	22297143	22297311
chr16	22397570	22397832
chr16	24636082	24636239
chr16	24701109	24701222
chr16	24994330	24994428
chr16	27578951	27579101
chr16	29195697	29195784
chr16	29265498	29265607
chr16	29276557	29276647
chr16	31508337	31508471
chr16	48127119	48127298
chr16	51431637	51431756
chr16	51557194	51557288
chr16	53768681	53768764
chr16	54373506	54373625
chr16	54460029	54460165
chr16	55136613	55136730
chr16	55487092	55487246
chr16	55552779	55552866
chr16	57300489	57300530
chr16	58843815	58843898
chr16	59046399	59046506
chr16	59859740	59860114
chr16	59886006	59886287
chr16	61792261	61792508
chr16	64152222	64152373
chr16	64339507	64339692
chr16	64356449	64356546
chr16	64416746	64416895
chr16	64440540	64440766
chr16	64478603	64478727
chr16	64705481	64705780
chr16	64893000	64893220
chr16	64952430	64952517
chr16	65122181	65122382
chr16	65336227	65336310
chr16	65414304	65414415
chr16	65547847	65548062
chr16	66091607	66091699
chr16	66619706	66619811
chr16	69396691	69396934
chr16	71709526	71709635
chr16	71895260	71895344
chr16	72481075	72481225
chr16	72927795	72927941
chr16	73172678	73172840
chr16	73215020	73215529
chr16	73215625	73215724
chr16	75085733	75085868
chr16	77581774	77581861
chr16	78184588	78184803
chr16	78675392	78675542
chr16	79827284	79827384
chr16	80151078	80151288
chr16	80174594	80174677
chr16	82017115	82017299
chr16	82152728	82152828
chr16	83689338	83689558
chr16	86306154	86306301
chr16	86363228	86363405
chr16	87289098	87289274
chr16	88118959	88119046
chr16	88274316	88274433
chr16	88304651	88304756
chr16	88307134	88307227
chr16	88307354	88307450
chr16	88332085	88332339
chr16	89093761	89093884
chr16	89241029	89241172
chr17	933801	933977
chr17	952004	952095
chr17	1488269	1488363
chr17	2459569	2459730
chr17	5516295	5516433
chr17	6589320	6589583
chr17	7484334	7484395
chr17	8119748	8119842
chr17	8173341	8173452
chr17	8221519	8221609
chr17	8466546	8466631
chr17	9361227	9361403
chr17	9659063	9659160
chr17	9900899	9900982
chr17	10150215	10150316
chr17	13478419	13478783
chr17	13518215	13518526
chr17	13541257	13541358
chr17	13727956	13728055
chr17	13737109	13737225
chr17	14924008	14924151
chr17	15195019	15195162
chr17	15377827	15377936
chr17	15433314	15433397
chr17	15920919	15921077
chr17	17032136	17032238
chr17	19063611	19063985
chr17	19112195	19112610
chr17	19187982	19188254
chr17	19448874	19448980
chr17	20128146	20128288
chr17	21162120	21162272
chr17	27435583	27435737
chr17	27446684	27446817
chr17	31052391	31052474
chr17	31269739	31269877
chr17	31550071	31550202
chr17	32871149	32871263
chr17	38981049	38981137
chr17	40140326	40140487
chr17	40486161	40486247
chr17	40910013	40910140
chr17	40952814	40952932
chr17	41013269	41013390
chr17	41027285	41027457
chr17	41284245	41284396
chr17	41404032	41404224
chr17	42005374	42005662
chr17	42347267	42347426
chr17	43283758	43283958
chr17	43760490	43760604
chr17	44677358	44677441
chr17	44820646	44820893
chr17	45320980	45321196
chr17	45345554	45345760
chr17	45371771	45371869
chr17	46193429	46193606
chr17	49146885	49147010
chr17	50203279	50203362
chr17	50397540	50397625
chr17	50707882	50707989
chr17	51153514	51153609
chr17	54948501	54948798
chr17	55433894	55433981
chr17	55454863	55455175
chr17	56681796	56681942
chr17	57482067	57482260
chr17	58786380	58786765
chr17	59093886	59094047
chr17	59209930	59210022
chr17	59786585	59786762
chr17	59829293	59829409
chr17	59837916	59838064
chr17	59843497	59843658
chr17	60554390	60554564
chr17	60641253	60641363
chr17	61201286	61201436
chr17	61338082	61338210
chr17	62760174	62760305
chr17	63356408	63356587
chr17	63433318	63433434
chr17	63634981	63635143
chr17	63842682	63842858
chr17	65020463	65020584
chr17	65106792	65106885
chr17	65784032	65784208
chr17	65886462	65886545
chr17	66152878	66153000
chr17	66542767	66542855
chr17	66581099	66581259
chr17	66677808	66677914
chr17	67105437	67105520
chr17	67376547	67376652
chr17	68381190	68381345
chr17	68580389	68580474
chr17	68782904	68783036
chr17	68813358	68813553
chr17	68909147	68909292
chr17	69473917	69474127
chr17	69593094	69593237
chr17	69716876	69716944
chr17	69757853	69757945
chr17	69758044	69758180
chr17	69762019	69762257
chr17	69968030	69968165
chr17	71409903	71410003
chr17	71438847	71438971
chr17	71709354	71709456
chr17	71710063	71710344
chr17	73303874	73303957
chr17	78390547	78390634
chr17	80780094	80780234
chr17	81101883	81101971
chr17	82494747	82494830
chr18	362085	362245
chr18	400559	400775
chr18	424349	424515
chr18	499517	499710
chr18	2857541	2857697
chr18	3688766	3688881
chr18	6741447	6741569
chr18	7567225	7567358
chr18	7945980	7946133
chr18	8800664	8800832
chr18	8890984	8891100
chr18	8948792	8948944
chr18	9073758	9073984
chr18	9743602	9743726
chr18	9768286	9768472
chr18	9782508	9782627
chr18	10016394	10016740
chr18	10052287	10052498
chr18	10121998	10122402
chr18	10374883	10375026
chr18	11500483	11500660
chr18	12946753	12946904
chr18	21452906	21453119
chr18	22639165	22639368
chr18	22692244	22692599
chr18	23038795	23038894
chr18	23225493	23225632
chr18	24015442	24015577
chr18	24705387	24705611
chr18	24837114	24837373
chr18	25165749	25165838
chr18	25464263	25464419
chr18	25650670	25650917
chr18	25832147	25832206
chr18	26481048	26481139
chr18	28183443	28183541
chr18	28204360	28204474
chr18	29155016	29155144
chr18	29181598	29181681
chr18	35982812	35982956
chr18	37394338	37394473
chr18	43847858	43847966
chr18	43893055	43893232
chr18	43893315	43893454
chr18	43934884	43935425
chr18	44548622	44548769
chr18	45566519	45566603
chr18	45728872	45728977
chr18	45793354	45793537
chr18	51068218	51068340
chr18	53799365	53799467
chr18	55381409	55381549
chr18	55500481	55500603
chr18	56245960	56246127
chr18	56565697	56565836
chr18	58572377	58572460
chr18	59042666	59042749
chr18	59484887	59485035
chr18	59485181	59485279
chr18	59516475	59516558
chr18	59566647	59566781
chr18	59623786	59623918
chr18	59665424	59665510
chr18	59718190	59718391
chr18	59744271	59744468
chr18	60044399	60044581
chr18	62781787	62781954
chr18	62782085	62782212
chr18	63367655	63367764
chr18	63817410	63817579
chr18	63819826	63820104
chr18	67600376	67600601
chr18	67670183	67670286
chr18	67865011	67865126
chr18	67938901	67939128
chr18	68178262	68178450
chr18	68494937	68495020
chr18	68838171	68838331
chr18	70133018	70133278
chr18	70154731	70154884
chr18	74014032	74014270
chr18	74316990	74317095
chr18	75475383	75475585
chr18	75544614	75544892
chr18	76445375	76445515
chr18	76822830	76822922
chr18	77108355	77108438
chr18	79366463	79366567
chr18	79791672	79791789
chr19	1383465	1383604
chr19	1383792	1383957
chr19	2463103	2463224
chr19	2479089	2479181
chr19	4723978	4724082
chr19	4724608	4724745
chr19	8240498	8240603
chr19	9768668	9768775
chr19	10670294	10670419
chr19	16197373	16197478
chr19	16608442	16608597
chr19	18365052	18365144
chr19	18374518	18374620
chr19	18459839	18459926
chr19	30341098	30341296
chr19	30341790	30341974
chr19	30682981	30683101
chr19	31332156	31332327
chr19	31378496	31378671
chr19	31408894	31409070
chr19	33231675	33231787
chr19	33302558	33302655
chr19	34275306	34275458
chr19	39412157	39412299
chr19	40634604	40634705
chr19	40645897	40646207
chr19	40715749	40715879
chr19	40831994	40832147
chr19	41884262	41884393
chr19	42851142	42851225
chr19	42932618	42932737
chr19	42932831	42933038
chr19	44603331	44603585
chr19	44753487	44753577
chr19	45455864	45455981
chr19	46378404	46378802
chr19	47743327	47743474
chr19	47743692	47743801
chr19	48553979	48554070
chr19	58380703	58380833
chr19	58519861	58519979
chr2	891131	891228
chr2	1730098	1730242
chr2	1732038	1732183
chr2	1817405	1817557
chr2	3575088	3575253
chr2	6372648	6372738
chr2	6827640	6827776
chr2	6946887	6947025
chr2	7845590	7845790
chr2	8003680	8003786
chr2	9287776	9287864
chr2	9971139	9971343
chr2	9980689	9980793
chr2	12318704	12318839
chr2	12456543	12456704
chr2	12788302	12788651
chr2	12819220	12819368
chr2	12890719	12890755
chr2	14524256	14524342
chr2	18440209	18440341
chr2	18455221	18455333
chr2	18684111	18684690
chr2	19009624	19009782
chr2	19541274	19541423
chr2	19611852	19612121
chr2	20067953	20068358
chr2	20705044	20705173
chr2	21819624	21819725
chr2	21837408	21837536
chr2	26758081	26758188
chr2	27086627	27086710
chr2	27185439	27185694
chr2	27638791	27638911
chr2	27703855	27703946
chr2	27955075	27955261
chr2	27977924	27978087
chr2	28080896	28081048
chr2	28396847	28396948
chr2	30113841	30113987
chr2	30300830	30301014
chr2	30368376	30368479
chr2	31318409	31318498
chr2	31319534	31319974
chr2	31413219	31413303
chr2	31440818	31441020
chr2	31764349	31764592
chr2	33166430	33166694
chr2	33236560	33236643
chr2	33374116	33374280
chr2	33437292	33437496
chr2	33476655	33476874
chr2	36372186	36372391
chr2	36438528	36438665
chr2	36438855	36438951
chr2	36486558	36486962
chr2	37590166	37590291
chr2	37641914	37642141
chr2	37768089	37768194
chr2	37768554	37768759
chr2	37802962	37803141
chr2	37829301	37829434
chr2	37909375	37909503
chr2	37916845	37916957
chr2	38176797	38176905
chr2	38664007	38664094
chr2	39504945	39505137
chr2	39512513	39512617
chr2	39725579	39725680
chr2	39871315	39871502
chr2	40042101	40042297
chr2	40203201	40203323
chr2	40405475	40405608
chr2	42836174	42836302
chr2	42987150	42987343
chr2	43293922	43294097
chr2	43313304	43313523
chr2	43340168	43340330
chr2	43357038	43357129
chr2	43467979	43468200
chr2	43520228	43520326
chr2	43524307	43524426
chr2	43540051	43540313
chr2	43540526	43540635
chr2	44120548	44120726
chr2	45119944	45120194
chr2	45128798	45128924
chr2	45173899	45174042
chr2	45177934	45178257
chr2	45241001	45241284
chr2	45452843	45453072
chr2	45643792	45643886
chr2	46224949	46225072
chr2	46481679	46481777
chr2	46812704	46812863
chr2	46831620	46831753
chr2	46855302	46855414
chr2	47189670	47189753
chr2	48106747	48106961
chr2	48131969	48132046
chr2	54016153	54016392
chr2	54212632	54212738
chr2	54572356	54572487
chr2	55051358	55051500
chr2	55419885	55419993
chr2	55843262	55843666
chr2	55862769	55862988
chr2	55992461	55992787
chr2	58140635	58140816
chr2	61328868	61328951
chr2	61759211	61759310
chr2	62660982	62661123
chr2	62663520	62663800
chr2	62664516	62664638
chr2	65359577	65359660
chr2	65366678	65366822
chr2	65402870	65402960
chr2	66691629	66691722
chr2	66873124	66873324
chr2	66889253	66889443
chr2	67259833	67260003
chr2	67260814	67260908
chr2	67649688	67649804
chr2	67854311	67854443
chr2	68044217	68044304
chr2	69177530	69177634
chr2	69242706	69242990
chr2	69254071	69254309
chr2	71130600	71130683
chr2	74875119	74875217
chr2	75100488	75100663
chr2	75603611	75603700
chr2	84338033	84338256
chr2	84676468	84676628
chr2	84963836	84963950
chr2	84991903	84992069
chr2	85742654	85742795
chr2	85772376	85772563
chr2	85916021	85916304
chr2	86065778	86065869
chr2	87318854	87319073
chr2	87645599	87645686
chr2	88053387	88053561
chr2	88075034	88075174
chr2	95686547	95686660
chr2	96638351	96638486
chr2	99662765	99662900
chr2	99804013	99804135
chr2	99804338	99804460
chr2	100009079	100009309
chr2	100011530	100011691
chr2	100056552	100056690
chr2	100743049	100743229
chr2	100958230	100958322
chr2	101112035	101112118
chr2	102095133	102095303
chr2	102127809	102127923
chr2	102128069	102128195
chr2	105404208	105404304
chr2	105455736	105455822
chr2	105487306	105487422
chr2	106198053	106198174
chr2	108413096	108413241
chr2	108652444	108652536
chr2	109171929	109172039
chr2	109318172	109318323
chr2	109325036	109325127
chr2	109420047	109420139
chr2	109703186	109703280
chr2	111624891	111625024
chr2	113762513	113762639
chr2	117981013	117981178
chr2	118060236	118060340
chr2	121530888	121531197
chr2	124254752	124254928
chr2	127149550	127149687
chr2	127508681	127508837
chr2	128306427	128306562
chr2	128584633	128584716
chr2	133287935	133288039
chr2	133324402	133324516
chr2	133718846	133719008
chr2	133818213	133818463
chr2	133887053	133887144
chr2	134231523	134231611
chr2	137928970	137929104
chr2	137964168	137964251
chr2	138085521	138085733
chr2	143524365	143524516
chr2	144096454	144096567
chr2	144257121	144257205
chr2	144414581	144414755
chr2	144430837	144430976
chr2	144452427	144452540
chr2	146239672	146239770
chr2	148782136	148782270
chr2	149741711	149741823
chr2	149744120	149744330
chr2	150134515	150134628
chr2	150194883	150195012
chr2	150212996	150213161
chr2	150259758	150259885
chr2	150467126	150467268
chr2	150568038	150568169
chr2	150587623	150587706
chr2	150609910	150610218
chr2	150620903	150621059
chr2	150681455	150681850
chr2	150698519	150698663
chr2	151032953	151033187
chr2	152421704	152421848
chr2	156399324	156399453
chr2	157831296	157831387
chr2	159126763	159127049
chr2	159961015	159961100
chr2	160209639	160209741
chr2	160407900	160407994
chr2	160747872	160748033
chr2	160869589	160869779
chr2	160921062	160921175
chr2	161030618	161030784
chr2	161990903	161990986
chr2	162025526	162025731
chr2	162085467	162085625
chr2	162092737	162092915
chr2	162093334	162093507
chr2	162106252	162106445
chr2	162233319	162233526
chr2	164843464	164843642
chr2	166314549	166314714
chr2	172253365	172253453
chr2	172623501	172623591
chr2	172693204	172693447
chr2	172928169	172928265
chr2	173048934	173049025
chr2	173080047	173080298
chr2	173109396	173109479
chr2	173550317	173550432
chr2	174025373	174025499
chr2	174797918	174798256
chr2	174951799	174951882
chr2	175234239	175234455
chr2	175600507	175600600
chr2	176503767	176503992
chr2	176552612	176552720
chr2	176642201	176642284
chr2	177263488	177263682
chr2	177397302	177397697
chr2	180016459	180016544
chr2	180040301	180040525
chr2	180385777	180385912
chr2	180622226	180622322
chr2	180625430	180625620
chr2	180625701	180625828
chr2	181258777	181258992
chr2	181791449	181791614
chr2	182066889	182066997
chr2	182366763	182366976
chr2	182587846	182588140
chr2	182593529	182593651
chr2	187982857	187982976
chr2	188079269	188079440
chr2	188983798	188984002
chr2	189082573	189082731
chr2	189347527	189347709
chr2	189350613	189350853
chr2	189393481	189393750
chr2	189836721	189836871
chr2	190819921	190820022
chr2	190838637	190838744
chr2	190864497	190864584
chr2	191050310	191050493
chr2	191404616	191404799
chr2	195487163	195487255
chr2	195564282	195564385
chr2	196078258	196078412
chr2	196205854	196205969
chr2	196400188	196400317
chr2	196660435	196660526
chr2	197499925	197500086
chr2	199160787	199160942
chr2	199273281	199273385
chr2	199339968	199340144
chr2	200039857	200040064
chr2	200288861	200288952
chr2	200406052	200406147
chr2	201406518	201406608
chr2	201472209	201472378
chr2	201580669	201580792
chr2	201698893	201698987
chr2	201798319	201798504
chr2	201881273	201881485
chr2	202135476	202135696
chr2	203783880	203784062
chr2	204469267	204469389
chr2	204559385	204559750
chr2	205025244	205025327
chr2	205660667	205660790
chr2	207514005	207514173
chr2	207558123	207558322
chr2	207683991	207684292
chr2	209496111	209496284
chr2	212032155	212032238
chr2	214019338	214019485
chr2	215535876	215535969
chr2	215537759	215537888
chr2	215579966	215580106
chr2	215624588	215624671
chr2	215652667	215652802
chr2	215660947	215661070
chr2	215681167	215681256
chr2	215713478	215713624
chr2	215728606	215728858
chr2	215751359	215751488
chr2	216426161	216426397
chr2	217066041	217066319
chr2	217286909	217287177
chr2	217314298	217314411
chr2	217625926	217626158
chr2	217695112	217695228
chr2	218081610	218081887
chr2	218806378	218806623
chr2	220225175	220225461
chr2	220227442	220227726
chr2	220466255	220466378
chr2	221284070	221284195
chr2	222570057	222570166
chr2	223586440	223586572
chr2	224086713	224086874
chr2	224102227	224102375
chr2	224102504	224102713
chr2	224565765	224565935
chr2	224658887	224659028
chr2	224678407	224678543
chr2	225047438	225047761
chr2	226115273	226115356
chr2	226186026	226186222
chr2	226426569	226426684
chr2	226652466	226652554
chr2	226701232	226701541
chr2	226893289	226893501
chr2	227818247	227818364
chr2	228768864	228769032
chr2	230794063	230794324
chr2	231161984	231162281
chr2	231786354	231786477
chr2	233487296	233487406
chr2	234341274	234341357
chr2	234633044	234633127
chr2	234679942	234680028
chr2	234680186	234680269
chr2	234823977	234824162
chr2	234981539	234981651
chr2	235021842	235021962
chr2	236664032	236664116
chr2	236679939	236680183
chr2	236743744	236743842
chr2	236744280	236744509
chr2	236867981	236868073
chr2	237171591	237171741
chr2	237245153	237245244
chr2	237263297	237263396
chr2	237280304	237280541
chr2	237996094	237996297
chr2	238684463	238684552
chr2	238685025	238685289
chr20	380904	381032
chr20	1118483	1118597
chr20	1416114	1416197
chr20	4225815	4225905
chr20	4341852	4341986
chr20	4470279	4470467
chr20	4507424	4507601
chr20	4546782	4547060
chr20	4633906	4633989
chr20	8094923	8095161
chr20	8646827	8646949
chr20	9214845	9214994
chr20	10307067	10307366
chr20	10596858	10597003
chr20	10923031	10923231
chr20	10924777	10924982
chr20	13212926	13213076
chr20	13866000	13866282
chr20	15673226	15673309
chr20	18739854	18739989
chr20	19932290	19932465
chr20	20076375	20076475
chr20	24651354	24651441
chr20	31607157	31607302
chr20	32067248	32067398
chr20	32475465	32475548
chr20	32685744	32685829
chr20	33401476	33401665
chr20	33510680	33510805
chr20	33732103	33732324
chr20	33909581	33909742
chr20	34390999	34391130
chr20	34637706	34637814
chr20	34644004	34644196
chr20	34663726	34663891
chr20	35200519	35200646
chr20	35875688	35875771
chr20	36605560	36605658
chr20	38109966	38110180
chr20	38110285	38110411
chr20	38435383	38435482
chr20	38446564	38446647
chr20	38985843	38985929
chr20	41098816	41099061
chr20	41482785	41483032
chr20	41497286	41497418
chr20	41500004	41500452
[truncated: 1,829 more rows]

## Sheet: AJZ_overlap
Chromosome	Start	End
chr1	3306654	3306841
chr1	9943350	9943463
chr1	14486596	14486666
chr1	14811064	14811283
chr1	16514059	16514219
chr1	16895985	16896171
chr1	16896301	16896317
chr1	26695601	26695773
chr1	28736703	28736816
chr1	30676165	30676285
chr1	31306425	31306527
chr1	31483520	31483619
chr1	32236361	32236503
chr1	32817306	32817404
chr1	33433740	33433852
chr1	33433931	33433996
chr1	42335251	42335355
chr1	43472694	43472746
chr1	44213372	44213486
chr1	45847040	45847096
chr1	51661390	51661410
chr1	53043389	53043440
chr1	53107705	53107915
chr1	54934966	54935088
chr1	55310747	55310808
chr1	59043933	59043957
chr1	60133149	60133233
chr1	64039724	64039843
chr1	66564352	66564571
chr1	79323492	79323569
chr1	83411105	83411193
chr1	86487446	86487473
chr1	91845078	91845140
chr1	93079064	93079178
chr1	96362875	96362898
chr1	96416110	96416291
chr1	96865891	96866003
chr1	97938145	97938248
chr1	98324005	98324088
chr1	98388611	98388764
chr1	99444415	99444675
chr1	103271574	103271759
chr1	115168810	115168961
chr1	115179521	115179701
chr1	120176477	120176574
chr1	120563428	120563471
chr1	144560672	144560765
chr1	146322947	146323118
chr1	146376786	146377004
chr1	148038772	148038891
chr1	151973118	151973247
chr1	156801596	156801710
chr1	162349976	162350066
chr1	163321754	163321862
chr1	167792063	167792106
chr1	170623233	170623366
chr1	171220161	171220250
chr1	172955346	172955604
chr1	172969738	172969821
chr1	177873426	177873544
chr1	178238826	178238976
chr1	179882661	179882780
chr1	181073842	181073879
chr1	181112609	181112702
chr1	185542033	185542054
chr1	185591740	185591871
chr1	192485928	192485997
chr1	193059472	193059569
chr1	196181341	196181423
chr1	198669169	198669298
chr1	200314566	200314618
chr1	200336617	200336699
chr1	201593618	201593679
chr1	205122225	205122366
chr1	206612428	206612567
chr1	207393568	207393735
chr1	210439296	210439379
chr1	211037250	211037350
chr1	214857772	214857938
chr1	218480715	218480797
chr1	218706228	218706266
chr1	218706360	218706480
chr1	220957361	220957453
chr1	221097875	221098137
chr1	221718619	221718790
chr1	221869052	221869209
chr1	232472808	232472835
chr1	234975133	234975424
chr1	235011831	235011835
chr1	236009946	236010201
chr1	240386546	240386645
chr1	241411901	241412007
chr1	243596511	243596559
chr1	245823173	245823261
chr1	245881169	245881269
chr1	245969581	245969811
chr10	3749659	3749778
chr10	6721615	6721747
chr10	12703973	12704002
chr10	15200860	15200946
chr10	28054472	28054570
chr10	28138024	28138219
chr10	29659128	29659220
chr10	29949552	29949621
chr10	35910323	35910457
chr10	42782695	42782782
chr10	46396921	46397029
chr10	50552343	50552602
chr10	51879364	51879501
chr10	52319217	52319255
chr10	58435411	58435525
chr10	58458356	58458479
chr10	58641124	58641294
chr10	61629008	61629131
chr10	62577772	62577870
chr10	70192052	70192179
chr10	70378236	70378332
chr10	73730468	73730573
chr10	73909231	73909326
chr10	75469157	75469322
chr10	75547509	75547546
chr10	76252197	76252344
chr10	76382453	76382683
chr10	76974055	76974183
chr10	77321383	77321408
chr10	77737672	77737865
chr10	88095370	88095556
chr10	90162632	90162777
chr10	90179837	90179982
chr10	91901852	91901892
chr10	93702560	93702699
chr10	101938502	101938584
chr10	109206004	109206238
chr10	110077000	110077146
chr10	114821701	114821788
chr10	119198046	119198154
chr10	119371417	119371543
chr10	120851235	120851329
chr10	122469036	122469222
chr10	126253368	126253482
chr10	127041634	127041873
chr10	132331990	132332103
chr11	518701	518910
chr11	9759786	9759932
chr11	9906104	9906265
chr11	9943879	9944050
chr11	12285341	12285424
chr11	15665513	15665653
chr11	16001941	16002220
chr11	19595916	19596093
chr11	23288012	23288173
chr11	26820846	26821024
chr11	28384516	28384658
chr11	28674760	28674879
chr11	32034173	32034485
chr11	34972916	34973138
chr11	40329311	40329422
chr11	47084016	47084171
chr11	58394334	58394395
chr11	62841598	62841832
chr11	65422760	65422888
chr11	65919285	65919417
chr11	71287199	71287206
chr11	95556865	95557082
chr11	104106261	104106409
chr11	105047312	105047472
chr11	106368284	106368373
chr11	110524316	110524378
chr11	110524471	110524500
chr11	111557879	111557961
chr11	112241727	112241816
chr11	114134864	114135037
chr11	116984737	116984809
chr11	117072705	117072825
chr11	118436265	118436451
chr11	121595937	121596049
chr11	122180492	122180682
chr11	122186536	122186772
chr11	123174845	123174995
chr11	125168369	125168475
chr11	128026763	128026908
chr11	128715015	128715129
chr11	130646599	130646747
chr11	131000469	131000738
chr11	132065097	132065283
chr11	132072393	132072505
chr12	8232283	8232394
chr12	10191988	10192164
chr12	13223319	13223436
chr12	14257894	14257977
chr12	18748093	18748225
chr12	19152205	19152278
chr12	27899491	27899593
chr12	28564118	28564155
chr12	28899991	28900087
chr12	38316651	38316779
chr12	45415472	45415540
chr12	47103220	47103566
chr12	47124573	47124662
chr12	53387202	53387284
chr12	54222798	54222867
chr12	57782688	57782785
chr12	58310871	58311049
chr12	63918136	63918310
chr12	65536914	65536950
chr12	67366661	67366753
chr12	68686911	68687003
chr12	77848185	77848353
chr12	77940148	77940231
chr12	82358353	82358570
chr12	84069762	84069845
chr12	86712448	86712620
chr12	88552937	88553054
chr12	89162855	89163021
chr12	91140535	91140710
chr12	92971124	92971239
chr12	94267340	94267454
chr12	94983879	94983975
chr12	96427403	96427500
chr12	98440253	98440336
chr12	104177713	104177766
chr12	104178077	104178105
chr12	104213972	104214001
chr12	110546549	110546621
chr12	114684310	114684402
chr12	115341579	115341693
chr12	122679208	122679331
chr12	124655921	124656040
chr12	124775912	124775951
chr12	124917251	124917374
chr12	126668666	126668838
chr13	23500982	23501155
chr13	23790745	23790844
chr13	30340751	30340834
chr13	37702221	37702329
chr13	39887627	39887681
chr13	40771185	40771327
chr13	41284946	41284955
chr13	45189506	45189653
chr13	48449734	48449839
chr13	50617468	50617597
chr13	97947389	97947452
chr13	98549161	98549257
chr13	101706808	101706824
chr13	106379219	106379302
chr13	108859669	108859940
chr13	113208674	113208767
chr13	113927933	113928028
chr14	25111363	25111446
chr14	30194056	30194174
chr14	31992033	31992254
chr14	34368510	34368650
chr14	35374328	35374432
chr14	38404055	38404152
chr14	42193329	42193379
chr14	50763583	50763690
chr14	51604202	51604331
chr14	52025446	52025514
chr14	52458019	52458157
chr14	54312308	54312391
chr14	54488927	54489062
chr14	55366406	55366542
chr14	58731655	58731765
chr14	59278305	59278395
chr14	61472362	61472497
chr14	61553786	61553931
chr14	61561877	61562014
chr14	64645528	64645642
chr14	68476470	68476640
chr14	68577997	68578092
chr14	68695493	68695554
chr14	71021826	71021994
chr14	80313888	80314002
chr14	80425847	80425886
chr14	86852661	86852734
chr14	90396939	90397058
chr14	91149623	91149696
chr14	96104688	96104942
chr14	96122558	96122764
chr14	99757596	99757719
chr14	100032169	100032202
chr14	100391974	100392052
chr14	104816056	104816161
chr15	32706815	32706916
chr15	32850378	32850490
chr15	34969711	34969818
chr15	36778582	36778699
chr15	36778778	36778911
chr15	36798521	36798612
chr15	39263064	39263276
chr15	39301867	39301993
chr15	39472963	39473000
chr15	39597902	39597954
chr15	39598095	39598158
chr15	40368217	40368320
chr15	41402531	41402614
chr15	45549966	45550103
chr15	49492963	49493109
chr15	49831806	49831901
chr15	49877690	49877843
chr15	52095719	52095969
chr15	55907958	55907964
chr15	56887263	56887451
chr15	56918570	56918667
chr15	58203622	58203780
chr15	62606309	62606529
chr15	63108339	63108506
chr15	63150441	63150516
chr15	68524830	68524988
chr15	70775212	70775399
chr15	72339807	72339926
chr15	74546237	74546399
chr15	75123592	75123639
chr15	80489192	80489265
chr15	80507883	80507884
chr15	81189733	81189816
chr15	81313150	81313236
chr15	81338815	81338925
chr15	82540456	82540583
chr15	95170273	95170434
chr15	95884633	95884720
chr15	96047616	96047727
chr15	96273791	96274054
chr15	101961515	101961625
chr16	1773125	1773215
chr16	2682423	2682487
chr16	22297143	22297308
chr16	24701109	24701215
chr16	27578969	27579088
chr16	29265498	29265607
chr16	31508337	31508471
chr16	48127119	48127298
chr16	54373614	54373625
chr16	55136666	55136730
chr16	55487093	55487246
chr16	59046399	59046506
chr16	59886134	59886268
chr16	61792261	61792480
chr16	64440540	64440766
chr16	64705481	64705610
chr16	64893028	64893144
chr16	65122181	65122292
chr16	71895260	71895344
chr16	78675392	78675542
chr16	82017115	82017293
chr16	88118978	88119046
chr16	88274316	88274422
chr16	89093761	89093884
chr16	89241029	89241172
chr17	6589343	6589462
chr17	13737109	13737225
chr17	15920919	15921077
chr17	19063611	19063985
chr17	19112195	19112530
chr17	19187982	19188254
chr17	19448883	19448980
chr17	31052391	31052474
chr17	40140383	40140487
chr17	40952814	40952916
chr17	41013269	41013345
chr17	41027285	41027290
chr17	41404077	41404224
chr17	43283758	43283958
chr17	45345717	45345760
chr17	50397540	50397625
chr17	50707882	50707989
chr17	51153514	51153609
chr17	55455035	55455173
chr17	59093886	59094045
chr17	59209930	59210022
chr17	59843643	59843658
chr17	61338147	61338210
chr17	62760174	62760302
chr17	63356408	63356568
chr17	63842744	63842858
chr17	66581099	66581186
chr17	69758044	69758142
chr17	69762019	69762247
chr17	71409967	71410003
chr17	71438909	71438971
chr18	362085	362163
chr18	400577	400695
chr18	9768319	9768472
chr18	9782625	9782627
chr18	11500495	11500660
chr18	29155074	29155144
chr18	43893180	43893232
chr18	43893315	43893375
chr18	45566519	45566603
chr18	55500481	55500582
chr18	58572377	58572433
chr18	62782085	62782199
chr18	63367655	63367656
chr18	67670183	67670281
chr18	68178311	68178450
chr18	68494948	68495020
chr18	68838192	68838331
chr18	79791672	79791789
chr19	1383471	1383604
chr19	1383792	1383957
chr19	2463103	2463224
chr19	4723978	4724082
chr19	4724608	4724674
chr19	9768668	9768775
chr19	18374518	18374620
chr19	18459839	18459926
chr19	30341272	30341296
chr19	33302558	33302655
chr19	40715749	40715879
chr19	40831994	40832147
chr19	42932872	42933031
chr19	44603331	44603401
chr19	44753487	44753564
chr19	45455864	45455981
chr19	47743327	47743474
chr19	58380703	58380833
chr19	58519861	58519979
chr2	891131	891209
chr2	3575088	3575253
chr2	12318704	12318839
chr2	20067953	20068068
chr2	20068161	20068294
chr2	30368376	30368479
chr2	33166430	33166694
chr2	33236568	33236643
chr2	36438583	36438665
chr2	36438855	36438859
chr2	36486746	36486903
chr2	37641914	37642046
chr2	37909375	37909503
chr2	39725579	39725680
chr2	39871315	39871445
chr2	42987180	42987343
chr2	43293922	43294021
chr2	43520228	43520250
chr2	45177934	45178257
chr2	45452919	45453072
chr2	46831620	46831694
chr2	46855302	46855414
chr2	54572356	54572487
chr2	55051358	55051500
chr2	55419885	55419993
chr2	55843298	55843554
chr2	55992584	55992787
chr2	61759211	61759231
chr2	65359577	65359653
chr2	69177530	69177593
chr2	69242706	69242885
chr2	71130600	71130683
chr2	84991903	84992015
chr2	85772428	85772563
chr2	87645599	87645686
chr2	88075034	88075164
chr2	99662765	99662900
chr2	100011530	100011614
chr2	100958230	100958254
chr2	105404208	105404304
chr2	108652444	108652536
chr2	109703225	109703280
chr2	117981013	117981178
chr2	127508729	127508837
chr2	128584633	128584716
chr2	133718846	133718978
chr2	133818213	133818224
chr2	138085551	138085733
chr2	150134597	150134628
chr2	150568038	150568079
chr2	150681455	150681563
chr2	151032953	151033017
chr2	161030618	161030784
chr2	161990950	161990986
chr2	172253365	172253453
chr2	172693204	172693310
chr2	173048966	173049025
chr2	173109396	173109419
chr2	173550317	173550432
chr2	176642201	176642284
chr2	177397593	177397697
chr2	180040301	180040525
chr2	180625546	180625620
chr2	180625701	180625762
chr2	182066889	182066968
chr2	188079383	188079440
chr2	195487163	195487255
chr2	196078258	196078412
chr2	197499925	197499983
chr2	203784004	203784062
chr2	204559457	204559620
chr2	215713479	215713624
chr2	217066055	217066319
chr2	217695112	217695228
chr2	218081813	218081887
chr2	218806504	218806623
chr2	224102227	224102375
chr2	224102504	224102655
chr2	226115319	226115356
chr2	226652479	226652554
chr2	227818327	227818364
chr2	231786354	231786477
chr2	233487296	233487406
chr2	234679942	234679989
chr2	234680186	234680269
chr2	234824057	234824162
chr2	234981539	234981651
chr2	236744371	236744509
chr2	237280304	237280541
chr20	380904	381032
chr20	1118483	1118597
chr20	1416114	1416197
chr20	4225895	4225905
chr20	4507424	4507535
chr20	8095040	8095161
chr20	10924795	10924951
chr20	13866045	13866282
chr20	33401476	33401665
chr20	33909644	33909742
chr20	38435383	38435482
chr20	38446564	38446647
chr20	44576974	44577118
chr20	51661133	51661302
chr20	52529994	52530063
chr20	53893258	53893472
chr20	53907249	53907388
chr20	54132809	54133011
chr20	58651066	58651227
chr21	27300898	27300983
chr21	28333600	28333778
chr21	28427561	28427630
chr21	28537817	28537852
chr21	28715293	28715427
chr21	28754438	28754590
chr21	29217854	29218120
chr21	32771814	32772017
chr21	35059888	35060024
chr21	38755777	38755874
chr21	46053381	46053569
chr22	19432370	19432512
chr22	19878962	19879156
chr22	21037908	21037975
chr22	24555834	24555928
chr22	27223789	27223807
chr22	28142615	28142652
chr22	31646647	31646818
chr22	32662584	32662719
chr22	35372039	35372148
chr22	41290767	41290863
chr22	45451316	45451459
chr22	45805064	45805181
chr3	8577164	8577299
chr3	8577416	8577499
chr3	10321067	10321262
chr3	11137139	11137222
chr3	12556867	12557087
chr3	24238195	24238485
chr3	30511748	30511820
chr3	30659433	30659565
chr3	31004309	31004490
chr3	34012166	34012325
chr3	36650398	36650502
chr3	41199376	41199509
chr3	42032789	42032947
chr3	43190941	43191073
chr3	43708152	43708261
chr3	45948430	45948614
chr3	51538602	51538818
chr3	55128356	55128431
chr3	55160653	55160755
chr3	55169821	55169888
chr3	55491470	55491510
chr3	57556075	57556169
chr3	58560883	58560970
chr3	59766343	59766401
chr3	63343883	63343957
chr3	64266576	64266618
chr3	64291421	64291523
chr3	71102267	71102476
chr3	72487456	72487528
chr3	77412072	77412180
chr3	87206264	87206320
chr3	100902748	100902844
chr3	110420255	110420379
chr3	111326705	111326802
chr3	111904853	111904990
chr3	119310219	119310332
chr3	130110585	130110691
chr3	136894013	136894101
chr3	139122211	139122297
chr3	142578725	142578887
chr3	146506703	146506859
chr3	146803881	146804011
chr3	150106922	150107064
chr3	153246840	153247035
chr3	155854478	155854642
chr3	157786428	157786489
chr3	158168285	158168433
chr3	159191515	159191774
chr3	159928784	159928972
chr3	160180916	160181041
chr3	170357392	170357503
chr3	170802788	170803097
chr3	171526979	171527111
chr3	174439821	174439967
chr3	175002837	175003050
chr3	177478550	177478705
chr3	177810424	177810492
chr3	177827654	177827824
chr3	177830553	177830758
chr3	177835160	177835328
chr3	185498974	185499061
chr3	186783493	186783530
chr3	187261605	187261910
chr3	188272609	188272677
chr3	194135070	194135156
chr3	194593420	194593577
chr4	3954643	3954725
chr4	4625538	4625708
chr4	5758803	5758997
chr4	7650004	7650091
chr4	13892137	13892195
chr4	15328083	15328141
chr4	19946122	19946212
chr4	20203625	20203808
chr4	24042248	24042331
chr4	24210429	24210591
chr4	39548575	39548626
chr4	40621852	40621910
chr4	47525576	47525660
chr4	53856061	53856113
chr4	54959749	54959922
chr4	70688263	70688439
chr4	72779364	72779631
chr4	72896530	72896613
chr4	73892051	73892214
chr4	74374611	74374709
chr4	77862725	77862813
chr4	83034860	83034961
chr4	83207809	83207966
chr4	83255687	83255822
chr4	83256884	83257016
chr4	83455957	83456052
chr4	88976220	88976295
chr4	98627938	98628151
chr4	99383977	99384147
chr4	105708666	105708839
chr4	113468239	113468341
chr4	119099302	119099348
chr4	122777983	122778109
chr4	125389859	125390039
chr4	126697817	126697937
chr4	128338717	128338834
chr4	128384403	128384513
chr4	128552993	128553073
chr4	134544592	134544733
chr4	141046355	141046471
chr4	141329310	141329388
chr4	141751756	141751889
chr4	142817647	142817764
chr4	149823886	149824028
chr4	156476428	156476585
chr4	156959398	156959530
chr4	158996852	158996947
chr4	168615420	168615554
chr4	168622438	168622461
chr4	168634660	168634799
chr4	173252411	173252615
chr4	176883689	176883890
chr4	184400569	184400685
chr4	185792939	185793006
chr4	188941854	188942054
chr4	189940679	189940822
chr5	5340412	5340640
chr5	17169717	17169847
chr5	17249429	17249544
chr5	17315660	17315822
chr5	34534871	34534979
chr5	35136447	35136544
chr5	35884325	35884382
chr5	36404170	36404257
chr5	36657707	36657761
chr5	38845879	38846037
chr5	39760898	39760983
chr5	53253783	53253897
chr5	54087540	54087678
chr5	54761212	54761345
chr5	67301277	67301351
chr5	67301439	67301557
chr5	69560029	69560190
chr5	74767115	74767225
chr5	75640387	75640556
chr5	76689475	76689713
chr5	76806160	76806217
chr5	81422889	81422989
chr5	81751343	81751490
chr5	82413795	82413907
chr5	83281632	83281758
chr5	89083911	89084148
chr5	98468327	98468430
chr5	103506090	103506153
chr5	106331531	106331741
chr5	111999519	111999568
chr5	120388429	120388571
chr5	123916850	123917034
chr5	124635099	124635213
chr5	125485185	125485658
chr5	127826125	127826245
chr5	134758719	134758803
chr5	136058570	136058702
chr5	137264595	137264709
chr5	141521329	141521426
chr5	143033935	143034149
chr5	149420707	149420784
chr5	153551604	153551693
chr5	153565938	153566110
chr5	153629137	153629254
chr5	158431718	158431828
chr5	158456968	158457125
chr5	168086275	168086452
chr5	168106382	168106577
chr5	169350788	169350841
chr5	169696310	169696441
chr5	169743242	169743317
chr5	173455395	173455578
chr5	174838003	174838161
chr5	177600039	177600175
chr6	1686444	1686568
chr6	1916780	1916809
chr6	3883125	3883213
chr6	5094584	5094606
chr6	9482200	9482291
chr6	11653348	11653431
chr6	14744029	14744203
chr6	14841925	14842289
chr6	16205501	16205648
chr6	20380064	20380231
chr6	23174848	23175008
chr6	33271931	33272108
chr6	35259562	35259693
chr6	39812817	39812966
chr6	45445941	45446140
chr6	54335961	54336085
chr6	57475026	57475146
chr6	73236205	73236413
chr6	73803630	73803718
chr6	74578671	74578678
chr6	75183195	75183529
chr6	75196275	75196416
chr6	80223854	80223891
chr6	81331642	81331812
chr6	100176014	100176149
chr6	100202875	100202973
chr6	100834117	100834266
chr6	105432900	105432937
chr6	105596487	105596492
chr6	113644898	113645091
chr6	115613560	115613834
chr6	117441010	117441347
chr6	117487925	117488026
chr6	119261300	119261383
chr6	119261465	119261494
chr6	119541278	119541423
chr6	121653465	121653472
chr6	122803421	122803486
chr6	127102455	127102535
chr6	129031064	129031254
chr6	129341108	129341195
chr6	131628238	131628367
chr6	133983747	133983857
chr6	137867074	137867188
chr6	139369660	139369771
chr6	139374652	139374717
chr6	140051691	140051751
chr6	140572280	140572363
chr6	143450676	143450827
chr6	147170442	147170447
chr6	151452333	151452450
chr6	155189159	155189333
chr6	155493719	155493864
chr6	156687287	156687371
chr6	157323493	157323596
chr6	159716823	159716919
chr6	161029571	161029685
chr6	161038473	161038675
chr6	169070958	169070986
chr6	169215008	169215015
chr6	169267425	169267533
chr6	169292804	169293002
chr7	1504417	1504530
chr7	5692296	5692311
chr7	6589920	6590030
chr7	7911545	7911612
chr7	17600430	17600555
chr7	19404995	19405107
chr7	19958457	19958721
chr7	20033773	20034003
chr7	20241593	20241698
chr7	22577723	22577803
chr7	25014915	25015052
chr7	27165531	27165706
chr7	28855999	28856066
chr7	29489160	29489247
chr7	30594762	30594850
chr7	30804320	30804403
chr7	33979899	33980188
chr7	33987244	33987389
chr7	34155414	34155621
chr7	40437679	40437837
chr7	40808576	40808707
chr7	41027584	41027643
chr7	46145532	46145716
chr7	46370505	46370599
chr7	46752061	46752144
chr7	46753035	46753293
chr7	47286036	47286071
chr7	47520490	47520497
chr7	47520586	47520657
chr7	55365959	55366069
chr7	73850969	73851067
chr7	76897078	76897120
chr7	77866812	77866881
chr7	80542447	80542562
chr7	80722888	80723002
chr7	80883755	80883885
chr7	80942446	80942652
chr7	81299287	81299541
chr7	84258728	84258834
chr7	84412826	84412856
chr7	85136077	85136141
chr7	91880748	91880862
chr7	93327145	93327205
chr7	94183471	94183540
chr7	100087280	100087413
chr7	100516297	100516388
chr7	101138647	101138656
chr7	103344770	103344939
chr7	106714811	106714995
chr7	106718360	106718622
chr7	107387697	107387857
chr7	117230481	117230602
chr7	121396357	121396480
chr7	129569920	129569984
chr7	130838779	130839008
chr7	131188804	131188879
chr7	132782846	132782970
chr7	141738189	141738306
chr7	151754288	151754437
chr7	156949628	156949711
chr8	8600987	8601091
chr8	8764424	8764538
chr8	11877142	11877256
chr8	13108577	13108737
chr8	13366842	13366957
chr8	19171186	19171357
chr8	26840054	26840116
chr8	27299765	27300000
chr8	28365888	28365956
chr8	29682728	29682801
chr8	30254977	30255020
chr8	30255125	30255295
chr8	30284646	30284743
chr8	30367030	30367144
chr8	33061155	33061360
chr8	37822370	37822534
chr8	40413738	40413872
chr8	40524442	40524767
chr8	42052048	42052185
chr8	42543311	42543541
chr8	47431770	47431781
chr8	48428581	48428783
chr8	56074499	56074663
chr8	58830056	58830208
chr8	58830347	58830511
chr8	59630789	59630903
chr8	66129892	66130053
chr8	68239500	68239583
chr8	68256961	68257112
chr8	69624465	69624613
chr8	70468167	70468202
chr8	79355846	79355979
chr8	79361759	79361927
chr8	89612022	89612125
chr8	89984163	89984302
chr8	91844933	91845087
chr8	93880297	93880514
chr8	94719772	94719864
chr8	95801989	95802093
chr8	97544634	97544688
chr8	98338279	98338398
chr8	99774998	99775123
chr8	101098657	101098766
chr8	102806822	102806954
chr8	104643349	104643693
chr8	104659624	104659774
chr8	107223435	107223438
chr8	108033969	108033994
chr8	116517731	116517768
chr8	117881736	117881738
chr8	117910034	117910174
chr8	118018632	118018791
chr8	118415667	118415942
chr8	118796626	118796823
chr8	120258290	120258411
chr8	121089471	121089560
chr8	122096580	122096674
chr8	124181731	124181780
chr8	125070634	125070797
chr8	125430193	125430328
chr8	125637582	125637667
chr8	130263855	130263971
chr8	130483449	130483563
chr8	131946854	131947048
chr8	132991649	132991780
chr8	133216616	133216699
chr8	134200129	134200300
chr8	134515379	134515448
chr8	142674059	142674245
chr8	142699812	142699906
chr8	145052392	145052478
chr9	1979726	1980057
chr9	5622164	5622312
chr9	6938634	6938857
chr9	12814617	12814707
chr9	14320511	14320530
chr9	15936224	15936415
chr9	16705157	16705245
chr9	40992124	40992272
chr9	76557807	76557928
chr9	81431731	81431877
chr9	82271330	82271416
chr9	88652486	88652553
chr9	88745686	88745789
chr9	89116087	89116206
chr9	89123076	89123223
chr9	89274933	89275041
chr9	90992948	90993044
chr9	98796505	98796611
chr9	98854458	98854512
chr9	105243061	105243294
chr9	105244340	105244452
chr9	106892868	106892951
chr9	108444901	108445177
chr9	108671903	108671992
chr9	109986781	109986854
chr9	110526604	110526704
chr9	112041937	112042034
chr9	112042138	112042179
chr9	112063359	112063440
chr9	114722287	114722377
chr9	115104957	115104996
chr9	115195981	115196150
chr9	115266203	115266248
chr9	115996578	115996665
chr9	120394484	120394567
chr9	121725129	121725203
chr9	125329250	125329380
chr9	125509547	125509634
chr9	127388500	127388581
chr9	128787171	128787267
chr9	134811950	134812064

## Sheet: Summary
Open	size (bp)
A	2286493
J	23929321
Z	620045
AJ	1146654
AZ	120312
JZ	605131
AJZ	116537
