# Supplementary material for: Conserved transcription factors promote cell fate stability and restrict reprogramming potential in differentiated cells
Source: Nat Commun. 2023 Mar 27;14:1709. doi: 10.1038/s41467-023-37256-8 (PMC10043290; doi:10.1038/s41467-023-37256-8)
Supplement: Supplementary file 9 — Supplementary Data 6 [file 41467_2023_37256_MOESM9_ESM.xlsx]

## Sheet: Atf7ip
PeakID (cmd=annotatePeaks.pl a.bed hg38)	Chr	Start	End	Strand	Peak Score	Focus Ratio/Region Size	Annotation	Detailed Annotation	Distance to TSS	Nearest PromoterID	Entrez ID	Nearest Unigene	Nearest Refseq	Nearest Ensembl	Gene Name	Gene Alias	Gene Description	Gene Type			Gene List
18110	chr17	136301	136449	+	0	NA	Intergenic	(CCTAAC)n|Simple_repeat|Simple_repeat	-1196	NM_001097610	653486	Hs.127059	NM_001097610	ENSG00000268320	SCGB1C2	-	secretoglobin family 1C member 2	protein-coding			2021-03-04
15753	chr15	82445957	82446151	+	0	NA	Intergenic	CpG	-1185	NR_120378	102724034	Hs.694638	NR_120378		LOC102724034	-	uncharacterized LOC102724034	ncRNA			2021-03-06
43500	chrUn_GL000220v1	147456	147624	+	0	NA	Intergenic	Intergenic	-1164	NR_106782	102465433		NR_106782	ENSG00000275950	MIR6724-1	MIR6724|hsa-mir-6724|hsa-mir-6724-1	microRNA 6724-1	ncRNA			2021-03-08
23236	chr2	86439930	86440043	+	0	NA	Intergenic	L1MEh|LINE|L1	-1162	NM_018433	55818	Hs.557425	NM_018433	ENSG00000115548	KDM3A	JHDM2A|JHMD2A|JMJD1|JMJD1A|TSGA	lysine demethylase 3A	protein-coding			2021-09-07
38934	chr8	42543146	42543590	+	0	NA	intron (NM_001135674, intron 1 of 3)	MamRTE1|LINE|RTE-BovB	-1155	NM_006749	6575	Hs.653173	NM_006749	ENSG00000168575	SLC20A2	GLVR-2|GLVR2|IBGC1|IBGC3|MLVAR|PIT-2|PIT2|RAM1|Ram-1	solute carrier family 20 member 2	protein-coding			2021-09-10
43481	chrUn_GL000220v1	103502	103656	+	0	NA	intron (NR_038958, intron 2 of 6)	intron (NR_038958, intron 2 of 6)	-1153	NR_106782	102465433		NR_106782	ENSG00000275950	MIR6724-1	MIR6724|hsa-mir-6724|hsa-mir-6724-1	microRNA 6724-1	ncRNA			2021-09-11
19334	chr17	43285206	43285753	+	0	NA	Intergenic	Intergenic	-1150	NR_002716	6066		NR_002716	ENSG00000274585	RNU2-1	RNU2|U2	RNA, U2 small nuclear 1	snRNA			AAAS
15744	chr15	82047220	82047365	+	0	NA	Intergenic	CpG-8510	-1149	NM_032246	84206	Hs.104744	NM_032246	ENSG00000183496	MEX3B	MEX-3B|RKHD3|RNF195	mex-3 RNA binding family member B	protein-coding			AAK1
41426	chr9	35604002	35604276	+	0	NA	Intergenic	CpG	-1145	NM_001318230	7016	Hs.708096	NM_006285	ENSG00000107140	TESK1	-	testis associated actin remodelling kinase 1	protein-coding			AAR2
27773	chr20	47317213	47317505	+	0	NA	intron (NM_183047, intron 2 of 22)	intron (NM_183047, intron 2 of 22)	-1143	NR_024594	100131496	Hs.662547	NR_024594	ENSG00000267882	LOC100131496	-	uncharacterized LOC100131496	ncRNA			AARS2
28384	chr22_KI270733v1_random	120385	120518	+	0	NA	Intergenic	Intergenic	-1130	NR_128715	103504727		NR_128715	ENSG00000274060	MIR6724-2	hsa-mir-6724-2	microRNA 6724-2	ncRNA			AASDH
43423	chr9	135908232	135908345	+	0	NA	Intergenic	CpG-29062	-1129	NM_015447	157922	Hs.522493	NM_015447	ENSG00000130559	CAMSAP1	-	calmodulin regulated spectrin associated protein 1	protein-coding			AATF
344	chr1	50424488	50424653	+	0	NA	Intergenic	CpG-1109	-1123	NM_032110	63950	Hs.334481	NM_032110	ENSG00000142700	DMRTA2	-	DMRT like family A2	protein-coding			ABCA17P
33683	chr4	170027326	170027769	+	0	NA	Intergenic	CpG	-1117	NM_021647	9848	Hs.593942	NM_021647	ENSG00000198948	MFAP3L	NYD-sp9	microfibril associated protein 3 like	protein-coding			ABCC10
505	chr1	93845653	93845781	+	0	NA	intron (NM_001261408, intron 1 of 13)	LTR40c|LTR|ERVL	-1115	NR_030621	100126348		NR_030621	ENSG00000211575	MIR760	MIRN760|hsa-mir-760|mir-760	microRNA 760	ncRNA			ABCC4
237	chr1	32703646	32704098	+	0	NA	Intergenic	Intergenic	-1112	NM_030786	81493	Hs.712631	NM_030786	ENSG00000162520	SYNC	SYNC1|SYNCOILIN	syncoilin, intermediate filament protein	protein-coding			ABCD3
19314	chr17	43253061	43253195	+	0	NA	Intergenic	LTR13|LTR|ERVK	-1109	NR_002716	6066		NR_002716	ENSG00000274585	RNU2-1	RNU2|U2	RNA, U2 small nuclear 1	snRNA			ABCD4
24781	chr2	111496212	111496325	+	0	NA	Intergenic	Intergenic	-1107	NR_136165	541471	Hs.560805	NR_015395	ENSG00000172965	MIR4435-2HG	AGD2|LINC00978|MIR4435-1HG|MORRBID|lncRNA-AWPPH	MIR4435-2 host gene	ncRNA			ABCG2
33591	chr4	139014597	139014729	+	0	NA	Intergenic	Intergenic	-1096	NM_012118	25819	Hs.639842	NM_012118	ENSG00000151014	NOCT	CCR4L|CCRN4L|Ccr4c|NOC	nocturnin	protein-coding			ABHD13
6772	chr11	40294135	40294318	+	0	NA	intron (NM_001258419, intron 4 of 6)	intron (NM_001258419, intron 4 of 6)	-1096	NR_047674	57689	Hs.745123	NM_020929	ENSG00000148948	LRRC4C	NGL-1|NGL1	leucine rich repeat containing 4C	protein-coding			ABHD17A
28401	chr22_KI270733v1_random	165976	179755	+	0	NA	TTS (NR_003286).2	TTS (NR_003286).2	-1090	NR_145821	106632260		NR_145821	ENSG00000278189	RNA5-8SN1	RNA5-8S4	RNA, 5.8S ribosomal N1	rRNA			ABHD18
34082	chr5	75053676	75053789	+	0	NA	Intergenic	CpG-22198	-1089	NR_126375	104326191	Hs.582288	NR_126375	ENSG00000250889	LINC01336	-	long intergenic non-protein coding RNA 1336	ncRNA			ABHD2
27928	chr21	8209463	8213506	+	0	NA	TTS (NR_145820)	TTS (NR_145820)	-1087	NR_146147	109864281		NR_146147	ENSG00000278233	RNA5-8SN2	RNA5-8N2	RNA, 5.8S ribosomal N2	rRNA			ABI1
25068	chr2	201232299	201232421	+	0	NA	Intergenic	LTR41C|LTR|ERVL	-1083	NM_001228	841	Hs.599762	NM_001228	ENSG00000064012	CASP8	ALPS2B|CAP4|Casp-8|FLICE|MACH|MCH5	caspase 8	protein-coding			ABRACL
33685	chr4	173369790	173369938	+	0	NA	Intergenic	CpG	-1078	NM_003864	8819	Hs.591715	NM_003864	ENSG00000164105	SAP30	-	Sin3A associated protein 30	protein-coding			ABRAXAS1
30963	chr3	194134964	194135191	+	0	NA	Intergenic	CpG	-1065	NM_005524	3280	Hs.250666	NM_005524	ENSG00000114315	HES1	HES-1|HHL|HRY|bHLHb39	hes family bHLH transcription factor 1	protein-coding			ABT1
15779	chr15	84421337	84421573	+	0	NA	Intergenic	CpG	-1064	NR_120379	103171574	Hs.694638	NR_120379	ENSG00000259774	LOC103171574	-	uncharacterized LOC103171574	ncRNA			ACAD11
13919	chr14	57269904	57270022	+	0	NA	intron (NR_026895, intron 1 of 6)	AluY|SINE|Alu	-1064	NM_006544	10640	Hs.743987	NM_006544	ENSG00000070367	EXOC5	HSEC10|PRO1912|SEC10|SEC10L1|SEC10P	exocyst complex component 5	protein-coding			ACAD9
38647	chr7	128454690	128454852	+	0	NA	Intergenic	Intergenic	-1059	NM_013332	29923	Hs.706124	NM_013332	ENSG00000135245	HILPDA	C7orf68|HIG-2|HIG2	hypoxia inducible lipid droplet associated	protein-coding			ACBD5
21	chr1	633370	633559	+	0	NA	Intergenic	Intergenic	-1051	NR_106781											ACBD6
50	chr1	2227574	2227726	+	0	NA	Intergenic	CpG	-1045	NM_003036	6497	Hs.656507	NM_003036	ENSG00000157933	SKI	SGS|SKV	SKI proto-oncogene	protein-coding			ACCS
26	chr1	731324	731437	+	0	NA	Intergenic	Intergenic	-1029	NR_028327	100133331	Hs.728864	NR_028327		LOC100133331	-	uncharacterized LOC100133331	ncRNA			ACOT13
30870	chr3	170909498	170909830	+	0	NA	Intergenic	Intergenic	-1027	NM_020390	56648	Hs.164144	NM_020390	ENSG00000163577	EIF5A2	EIF-5A2|eIF5AII	eukaryotic translation initiation factor 5A2	protein-coding			ACOT7
13710	chr13	97432861	97433530	+	0	NA	Intergenic	CpG	-1026	NM_021033	5911	Hs.508480	NM_021033	ENSG00000125249	RAP2A	K-REV|KREV|RAP2|RbBP-30	RAP2A, member of RAS oncogene family	protein-coding			ACOX3
33633	chr4	152681084	152681296	+	0	NA	Intergenic	Intergenic	-1025	NM_152680	201799	Hs.518900	NM_152680	ENSG00000170006	TMEM154	-	transmembrane protein 154	protein-coding			ACSF3
45	chr1	1746931	1747104	+	0	NA	Intergenic	AluSg|SINE|Alu	-1018	NM_001199787	9906	Hs.655255	NM_182838	ENSG00000215790	SLC35E2A	SLC35E2	solute carrier family 35 member E2A	protein-coding			ACTL10
4940	chr10	9988	10402	+	0	NA	Intergenic	(CTAACC)n|Simple_repeat|Simple_repeat	-1012	NR_149138	102724130	Hs.606852	NR_149137		LINC02564	-	long intergenic non-protein coding RNA 2564	ncRNA			ACTR2
22557	chr19	41225617	41225873	+	0	NA	intron (NM_001699, intron 4 of 18)	intron (NM_001699, intron 4 of 18)	-1010	NM_001278599	558	Hs.590970	NM_001699	ENSG00000167601	AXL	ARK|JTK11|Tyro7|UFO	AXL receptor tyrosine kinase	protein-coding			ACTR5
17924	chr16	56607440	56607606	+	0	NA	Intergenic	Intergenic	-1010	NM_005953	4502	Hs.534330	NM_005953	ENSG00000125148	MT2A	MT-2|MT-II|MT2	metallothionein 2A	protein-coding			ACTR8
6476	chr10	99621301	99621637	+	0	NA	Intergenic	CpG-3218	-1005	NM_031212	81894	Hs.403790	NM_031212	ENSG00000155287	SLC25A28	MFRN2|MRS3/4|MRS4L|NPD016	solute carrier family 25 member 28	protein-coding			ACTRT3
34752	chr6	34235734	34235869	+	0	NA	promoter-TSS (NM_001319078)	promoter-TSS (NM_001319078)	-999	NM_002131	3159	Hs.518805	NM_002131	ENSG00000137309	HMGA1	HMG-R|HMGA1A|HMGIY	high mobility group AT-hook 1	protein-coding			ACVR2A
21985	chr18	44679117	44679234	+	0	NA	promoter-TSS (NM_001130110)	promoter-TSS (NM_001130110)	-998	NM_001130110	26040	Hs.435458	NM_015559	ENSG00000152217	SETBP1	MRD29|SEB	SET binding protein 1	protein-coding			ACY1
13	chr1	496285	496582	+	0	NA	promoter-TSS (NR_028322)	promoter-TSS (NR_028322)	-988	NR_028325	100132062	Hs.722350	NR_028325		LOC100132062	-	uncharacterized LOC100132062	ncRNA			ADAL
5032	chr10	27243055	27243182	+	0	NA	promoter-TSS (NM_001352577)	promoter-TSS (NM_001352577)	-979	NM_001301253	91452	Hs.530597	NM_145698	ENSG00000107897	ACBD5	-	acyl-CoA binding domain containing 5	protein-coding			ADAM10
19196	chr17	28952366	28952557	+	0	NA	promoter-TSS (NM_001290131)	promoter-TSS (NM_001290131)	-971	NM_001290131	57649	Hs.444173	NM_020889	ENSG00000109118	PHF12	PF1	PHD finger protein 12	protein-coding			ADAM17
19326	chr17	43267308	43268255	+	0	NA	promoter-TSS (NR_002716).6	promoter-TSS (NR_002716).6	-958	NR_002716	6066		NR_002716	ENSG00000274585	RNU2-1	RNU2|U2	RNA, U2 small nuclear 1	snRNA			ADAMTSL5
22134	chr19	2463049	2463235	+	0	NA	promoter-TSS (NR_134931)	promoter-TSS (NR_134931)	-957	NR_134931	101928602	Hs.541407	NR_134931	ENSG00000267201	LINC01775	-	long intergenic non-protein coding RNA 1775	ncRNA			ADAR
24973	chr2	174024183	174024474	+	0	NA	promoter-TSS (NR_136175)	promoter-TSS (NR_136175)	-952	NR_136175	100128905	Hs.456944	NR_136175	ENSG00000260868	LINC01960	-	long intergenic non-protein coding RNA 1960	ncRNA			ADAT2
4585	chr1	183022376	183022644	+	0	NA	promoter-TSS (NM_002293)	promoter-TSS (NM_002293)	-950	NM_002293	3915	Hs.609663	NM_002293	ENSG00000135862	LAMC1	LAMB2	laminin subunit gamma 1	protein-coding			ADAT3
15966	chr16	9090682	9090795	+	0	NA	promoter-TSS (NM_014117)	promoter-TSS (NM_014117)	-942	NM_014117	29035	Hs.221497	NM_014117	ENSG00000182831	C16orf72	PRO0149	chromosome 16 open reading frame 72	protein-coding			ADCK1
22752	chr19	53211935	53212082	+	0	NA	promoter-TSS (NR_073396)	promoter-TSS (NR_073396)	-940	NR_073396	390963	Hs.444446	NM_001001675		ZNF818P	ZNF818	zinc finger protein 818, pseudogene	pseudo			ADGRL4
28317	chr22	41091518	41091641	+	0	NA	promoter-TSS (NR_031694)	promoter-TSS (NR_031694)	-934	NR_031694	100302237		NR_031694	ENSG00000284015	MIR1281	MIRN1281|hsa-mir-1281	microRNA 1281	ncRNA			ADNP2
6603	chr11	132714	132827	+	0	NA	promoter-TSS (NR_028326)	promoter-TSS (NR_028326)	-917	NR_028326	100133161	Hs.518952	NR_028326		LINC01001	-	long intergenic non-protein coding RNA 1001	ncRNA			ADO
43139	chr9	88534132	88534246	+	0	NA	promoter-TSS (NM_145283)	promoter-TSS (NM_145283)	-912	NM_145283	158046	Hs.734507	NM_145283	ENSG00000130045	NXNL2	C9orf121|RDCVF2|RdCVF2L	nucleoredoxin like 2	protein-coding			ADORA2B
41296	chr8	143245810	143246023	+	0	NA	promoter-TSS (NM_001271156)	promoter-TSS (NM_001271156)	-905	NM_001271156	286128	Hs.668016	NM_173832	ENSG00000181638	ZFP41	ZNF753|zfp-41	ZFP41 zinc finger protein	protein-coding			ADPRHL2
19341	chr17	43297234	43297787	+	0	NA	promoter-TSS (NR_002716).9	promoter-TSS (NR_002716).9	-895	NR_002716	6066		NR_002716	ENSG00000274585	RNU2-1	RNU2|U2	RNA, U2 small nuclear 1	snRNA			ADRM1
18081	chr16	88812762	88812889	+	0	NA	promoter-TSS (NM_000485)	promoter-TSS (NM_000485)	-891	NM_000485	353	Hs.28914	NM_000485	ENSG00000198931	APRT	AMP|APRTD	adenine phosphoribosyltransferase	protein-coding			ADSL
19185	chr17	28041687	28041860	+	0	NA	promoter-TSS (NM_016231)	promoter-TSS (NM_016231)	-889	NM_016231	51701	Hs.208759	NM_016231	ENSG00000087095	NLK	-	nemo like kinase	protein-coding			ADSS
43433	chr9	137223595	137223908	+	0	NA	promoter-TSS (NM_199001)	promoter-TSS (NM_199001)	-884	NM_199001	375791	Hs.495540	NM_199001	ENSG00000197191	CYSRT1	C9orf169	cysteine rich tail 1	protein-coding			AEBP2
34756	chr6	35497811	35498108	+	0	NA	promoter-TSS (NM_003214)	promoter-TSS (NM_003214)	-875	NM_003214	7005	Hs.485205	NM_003214	ENSG00000007866	TEAD3	DTEF-1|ETFR-1|TEAD-3|TEAD5|TEF-5|TEF5	TEA domain transcription factor 3	protein-coding			AFF1
38910	chr8	38383052	38383233	+	0	NA	promoter-TSS (NM_017778)	promoter-TSS (NM_017778)	-870	NM_023034	54904	Hs.434966	NM_017778	ENSG00000147548	NSD3	KMT3F|KMT3G|WHISTLE|WHSC1L1|pp14328	nuclear receptor binding SET domain protein 3	protein-coding			AFF4
34724	chr6	30955648	30955811	+	0	NA	promoter-TSS (NR_138040).5	promoter-TSS (NR_138040).5	-867	NR_138040	102723346		NR_138040		HCG21	NCRNA00150	HLA complex group 21 (non-protein coding)	ncRNA			AFG3L1P
8588	chr12	11648852	11649135	+	0	NA	promoter-TSS (NM_001987)	promoter-TSS (NM_001987)	-861	NM_001987	2120	Hs.504765	NM_001987	ENSG00000139083	ETV6	TEL|TEL/ABL|THC5	ETS variant 6	protein-coding			AFTPH
121	chr1	16644581	16644851	+	0	NA	promoter-TSS (NR_027504)	promoter-TSS (NR_027504)	-858	NR_027504	11209	Hs.349110	NR_027504		MST1P2	MSPL-1|MSPL-2|MSPL-3|MSPL1|MSPL2|MSPL3|MSTP1|MSTP2|MSTP3	macrophage stimulating 1 pseudogene 2	pseudo			AGA
22135	chr19	2475209	2475335	+	0	NA	promoter-TSS (NM_015675)	promoter-TSS (NM_015675)	-853	NM_015675	4616	Hs.110571	NM_015675	ENSG00000099860	GADD45B	GADD45BETA|MYD118	growth arrest and DNA damage inducible beta	protein-coding			AGBL3
36928	chr7	39949405	39949617	+	0	NA	promoter-TSS (NM_003718)	promoter-TSS (NM_003718)	-849	NM_003718	8621	Hs.233552	NM_003718	ENSG00000065883	CDK13	CDC2L|CDC2L5|CHDFIDD|CHED|hCDK13	cyclin dependent kinase 13	protein-coding			AGBL5
22185	chr19	6425476	6425812	+	0	NA	promoter-TSS (NM_003685)	promoter-TSS (NM_003685)	-833	NM_003685	8570	Hs.727344	NM_003685	ENSG00000088247	KHSRP	FBP2|FUBP2|KSRP	KH-type splicing regulatory protein	protein-coding			AGGF1
27958	chr21	8387426	8387638	+	0	NA	promoter-TSS (NR_106782).3	promoter-TSS (NR_106782).3	-830	NR_128716	103504739		NR_128716	ENSG00000277379	MIR6724-3	hsa-mir-6724-3	microRNA 6724-3	ncRNA			AGK
10714	chr12	63843850	63844003	+	0	NA	promoter-TSS (NM_020762)	promoter-TSS (NM_020762)	-827	NM_001346201	57522	Hs.210751	NM_020762	ENSG00000196935	SRGAP1	ARHGAP13|NMTC2	SLIT-ROBO Rho GTPase activating protein 1	protein-coding			AGL
30805	chr3	153161273	153161499	+	0	NA	promoter-TSS (NM_002886)	promoter-TSS (NM_002886)	-826	NM_002886	5912	Hs.98643	NM_002886	ENSG00000181467	RAP2B	-	RAP2B, member of RAS oncogene family	protein-coding			AGO2
13583	chr13	41060362	41060505	+	0	NA	promoter-TSS (NM_007187)	promoter-TSS (NM_007187)	-824	NM_007187	11193	Hs.411300	NM_007187	ENSG00000120688	WBP4	FBP21	WW domain binding protein 4	protein-coding			AGO3
6632	chr11	2898777	2899022	+	0	NA	promoter-TSS (NM_183233)	promoter-TSS (NM_183233)	-822	NM_183233	5002	Hs.50868	NM_002555	ENSG00000110628	SLC22A18	BWR1A|BWSCR1A|HET|IMPT1|ITM|ORCTL2|SLC22A1L|TSSC5|p45-BWR1A	solute carrier family 22 member 18	protein-coding			AHCTF1
38927	chr8	42050803	42051054	+	0	NA	promoter-TSS (NR_136589)	promoter-TSS (NR_136589)	-822	NR_136589	105379393	Hs.742878	NR_136589		LOC105379393	-	uncharacterized LOC105379393	ncRNA			AHCYL1
27844	chr20	62121499	62121792	+	0	NA	promoter-TSS (NM_144703)	promoter-TSS (NM_144703)	-816	NM_144703	149986	Hs.105379	NM_144703	ENSG00000149657	LSM14B	C20orf40|FAM61B|FT005|LSM13|RAP55B|bA11M20.3	LSM family member 14B	protein-coding			AHCYL2
27926	chr21	8204395	8204604	+	0	NA	promoter-TSS (NR_106782)	promoter-TSS (NR_106782)	-816	NR_128715	103504727		NR_128715	ENSG00000274060	MIR6724-2	hsa-mir-6724-2	microRNA 6724-2	ncRNA			AHR
28272	chr22	33921183	33921304	+	0	NA	promoter-TSS (NM_004737)	promoter-TSS (NM_004737)	-815	NM_133642	9215	Hs.474667	NM_004737	ENSG00000133424	LARGE1	LARGE|MDC1D|MDDGA6|MDDGB6	LARGE xylosyl- and glucuronyltransferase 1	protein-coding			AHSA1
16035	chr16	25258288	25258403	+	0	NA	promoter-TSS (NM_001012981)	promoter-TSS (NM_001012981)	-811	NM_001012981	342357	Hs.513451	NM_001012981	ENSG00000155592	ZKSCAN2	ZNF694|ZSCAN31|ZSCAN34	zinc finger with KRAB and SCAN domains 2	protein-coding			AIFM2
4428	chr1	153566490	153566783	+	0	NA	promoter-TSS (NM_005978)	promoter-TSS (NM_005978)	-806	NM_005978	6273	Hs.516484	NM_005978	ENSG00000196754	S100A2	CAN19|S100L	S100 calcium binding protein A2	protein-coding			AIP
34139	chr5	93621491	93621696	+	0	NA	promoter-TSS (NR_031754)	promoter-TSS (NR_031754)	-805	NR_031754	100313887		NR_031754	ENSG00000284336	MIR2277	mir-2277	microRNA 2277	ncRNA			AK6
34708	chr6	28895537	28895913	+	0	NA	promoter-TSS (NR_104117)	promoter-TSS (NR_104117)	-805	NR_104117	414760	Hs.211005	NR_104117	ENSG00000224157	HCG14	dJ111M5.4	HLA complex group 14 (non-protein coding)	ncRNA			AKAP10
23109	chr2	47906446	47906747	+	0	NA	promoter-TSS (NM_001190274)	promoter-TSS (NM_001190274)	-803	NM_001190274	80204	Hs.352677	NM_012167	ENSG00000138081	FBXO11	FBX11|PRMT9|UBR6|UG063H01|VIT1	F-box protein 11	protein-coding			AKAP11
22772	chr19	55259405	55259532	+	0	NA	promoter-TSS (NM_014931)	promoter-TSS (NM_014931)	-798	NM_014931	22870	Hs.515610	NM_014931	ENSG00000105063	PPP6R1	KIAA1115|PP6R1|SAP190|SAPS1	protein phosphatase 6 regulatory subunit 1	protein-coding			AKNA
27985	chr21	8431656	8431810	+	0	NA	promoter-TSS (NR_106782).4	promoter-TSS (NR_106782).4	-797	NR_106782	102465433		NR_106782	ENSG00000275950	MIR6724-1	MIR6724|hsa-mir-6724|hsa-mir-6724-1	microRNA 6724-1	ncRNA			AKR1A1
22781	chr19	55640154	55640311	+	0	NA	promoter-TSS (NM_207115)	promoter-TSS (NM_207115)	-794	NM_207115	51157	Hs.631551	NM_016202	ENSG00000213015	ZNF580	-	zinc finger protein 580	protein-coding			AKR1B1
36566	chr6	117264686	117264869	+	0	NA	promoter-TSS (NM_153453)	promoter-TSS (NM_153453)	-781	NM_182645	245806	Hs.99324	NM_153453	ENSG00000170162	VGLL2	VGL2|VITO1	vestigial like family member 2	protein-coding			AKR1E2
10627	chr12	45728822	45729037	+	0	NA	promoter-TSS (NM_152641)	promoter-TSS (NM_152641)	-780	NM_001347839	196528	Hs.317304	NM_152641	ENSG00000189079	ARID2	BAF200|CSS6|p200	AT-rich interaction domain 2	protein-coding			AKT3
22164	chr19	4724561	4724674	+	0	NA	promoter-TSS (NM_139159)	promoter-TSS (NM_139159)	-774	NM_139159	91039	Hs.515081	NM_139159	ENSG00000142002	DPP9	DP9|DPLP9|DPRP-2|DPRP2	dipeptidyl peptidase 9	protein-coding			AKTIP
22691	chr19	50104791	50104906	+	0	NA	promoter-TSS (NR_024223).10	promoter-TSS (NR_024223).10	-773	NR_024227	100169957	Hs.723094	NR_024227		SNAR-A6	-	small ILF3/NF90-associated RNA A6	snRNA			ALCAM
6670	chr11	9760137	9760470	+	0	NA	promoter-TSS (NR_033972)	promoter-TSS (NR_033972)	-770	NR_033972	440028	Hs.677541	NR_033972	ENSG00000245522	LOC440028	-	uncharacterized LOC440028	ncRNA			ALDH16A1
34789	chr6	42782669	42782784	+	0	NA	promoter-TSS (NR_134654)	promoter-TSS (NR_134654)	-770	NR_134654	401261	Hs.656652	NM_001004322		LOC401261	-	uncharacterized LOC401261	ncRNA			ALDH3A2
25144	chr2	219497986	219498206	+	0	NA	promoter-TSS (NM_205847)	promoter-TSS (NM_205847)	-769	NM_013335	29926	Hs.27059	NM_013335	ENSG00000144591	GMPPA	AAMR	GDP-mannose pyrophosphorylase A	protein-coding			ALDH4A1
41358	chr9	5509642	5509915	+	0	NA	promoter-TSS (NM_025239)	promoter-TSS (NM_025239)	-767	NM_025239	80380	Hs.532279	NM_025239	ENSG00000197646	PDCD1LG2	B7DC|Btdc|CD273|PD-L2|PDCD1L2|PDL2|bA574F11.2	programmed cell death 1 ligand 2	protein-coding			ALDH7A1
19309	chr17	43241715	43242556	+	0	NA	promoter-TSS (NR_002716).3	promoter-TSS (NR_002716).3	-765	NR_002716	6066		NR_002716	ENSG00000274585	RNU2-1	RNU2|U2	RNA, U2 small nuclear 1	snRNA			ALDOA
4438	chr1	155193612	155193736	+	0	NA	promoter-TSS (NM_001204297)	promoter-TSS (NM_001204297)	-759	NM_001204290	4582	Hs.89603	NM_002456	ENSG00000185499	MUC1	ADMCKD|ADMCKD1|CA 15-3|CD227|EMA|H23AG|KL-6|MAM6|MCD|MCKD|MCKD1|MUC-1|MUC-1/SEC|MUC-1/X|MUC1/ZD|PEM|PEMT|PUM	mucin 1, cell surface associated	protein-coding			ALG10
34300	chr5	138576331	138576444	+	0	NA	promoter-TSS (NM_004134)	promoter-TSS (NM_004134)	-758	NM_004134	3313	Hs.184233	NM_004134	ENSG00000113013	HSPA9	CRP40|CSA|EVPLS|GRP-75|GRP75|HEL-S-124m|HSPA9B|MOT|MOT2|MTHSP75|PBP74|SAAN|SIDBA4	heat shock protein family A (Hsp70) member 9	protein-coding			ALG10B
28888	chr3	66501043	66501316	+	0	NA	promoter-TSS (NM_015541)	promoter-TSS (NM_015541)	-758	NM_015541	26018	Hs.518055	NM_015541	ENSG00000144749	LRIG1	LIG-1|LIG1	leucine rich repeats and immunoglobulin like domains 1	protein-coding			ALG13
33533	chr4	113762519	113762849	+	0	NA	promoter-TSS (NM_001321587)	promoter-TSS (NM_001321587)	-757	NM_001321592	817	Hs.144114	NM_001221	ENSG00000145349	CAMK2D	CAMKD	calcium/calmodulin dependent protein kinase II delta	protein-coding			ALG3
36802	chr7	2353965	2354200	+	0	NA	promoter-TSS (NM_003751)	promoter-TSS (NM_003751)	-757	NM_003751	8662	Hs.371001	NM_003751	ENSG00000106263	EIF3B	EIF3-ETA|EIF3-P110|EIF3-P116|EIF3S9|PRT1	eukaryotic translation initiation factor 3 subunit B	protein-coding			ALG5
18254	chr17	19214804	19214952	+	0	NA	promoter-TSS (NM_001291904)	promoter-TSS (NM_001291904)	-752	NM_001291905	388436	Hs.677375	NM_001291905		LOC388436	-	uncharacterized protein ENSP00000382042	protein-coding			ALKBH2
19203	chr17	30708731	30708985	+	0	NA	promoter-TSS (NR_144394)	promoter-TSS (NR_144394)	-750	NR_144394	440423	Hs.628886	NR_024187		SUZ12P1	SUZ12P	SUZ12 pseudogene 1	pseudo			ALKBH3
28876	chr3	63912326	63912710	+	0	NA	promoter-TSS (NR_148359)	promoter-TSS (NR_148359)	-746	NR_148359	100861563		NR_148359	ENSG00000280620	SCAANT1	ATXN7-AS1	SCA7/ATXN7 antisense RNA 1	ncRNA			ALKBH3-AS1
28903	chr3	72447172	72447561	+	0	NA	promoter-TSS (NM_012234)	promoter-TSS (NM_012234)	-743	NM_012234	23429	Hs.7910	NM_012234	ENSG00000163602	RYBP	AAP1|APAP-1|DEDAF|YEAF1	RING1 and YY1 binding protein	protein-coding			ALS2
43145	chr9	88746571	88746719	+	0	NA	promoter-TSS (NR_036252)	promoter-TSS (NR_036252)	-740	NR_036252	100423015		NR_036252	ENSG00000265873	MIR4289	-	microRNA 4289	ncRNA			ALYREF
34830	chr6	57313951	57314187	+	0	NA	promoter-TSS (NM_001282488)	promoter-TSS (NM_001282488)	-736	NM_001282488	5558	Hs.654580	NM_000947	ENSG00000146143	PRIM2	PRIM2A|p58	DNA primase subunit 2	protein-coding			AMDHD1
8288	chr11	69424882	69424995	+	0	NA	promoter-TSS (NM_001319657)	promoter-TSS (NM_001319657)	-733	NM_001319657	102724265	Hs.448669	NM_001319657		LOC102724265	-	uncharacterized LOC102724265	protein-coding			AMMECR1L
15726	chr15	79915808	79916167	+	0	NA	promoter-TSS (NM_001100879)	promoter-TSS (NM_001100879)	-731	NM_001100879	400410	Hs.729127	NM_001100879	ENSG00000180953	ST20	HCCS-1	suppressor of tumorigenicity 20	protein-coding			AMN1
22015	chr18	51198296	51198514	+	0	NA	promoter-TSS (NM_016626)	promoter-TSS (NM_016626)	-724	NM_016626	51320	Hs.465144	NM_016626	ENSG00000176624	MEX3C	BM-013|MEX-3C|RKHD2|RNF194	mex-3 RNA binding family member C	protein-coding			AMOTL1
30916	chr3	184134175	184134443	+	0	NA	promoter-TSS (NM_003907)	promoter-TSS (NM_003907)	-713	NM_003907	8893	Hs.283551	NM_003907	ENSG00000145191	EIF2B5	CACH|CLE|EIF-2B|EIF2Bepsilon|LVWM	eukaryotic translation initiation factor 2B subunit epsilon	protein-coding			ANAPC15
38506	chr7	87876990	87877184	+	0	NA	promoter-TSS (NM_018843)	promoter-TSS (NM_018843)	-710	NM_018843	55972	Hs.208414	NM_018843	ENSG00000075303	SLC25A40	MCFP	solute carrier family 25 member 40	protein-coding			ANAPC4
16071	chr16	29448576	29448715	+	0	NA	promoter-TSS (NR_002454)	promoter-TSS (NR_002454)	-700	NR_002454	606724	Hs.744975	NR_002454		LOC606724	-	coronin 1A pseudogene	pseudo			ANAPC5
17967	chr16	68084576	68084756	+	0	NA	promoter-TSS (NM_173163)	promoter-TSS (NM_173163)	-700	NM_004555	4775	Hs.436585	NM_004555	ENSG00000072736	NFATC3	NFAT4|NFATX	nuclear factor of activated T cells 3	protein-coding			ANGEL2
6619	chr11	694684	695098	+	0	NA	promoter-TSS (NM_001042463)	promoter-TSS (NM_001042463)	-700	NM_001276274	283232	Hs.448664	NM_174940	ENSG00000177042	TMEM80	-	transmembrane protein 80	protein-coding			ANKH
22310	chr19	14072255	14072368	+	0	NA	promoter-TSS (NM_001291291)	promoter-TSS (NM_001291291)	-698	NM_001291291	113230	Hs.372775	NM_001291291	ENSG00000141854	MISP3	-	MISP family member 3	protein-coding			ANKLE2
15633	chr15	65303915	65304047	+	0	NA	promoter-TSS (NR_002757)	promoter-TSS (NR_002757)	-696	NR_002757	26832		NR_002757	ENSG00000200156	RNU5B-1	RNU5B|RNU5B-1P|U5B1	RNA, U5B small nuclear 1	snRNA			ANKMY1
284	chr1	40449910	40450030	+	0	NA	promoter-TSS (NM_023070)	promoter-TSS (NM_023070)	-695	NM_023070	65243	Hs.133034	NM_023070	ENSG00000187801	ZFP69B	ZKSCAN23B|ZNF643|ZSCAN54B	ZFP69 zinc finger protein B	protein-coding			ANKRD11
15928	chr16	2721012	2721472	+	0	NA	promoter-TSS (NM_031948)	promoter-TSS (NM_031948)	-691	NM_001318395	83886	Hs.332878	NM_031948	ENSG00000172382	PRSS27	CAPH2|MPN	serine protease 27	protein-coding			ANKRD17
4452	chr1	156678032	156678145	+	0	NA	promoter-TSS (NM_006617)	promoter-TSS (NM_006617)	-691	NM_006617	10763	Hs.527971	NM_006617	ENSG00000132688	NES	Nbla00170	nestin	protein-coding			ANKRD20A2
14102	chr14	100237915	100238239	+	0	NA	promoter-TSS (NM_003403)	promoter-TSS (NM_003403)	-688	NM_003403	7528	Hs.388927	NM_003403	ENSG00000100811	YY1	DELTA|GADEVS|INO80S|NF-E1|UCRBP|YIN-YANG-1	YY1 transcription factor	protein-coding			ANKRD20A4-ANKRD20A20P
38758	chr7	155457379	155457503	+	0	NA	promoter-TSS (NM_001427)	promoter-TSS (NM_001427)	-688	NM_001427	2020	Hs.134989	NM_001427	ENSG00000164778	EN2	-	engrailed homeobox 2	protein-coding			ANKRD31
19299	chr17	43024479	43024630	+	0	NA	promoter-TSS (NM_005440)	promoter-TSS (NM_005440)	-687	NM_005440	8153	Hs.603111	NM_005440	ENSG00000108830	RND2	ARHN|RHO7|RhoN	Rho family GTPase 2	protein-coding			ANKRD36
22684	chr19	49676283	49676658	+	0	NA	promoter-TSS (NM_001536)	promoter-TSS (NM_001536)	-682	NM_198318	3276	Hs.20521	NM_001536	ENSG00000126457	PRMT1	ANM1|HCP1|HRMT1L2|IR1B4	protein arginine methyltransferase 1	protein-coding			ANKRD36BP2
13972	chr14	68794519	68794674	+	0	NA	promoter-TSS (NM_004926)	promoter-TSS (NM_004926)	-682	NM_004926	677	Hs.85155	NM_004926	ENSG00000185650	ZFP36L1	BRF1|Berg36|ERF-1|ERF1|RNF162B|TIS11B|cMG1	ZFP36 ring finger protein like 1	protein-coding			ANKRD36C
4858	chr1	234723293	234723430	+	0	NA	promoter-TSS (NR_038856)	promoter-TSS (NR_038856)	-681	NR_038856	100506810	Hs.586634	NR_038856	ENSG00000227630	LINC01132	-	long intergenic non-protein coding RNA 1132	ncRNA			ANKRD40
327	chr1	45687226	45687392	+	0	NA	promoter-TSS (NM_016486)	promoter-TSS (NM_016486)	-679	NM_021639	60313	Hs.238432	NM_021639	ENSG00000159592	GPBP1L1	SP192	GC-rich promoter binding protein 1 like 1	protein-coding			ANKRD46
15747	chr15	82354318	82354602	+	0	NA	promoter-TSS (NR_004847)	promoter-TSS (NR_004847)	-676	NR_004847	100134869	Hs.735222	NR_004847		UBE2Q2P2	UBE2Q2P3|UBE2QP2	ubiquitin conjugating enzyme E2 Q2 pseudogene 2	pseudo			ANKRD50
19448	chr17	61410923	61411230	+	0	NA	promoter-TSS (NM_203425)	promoter-TSS (NM_203425)	-675	NM_203425	388407	Hs.434459	NM_203425		C17orf82	-	chromosome 17 open reading frame 82	protein-coding			ANKRD54
25202	chr2	231707746	231707961	+	0	NA	promoter-TSS (NM_001099285)	promoter-TSS (NM_001099285)	-672	NM_002823	5757	Hs.459927	NM_002823	ENSG00000187514	PTMA	TMSA	prothymosin alpha	protein-coding			ANKS3
5051	chr10	30691505	30691710	+	0	NA	promoter-TSS (NR_036438)	promoter-TSS (NR_036438)	-667	NR_036438	645954	Hs.408581	NR_036438		SVILP1	-	supervillin pseudogene 1	pseudo			ANKS6
33431	chr4	76948995	76949108	+	0	NA	promoter-TSS (NM_018243)	promoter-TSS (NM_018243)	-663	NM_001306147	55752	Hs.128199	NM_018243	ENSG00000138758	2021-09-11	-	septin 11	protein-coding			ANP32B
8260	chr11	65873539	65873652	+	0	NA	promoter-TSS (NM_016938)	promoter-TSS (NM_016938)	-661	NR_037718	30008	Hs.731454	NM_016938	ENSG00000172638	EFEMP2	ARCL1B|FBLN4|MBP1|UPH1	EGF containing fibulin extracellular matrix protein 2	protein-coding			ANTXR1
28204	chr22	21166106	21166381	+	0	NA	promoter-TSS (NR_108107)	promoter-TSS (NR_108107)	-660	NR_108107	642633		NM_201565	ENSG00000215498	FAM230B	-	family with sequence similarity 230 member B (non-protein coding)	ncRNA			ANTXR2
8595	chr12	12725166	12725353	+	0	NA	promoter-TSS (NM_001130415)	promoter-TSS (NM_001130415)	-658	NM_001130415	81575	Hs.23388	NM_030817	ENSG00000178878	APOLD1	VERGE	apolipoprotein L domain containing 1	protein-coding			ANXA11
23136	chr2	61471200	61471541	+	0	NA	promoter-TSS (NM_014709)	promoter-TSS (NM_014709)	-656	NM_014709	9736	Hs.644708	NM_014709	ENSG00000115464	USP34	-	ubiquitin specific peptidase 34	protein-coding			ANXA5
15598	chr15	58499331	58499451	+	0	NA	promoter-TSS (NR_120338)	promoter-TSS (NR_120338)	-656	NR_120338	101928694	Hs.655781	NR_120338	ENSG00000259293	LIPC-AS1	-	LIPC antisense RNA 1	ncRNA			AP1AR
22553	chr19	40715614	40715907	+	0	NA	promoter-TSS (NM_001142555)	promoter-TSS (NM_001142555)	-654	NM_001142555	79934	Hs.130712	NM_024876	ENSG00000123815	COQ8B	ADCK4|NPHS9	coenzyme Q8B	protein-coding			AP1G1
8194	chr11	57667220	57667479	+	0	NA	promoter-TSS (NM_015457)	promoter-TSS (NM_015457)	-653	NM_015457	25921	Hs.27239	NM_015457	ENSG00000156599	ZDHHC5	DHHC5|ZNF375	zinc finger DHHC-type containing 5	protein-coding			AP1M1
31116	chr4	25233279	25233479	+	0	NA	promoter-TSS (NM_018323)	promoter-TSS (NM_018323)	-652	NM_018323	55300	Hs.191701	NM_018323	ENSG00000038210	PI4K2B	PI4KIIB|PIK42B	phosphatidylinositol 4-kinase type 2 beta	protein-coding			AP2B1
336	chr1	46393516	46393717	+	0	NA	promoter-TSS (NM_001441)	promoter-TSS (NM_001441)	-651	NM_001441	2166	Hs.720143	NM_001441	ENSG00000117480	FAAH	FAAH-1|PSAB	fatty acid amide hydrolase	protein-coding			AP2M1
8441	chr11	120336129	120336396	+	0	NA	promoter-TSS (NM_015313)	promoter-TSS (NM_015313)	-647	NM_015313	23365	Hs.24598	NM_015313	ENSG00000196914	ARHGEF12	LARG|PRO2792	Rho guanine nucleotide exchange factor 12	protein-coding			AP2S1
15451	chr15	30551375	30551488	+	0	NA	promoter-TSS (NM_001355476).2	promoter-TSS (NM_001355476).2	-647	NM_001355476	727909		NM_001355476	ENSG00000178115	GOLGA8Q	-	golgin A8 family member Q	protein-coding			AP3B1
36489	chr6	84764804	84764963	+	0	NA	promoter-TSS (NM_001080508)	promoter-TSS (NM_001080508)	-647	NM_001080508	9096	Hs.251830	NM_001080508	ENSG00000112837	TBX18	CAKUT2	T-box 18	protein-coding			AP3M2
15962	chr16	5098408	5098524	+	0	NA	promoter-TSS (NM_001289029)	promoter-TSS (NM_001289029)	-646	NM_001289029	196483	Hs.406461	NM_201400	ENSG00000118894	EEF2KMT	EFM3|FAM86A|SB153|eEF2-KMT	eukaryotic elongation factor 2 lysine methyltransferase	protein-coding			AP3S1
34193	chr5	113489388	113489563	+	0	NA	promoter-TSS (NM_001085377)	promoter-TSS (NM_001085377)	-645	NM_001085377	4163	Hs.593171	NM_002387	ENSG00000171444	MCC	MCC1	mutated in colorectal cancers	protein-coding			AP3S2
43683	chrX	10015054	10015167	+	0	NA	promoter-TSS (NM_015691)	promoter-TSS (NM_015691)	-645	NM_015691	55841	Hs.527524	NM_015691	ENSG00000047644	WWC3	BM042	WWC family member 3	protein-coding			AP4E1
18162	chr17	7243013	7243131	+	0	NA	promoter-TSS (NM_007278)	promoter-TSS (NM_007278)	-638	NM_007278	11337	Hs.647421	NM_007278	ENSG00000170296	GABARAP	ATG8A|GABARAP-a|MM46	GABA type A receptor-associated protein	protein-coding			AP5Z1
22558	chr19	41226013	41226226	+	0	NA	promoter-TSS (NM_001278599)	promoter-TSS (NM_001278599)	-636	NM_001278599	558	Hs.590970	NM_001699	ENSG00000167601	AXL	ARK|JTK11|Tyro7|UFO	AXL receptor tyrosine kinase	protein-coding			APC
28333	chr22	43187516	43188013	+	0	NA	promoter-TSS (NM_015140)	promoter-TSS (NM_015140)	-633	NM_015140	23170	Hs.517670	NM_015140	ENSG00000100304	TTLL12	dJ526I14.2	tubulin tyrosine ligase like 12	protein-coding			APEH
23121	chr2	55051139	55051759	+	0	NA	promoter-TSS (NM_001321860)	promoter-TSS (NM_001321860)	-632	NM_001321859	57142	Hs.637850	NM_007008	ENSG00000115310	RTN4	ASY|NI220/250|NOGO|NSP|NSP-CL|Nbla00271|Nbla10545|RTN-X|RTN4-A|RTN4-B1|RTN4-B2|RTN4-C	reticulon 4	protein-coding			APEX1
18129	chr17	2401445	2401746	+	0	NA	promoter-TSS (NM_020310)	promoter-TSS (NM_020310)	-631	NM_020310	4335	Hs.626579	NM_020310	ENSG00000070444	MNT	MAD6|MXD6|ROX|bHLHd3	MAX network transcriptional repressor	protein-coding			API5
6217	chr10	43137762	43137875	+	0	NA	promoter-TSS (NM_018590)	promoter-TSS (NM_018590)	-627	NM_018590	55454	Hs.657569	NM_018590	ENSG00000169826	CSGALNACT2	CHGN2|ChGn-2|GALNACT-2|GALNACT2|PRO0082|beta4GalNAcT	chondroitin sulfate N-acetylgalactosaminyltransferase 2	protein-coding			APLP1
22753	chr19	53212226	53212417	+	0	NA	promoter-TSS (NR_073396)	promoter-TSS (NR_073396)	-627	NR_073396	390963	Hs.444446	NM_001001675		ZNF818P	ZNF818	zinc finger protein 818, pseudogene	pseudo			APMAP
15790	chr15	84981273	84981424	+	0	NA	promoter-TSS (NM_002605)	promoter-TSS (NM_002605)	-626	NM_173454	5151	Hs.9333	NM_002605	ENSG00000073417	PDE8A	HsT19550	phosphodiesterase 8A	protein-coding			APOA1-AS
19276	chr17	41083509	41083657	+	0	NA	promoter-TSS (NM_033061).2	promoter-TSS (NM_033061).2	-624	NM_033061	100132476	Hs.632746	NM_033061	ENSG00000240871	KRTAP4-7	KAP4.7|KRTAP4.7	keratin associated protein 4-7	protein-coding			APOLD1
34121	chr5	87267517	87267756	+	0	NA	promoter-TSS (NM_002890)	promoter-TSS (NM_002890)	-617	NM_002890	5921	Hs.664080	NM_002890	ENSG00000145715	RASA1	CM-AVM|CMAVM|GAP|PKWS|RASA|RASGAP|p120|p120GAP|p120RASGAP	RAS p21 protein activator 1	protein-coding			APP
28173	chr22	18387073	18387213	+	0	NA	promoter-TSS (NR_136569)	promoter-TSS (NR_136569)	-617	NR_136569	729461	Hs.629498	NM_201401	ENSG00000274044	LINC01660	-	long intergenic non-protein coding RNA 1660	ncRNA			APPL2
15752	chr15	82445426	82445547	+	0	NA	promoter-TSS (NR_120378)	promoter-TSS (NR_120378)	-617	NR_120378	102724034	Hs.694638	NR_120378		LOC102724034	-	uncharacterized LOC102724034	ncRNA			APRT
13809	chr14	23320731	23320957	+	0	NA	promoter-TSS (NM_001360551)	promoter-TSS (NM_001360551)	-613	NM_001360551	8106	Hs.707712	NM_004643	ENSG00000100836	PABPN1	OPMD|PAB2|PABII|PABP-2|PABP2	poly(A) binding protein nuclear 1	protein-coding			APTX
19608	chr18	812833	813037	+	0	NA	promoter-TSS (NM_005433)	promoter-TSS (NM_005433)	-609	NM_005433	7525	Hs.194148	NM_005433	ENSG00000176105	YES1	HsT441|P61-YES|Yes|c-yes	YES proto-oncogene 1, Src family tyrosine kinase	protein-coding			AQR
4806	chr1	228486695	228486821	+	0	NA	promoter-TSS (NM_001010858)	promoter-TSS (NM_001010858)	-609	NM_001010858	149603	Hs.356377	NM_001010858	ENSG00000168159	RNF187	RACO-1|RACO1	ring finger protein 187	protein-coding			AREL1
15685	chr15	73051770	73051992	+	0	NA	promoter-TSS (NM_001172624)	promoter-TSS (NM_001172624)	-603	NM_001172624	4756	Hs.388613	NM_002499	ENSG00000067141	NEO1	IGDCC2|NGN|NTN1R2	neogenin 1	protein-coding			ARF1
15439	chr15	25174238	25174418	+	0	NA	promoter-TSS (NR_003295)	promoter-TSS (NR_003295)	-599	NR_003295	100033440		NR_003295	ENSG00000199970	SNORD115-3	HBII-52-3	small nucleolar RNA, C/D box 115-3	snoRNA			ARFGAP2
2	chr1	11184	11370	+	0	NA	promoter-TSS (NR_046018)	promoter-TSS (NR_046018)	-597	NR_046018	100287102	Hs.618434	NR_046018	ENSG00000223972	DDX11L1	-	DEAD/H-box helicase 11 like 1	pseudo			ARFGAP3
19278	chr17	41104661	41104926	+	0	NA	promoter-TSS (NM_001146041)	promoter-TSS (NM_001146041)	-596	NM_001146041	100132386	Hs.307018	NM_001146041	ENSG00000212722	KRTAP4-9	KAP4.9	keratin associated protein 4-9	protein-coding			ARFIP1
15886	chr15	101979578	101979795	+	0	NA	promoter-TSS (NR_034090)	promoter-TSS (NR_034090)	-593	NR_051985	100288486	Hs.644359	NR_034090	ENSG00000248472	DDX11L9	-	DEAD/H-box helicase 11 like 9	pseudo			ARFIP2
28798	chr3	48595683	48595818	+	0	NA	promoter-TSS (NM_000094)	promoter-TSS (NM_000094)	-590	NM_000094	1294	Hs.476218	NM_000094	ENSG00000114270	COL7A1	EBD1|EBDCT|EBR1|NDNC8	collagen type VII alpha 1 chain	protein-coding			ARFRP1
19597	chr18	108406	108547	+	0	NA	promoter-TSS (NR_033770)	promoter-TSS (NR_033770)	-589	NR_033770	727758	Hs.585843	NR_033770	ENSG00000263006	ROCK1P1	-	Rho associated coiled-coil containing protein kinase 1 pseudogene 1	pseudo			ARHGAP10
8644	chr12	25958379	25958506	+	0	NA	promoter-TSS (NM_001164748)	promoter-TSS (NM_001164748)	-589	NM_001164748	11228	Hs.696433	NM_007211	ENSG00000123094	RASSF8	C12orf2|HOJ1	Ras association domain family member 8	protein-coding			ARHGAP24
13773	chr13	113583756	113584447	+	0	NA	promoter-TSS (NM_007111)	promoter-TSS (NM_007111)	-587	NR_026580	7027	Hs.79353	NM_007111	ENSG00000198176	TFDP1	DILC|DP1|DRTF1|Dp-1	transcription factor Dp-1	protein-coding			ARHGAP39
406	chr1	65003005	65003122	+	0	NA	promoter-TSS (NR_119383)	promoter-TSS (NR_119383)	-587	NR_119383	101927084	Hs.734218	NR_119383	ENSG00000226891	LINC01359	-	long intergenic non-protein coding RNA 1359	ncRNA			ARHGAP42
15802	chr15	85379894	85380127	+	0	NA	promoter-TSS (NR_106993)	promoter-TSS (NR_106993)	-586	NR_106993	102465803		NR_106993	ENSG00000284160	MIR7706	hsa-mir-7706	microRNA 7706	ncRNA			ARHGDIA
38563	chr7	100428089	100428324	+	0	NA	promoter-TSS (NM_001194992)	promoter-TSS (NM_001194992)	-584	NM_001194992	56257	Hs.178011	NM_019606	ENSG00000146834	MEPCE	BCDIN3	methylphosphate capping enzyme	protein-coding			ARHGEF12
15458	chr15	32456158	32456271	+	0	NA	promoter-TSS (NM_001277308)	promoter-TSS (NM_001277308)	-580	NM_001277308	728047	Hs.525905	NM_001277308	ENSG00000206127	GOLGA8O	-	golgin A8 family member O	protein-coding			ARHGEF3
10	chr1	181741	181877	+	0	NA	promoter-TSS (NR_148357)	promoter-TSS (NR_148357)	-579	NR_148357	102725121	Hs.712940	NR_148357		LOC102725121	-	DEAD/H-box helicase 11 pseudogene	pseudo			ARHGEF5
15772	chr15	84230610	84230873	+	0	NA	promoter-TSS (NR_027001)	promoter-TSS (NR_027001)	-573	NR_027001	388152	Hs.405809	NM_203426	ENSG00000225151	GOLGA2P7	-	golgin A2 pseudogene 7	pseudo			ARID1A
23209	chr2	74513834	74513958	+	0	NA	promoter-TSS (NM_016170)	promoter-TSS (NM_016170)	-573	NM_016170	3196	Hs.168586	NM_016170	ENSG00000115297	TLX2	HOX11L1|NCX	T cell leukemia homeobox 2	protein-coding			ARID1B
28271	chr22	33920939	33921061	+	0	NA	promoter-TSS (NM_004737)	promoter-TSS (NM_004737)	-572	NM_133642	9215	Hs.474667	NM_004737	ENSG00000133424	LARGE1	LARGE|MDC1D|MDDGA6|MDDGB6	LARGE xylosyl- and glucuronyltransferase 1	protein-coding			ARID2
28778	chr3	45594170	45594350	+	0	NA	promoter-TSS (NM_014240)	promoter-TSS (NM_014240)	-571	NM_014240	8994	Hs.193370	NM_014240	ENSG00000144791	LIMD1	-	LIM domains containing 1	protein-coding			ARID3B
15889	chr16	10865	11105	+	0	NA	promoter-TSS (NR_045117)	promoter-TSS (NR_045117)	-570	NR_045117	100287029	Hs.592089	NR_045117	ENSG00000233614	DDX11L10	DDX11L1|DDX11P	DEAD/H-box helicase 11 like 10	pseudo			ARIH1
30938	chr3	187208139	187208252	+	0	NA	promoter-TSS (NR_110052)	promoter-TSS (NR_110052)	-566	NR_110052	101929106	Hs.640145	NR_110052	ENSG00000198491	LOC101929106	-	uncharacterized LOC101929106	ncRNA			ARL14EP
43094	chr9	78031958	78032071	+	0	NA	promoter-TSS (NM_002072)	promoter-TSS (NM_002072)	-565	NM_002072	2776	Hs.269782	NM_002072	ENSG00000156052	GNAQ	CMC1|G-ALPHA-q|GAQ|SWS	G protein subunit alpha q	protein-coding			ARL17A
28755	chr3	42654832	42655070	+	0	NA	promoter-TSS (NR_125400)	promoter-TSS (NR_125400)	-563	NR_125400	101928323		NR_125400		LOC101928323	-	uncharacterized LOC101928323	ncRNA			ARL4A
120	chr1	16514715	16514982	+	0	NA	promoter-TSS (NR_004400)	promoter-TSS (NR_004400)	-563	NR_004408	26869		NR_004408	ENSG00000207513	RNU1-3	HSD4|RNU1G3	RNA, U1 small nuclear 3	snRNA			ARL5B
13519	chr13	25300903	25301030	+	0	NA	promoter-TSS (NM_014089)	promoter-TSS (NM_014089)	-562	NM_001008564	9818	Hs.507537	NM_014089	ENSG00000139496	NUP58	NUP45|NUPL1|PRO2463	nucleoporin 58	protein-coding			ARL6
13629	chr13	48427207	48427728	+	0	NA	promoter-TSS (NM_001162497)	promoter-TSS (NM_001162497)	-560	NM_001162497	10161	Hs.123464	NM_005767	ENSG00000139679	LPAR6	ARWH1|HYPT8|LAH3|P2RY5|P2Y5	lysophosphatidic acid receptor 6	protein-coding			ARL6IP1
27854	chr20	63537871	63537984	+	0	NA	promoter-TSS (NM_005975)	promoter-TSS (NM_005975)	-557	NM_001256358	5753	Hs.51133	NM_005975	ENSG00000101213	PTK6	BRK	protein tyrosine kinase 6	protein-coding			ARMC1
18258	chr17	19647968	19648421	+	0	NA	promoter-TSS (NM_000382)	promoter-TSS (NM_000382)	-557	NM_001031806	224	Hs.499886	NM_000382	ENSG00000072210	ALDH3A2	ALDH10|FALDH|SLS	aldehyde dehydrogenase 3 family member A2	protein-coding			ARMC5
13759	chr13	110965318	110965625	+	0	NA	promoter-TSS (NR_126378)	promoter-TSS (NR_126378)	-556	NR_126378	104355135	Hs.649708	NR_126378		LINC00431	-	long intergenic non-protein coding RNA 431	ncRNA			ARMT1
22626	chr19	45424309	45424632	+	0	NA	promoter-TSS (NM_202001)	promoter-TSS (NM_202001)	-551	NM_001166049	2067	Hs.435981	NM_001983	ENSG00000012061	ERCC1	COFS4|RAD10|UV20	ERCC excision repair 1, endonuclease non-catalytic subunit	protein-coding			ARNTL
36493	chr6	85643801	85643949	+	0	NA	promoter-TSS (NM_001253771)	promoter-TSS (NM_001253771)	-550	NM_001159677	10492	Hs.571177	NM_006372	ENSG00000135316	SYNCRIP	GRY-RBP|GRYRBP|HNRNPQ|HNRPQ1|NSAP1|PP68|hnRNP-Q	synaptotagmin binding cytoplasmic RNA interacting protein	protein-coding			ARRDC2
43118	chr9	85940474	85940712	+	0	NA	promoter-TSS (NM_024635)	promoter-TSS (NM_024635)	-549	NM_024635	60560	Hs.436098	NM_021929	ENSG00000135040	NAA35	EGAP|MAK10|MAK10P|bA379P1.1	N(alpha)-acetyltransferase 35, NatC auxiliary subunit	protein-coding			ARRDC4
36731	chr6	156777228	156777387	+	0	NA	promoter-TSS (NM_017519)	promoter-TSS (NM_017519)	-548	NM_001346813	57492	Hs.291587	NM_017519	ENSG00000049618	ARID1B	6A3-5|BAF250B|BRIGHT|CSS1|DAN15|ELD/OSA1|MRD12|OSA2|P250R	AT-rich interaction domain 1B	protein-coding			ARSG
43377	chr9	129488005	129488229	+	0	NA	promoter-TSS (NR_038955)	promoter-TSS (NR_038955)	-543	NR_038955	100506190	Hs.529860	NR_038955		LINC00963	MetaLnc9	long intergenic non-protein coding RNA 963	ncRNA			ASAH1
34155	chr5	97183758	97183929	+	0	NA	promoter-TSS (NM_018343)	promoter-TSS (NM_018343)	-542	NM_018343	55781	Hs.27021	NM_018343	ENSG00000058729	RIOK2	RIO2	RIO kinase 2	protein-coding			ASAH2B
22194	chr19	7829657	7829810	+	0	NA	promoter-TSS (NM_145245)	promoter-TSS (NM_145245)	-542	NM_145245	115704	Hs.26870	NM_145245	ENSG00000142459	EVI5L	-	ecotropic viral integration site 5 like	protein-coding			ASB1
4678	chr1	206204821	206204955	+	0	NA	promoter-TSS (NM_015326)	promoter-TSS (NM_015326)	-541	NM_001170637	23380	Hs.497575	NM_015326	ENSG00000266028	SRGAP2	ARHGAP34|FNBP2|SRGAP2A|SRGAP3	SLIT-ROBO Rho GTPase activating protein 2	protein-coding			ASB3
16	chr1	629083	630017	+	0	NA	promoter-TSS (NR_125957)	promoter-TSS (NR_125957)	-541	NR_125957	101928626	Hs.637667	NR_125957	ENSG00000230021	LOC101928626	-	uncharacterized LOC101928626	ncRNA			ASB6
21953	chr18	26226153	26226538	+	0	NA	promoter-TSS (NM_005640)	promoter-TSS (NM_005640)	-538	NM_001293725	6875	Hs.369519	NM_005640	ENSG00000141384	TAF4B	SPGF13|TAF2C2|TAFII105	TATA-box binding protein associated factor 4b	protein-coding			ASCC2
643	chr1	120851449	120851598	+	0	NA	promoter-TSS (NR_104086)	promoter-TSS (NR_104086)	-538	NR_104086	101954277		NR_104086	ENSG00000275538	RNVU1-19	RNU1-126|RNU1-147|RNVU1-13|vU1.13|vU1.19	RNA, variant U1 small nuclear 19	snRNA			ASNS
18193	chr17	13602419	13602532	+	0	NA	promoter-TSS (NM_006042)	promoter-TSS (NM_006042)	-533	NM_006042	9955	Hs.462270	NM_006042	ENSG00000153976	HS3ST3A1	3-OST-3A|3OST3A1	heparan sulfate-glucosamine 3-sulfotransferase 3A1	protein-coding			ASPSCR1
4390	chr1	149812846	149812967	+	0	NA	promoter-TSS (NM_001161334)	promoter-TSS (NM_001161334)	-533	NM_001161334	440689	Hs.632451	NM_001024599	ENSG00000203814	HIST2H2BF	-	histone cluster 2 H2B family member f	protein-coding			ASXL1
34179	chr5	109688654	109689014	+	0	NA	promoter-TSS (NM_002372)	promoter-TSS (NM_002372)	-532	NM_002372	4124	Hs.432822	NM_002372	ENSG00000112893	MAN2A1	AMan II|GOLIM7|MANA2|MANII	mannosidase alpha class 2A member 1	protein-coding			ATAD2
22500	chr19	37269467	37269609	+	0	NA	promoter-TSS (NR_029390)	promoter-TSS (NR_029390)	-528	NR_029390	284412	Hs.635932	NR_029390		LOC284412	-	uncharacterized LOC284412	ncRNA			ATAD5
43698	chrX	18984643	18985135	+	0	NA	promoter-TSS (NM_000292)	promoter-TSS (NM_000292)	-527	NM_000292	5256	Hs.54941	NM_000292	ENSG00000044446	PHKA2	GSD9A|PHK|PYK|PYKL|XLG|XLG2	phosphorylase kinase regulatory subunit alpha 2	protein-coding			ATE1-AS1
38384	chr7	65647277	65647390	+	0	NA	promoter-TSS (NR_027392)	promoter-TSS (NR_027392)	-521	NR_027392	644619	Hs.676517	NR_027392	ENSG00000273024	INTS4P2	INTS4L2	integrator complex subunit 4 pseudogene 2	pseudo			ATF1
24809	chr2	113602039	113602152	+	0	NA	promoter-TSS (NR_024005)	promoter-TSS (NR_024005)	-519	NR_024005	84771	Hs.712940	NR_024004		DDX11L2	-	DEAD/H-box helicase 11 like 2	pseudo			ATF2
19561	chr17	82098654	82098833	+	0	NA	promoter-TSS (NM_004104)	promoter-TSS (NM_004104)	-513	NM_004104	2194	Hs.83190	NM_004104	ENSG00000169710	FASN	FAS|OA-519|SDR27X1	fatty acid synthase	protein-coding			ATF3
606	chr1	117122101	117122501	+	0	NA	promoter-TSS (NM_001145635)	promoter-TSS (NM_001145635)	-512	NM_025188	80263	Hs.301526	NM_025188	ENSG00000134253	TRIM45	RNF99	tripartite motif containing 45	protein-coding			ATF6
18067	chr16	87950721	87951128	+	0	NA	promoter-TSS (NM_001173541)	promoter-TSS (NM_001173541)	-508	NM_001173541	54971	Hs.461705	NM_017869	ENSG00000172530	BANP	BEND1|SMAR1|SMARBP1	BTG3 associated nuclear protein	protein-coding			ATF7
16103	chr16	30922438	30922659	+	0	NA	promoter-TSS (NM_001282351)	promoter-TSS (NM_001282351)	-507	NM_001282351	54620	Hs.152149	NM_019085	ENSG00000099364	FBXL19	CXXC11|Fbl19|JHDM1C	F-box and leucine rich repeat protein 19	protein-coding			ATF7IP
28285	chr22	36482022	36482269	+	0	NA	promoter-TSS (NM_012473)	promoter-TSS (NM_012473)	-505	NM_012473	25828	Hs.211929	NM_012473	ENSG00000100348	TXN2	COXPD29|MT-TRX|MTRX|TRX2|TXN	thioredoxin 2	protein-coding			ATF7IP2
89	chr1	10210012	10210403	+	0	NA	promoter-TSS (NM_015074)	promoter-TSS (NM_015074)	-499	NM_183416	23095	Hs.97858	NM_015074	ENSG00000054523	KIF1B	CMT2|CMT2A|CMT2A1|HMSNII|KLP|NBLST1	kinesin family member 1B	protein-coding			ATG101
25268	chr2	241355614	241355896	+	0	NA	promoter-TSS (NM_014808)	promoter-TSS (NM_014808)	-494	NM_001282984	9855	Hs.726316	NM_014808	ENSG00000006607	FARP2	FIR|FRG|PLEKHC3	FERM, ARH/RhoGEF and pleckstrin domain protein 2	protein-coding			ATG16L1
30750	chr3	132722869	132723027	+	0	NA	promoter-TSS (NM_153240)	promoter-TSS (NM_153240)	-489	NM_153240	27031	Hs.511991	NM_153240	ENSG00000113971	NPHP3	CFAP31|MKS7|NPH3|RHPD|RHPD1|SLSN3	nephrocystin 3	protein-coding			ATG4B
22679	chr19	49486992	49487138	+	0	NA	promoter-TSS (NM_012423)	promoter-TSS (NM_012423)	-489	NR_073024	23521	Hs.523185	NM_012423	ENSG00000142541	RPL13A	L13A|TSTA1	ribosomal protein L13a	protein-coding			ATG5
8310	chr11	73598519	73598835	+	0	NA	promoter-TSS (NM_001286051)	promoter-TSS (NM_001286051)	-488	NM_001286051	23201	Hs.475334	NM_015159	ENSG00000054965	FAM168A	KIAA0280|TCRP1	family with sequence similarity 168 member A	protein-coding			ATIC
18036	chr16	82170648	82170775	+	0	NA	promoter-TSS (NM_005792)	promoter-TSS (NM_005792)	-487	NM_005792	10200	Hs.344400	NM_005792	ENSG00000135698	MPHOSPH6	MPP|MPP-6|MPP6	M-phase phosphoprotein 6	protein-coding			ATL3
34108	chr5	80651428	80651614	+	0	NA	promoter-TSS (NM_001190470)	promoter-TSS (NM_001190470)	-486	NM_001190470	100462981	Hs.666077	NM_001190470		MTRNR2L2	HN2	MT-RNR2 like 2	protein-coding			ATP11B
10630	chr12	46383066	46383317	+	0	NA	promoter-TSS (NR_125381)	promoter-TSS (NR_125381)	-485	NR_125378	100288798	Hs.525922	NR_125377		LOC100288798	-	uncharacterized LOC100288798	ncRNA			ATP1A1
217	chr1	30824111	30824224	+	0	NA	promoter-TSS (NR_146732)	promoter-TSS (NR_146732)	-485	NR_146732	105378622	Hs.209284	NR_146732	ENSG00000223382	LINC01778	-	long intergenic non-protein coding RNA 1778	ncRNA			ATP5F1B
22771	chr19	55259098	55259211	+	0	NA	promoter-TSS (NM_014931)	promoter-TSS (NM_014931)	-484	NM_014931	22870	Hs.515610	NM_014931	ENSG00000105063	PPP6R1	KIAA1115|PP6R1|SAP190|SAPS1	protein phosphatase 6 regulatory subunit 1	protein-coding			ATP5F1E
13597	chr13	42271253	42272085	+	0	NA	promoter-TSS (NM_016248)	promoter-TSS (NM_016248)	-484	NM_016248	11215	Hs.105105	NM_016248	ENSG00000023516	AKAP11	AKAP-11|AKAP220|PPP1R44|PRKA11	A-kinase anchoring protein 11	protein-coding			ATP5ME
30629	chr3	108091505	108091638	+	0	NA	promoter-TSS (NM_001777)	promoter-TSS (NM_001777)	-483	NM_001777	961	Hs.446414	NM_001777	ENSG00000196776	CD47	IAP|MER6|OA3	CD47 molecule	protein-coding			ATP5MF-PTCD1
4792	chr1	226083035	226083155	+	0	NA	promoter-TSS (NR_146920)	promoter-TSS (NR_146920)	-480	NR_146920	105373113	Hs.149726	NR_146920		LINC01703	-	long intergenic non-protein coding RNA 1703	ncRNA			ATP5MPL
5072	chr10	35336293	35336497	+	0	NA	promoter-TSS (NM_145012)	promoter-TSS (NM_145012)	-479	NM_001282852	219771	Hs.14745	NM_145012	ENSG00000108100	CCNY	C10orf9|CBCP1|CCNX|CFP1	cyclin Y	protein-coding			ATP5PF
6366	chr10	75402334	75402507	+	0	NA	promoter-TSS (NR_120651)	promoter-TSS (NR_120651)	-477	NR_110301	100131213	Hs.534598	NR_024421	ENSG00000237149	ZNF503-AS2	C10orf41|NCRNA00245	ZNF503 antisense RNA 2	ncRNA			ATP5S
22538	chr19	39341851	39342114	+	0	NA	promoter-TSS (NM_001303614)	promoter-TSS (NM_001303614)	-477	NM_018028	55095	Hs.612332	NM_018028	ENSG00000179134	SAMD4B	SMGB|Smaug2	sterile alpha motif domain containing 4B	protein-coding			ATP6V0A2
6682	chr11	10509558	10509747	+	0	NA	promoter-TSS (NM_001190702)	promoter-TSS (NM_001190702)	-476	NM_001190702	100463486	Hs.717003	NM_001190702	ENSG00000255823	MTRNR2L8	HN8	MT-RNR2 like 8	protein-coding			ATP6V1A
41121	chr8	98826063	98826249	+	0	NA	promoter-TSS (NM_006281)	promoter-TSS (NM_006281)	-475	NM_006281	6788	Hs.492333	NM_006281	ENSG00000104375	STK3	KRS1|MST2	serine/threonine kinase 3	protein-coding			ATP6V1B2
285	chr1	40450134	40450247	+	0	NA	promoter-TSS (NM_023070)	promoter-TSS (NM_023070)	-475	NM_023070	65243	Hs.133034	NM_023070	ENSG00000187801	ZFP69B	ZKSCAN23B|ZNF643|ZSCAN54B	ZFP69 zinc finger protein B	protein-coding			ATP6V1E2
41314	chr8	144327229	144327555	+	0	NA	promoter-TSS (NM_012079)	promoter-TSS (NM_012079)	-473	NM_012079	8694	Hs.521954	NM_012079	ENSG00000185000	DGAT1	ARAT|ARGP1|DGAT|DIAR7	diacylglycerol O-acyltransferase 1	protein-coding			ATP6V1G1
4827	chr1	228629966	228631992	+	0	NA	promoter-TSS (NR_023363).9	promoter-TSS (NR_023363).9	-471	NR_023375	100169764		NR_023375	ENSG00000202526	RNA5S13	RN5S13	RNA, 5S ribosomal 13	rRNA			ATP7A
21965	chr18	32470869	32471039	+	0	NA	promoter-TSS (NM_001242409)	promoter-TSS (NM_001242409)	-470	NM_022751	64762	Hs.444314	NM_022751	ENSG00000141441	GAREM1	C18orf11|FAM59A|GAREM|Gm944	GRB2 associated regulator of MAPK1 subtype 1	protein-coding			ATP9B
404	chr1	64470079	64470571	+	0	NA	promoter-TSS (NM_020925)	promoter-TSS (NM_020925)	-468	NM_020925	57685	Hs.443891	NM_020925	ENSG00000158966	CACHD1	-	cache domain containing 1	protein-coding			ATPAF1
4468	chr1	161133028	161133282	+	0	NA	promoter-TSS (NM_032998)	promoter-TSS (NM_032998)	-467	NM_001330765	9191	Hs.744092	NM_004216	ENSG00000158796	DEDD	CASP8IP1|DEDD1|DEFT|FLDED1|KE05	death effector domain containing	protein-coding			ATR
8380	chr11	102346598	102346844	+	0	NA	promoter-TSS (NM_001256166)	promoter-TSS (NM_001256166)	-461	NM_001256166	329	Hs.696238	NM_001166	ENSG00000110330	BIRC2	API1|HIAP2|Hiap-2|MIHB|RNF48|c-IAP1|cIAP1	baculoviral IAP repeat containing 2	protein-coding			ATRAID
41347	chr9	3526380	3526544	+	0	NA	promoter-TSS (NM_134428)	promoter-TSS (NM_134428)	-461	NM_001282116	5991	Hs.136829	NM_002919	ENSG00000080298	RFX3	-	regulatory factor X3	protein-coding			ATXN1L
36457	chr6	73695514	73695742	+	0	NA	promoter-TSS (NM_001159587)	promoter-TSS (NM_001159587)	-457	NM_133493	135228	Hs.399891	NM_133493	ENSG00000156535	CD109	CPAMD7|p180|r150	CD109 molecule	protein-coding			ATXN2-AS
4815	chr1	228614405	228616239	+	0	NA	promoter-TSS (NR_023363).3	promoter-TSS (NR_023363).3	-454	NR_023368	100169757		NR_023368	ENSG00000200624	RNA5S6	RN5S6	RNA, 5S ribosomal 6	rRNA			ATXN3
22680	chr19	49495730	49496098	+	0	NA	promoter-TSS (NM_001015)	promoter-TSS (NM_001015)	-451	NM_001015	6205	Hs.433529	NM_001015	ENSG00000142534	RPS11	S11	ribosomal protein S11	protein-coding			ATXN7L2
16056	chr16	28925590	28925734	+	0	NA	promoter-TSS (NM_024816)	promoter-TSS (NM_024816)	-451	NM_024816	79874	Hs.555978	NM_024816	ENSG00000177548	RABEP2	FRA	rabaptin, RAB GTPase binding effector protein 2	protein-coding			ATXN7L3B
19423	chr17	58518129	58518552	+	0	NA	promoter-TSS (NM_004687)	promoter-TSS (NM_004687)	-450	NM_004687	9110	Hs.514373	NM_004687	ENSG00000108389	MTMR4	FYVE-DSP2|ZFYVE11	myotubularin related protein 4	protein-coding			AUP1
8651	chr12	27710135	27710514	+	0	NA	promoter-TSS (NM_001190864)	promoter-TSS (NM_001190864)	-449	NM_021821	60488	Hs.714076	NM_021821	ENSG00000061794	MRPS35	HDCMD11P|MDS023|MRP-S28|MRPS28	mitochondrial ribosomal protein S35	protein-coding			AURKAIP1
30866	chr3	170356743	170357731	+	0	NA	promoter-TSS (NM_005414)	promoter-TSS (NM_005414)	-448	NM_005414	6498	Hs.536655	NM_005414	ENSG00000136603	SKIL	SNO|SnoA|SnoI|SnoN	SKI like proto-oncogene	protein-coding			AVPI1
19375	chr17	46362151	46362340	+	0	NA	promoter-TSS (NM_001330244).2	promoter-TSS (NM_001330244).2	-448	NM_001113738	51326	Hs.559259	NM_016632	ENSG00000185829	ARL17A	ARF1P2|ARL17P1	ADP ribosylation factor like GTPase 17A	protein-coding			AXL
41423	chr9	35489246	35489527	+	0	NA	promoter-TSS (NM_014806)	promoter-TSS (NM_014806)	-447	NR_052015	9853	Hs.493796	NM_014806	ENSG00000198853	RUSC2	Iporin|MRT61	RUN and SH3 domain containing 2	protein-coding			AZI2
8542	chr12	2958798	2958932	+	0	NA	promoter-TSS (NM_003213)	promoter-TSS (NM_003213)	-447	NM_003213	7004	Hs.94865	NM_003213	ENSG00000197905	TEAD4	EFTR-2|RTEF1|TCF13L1|TEF-3|TEF3|TEFR-1|hRTEF-1B	TEA domain transcription factor 4	protein-coding			AZIN1-AS1
41025	chr8	71842576	71842779	+	0	NA	promoter-TSS (NR_033652)	promoter-TSS (NR_033652)	-446	NR_033652	100132891	Hs.137674	NR_033651	ENSG00000235531	MSC-AS1	-	MSC antisense RNA 1	ncRNA			B3GALT6
22473	chr19	36528683	36528897	+	0	NA	promoter-TSS (NM_001166038)	promoter-TSS (NM_001166038)	-444	NM_001012756	339324	Hs.18103	NM_001012756	ENSG00000254004	ZNF260	OZRF1|PEX1|ZFP260	zinc finger protein 260	protein-coding			B3GAT3
8527	chr12	990414	990555	+	0	NA	promoter-TSS (NR_027949)	promoter-TSS (NR_027949)	-443	NM_001297419	5893	Hs.410355	NM_134422	ENSG00000002016	RAD52	-	RAD52 homolog, DNA repair protein	protein-coding			B4GALT4
5023	chr10	23438759	23438894	+	0	NA	promoter-TSS (NM_001145373)	promoter-TSS (NM_001145373)	-443	NM_001145373	220213	Hs.499042	NM_001145373	ENSG00000165312	OTUD1	DUBA7|OTDC1	OTU deubiquitinase 1	protein-coding			B4GALT7
28290	chr22	36776507	36776646	+	0	NA	promoter-TSS (NR_033531)	promoter-TSS (NR_033531)	-443	NR_033531	11020	Hs.415172	NM_006860	ENSG00000100360	IFT27	BBS19|RABL4|RAYL	intraflagellar transport 27	protein-coding			BACH1
28913	chr3	75737090	75738587	+	0	NA	promoter-TSS (NR_036235)	promoter-TSS (NR_036235)	-442	NR_036235	100422955		NR_036235	ENSG00000266396	MIR4273	-	microRNA 4273	ncRNA			BAG2
28305	chr22	39152948	39153236	+	0	NA	promoter-TSS (NM_001346743)	promoter-TSS (NM_001346743)	-442	NM_001346744	23492	Hs.356416	NM_175709	ENSG00000100307	CBX7	-	chromobox 7	protein-coding			BAG6
43345	chr9	125746260	125746480	+	0	NA	promoter-TSS (NM_006195)	promoter-TSS (NM_006195)	-441	NR_122032	51145	Hs.104671	NM_016158		LOC51145	-	uncharacterized LOC51145	ncRNA			BAMBI
16081	chr16	29973303	29973552	+	0	NA	promoter-TSS (NM_016151)	promoter-TSS (NM_016151)	-440	NM_016151	9344	Hs.291623	NM_004783	ENSG00000149930	TAOK2	MAP3K17|PSK|PSK1|PSK1-BETA|TAO1|TAO2	TAO kinase 2	protein-coding			BANP
23246	chr2	87076495	87077212	+	0	NA	promoter-TSS (NR_026846)	promoter-TSS (NR_026846)	-440	NR_026846	285074	Hs.424184	NM_001012626		LOC285074	-	anaphase promoting complex subunit 1 pseudogene	pseudo			BATF3
34526	chr5	181244201	181244491	+	0	NA	promoter-TSS (NM_006098)	promoter-TSS (NM_006098)	-440	NM_006098	10399	Hs.5662	NM_006098	ENSG00000204628	RACK1	GNB2L1|Gnb2-rs1|H12.3|HLC-7|PIG21	receptor for activated C kinase 1	protein-coding			BAZ2B
18180	chr17	8383565	8383811	+	0	NA	promoter-TSS (NM_001315531)	promoter-TSS (NM_001315531)	-438	NM_000987	6154	Hs.482144	NM_000987	ENSG00000161970	RPL26	DBA11|L26	ribosomal protein L26	protein-coding			BBIP1
28104	chr21	38229409	38229549	+	0	NA	promoter-TSS (NM_001276438)	promoter-TSS (NM_001276438)	-436	NM_001276438	3772	Hs.411299	NM_002243	ENSG00000157551	KCNJ15	IRKK|KIR1.3|KIR4.2	potassium voltage-gated channel subfamily J member 15	protein-coding			BBS1
15456	chr15	31215489	31215684	+	0	NA	promoter-TSS (NR_135834)	promoter-TSS (NR_135834)	-435	NR_135834	102725022	Hs.664541	NR_135834		LINC02352	-	long intergenic non-protein coding RNA 2352	ncRNA			BBS10
4395	chr1	149843068	149843305	+	0	NA	promoter-TSS (NM_003516)	promoter-TSS (NM_003516)	-435	NM_001040874	723790	Hs.530461	NM_001040874	ENSG00000272196	HIST2H2AA4	H2A/R	histone cluster 2 H2A family member a4	protein-coding			BBS7
33491	chr4	98143521	98143828	+	0	NA	promoter-TSS (NM_174952)	promoter-TSS (NM_174952)	-434	NM_174952	285555	Hs.680226	NM_174952	ENSG00000163116	STPG2	C4orf37	sperm tail PG-rich repeat containing 2	protein-coding			BCAR3
22483	chr19	36797044	36797188	+	0	NA	promoter-TSS (NR_040027)	promoter-TSS (NR_040027)	-434	NR_040027	284408	Hs.570010	NR_040027	ENSG00000267254	ZNF790-AS1	-	ZNF790 antisense RNA 1	ncRNA			BCAS2
160	chr1	23344737	23344850	+	0	NA	promoter-TSS (NM_001297621)	promoter-TSS (NM_001297621)	-429	NM_001297620	10236	Hs.373763	NM_005826	ENSG00000125944	HNRNPR	HNRPR|hnRNP-R	heterogeneous nuclear ribonucleoprotein R	protein-coding			BCAS3
19444	chr17	60677246	60677449	+	0	NA	promoter-TSS (NM_001353144)	promoter-TSS (NM_001353144)	-428	NM_001330413	54828	Hs.655028	NM_017679	ENSG00000141376	BCAS3	GAOB1|MAAB	BCAS3, microtubule associated cell migration factor	protein-coding			BCAT2
6549	chr10	119818666	119818993	+	0	NA	promoter-TSS (NM_001243194)	promoter-TSS (NM_001243194)	-428	NM_001243194	22876	Hs.369755	NM_014937	ENSG00000198825	INPP5F	MSTP007|MSTPO47|SAC2|hSAC2	inositol polyphosphate-5-phosphatase F	protein-coding			BCDIN3D
21955	chr18	26550180	26550302	+	0	NA	promoter-TSS (NM_001351443)	promoter-TSS (NM_001351443)	-427	NM_001258221	284252	Hs.526630	NM_198991	ENSG00000134504	KCTD1	C18orf5	potassium channel tetramerization domain containing 1	protein-coding			BCKDHB
13609	chr13	44141836	44141967	+	0	NA	promoter-TSS (NR_104064)	promoter-TSS (NR_104064)	-427	NR_104064	101929212	Hs.534877	NR_104064	ENSG00000227258	SMIM2-AS1	C13orf44-AS1|C3orf81-AS1	SMIM2 antisense RNA 1	ncRNA			BCL7C
34325	chr5	141557702	141558066	+	0	NA	promoter-TSS (NR_038333)	promoter-TSS (NR_038333)	-427	NR_038333	100505658	Hs.655458	NR_038333	ENSG00000246422	LOC100505658	-	uncharacterized LOC100505658	ncRNA			BCL9
19226	chr17	35433514	35433689	+	0	NA	promoter-TSS (NM_001289009)	promoter-TSS (NM_001289009)	-425	NM_001289009	55106	Hs.663548	NM_018042	ENSG00000172123	SLFN12	SLFN3	schlafen family member 12	protein-coding			BCLAF1
30966	chr3	194583639	194584049	+	0	NA	promoter-TSS (NR_047575)	promoter-TSS (NR_047575)	-424	NR_047575	100507297	Hs.586059	NR_047573		TMEM44-AS1	-	TMEM44 antisense RNA 1	ncRNA			BDNF-AS
10990	chr12	132490064	132490230	+	0	NA	promoter-TSS (NM_001142641)	promoter-TSS (NM_001142641)	-424	NM_001142641	57666	Hs.411138	NM_001142641	ENSG00000112787	FBRSL1	-	fibrosin like 1	protein-coding			BEND6
199	chr1	27725451	27725661	+	0	NA	promoter-TSS (NM_001143912)	promoter-TSS (NM_001143912)	-423	NM_152660	199870	Hs.469359	NM_152660	ENSG00000009780	FAM76A	-	family with sequence similarity 76 member A	protein-coding			BFAR
22126	chr19	1568416	1568547	+	0	NA	promoter-TSS (NM_001174118)	promoter-TSS (NM_001174118)	-423	NM_203304	399664	Hs.436495	NM_203304	ENSG00000181588	MEX3D	MEX-3D|MEX3|OK/SW-cl.4|RKHD1|RNF193|TINO	mex-3 RNA binding family member D	protein-coding			BFSP1
4999	chr10	14878305	14878418	+	0	NA	promoter-TSS (NM_024670)	promoter-TSS (NM_024670)	-422	NM_001193426	79723	Hs.554883	NM_024670	ENSG00000152455	SUV39H2	KMT1B	suppressor of variegation 3-9 homolog 2	protein-coding			BICD2
25174	chr2	226799660	226799815	+	0	NA	promoter-TSS (NM_001349069)	promoter-TSS (NM_001349069)	-422	NM_001349069	84236	Hs.471514	NM_032276	ENSG00000144468	RHBDD1	RHBDL4|RRP4	rhomboid domain containing 1	protein-coding			BIRC2
155	chr1	21783527	21783714	+	0	NA	promoter-TSS (NM_001032730)	promoter-TSS (NM_001032730)	-421	NM_001350167	84196	Hs.467524	NM_032236	ENSG00000090686	USP48	RAP1GA1|USP31	ubiquitin specific peptidase 48	protein-coding			BIRC5
19555	chr17	81861015	81861164	+	0	NA	promoter-TSS (NM_000918)	promoter-TSS (NM_000918)	-421	NM_000918	5034	Hs.464336	NM_000918	ENSG00000185624	P4HB	CLCRP1|DSI|ERBA2L|GIT|P4Hbeta|PDI|PDIA1|PHDB|PO4DB|PO4HB|PROHB	prolyl 4-hydroxylase subunit beta	protein-coding			BIRC6
22625	chr19	45405705	45405873	+	0	NA	promoter-TSS (NM_001297590)	promoter-TSS (NM_001297590)	-420	NM_001297590	10849	Hs.710495	NM_012099	ENSG00000117877	CD3EAP	ASE-1|ASE1|CAST|PAF49	CD3e molecule associated protein	protein-coding			BLM
41305	chr8	143815645	143815951	+	0	NA	promoter-TSS (NM_015356).2	promoter-TSS (NM_015356).2	-419	NM_182706	23513	Hs.436329	NM_015356	ENSG00000180900	SCRIB	CRIB1|SCRB1|SCRIB1|Vartul	scribbled planar cell polarity protein	protein-coding			BLOC1S1-RDH5
34175	chr5	108382384	108382650	+	0	NA	promoter-TSS (NM_001163315)	promoter-TSS (NM_001163315)	-419	NM_001163315	64839	Hs.657225	NM_022824	ENSG00000145743	FBXL17	FBXO13|Fbl17|Fbx13	F-box and leucine rich repeat protein 17	protein-coding			BLOC1S5-TXNDC5
34684	chr6	27473480	27473593	+	0	NA	promoter-TSS (NM_001318891)	promoter-TSS (NM_001318891)	-418	NR_144688	7738	Hs.158174	NM_007149	ENSG00000096654	ZNF184	kr-ZNF3	zinc finger protein 184	protein-coding			BLOC1S6
28838	chr3	53494573	53494693	+	0	NA	promoter-TSS (NM_001128839)	promoter-TSS (NM_001128839)	-416	NM_000720	776	Hs.476358	NM_000720	ENSG00000157388	CACNA1D	CACH3|CACN4|CACNL1A2|CCHL1A2|Cav1.3|PASNA|SANDD	calcium voltage-gated channel subunit alpha1 D	protein-coding			BMS1
8630	chr12	21658211	21658330	+	0	NA	promoter-TSS (NM_002300)	promoter-TSS (NM_002300)	-415	NM_001315537	3945	Hs.446149	NM_002300	ENSG00000111716	LDHB	HEL-S-281|LDH-B|LDH-H|LDHBD|TRG-5	lactate dehydrogenase B	protein-coding			BMS1P2
10992	chr12	132762211	132762395	+	0	NA	promoter-TSS (NM_015114)	promoter-TSS (NM_015114)	-415	NM_015114	23141	Hs.654628	NM_015114	ENSG00000176915	ANKLE2	KIAA0692|LEMD7|Lem4|MCPH16	ankyrin repeat and LEM domain containing 2	protein-coding			BMS1P21
6620	chr11	809465	809578	+	0	NA	promoter-TSS (NM_001004)	promoter-TSS (NM_001004)	-415	NM_001004	6181	Hs.437594	NM_001004	ENSG00000177600	RPLP2	D11S2243E|LP2|P2|RPP2	ribosomal protein lateral stalk subunit P2	protein-coding			BMS1P4
34574	chr6	4775645	4776417	+	0	NA	promoter-TSS (NM_004824)	promoter-TSS (NM_004824)	-415	NM_004824	9425	Hs.269092	NM_004824	ENSG00000153046	CDYL	CDYL1	chromodomain Y like	protein-coding			BNIP2
30759	chr3	136752716	136752914	+	0	NA	promoter-TSS (NM_005862)	promoter-TSS (NM_005862)	-412	NM_005862	10274	Hs.412586	NM_005862	ENSG00000118007	STAG1	MRD47|SA1|SCC3A	stromal antigen 1	protein-coding			BOD1
25080	chr2	202634595	202634938	+	0	NA	promoter-TSS (NM_173511)	promoter-TSS (NM_173511)	-412	NM_173511	150864	Hs.471130	NM_173511	ENSG00000138439	FAM117B	ALS2CR13	family with sequence similarity 117 member B	protein-coding			BOLA1
22793	chr19	56538344	56538736	+	0	NA	promoter-TSS (NM_001308440)	promoter-TSS (NM_001308440)	-408	NM_001308440	140612	Hs.14794	NM_020828	ENSG00000196867	ZFP28	mkr5	ZFP28 zinc finger protein	protein-coding			BOLA3
18145	chr17	4940493	4940657	+	0	NA	promoter-TSS (NM_001165418)	promoter-TSS (NM_001165418)	-408	NM_001165418	8402	Hs.184877	NM_003562	ENSG00000108528	SLC25A11	OGC|SLC20A4	solute carrier family 25 member 11	protein-coding			BORA
6458	chr10	95907465	95907649	+	0	NA	promoter-TSS (NM_001349008)	promoter-TSS (NM_001349008)	-408	NM_001130446	387707	Hs.652240	NM_001001732	ENSG00000188649	CC2D2B	C10orf130|C10orf131	coiled-coil and C2 domain containing 2B	protein-coding			BPGM
15929	chr16	2751865	2751978	+	0	NA	promoter-TSS (NM_016333)	promoter-TSS (NM_016333)	-408	NM_016333	23524	Hs.433343	NM_016333	ENSG00000167978	SRRM2	300-KD|CWF21|Cwc21|HSPC075|SRL300|SRm300	serine/arginine repetitive matrix 2	protein-coding			BRAF
43010	chr9	61853614	61853748	+	0	NA	promoter-TSS (NR_027421)	promoter-TSS (NR_027421)	-403	NR_027421	100132948	Hs.645763	NM_001024942	ENSG00000154537	FAM27C	FAM27A|FAM27A1|FAM27A3|bA7G23.5	family with sequence similarity 27 member C	ncRNA			BRD7
22712	chr19	51926936	51927131	+	0	NA	promoter-TSS (NM_024840)	promoter-TSS (NM_024840)	-402	NM_001031721	79898	Hs.183390	NM_024840	ENSG00000176024	ZNF613	-	zinc finger protein 613	protein-coding			BRF2
10870	chr12	106774043	106774267	+	0	NA	promoter-TSS (NM_001330147)	promoter-TSS (NM_001330147)	-401	NR_147138	55188	Hs.131306	NM_018157	ENSG00000111785	RIC8B	RIC8|hSyn	RIC8 guanine nucleotide exchange factor B	protein-coding			BROX
4812	chr1	228609813	228611759	+	0	NA	promoter-TSS (NR_023363)	promoter-TSS (NR_023363)	-400	NR_023372	100169761		NR_023372	ENSG00000199910	RNA5S10	RN5S10	RNA, 5S ribosomal 10	rRNA			BRWD1-AS2
22147	chr19	2840935	2841135	+	0	NA	promoter-TSS (NM_001172775)	promoter-TSS (NM_001172775)	-400	NM_001172775	148254	Hs.47712	NM_152791	ENSG00000186300	ZNF555	-	zinc finger protein 555	protein-coding			BRWD3
23206	chr2	74482614	74482741	+	0	NA	promoter-TSS (NR_027749)	promoter-TSS (NR_027749)	-396	NR_027749	64427	Hs.557709	NM_022492	ENSG00000115282	TTC31	-	tetratricopeptide repeat domain 31	protein-coding			BSCL2
36538	chr6	109440230	109440435	+	0	NA	promoter-TSS (NM_003080)	promoter-TSS (NM_003080)	-396	NM_003080	6610	Hs.55235	NM_003080	ENSG00000135587	SMPD2	ISC1|NSMASE|NSMASE1	sphingomyelin phosphodiesterase 2	protein-coding			BTAF1
30637	chr3	111071239	111071489	+	0	NA	promoter-TSS (NM_015480)	promoter-TSS (NM_015480)	-395	NM_015480	25945	Hs.293917	NM_015480	ENSG00000177707	NECTIN3	CD113|CDW113|NECTIN-3|PPR3|PRR3|PVRL3|PVRR3	nectin cell adhesion molecule 3	protein-coding			BTBD10
4328	chr1	147541004	147541208	+	0	NA	promoter-TSS (NM_004326)	promoter-TSS (NM_004326)	-395	NM_004326	607	Hs.415209	NM_004326	ENSG00000116128	BCL9	LGS	B cell CLL/lymphoma 9	protein-coding			BTBD2
34154	chr5	96935102	96935392	+	0	NA	promoter-TSS (NM_005575)	promoter-TSS (NM_005575)	-395	NM_005575	4012	Hs.527199	NM_005575	ENSG00000113441	LNPEP	CAP|IRAP|P-LAP|PLAP	leucyl and cystinyl aminopeptidase	protein-coding			BTBD7
41438	chr9	37119852	37120310	+	0	NA	promoter-TSS (NM_032226)	promoter-TSS (NM_032226)	-391	NM_032226	84186	Hs.654700	NM_032226	ENSG00000147905	ZCCHC7	AIR1|HSPC086	zinc finger CCHC-type containing 7	protein-coding			BTF3
22675	chr19	49363282	49363398	+	0	NA	promoter-TSS (NM_001256659)	promoter-TSS (NM_001256659)	-390	NM_001197302	27120	Hs.515855	NM_014419	ENSG00000104901	DKKL1	CT34|SGY|SGY-1|SGY1	dickkopf like acrosomal protein 1	protein-coding			BTG3
25322	chr20	10674279	10674591	+	0	NA	promoter-TSS (NM_000214)	promoter-TSS (NM_000214)	-389	NM_000214	182	Hs.224012	NM_000214	ENSG00000101384	JAG1	AGS|AGS1|AHD|AWS|CD339|HJ1|JAGL1	jagged 1	protein-coding			BTN3A2
8271	chr11	66958598	66958928	+	0	NA	promoter-TSS (NM_000920)	promoter-TSS (NM_000920)	-387	NM_001040716	5091	Hs.89890	NM_000920	ENSG00000173599	PC	PCB	pyruvate carboxylase	protein-coding			C10orf143
13651	chr13	51583888	51584035	+	0	NA	promoter-TSS (NM_052950)	promoter-TSS (NM_052950)	-387	NM_052950	115825	Hs.46506	NM_052950	ENSG00000139668	WDFY2	PROF|WDF2|ZFYVE22	WD repeat and FYVE domain containing 2	protein-coding			C10orf25
43850	chrX	80810046	80810195	+	0	NA	promoter-TSS (NM_153252)	promoter-TSS (NM_153252)	-386	NM_153252	254065	Hs.147027	NM_153252	ENSG00000165288	BRWD3	BRODL|MRX93	bromodomain and WD repeat domain containing 3	protein-coding			C10orf88
19386	chr17	48047666	48048175	+	0	NA	promoter-TSS (NM_001330262)	promoter-TSS (NM_001330262)	-385	NM_001330262	4779	Hs.514284	NM_003204	ENSG00000082641	NFE2L1	LCR-F1|NRF1|TCF11	nuclear factor, erythroid 2 like 1	protein-coding			C11orf1
23255	chr2	87629315	87629428	+	0	NA	promoter-TSS (NR_039634)	promoter-TSS (NR_039634)	-384	NR_039634	100616499		NR_039634	ENSG00000265507	MIR4435-1	mir-4435-1	microRNA 4435-1	ncRNA			C11orf49
41437	chr9	37079320	37079711	+	0	NA	promoter-TSS (NR_036592)	promoter-TSS (NR_036592)	-381	NR_036592	100506710	Hs.446271	NR_036592	ENSG00000281649	EBLN3P	EBLN3	endogenous Bornavirus-like nucleoprotein 3, pseudogene	pseudo			C11orf58
4841	chr1	228643491	228645043	+	0	NA	promoter-TSS (NR_037962)	promoter-TSS (NR_037962)	-380	NR_037962	58480	Hs.647774	NM_021205	ENSG00000116574	RHOU	ARHU|CDC42L1|G28K|WRCH1|hG28K	ras homolog family member U	protein-coding			C11orf65
14063	chr14	92040380	92040496	+	0	NA	promoter-TSS (NM_004239)	promoter-TSS (NM_004239)	-379	NM_004239	9321	Hs.632339	NM_004239	ENSG00000100815	TRIP11	ACG1A|CEV14|GMAP-210|GMAP210|TRIP-11|TRIP230	thyroid hormone receptor interactor 11	protein-coding			C11orf74
25250	chr2	238288828	238289062	+	0	NA	promoter-TSS (NM_022817)	promoter-TSS (NM_022817)	-379	NM_022817	8864	Hs.58756	NM_003894	ENSG00000132326	PER2	FASPS|FASPS1	period circadian regulator 2	protein-coding			C11orf98
6752	chr11	34105130	34105243	+	0	NA	promoter-TSS (NM_024662)	promoter-TSS (NM_024662)	-378	NM_001144030	55226	Hs.577281	NM_024662	ENSG00000135372	NAT10	ALP|Kre33|NET43	N-acetyltransferase 10	protein-coding			C12orf10
4819	chr1	228618892	228620564	+	0	NA	promoter-TSS (NR_023363).5	promoter-TSS (NR_023363).5	-378	NR_023363	100169751		NR_023363	ENSG00000199352	RNA5S1	RN5S1	RNA, 5S ribosomal 1	rRNA			C12orf49
38759	chr7	155457671	155457831	+	0	NA	promoter-TSS (NM_001427)	promoter-TSS (NM_001427)	-378	NM_001427	2020	Hs.134989	NM_001427	ENSG00000164778	EN2	-	engrailed homeobox 2	protein-coding			C12orf57
23210	chr2	74514037	74514150	+	0	NA	promoter-TSS (NM_016170)	promoter-TSS (NM_016170)	-376	NM_016170	3196	Hs.168586	NM_016170	ENSG00000115297	TLX2	HOX11L1|NCX	T cell leukemia homeobox 2	protein-coding			C12orf73
8643	chr12	25957904	25958017	+	0	NA	promoter-TSS (NR_038227)	promoter-TSS (NR_038227)	-375	NR_038227	100506451	Hs.560092	NR_038227		RASSF8-AS1	-	RASSF8 antisense RNA 1	ncRNA			C12orf76
19395	chr17	49708264	49708387	+	0	NA	promoter-TSS (NM_001278784)	promoter-TSS (NM_001278784)	-374	NM_005827	10237	Hs.154073	NM_005827	ENSG00000121073	SLC35B1	UGTREL1	solute carrier family 35 member B1	protein-coding			C14orf28
30865	chr3	170221970	170222148	+	0	NA	promoter-TSS (NM_002740)	promoter-TSS (NM_002740)	-373	NM_002740	5584	Hs.478199	NM_002740	ENSG00000163558	PRKCI	DXS1179E|PKCI|nPKC-iota	protein kinase C iota	protein-coding			C14orf93
41070	chr8	86342250	86342535	+	0	NA	promoter-TSS (NM_007013)	promoter-TSS (NM_007013)	-373	NM_007013	11059	Hs.655189	NM_007013	ENSG00000123124	WWP1	AIP5|Tiul1|hSDRP1	WW domain containing E3 ubiquitin protein ligase 1	protein-coding			C15orf40
6764	chr11	35617721	35617910	+	0	NA	promoter-TSS (NM_014344)	promoter-TSS (NM_014344)	-372	NM_014344	24147	Hs.39384	NM_014344	ENSG00000179431	FJX1	-	four jointed box 1	protein-coding			C16orf46
22298	chr19	12995317	12995482	+	0	NA	promoter-TSS (NM_002501)	promoter-TSS (NM_002501)	-371	NM_002501	4784	Hs.257970	NM_002501	ENSG00000008441	NFIX	CTF|MRSHSS|NF-I/X|NF1-X|NF1A|SOTOS2	nuclear factor I X	protein-coding			C16orf58
18044	chr16	84648065	84648216	+	0	NA	promoter-TSS (NM_001303451)	promoter-TSS (NM_001303451)	-371	NM_024731	79786	Hs.222731	NM_024731	ENSG00000135686	KLHL36	C16orf44	kelch like family member 36	protein-coding			C16orf70
4287	chr1	145095500	145095728	+	0	NA	promoter-TSS (NM_207418)	promoter-TSS (NM_207418)	-369	NM_001346068	554282		NM_001287385	ENSG00000263513	FAM72C	-	family with sequence similarity 72 member C	protein-coding			C16orf72
34771	chr6	37819094	37819233	+	0	NA	promoter-TSS (NM_021943)	promoter-TSS (NM_021943)	-368	NM_021943	60685	Hs.36959	NM_021943	ENSG00000156639	ZFAND3	TEX27	zinc finger AN1-type containing 3	protein-coding			C16orf91
15764	chr15	83107053	83107184	+	0	NA	promoter-TSS (NM_001330385)	promoter-TSS (NM_001330385)	-368	NR_148561	53346	Hs.513094	NM_023003	ENSG00000136404	TM6SF1	-	transmembrane 6 superfamily member 1	protein-coding			C17orf100
38594	chr7	103149222	103149757	+	0	NA	promoter-TSS (NM_001122838)	promoter-TSS (NM_001122838)	-367	NM_001122838	222236	Hs.324271	NM_198990	ENSG00000161048	NAPEPLD	C7orf18|FMP30|NAPE-PLD	N-acyl phosphatidylethanolamine phospholipase D	protein-coding			C17orf67
28833	chr3	53046316	53046563	+	0	NA	promoter-TSS (NM_016329)	promoter-TSS (NM_016329)	-366	NM_016329	51460	Hs.343679	NM_016329	ENSG00000163935	SFMBT1	RU1|SFMBT|hSFMBT	Scm like with four mbt domains 1	protein-coding			C17orf75
34447	chr5	171308853	171308988	+	0	NA	promoter-TSS (NM_021025)	promoter-TSS (NM_021025)	-364	NM_021025	30012	Hs.249125	NM_021025	ENSG00000164438	TLX3	HOX11L2|RNX	T cell leukemia homeobox 3	protein-coding			C17orf82
19538	chr17	78840780	78841001	+	0	NA	promoter-TSS (NM_001321291)	promoter-TSS (NM_001321291)	-363	NM_001321291	57602	Hs.464243	NM_025090	ENSG00000055483	USP36	DUB1	ubiquitin specific peptidase 36	protein-coding			C18orf21
15601	chr15	58933983	58934096	+	0	NA	promoter-TSS (NM_001013843)	promoter-TSS (NM_001013843)	-363	NM_024755	79811	Hs.512932	NM_017968	ENSG00000137776	SLTM	Met	SAFB like transcription modulator	protein-coding			C18orf25
644	chr1	120912780	120912930	+	0	NA	promoter-TSS (NR_024511)	promoter-TSS (NR_024511)	-362	NR_109754	728855	Hs.456578	NR_024510		LINC00623	CH17-118O6.2	long intergenic non-protein coding RNA 623	ncRNA			C18orf32
43140	chr9	88534487	88534997	+	0	NA	promoter-TSS (NM_145283)	promoter-TSS (NM_145283)	-359	NM_145283	158046	Hs.734507	NM_145283	ENSG00000130045	NXNL2	C9orf121|RDCVF2|RdCVF2L	nucleoredoxin like 2	protein-coding			C19orf25
33616	chr4	147731882	147732005	+	0	NA	promoter-TSS (NM_024605)	promoter-TSS (NM_024605)	-359	NM_024605	79658	Hs.368631	NM_024605	ENSG00000071205	ARHGAP10	GRAF2|PS-GAP|PSGAP	Rho GTPase activating protein 10	protein-coding			C19orf48
253	chr1	35268552	35268665	+	0	NA	promoter-TSS (NM_001350139)	promoter-TSS (NM_001350139)	-359	NM_001350139	9202	Hs.269211	NM_005095	ENSG00000146463	ZMYM4	CDIR|MYM|ZNF198L3|ZNF262	zinc finger MYM-type containing 4	protein-coding			C19orf73
19304	chr17	43233432	43235238	+	0	NA	promoter-TSS (NR_002716)	promoter-TSS (NR_002716)	-358	NR_002716	6066		NR_002716	ENSG00000274585	RNU2-1	RNU2|U2	RNA, U2 small nuclear 1	snRNA			C1orf112
10665	chr12	51590776	51590985	+	0	NA	promoter-TSS (NM_001330260)	promoter-TSS (NM_001330260)	-356	NM_001177984	6334	Hs.436550	NM_014191	ENSG00000196876	SCN8A	BFIS5|CERIII|CIAT|EIEE13|MED|NaCh6|Nav1.6|PN4	sodium voltage-gated channel alpha subunit 8	protein-coding			C1orf122
23184	chr2	71227402	71227515	+	0	NA	promoter-TSS (NM_020459)	promoter-TSS (NM_020459)	-355	NM_020459	400961	Hs.416735	NM_020459	ENSG00000124374	PAIP2B	-	poly(A) binding protein interacting protein 2B	protein-coding			C1orf174
27785	chr20	49982432	49982813	+	0	NA	promoter-TSS (NM_005985)	promoter-TSS (NM_005985)	-354	NM_005985	6615	Hs.48029	NM_005985	ENSG00000124216	SNAI1	SLUGH2|SNA|SNAH|SNAIL|SNAIL1|dJ710H13.1	snail family transcriptional repressor 1	protein-coding			C1orf216
13999	chr14	74612554	74612816	+	0	NA	promoter-TSS (NM_000428)	promoter-TSS (NM_000428)	-354	NM_000428	4053	Hs.512776	NM_000428	ENSG00000119681	LTBP2	C14orf141|GLC3D|LTBP3|MSPKA|MSTP031|WMS3	latent transforming growth factor beta binding protein 2	protein-coding			C1orf229
34488	chr5	178627342	178627473	+	0	NA	promoter-TSS (NM_020666)	promoter-TSS (NM_020666)	-354	NM_020666	57396	Hs.406557	NM_020666	ENSG00000113240	CLK4	-	CDC like kinase 4	protein-coding			C1orf43
4294	chr1	145280417	145281107	+	0	NA	promoter-TSS (NR_104075)	promoter-TSS (NR_104075)	-354	NR_104075	101954266		NR_104075	ENSG00000207501	RNVU1-14	RNU1-37|vU1.14	RNA, variant U1 small nuclear 14	snRNA			C1orf52
189	chr1	26695572	26695786	+	0	NA	promoter-TSS (NM_006015)	promoter-TSS (NM_006015)	-354	NM_139135	8289	Hs.468972	NM_006015	ENSG00000117713	ARID1A	B120|BAF250|BAF250a|BM029|C1orf4|CSS2|ELD|MRD14|OSA1|P270|SMARCF1|hELD|hOSA1	AT-rich interaction domain 1A	protein-coding			C1orf53
15714	chr15	76336259	76336484	+	0	NA	promoter-TSS (NM_145805)	promoter-TSS (NM_145805)	-353	NM_145805	64843	Hs.444677	NM_145805	ENSG00000159556	ISL2	-	ISL LIM homeobox 2	protein-coding			C1orf74
15815	chr15	89335069	89335225	+	0	NA	promoter-TSS (NM_002693)	promoter-TSS (NM_002693)	-352	NM_002693	5428	Hs.706868	NM_002693	ENSG00000140521	POLG	MDP1|MIRAS|MTDPS4A|MTDPS4B|PEO|POLG1|POLGA|SANDO|SCAE	DNA polymerase gamma, catalytic subunit	protein-coding			C1QBP
28875	chr3	63912035	63912213	+	0	NA	promoter-TSS (NR_148359)	promoter-TSS (NR_148359)	-352	NR_148359	100861563		NR_148359	ENSG00000280620	SCAANT1	ATXN7-AS1	SCA7/ATXN7 antisense RNA 1	ncRNA			C1QTNF3
6523	chr10	110567275	110567403	+	0	NA	promoter-TSS (NM_005445)	promoter-TSS (NM_005445)	-352	NM_005445	9126	Hs.24485	NM_005445	ENSG00000108055	SMC3	BAM|BMH|CDLS3|CSPG6|HCAP|SMC3L1	structural maintenance of chromosomes 3	protein-coding			C20orf27
10653	chr12	50201762	50202006	+	0	NA	promoter-TSS (NM_001243775)	promoter-TSS (NM_001243775)	-351	NM_001243775	51474	Hs.525419	NM_016357	ENSG00000050405	LIMA1	EPLIN|SREBP3	LIM domain and actin binding 1	protein-coding			C21orf62-AS1
4820	chr1	228621121	228622709	+	0	NA	promoter-TSS (NR_023363).6	promoter-TSS (NR_023363).6	-350	NR_023363	100169751		NR_023363	ENSG00000199352	RNA5S1	RN5S1	RNA, 5S ribosomal 1	rRNA			C21orf91
4822	chr1	228623346	228624924	+	0	NA	promoter-TSS (NR_023363).7	promoter-TSS (NR_023363).7	-350	NR_023368	100169757		NR_023368	ENSG00000200624	RNA5S6	RN5S6	RNA, 5S ribosomal 6	rRNA			C2CD2
33521	chr4	108650143	108650332	+	0	NA	promoter-TSS (NM_021227)	promoter-TSS (NM_021227)	-348	NM_001267817	58505	Hs.445803	NM_021227	ENSG00000198856	OSTC	DC2	oligosaccharyltransferase complex non-catalytic subunit	protein-coding			C2CD5
259	chr1	36223980	36224151	+	0	NA	promoter-TSS (NM_005119)	promoter-TSS (NM_005119)	-347	NM_001321473	9967	Hs.744057	NM_005119	ENSG00000054118	THRAP3	BCLAF2|TRAP150	thyroid hormone receptor associated protein 3	protein-coding			C2orf27A
43351	chr9	127396734	127396851	+	0	NA	promoter-TSS (NR_073416)	promoter-TSS (NR_073416)	-346	NM_001271711	29988	Hs.179522	NM_014580	ENSG00000136856	SLC2A8	GLUT8|GLUTX1	solute carrier family 2 member 8	protein-coding			C2orf42
6396	chr10	80453834	80454005	+	0	NA	promoter-TSS (NM_001351266)	promoter-TSS (NM_001351266)	-346	NM_001351268	81619	Hs.718943	NM_030927	ENSG00000108219	TSPAN14	DC-TM4F2|TM4SF14	tetraspanin 14	protein-coding			C2orf68
8645	chr12	25958594	25958776	+	0	NA	promoter-TSS (NM_001164748)	promoter-TSS (NM_001164748)	-346	NM_001164748	11228	Hs.696433	NM_007211	ENSG00000123094	RASSF8	C12orf2|HOJ1	Ras association domain family member 8	protein-coding			C2orf69
351	chr1	51879177	51879387	+	0	NA	promoter-TSS (NM_002525)	promoter-TSS (NM_002525)	-345	NM_002525	4898	Hs.584782	NM_002525	ENSG00000078618	NRDC	NRD1|hNRD1|hNRD2	nardilysin convertase	protein-coding			C2orf76
13499	chr13	19958197	19958456	+	0	NA	promoter-TSS (NM_003453)	promoter-TSS (NM_003453)	-344	NM_197968	7750	Hs.507433	NM_003453	ENSG00000121741	ZMYM2	FIM|MYM|RAMP|SCLL|ZNF198	zinc finger MYM-type containing 2	protein-coding			C3AR1
28302	chr22	38202576	38202776	+	0	NA	promoter-TSS (NM_001161573)	promoter-TSS (NM_001161573)	-344	NM_001161573	23764	Hs.517617	NM_012323	ENSG00000185022	MAFF	U-MAF|hMafF	MAF bZIP transcription factor F	protein-coding			C4orf3
4518	chr1	169894163	169894440	+	0	NA	promoter-TSS (NM_020423)	promoter-TSS (NM_020423)	-342	NM_020423	57147	Hs.435560	NM_020423	ENSG00000000457	SCYL3	PACE-1|PACE1	SCY1 like pseudokinase 3	protein-coding			C4orf46
4232	chr1	143729808	143730014	+	0	NA	promoter-TSS (NR_004400).5	promoter-TSS (NR_004400).5	-341	NR_004421	6060		NR_004421	ENSG00000207389	RNU1-4	HSD2|HSD5|HSD6|HSD7|RNU1|RNU1D2|RNU1E2|RNU1F1|RNU1G1|RNU1G2|U1B2|U1D2|U1E2|U1F	RNA, U1 small nuclear 4	snRNA			C5orf38
34704	chr6	28400037	28400180	+	0	NA	promoter-TSS (NM_001163391)	promoter-TSS (NM_001163391)	-341	NM_001163391	9753	Hs.134816	NM_014724	ENSG00000158691	ZSCAN12	ZFP96|ZNF29K1|ZNF305|ZNF96|dJ29K1.2	zinc finger and SCAN domain containing 12	protein-coding			C5orf51
25017	chr2	186589665	186589782	+	0	NA	promoter-TSS (NM_002210)	promoter-TSS (NM_002210)	-340	NM_002210	3685	Hs.436873	NM_002210	ENSG00000138448	ITGAV	CD51|MSK8|VNRA|VTNR	integrin subunit alpha V	protein-coding			C5orf63
22436	chr19	34734083	34734388	+	0	NA	promoter-TSS (NM_001029997)	promoter-TSS (NM_001029997)	-340	NM_001145665	339318	Hs.720472	NM_001029997	ENSG00000197841	ZNF181	HHZ181	zinc finger protein 181	protein-coding			C5orf66
43174	chr9	92765084	92765197	+	0	NA	promoter-TSS (NM_015250)	promoter-TSS (NM_015250)	-339	NM_001003800	23299	Hs.436939	NM_015250	ENSG00000185963	BICD2	SMALED2|bA526D8.1	BICD cargo adaptor 2	protein-coding			C6orf120
22936	chr2	10813100	10813255	+	0	NA	promoter-TSS (NM_001282707)	promoter-TSS (NM_001282707)	-338	NM_001282707	10130	Hs.212102	NM_005742	ENSG00000143870	PDIA6	ERP5|P5|TXNDC7	protein disulfide isomerase family A member 6	protein-coding			C6orf203
44	chr1	1745938	1746737	+	0	NA	promoter-TSS (NM_001199787)	promoter-TSS (NM_001199787)	-338	NM_001199787	9906	Hs.655255	NM_182838	ENSG00000215790	SLC35E2A	SLC35E2	solute carrier family 35 member E2A	protein-coding			C6orf52
4825	chr1	228627821	228629387	+	0	NA	promoter-TSS (NR_023371)	promoter-TSS (NR_023371)	-338	NR_023371	100169760		NR_023371	ENSG00000201321	RNA5S9	RN5S9	RNA, 5S ribosomal 9	rRNA			C6orf89
43153	chr9	89310780	89310937	+	0	NA	promoter-TSS (NM_001827)	promoter-TSS (NM_001827)	-337	NM_001827	1164	Hs.83758	NM_001827	ENSG00000123975	CKS2	CKSHS2	CDC28 protein kinase regulatory subunit 2	protein-coding			C7orf25
43856	chrX	100819936	100820108	+	0	NA	promoter-TSS (NM_001325)	promoter-TSS (NM_001325)	-337	NM_001325	1478	Hs.132370	NM_001325	ENSG00000101811	CSTF2	CstF-64	cleavage stimulation factor subunit 2	protein-coding			C7orf26
36557	chr6	113971476	113971589	+	0	NA	promoter-TSS (NR_033441)	promoter-TSS (NR_033441)	-337	NR_033441	3066	Hs.3352	NM_001527	ENSG00000196591	HDAC2	HD2|RPD3|YAF1	histone deacetylase 2	protein-coding			C7orf31
10683	chr12	54324689	54324818	+	0	NA	promoter-TSS (NM_001271734)	promoter-TSS (NM_001271734)	-337	NM_001271735	22818	Hs.505652	NM_016057	ENSG00000111481	COPZ1	CGI-120|COPZ|HSPC181|zeta-COP|zeta1-COP	coatomer protein complex subunit zeta 1	protein-coding			C8orf33
19376	chr17	46579853	46580265	+	0	NA	promoter-TSS (NM_001330244).3	promoter-TSS (NM_001330244).3	-337	NM_001288811	51326	Hs.559259	NM_016632	ENSG00000185829	ARL17A	ARF1P2|ARL17P1	ADP ribosylation factor like GTPase 17A	protein-coding			C8orf58
34299	chr5	138575863	138576069	+	0	NA	promoter-TSS (NM_004134)	promoter-TSS (NM_004134)	-337	NM_004134	3313	Hs.184233	NM_004134	ENSG00000113013	HSPA9	CRP40|CSA|EVPLS|GRP-75|GRP75|HEL-S-124m|HSPA9B|MOT|MOT2|MTHSP75|PBP74|SAAN|SIDBA4	heat shock protein family A (Hsp70) member 9	protein-coding			C8orf76
4262	chr1	144552202	144552357	+	0	NA	promoter-TSS (NR_145576)	promoter-TSS (NR_145576)	-336	NR_145576	6063		NR_145576	ENSG00000278099	RNVU1-11	RNU1-12P|RNU1P2|U1P2A|vU1.11	RNA, variant U1 small nuclear 11	snRNA			C8orf82
24811	chr2	113603707	113604395	+	0	NA	promoter-TSS (NR_024004)	promoter-TSS (NR_024004)	-334	NR_024004	84771	Hs.712940	NR_024004		DDX11L2	-	DEAD/H-box helicase 11 like 2	pseudo			C8orf86
560	chr1	109426760	109426881	+	0	NA	promoter-TSS (NM_001199773)	promoter-TSS (NM_001199773)	-334	NM_001199774	5686	Hs.485246	NM_002790	ENSG00000143106	PSMA5	PSC5|ZETA	proteasome subunit alpha 5	protein-coding			C9orf170
34031	chr5	70289861	70291159	+	0	NA	promoter-TSS (NR_029426).2	promoter-TSS (NR_029426).2	-333	NR_029426	11039	Hs.582500	NM_006780		SMA4	SMA3|b55C20.2	glucuronidase beta pseudogene	pseudo			C9orf43
10894	chr12	111405534	111405696	+	0	NA	promoter-TSS (NM_005475)	promoter-TSS (NM_005475)	-333	NM_005475	10019	Hs.506784	NM_005475	ENSG00000111252	SH2B3	IDDM20|LNK	SH2B adaptor protein 3	protein-coding			C9orf64
19381	chr17	47492787	47493118	+	0	NA	promoter-TSS (NR_033934)	promoter-TSS (NR_033934)	-332	NR_033934	653479	Hs.537279	NR_033934		MRPL45P2	-	mitochondrial ribosomal protein L45 pseudogene 2	pseudo			C9orf85
4944	chr10	931981	932094	+	0	NA	promoter-TSS (NR_120629)	promoter-TSS (NR_120629)	-332	NM_001351277	23185	Hs.159069	NM_015155	ENSG00000107929	LARP4B	KIAA0217|LARP5	La ribonucleoprotein domain family member 4B	protein-coding			CAAP1
30685	chr3	122794068	122794250	+	0	NA	promoter-TSS (NM_024610)	promoter-TSS (NM_024610)	-332	NM_001320728	79663	Hs.29169	NM_024610	ENSG00000169087	HSPBAP1	PASS1	HSPB1 associated protein 1	protein-coding			CAB39
33412	chr4	73259018	73259240	+	0	NA	promoter-TSS (NM_198889)	promoter-TSS (NM_198889)	-331	NM_198889	26057	Hs.601206	NM_015574	ENSG00000132466	ANKRD17	GTAR|MASK2|NY-BR-16	ankyrin repeat domain 17	protein-coding			CAB39L
28879	chr3	64187158	64187271	+	0	NA	promoter-TSS (NR_046702)	promoter-TSS (NR_046702)	-330	NR_046702	100874243	Hs.670840	NR_046702	ENSG00000226017	PRICKLE2-AS3	-	PRICKLE2 antisense RNA 3	ncRNA			CACHD1
6625	chr11	2139222	2139386	+	0	NA	promoter-TSS (NM_000612)	promoter-TSS (NM_000612)	-330	NM_000612	3481	Hs.272259	NM_000612	ENSG00000167244	IGF2	C11orf43|GRDF|IGF-II|PP9974	insulin like growth factor 2	protein-coding			CACNA1D
30857	chr3	168096052	168096454	+	0	NA	promoter-TSS (NM_001308155)	promoter-TSS (NM_001308155)	-328	NM_001308155	27333	Hs.143600	NM_014498	ENSG00000173905	GOLIM4	GIMPC|GOLPH4|GPP130|P138	golgi integral membrane protein 4	protein-coding			CACNA2D1
6699	chr11	13668195	13668470	+	0	NA	promoter-TSS (NM_032228)	promoter-TSS (NM_032228)	-327	NM_032228	84188	Hs.501991	NM_032228	ENSG00000197601	FAR1	MLSTD2|PFCRD|SDR10E1	fatty acyl-CoA reductase 1	protein-coding			CACYBP
19504	chr17	74873290	74873425	+	0	NA	promoter-TSS (NM_001258012)	promoter-TSS (NM_001258012)	-326	NM_001258014	2232	Hs.69745	NM_004110	ENSG00000161513	FDXR	ADXR|ANOA	ferredoxin reductase	protein-coding			CALM1
354	chr1	52553360	52553473	+	0	NA	promoter-TSS (NM_015269)	promoter-TSS (NM_015269)	-326	NM_015269	23318	Hs.655407	NM_015269	ENSG00000134744	TUT4	PAPD3|TENT3A|ZCCHC11	terminal uridylyl transferase 4	protein-coding			CALM2
30741	chr3	130112139	130112309	+	0	NA	promoter-TSS (NR_024252)	promoter-TSS (NR_024252)	-326	NR_146654	105374104	Hs.587226	NR_146653	ENSG00000249846	LINC02021	-	long intergenic non-protein coding RNA 2021	ncRNA			CALM3
16082	chr16	30065150	30065548	+	0	NA	promoter-TSS (NM_184041)	promoter-TSS (NM_184041)	-324	NM_184041	226	Hs.513490	NM_000034	ENSG00000149925	ALDOA	ALDA|GSD12|HEL-S-87p	aldolase, fructose-bisphosphate A	protein-coding			CAMK2D
8226	chr11	62709824	62710058	+	0	NA	promoter-TSS (NR_037949)	promoter-TSS (NR_037949)	-322	NR_037949	26580	Hs.533709	NM_032667	ENSG00000168000	BSCL2	GNG3LG|HMN5|PELD|SPG17	BSCL2, seipin lipid droplet biogenesis associated	protein-coding			CAMK2N1
19387	chr17	48101786	48101899	+	0	NA	promoter-TSS (NM_006807)	promoter-TSS (NM_006807)	-321	NM_001127228	10951	Hs.77254	NM_006807	ENSG00000108468	CBX1	CBX|HP1-BETA|HP1Hs-beta|HP1Hsbeta|M31|MOD1|p25beta	chromobox 1	protein-coding			CAMK4
20	chr1	632496	632969	+	0	NA	promoter-TSS (NR_106781)	promoter-TSS (NR_106781)	-319	NR_106781											CAMLG
287	chr1	40477230	40477392	+	0	NA	promoter-TSS (NM_001320179)	promoter-TSS (NM_001320179)	-319	NM_198494	339559	Hs.434385	NM_198494	ENSG00000187815	ZFP69	ZFP69A|ZKSCAN23A|ZNF642|ZSCAN54A	ZFP69 zinc finger protein	protein-coding			CAMSAP1
34281	chr5	134737803	134738522	+	0	NA	promoter-TSS (NM_001745)	promoter-TSS (NM_001745)	-318	NM_001745	819	Hs.529846	NM_001745	ENSG00000164615	CAMLG	CAML|GET2	calcium modulating ligand	protein-coding			CAMTA1
6311	chr10	62804343	62804535	+	0	NA	promoter-TSS (NM_032804)	promoter-TSS (NM_032804)	-317	NM_032804	84890	Hs.99821	NM_032804	ENSG00000181915	ADO	C10orf22	2-aminoethanethiol dioxygenase	protein-coding			CAMTA1-DT
34715	chr6	30326356	30326700	+	0	NA	promoter-TSS (NM_172016)	promoter-TSS (NM_172016)	-316	NM_021253	56658	Hs.413493	NM_021253	ENSG00000204599	TRIM39	RNF23|TFP|TRIM39B	tripartite motif containing 39	protein-coding			CAND1
38743	chr7	150405325	150405548	+	0	NA	promoter-TSS (NR_027237)	promoter-TSS (NR_027237)	-316	NR_027237	728743	Hs.650365	NM_001080852		LOC728743	-	zinc finger protein pseudogene	pseudo			CAP1
335	chr1	46340586	46341139	+	0	NA	promoter-TSS (NM_001256128)	promoter-TSS (NM_001256128)	-316	NM_001256128	387338	Hs.163424	NM_199044	ENSG00000117481	NSUN4	SHTAP	NOP2/Sun RNA methyltransferase family member 4	protein-coding			CAPN10
13810	chr14	23469197	23469551	+	0	NA	promoter-TSS (NM_015514)	promoter-TSS (NM_015514)	-315	NM_001042635	25983	Hs.9043	NM_015514	ENSG00000129460	NGDN	C14orf120|CANu1|LCP5|NGD|lpd-2	neuroguidin	protein-coding			CAPN10-DT
15508	chr15	39933536	39934082	+	0	NA	promoter-TSS (NM_001013703)	promoter-TSS (NM_001013703)	-315	NM_001013703	440275	Hs.656673	NM_001013703	ENSG00000128829	EIF2AK4	GCN2|PVOD2	eukaryotic translation initiation factor 2 alpha kinase 4	protein-coding			CAPN2
13949	chr14	64338719	64339007	+	0	NA	promoter-TSS (NM_001291723)	promoter-TSS (NM_001291723)	-313	NM_001291712	2100	Hs.660607	NM_001437	ENSG00000140009	ESR2	ER-BETA|ESR-BETA|ESRB|ESTRB|Erb|NR3A2	estrogen receptor 2	protein-coding			CAPN5
18248	chr17	19187552	19187854	+	0	NA	promoter-TSS (NR_006880)	promoter-TSS (NR_006880)	-313	NR_006880	780851		NR_006880	ENSG00000263934	SNORD3A	RNU3|U3	small nucleolar RNA, C/D box 3A	snoRNA			CAPRIN2
22052	chr18	63367513	63367656	+	0	NA	promoter-TSS (NM_002035)	promoter-TSS (NM_002035)	-311	NM_002035	2531	Hs.74050	NM_002035	ENSG00000119537	KDSR	DHSR|EKVP4|FVT1|SDR35C1	3-ketodihydrosphingosine reductase	protein-coding			CAPZA1
559	chr1	109283423	109283536	+	0	NA	promoter-TSS (NM_032636)	promoter-TSS (NM_032636)	-311	NM_001350239	84722	Hs.405925	NM_032636	ENSG00000134222	PSRC1	DDA3|FP3214	proline and serine rich coiled-coil 1	protein-coding			CAPZB
30650	chr3	113746528	113746889	+	0	NA	promoter-TSS (NM_001308445)	promoter-TSS (NM_001308445)	-311	NM_001690	523	Hs.477155	NM_001690	ENSG00000114573	ATP6V1A	ARCL2D|ATP6A1|ATP6V1A1|HO68|VA68|VPP2|Vma1	ATPase H+ transporting V1 subunit A	protein-coding			CARD8
495	chr1	92785360	92785474	+	0	NA	promoter-TSS (NM_001350198)	promoter-TSS (NM_001350198)	-311	NM_001350198	7813	Hs.594434	NM_005665	ENSG00000067208	EVI5	EVI-5|NB4S	ecotropic viral integration site 5	protein-coding			CARM1
41279	chr8	140635759	140635951	+	0	NA	promoter-TSS (NM_012154)	promoter-TSS (NM_012154)	-309	NM_012154	27161	Hs.660189	NM_012154	ENSG00000123908	AGO2	CASC7|EIF2C2|LINC00980|PPD|Q10	argonaute 2, RISC catalytic component	protein-coding			CARMN
34197	chr5	114361945	114362076	+	0	NA	promoter-TSS (NM_021614)	promoter-TSS (NM_021614)	-309	NM_001278204	3781	Hs.98280	NM_021614	ENSG00000080709	KCNN2	KCa2.2|SK2|SKCA2|SKCa 2|hSK2	potassium calcium-activated channel subfamily N member 2	protein-coding			CASC11
25203	chr2	231708042	231708393	+	0	NA	promoter-TSS (NM_001099285)	promoter-TSS (NM_001099285)	-308	NM_002823	5757	Hs.459927	NM_002823	ENSG00000187514	PTMA	TMSA	prothymosin alpha	protein-coding			CASC3
30888	chr3	177197571	177197697	+	0	NA	promoter-TSS (NM_024665)	promoter-TSS (NM_024665)	-308	NM_001321194	79718	Hs.714201	NM_024665	ENSG00000177565	TBL1XR1	C21|DC42|IRA1|MRD41|TBLR1	transducin beta like 1 X-linked receptor 1	protein-coding			CASC4
28385	chr22_KI270733v1_random	120893	136244	+	0	NA	promoter-TSS (NR_145821).5	promoter-TSS (NR_145821).5	-308	NR_145821	106632260		NR_145821	ENSG00000278189	RNA5-8SN1	RNA5-8S4	RNA, 5.8S ribosomal N1	rRNA			CASP1
6669	chr11	9759664	9760016	+	0	NA	promoter-TSS (NR_033972)	promoter-TSS (NR_033972)	-307	NR_033972	440028	Hs.677541	NR_033972	ENSG00000245522	LOC440028	-	uncharacterized LOC440028	ncRNA			CASP2
8241	chr11	64285747	64285860	+	0	NA	promoter-TSS (NM_020155)	promoter-TSS (NM_020155)	-307	NM_020155	56834	Hs.523763	NM_020155	ENSG00000173264	GPR137	C11orf4|GPR137A|TM7SF1L1	G protein-coupled receptor 137	protein-coding			CASP8
10832	chr12	95942883	95943090	+	0	NA	promoter-TSS (NM_152435)	promoter-TSS (NM_152435)	-307	NM_152435	144193	Hs.424907	NM_152435	ENSG00000139344	AMDHD1	HMFT1272	amidohydrolase domain containing 1	protein-coding			CAST
6464	chr10	96587279	96587438	+	0	NA	promoter-TSS (NM_020123)	promoter-TSS (NM_020123)	-306	NM_020123	56889	Hs.500674	NM_020123	ENSG00000077147	TM9SF3	EP70-P-iso|SMBP	transmembrane 9 superfamily member 3	protein-coding			CAT
43713	chrX	40735782	40735934	+	0	NA	promoter-TSS (NM_004229)	promoter-TSS (NM_004229)	-306	NM_004229	9282	Hs.407604	NM_004229	ENSG00000180182	MED14	CRSP150|CRSP2|CSRP|CXorf4|DRIP150|EXLM1|RGR1|TRAP170	mediator complex subunit 14	protein-coding			CATSPERE
94	chr1	11060269	11060409	+	0	NA	promoter-TSS (NM_003132)	promoter-TSS (NM_003132)	-305	NM_003132	6723	Hs.76244	NM_003132	ENSG00000116649	SRM	PAPT|SPDSY|SPS1|SRML1	spermidine synthase	protein-coding			CBFB
8264	chr11	65961264	65961504	+	0	NA	promoter-TSS (NM_005146)	promoter-TSS (NM_005146)	-305	NM_005146	9092	Hs.502883	NM_005146	ENSG00000175467	SART1	Ara1|HAF|HOMS1|SART1259|SNRNP110|Snu66	SART1, U4/U6.U5 tri-snRNP-associated protein 1	protein-coding			CBLL1
27951	chr21	8255695	8257255	+	0	NA	promoter-TSS (NR_003285).4	promoter-TSS (NR_003285).4	-305	NR_146153	109910381		NR_146153	ENSG00000275215	RNA5-8SN3	-	RNA, 5.8S ribosomal N3	rRNA			CBR1
22001	chr18	47931244	47931659	+	0	NA	promoter-TSS (NM_005901)	promoter-TSS (NM_005901)	-305	NM_001135937	4087	Hs.12253	NM_005901	ENSG00000175387	SMAD2	JV18|JV18-1|MADH2|MADR2|hMAD-2|hSMAD2	SMAD family member 2	protein-coding			CBWD1
10939	chr12	122078353	122078495	+	0	NA	promoter-TSS (NM_014938)	promoter-TSS (NM_014938)	-304	NM_014938	22877	Hs.437153	NM_014938	ENSG00000175727	MLXIP	MIR|MONDOA|bHLHe36	MLX interacting protein	protein-coding			CBWD2
19421	chr17	58007577	58007722	+	0	NA	promoter-TSS (NM_006924)	promoter-TSS (NM_006924)	-303	NM_001078166	6426	Hs.68714	NM_006924	ENSG00000136450	SRSF1	ASF|SF2|SF2p33|SFRS1|SRp30a	serine and arginine rich splicing factor 1	protein-coding			CBWD3
28199	chr22	20981868	20982065	+	0	NA	promoter-TSS (NM_006767)	promoter-TSS (NM_006767)	-303	NM_006767	8216	Hs.78788	NM_006767	ENSG00000099949	LZTR1	BTBD29|LZTR-1|NS10|SWNTS2	leucine zipper like transcription regulator 1	protein-coding			CBWD5
28902	chr3	72446870	72446983	+	0	NA	promoter-TSS (NM_012234)	promoter-TSS (NM_012234)	-303	NM_012234	23429	Hs.7910	NM_012234	ENSG00000163602	RYBP	AAP1|APAP-1|DEDAF|YEAF1	RING1 and YY1 binding protein	protein-coding			CBWD6
38813	chr8	12194341	12194529	+	0	NA	promoter-TSS (NR_003494)	promoter-TSS (NR_003494)	-302	NR_148877	653333	Hs.458413	NM_001137610	ENSG00000145002	FAM86B2	-	family with sequence similarity 86 member B2	protein-coding			CBX1
31117	chr4	25233642	25233816	+	0	NA	promoter-TSS (NM_018323)	promoter-TSS (NM_018323)	-302	NM_018323	55300	Hs.191701	NM_018323	ENSG00000038210	PI4K2B	PI4KIIB|PIK42B	phosphatidylinositol 4-kinase type 2 beta	protein-coding			CBX7
4409	chr1	150321050	150321285	+	0	NA	promoter-TSS (NR_146766)	promoter-TSS (NR_146766)	-301	NR_146769	9129	Hs.11776	NM_004698	ENSG00000117360	PRPF3	HPRP3|HPRP3P|PRP3|Prp3p|RP18|SNRNP90	pre-mRNA processing factor 3	protein-coding			CBX8
4257	chr1	144411961	144412589	+	0	NA	promoter-TSS (NR_104076)	promoter-TSS (NR_104076)	-301	NR_104076	101954267		NR_104076	ENSG00000207205	RNVU1-15	RNU1-121|RNU1-66|RNVU1-16|vU1.15|vU1.16	RNA, variant U1 small nuclear 15	snRNA			CC2D1B
649	chr1	121117309	121117793	+	0	NA	promoter-TSS (NR_027337)	promoter-TSS (NR_027337)	-300	NR_027337	337875	Hs.742189	NR_027337		HIST2H2BA	-	histone cluster 2 H2B family member a (pseudogene)	pseudo			CC2D2B
30724	chr3	128651110	128651241	+	0	NA	promoter-TSS (NM_002950)	promoter-TSS (NM_002950)	-299	NM_002950	6184	Hs.518244	NM_002950	ENSG00000163902	RPN1	OST1|RBPH1	ribophorin I	protein-coding			CCAR1
33862	chr5	43121046	43121279	+	0	NA	promoter-TSS (NM_003432)	promoter-TSS (NM_003432)	-299	NM_001297548	7690	Hs.535804	NM_003432	ENSG00000172262	ZNF131	ZBTB35|pHZ-10	zinc finger protein 131	protein-coding			CCAR2
38862	chr8	26045366	26045479	+	0	NA	promoter-TSS (NM_022659)	promoter-TSS (NM_022659)	-298	NM_022659	64641	Hs.491292	NM_022659	ENSG00000221818	EBF2	COE2|EBF-2|O/E-3|OE-3	early B cell factor 2	protein-coding			CCDC102B
8208	chr11	61581114	61581227	+	0	NA	promoter-TSS (NM_001300773)	promoter-TSS (NM_001300773)	-298	NM_001252065	9066	Hs.131188	NM_004200	ENSG00000011347	SYT7	IPCA-7|IPCA7|PCANAP7|SYT-VII|SYTVII	synaptotagmin 7	protein-coding			CCDC115
15539	chr15	44728586	44728794	+	0	NA	promoter-TSS (NR_125376)	promoter-TSS (NR_125376)	-298	NR_125376	100419583	Hs.489254	NR_125376		LOC100419583	-	ring finger protein 4 pseudogene	pseudo			CCDC122
4455	chr1	156767103	156767265	+	0	NA	promoter-TSS (NM_005973)	promoter-TSS (NM_005973)	-298	NM_005973	5546	Hs.516948	NM_005973	ENSG00000143294	PRCC	RCCP1|TPRC	papillary renal cell carcinoma (translocation-associated)	protein-coding			CCDC124
4782	chr1	224330350	224330623	+	0	NA	promoter-TSS (NM_001243146)	promoter-TSS (NM_001243146)	-297	NM_002533	4931	Hs.497867	NM_002533	ENSG00000143748	NVL	NVL2	nuclear VCP-like	protein-coding			CCDC126
43414	chr9	134164660	134165059	+	0	NA	promoter-TSS (NR_023344)	promoter-TSS (NR_023344)	-295	NR_023344	100151684	Hs.545589	NR_023344	ENSG00000221676	RNU6ATAC	RNU6ATAC1|U6ATAC	RNA, U6atac small nuclear (U12-dependent splicing)	snRNA			CCDC130
4318	chr1	146376442	146376583	+	0	NA	promoter-TSS (NR_004400).6	promoter-TSS (NR_004400).6	-295	NR_004430	26871		NR_004430	ENSG00000206652	RNU1-1	HSD1|HU1-1|RNU1|RNU1A|RNU1A3|RNU1G4|Rnu1a1|U1|U1A1	RNA, U1 small nuclear 1	snRNA			CCDC134
22281	chr19	12365875	12366038	+	0	NA	promoter-TSS (NM_030824)	promoter-TSS (NM_030824)	-295	NM_030824	79973	Hs.253193	NM_030824	ENSG00000198342	ZNF442	-	zinc finger protein 442	protein-coding			CCDC14
8234	chr11	63974257	63974370	+	0	NA	promoter-TSS (NM_004074)	promoter-TSS (NM_004074)	-294	NM_004074	1351	Hs.743989	NM_004074	ENSG00000176340	COX8A	COX|COX8|COX8-2|COX8L|VIII|VIII-L	cytochrome c oxidase subunit 8A	protein-coding			CCDC144B
31102	chr4	18021850	18022488	+	0	NA	promoter-TSS (NM_001166139)	promoter-TSS (NM_001166139)	-294	NR_136669	254251	Hs.446201	NM_153686	ENSG00000178177	LCORL	MLR1	ligand dependent nuclear receptor corepressor like	protein-coding			CCDC15
30655	chr3	115147355	115147791	+	0	NA	promoter-TSS (NM_001348801)	promoter-TSS (NM_001348801)	-293	NM_001348801	26137	Hs.202577	NM_015642	ENSG00000181722	ZBTB20	DPZF|HOF|ODA-8S|PRIMS|ZNF288	zinc finger and BTB domain containing 20	protein-coding			CCDC152
41002	chr8	66613346	66613736	+	0	NA	promoter-TSS (NM_001294282)	promoter-TSS (NM_001294282)	-292	NM_001294282	4603	Hs.445898	NM_001080416	ENSG00000185697	MYBL1	A-MYB|AMYB	MYB proto-oncogene like 1	protein-coding			CCDC174
34479	chr5	177497829	177497965	+	0	NA	promoter-TSS (NM_203352)	promoter-TSS (NM_203352)	-292	NM_203352	9260	Hs.533040	NM_005451	ENSG00000196923	PDLIM7	LMP1|LMP3	PDZ and LIM domain 7	protein-coding			CCDC18-AS1
41418	chr9	34638024	34638213	+	0	NA	promoter-TSS (NM_001282207)	promoter-TSS (NM_001282207)	-292	NM_001282208	10280	Hs.522087	NM_005866	ENSG00000147955	SIGMAR1	ALS16|DSMA2|OPRS1|SIG-1R|SR-BP|SR-BP1|SRBP|hSigmaR1|sigma1R	sigma non-opioid intracellular receptor 1	protein-coding			CCDC191
34088	chr5	75717005	75717278	+	0	NA	promoter-TSS (NR_149046)	promoter-TSS (NR_149046)	-291	NR_149046	441087		NM_001013716		LOC441087	-	uncharacterized LOC441087	ncRNA			CCDC22
23237	chr2	86440476	86441239	+	0	NA	promoter-TSS (NM_018433)	promoter-TSS (NM_018433)	-291	NM_018433	55818	Hs.557425	NM_018433	ENSG00000115548	KDM3A	JHDM2A|JHMD2A|JMJD1|JMJD1A|TSGA	lysine demethylase 3A	protein-coding			CCDC24
40948	chr8	47738356	47738552	+	0	NA	promoter-TSS (NM_005195)	promoter-TSS (NM_005195)	-290	NM_005195	1052	Hs.440829	NM_005195	ENSG00000221869	CEBPD	C/EBP-delta|CELF|CRP3|NF-IL6-beta	CCAAT enhancer binding protein delta	protein-coding			CCDC25
43027	chr9	64369034	64369174	+	0	NA	promoter-TSS (NR_146419)	promoter-TSS (NR_146419)	-290	NR_146419	110006327		NR_146419		ANKRD20A4-ANKRD20A20P	-	ANKRD20A4-ANKRD20A20P readthrough	ncRNA			CCDC57
23110	chr2	48314143	48314593	+	0	NA	promoter-TSS (NM_002158)	promoter-TSS (NM_002158)	-288	NM_002158	3344	Hs.468478	NM_002158	ENSG00000170802	FOXN2	HTLF	forkhead box N2	protein-coding			CCDC59
25278	chr20	297182	297370	+	0	NA	promoter-TSS (NM_033089)	promoter-TSS (NM_033089)	-287	NM_033089	85364	Hs.28608	NM_033089	ENSG00000247315	ZCCHC3	C20orf99	zinc finger CCHC-type containing 3	protein-coding			CCDC66
27845	chr20	62122084	62122264	+	0	NA	promoter-TSS (NM_144703)	promoter-TSS (NM_144703)	-287	NM_144703	149986	Hs.105379	NM_144703	ENSG00000149657	LSM14B	C20orf40|FAM61B|FT005|LSM13|RAP55B|bA11M20.3	LSM family member 14B	protein-coding			CCDC7
36685	chr6	144095778	144096029	+	0	NA	promoter-TSS (NM_031287)	promoter-TSS (NM_031287)	-286	NM_031287	83443	Hs.110695	NM_031287	ENSG00000169976	SF3B5	SF3b10|Ysf3	splicing factor 3b subunit 5	protein-coding			CCDC71
41146	chr8	104589219	104589400	+	0	NA	promoter-TSS (NM_001135703)	promoter-TSS (NM_001135703)	-285	NM_001135703	29967	Hs.600630	NM_013437	ENSG00000147650	LRP12	ST7	LDL receptor related protein 12	protein-coding			CCDC71L
22174	chr19	5680412	5680549	+	0	NA	promoter-TSS (NM_198707)	promoter-TSS (NM_198707)	-285	NM_198706	374875	Hs.631840	NM_198533	ENSG00000167733	HSD11B1L	11-DH3|11-beta-HSD3|HSD3|SCDR10|SCDR10B|SDR26C2	hydroxysteroid 11-beta dehydrogenase 1 like	protein-coding			CCDC8
43265	chr9	112750367	112750773	+	0	NA	promoter-TSS (NM_001012994)	promoter-TSS (NM_001012994)	-284	NM_001012994	401548	Hs.522350	NM_001012994	ENSG00000148158	SNX30	ATG24A	sorting nexin family member 30	protein-coding			CCDC85B
22939	chr2	11344693	11345043	+	0	NA	promoter-TSS (NM_004850)	promoter-TSS (NM_004850)	-283	NM_004850	9475	Hs.681743	NM_004850	ENSG00000134318	ROCK2	ROCK-II	Rho associated coiled-coil containing protein kinase 2	protein-coding			CCDC85C
17969	chr16	68264176	68264293	+	0	NA	promoter-TSS (NM_003983)	promoter-TSS (NM_003983)	-282	NM_003983	9057	Hs.679580	NM_003983	ENSG00000103064	SLC7A6	LAT-2|LAT3|y+LAT-2	solute carrier family 7 member 6	protein-coding			CCDC87
43232	chr9	107489900	107490102	+	0	NA	promoter-TSS (NM_001314052)	promoter-TSS (NM_001314052)	-281	NM_001314052	9314	Hs.376206	NM_004235	ENSG00000136826	KLF4	EZF|GKLF	Kruppel like factor 4	protein-coding			CCDC88A
41	chr1	1692652	1693519	+	0	NA	promoter-TSS (NM_001290264)	promoter-TSS (NM_001290264)	-281	NM_001290264	728661	Hs.655255	NM_001110781	ENSG00000189339	SLC35E2B	SLC35E2	solute carrier family 35 member E2B	protein-coding			CCDC9
25301	chr20	4015706	4016037	+	0	NA	promoter-TSS (NM_007219)	promoter-TSS (NM_007219)	-280	NM_001321749	11237	Hs.547576	NM_007219	ENSG00000101236	RNF24	G1L	ring finger protein 24	protein-coding			CCDC90B
34349	chr5	146203254	146203387	+	0	NA	promoter-TSS (NM_018989)	promoter-TSS (NM_018989)	-280	NM_018989	54439	Hs.61441	NM_018989	ENSG00000091009	RBM27	ARRS1|Psc1|ZC3H18|ZC3H20	RNA binding motif protein 27	protein-coding			CCDC91
8488	chr11	128522622	128522739	+	0	NA	promoter-TSS (NM_001162422)	promoter-TSS (NM_001162422)	-279	NM_001330451	2113	Hs.369438	NM_005238	ENSG00000134954	ETS1	ETS-1|EWSR2|c-ets-1|p54	ETS proto-oncogene 1, transcription factor	protein-coding			CCDC96
13666	chr13	60396000	60396358	+	0	NA	promoter-TSS (NM_030794)	promoter-TSS (NM_030794)	-278	NM_001146071	81550	Hs.525061	NM_030794	ENSG00000083544	TDRD3	-	tudor domain containing 3	protein-coding			CCDC97
6527	chr10	112949916	112950029	+	0	NA	promoter-TSS (NM_001146274)	promoter-TSS (NM_001146274)	-278	NM_001198528	6934	Hs.593995	NM_030756	ENSG00000148737	TCF7L2	TCF-4|TCF4	transcription factor 7 like 2	protein-coding			CCNC
30611	chr3	100401510	100401841	+	0	NA	promoter-TSS (NM_014820)	promoter-TSS (NM_014820)	-277	NM_014820	9868	Hs.227253	NM_014820	ENSG00000154174	TOMM70	TOMM70A|Tom70	translocase of outer mitochondrial membrane 70	protein-coding			CCNG1
25056	chr2	197804254	197804597	+	0	NA	promoter-TSS (NM_006226)	promoter-TSS (NM_006226)	-277	NM_006226	5334	Hs.153322	NM_006226	ENSG00000115896	PLCL1	PLCE|PLCL|PLDL1|PPP1R127|PRIP	phospholipase C like 1 (inactive)	protein-coding			CCNH
36957	chr7	44986888	44987058	+	0	NA	promoter-TSS (NR_003697)	promoter-TSS (NR_003697)	-277	NR_152596	285958	Hs.25892	NR_003697	ENSG00000232956	SNHG15	C7orf40|Linc-Myo1g|MYO1GUT	small nucleolar RNA host gene 15	ncRNA			CCNI
38655	chr7	129224554	129224923	+	0	NA	promoter-TSS (NM_015328)	promoter-TSS (NM_015328)	-276	NM_015328	23382	Hs.600789	NM_015328	ENSG00000158467	AHCYL2	ADOHCYASE3|IRBIT2	adenosylhomocysteinase like 2	protein-coding			CCNJ
8618	chr12	19439113	19439685	+	0	NA	promoter-TSS (NM_153207)	promoter-TSS (NM_153207)	-275	NM_001114176	121536	Hs.126497	NM_153207	ENSG00000139154	AEBP2	-	AE binding protein 2	protein-coding			CCNL1
28098	chr21	37366530	37366789	+	0	NA	promoter-TSS (NM_101395)	promoter-TSS (NM_101395)	-275	NM_001347723	1859	Hs.368240	NM_001396	ENSG00000157540	DYRK1A	DYRK|DYRK1|HP86|MNB|MNBH|MRD7	dual specificity tyrosine phosphorylation regulated kinase 1A	protein-coding			CCNT1
34601	chr6	10412592	10412705	+	0	NA	promoter-TSS (NM_001032280)	promoter-TSS (NM_001032280)	-274	NM_001032280	7020	Hs.519880	NM_003220	ENSG00000137203	TFAP2A	AP-2|AP-2alpha|AP2TF|BOFS|TFAP2	transcription factor AP-2 alpha	protein-coding			CCNT2-AS1
13639	chr13	49495936	49496211	+	0	NA	promoter-TSS (NR_135323)	promoter-TSS (NR_135323)	-274	NR_135323	51131	Hs.369039	NM_001040443	ENSG00000136147	PHF11	APY|BCAP|IGEL|IGER|IGHER|NY-REN-34|NYREN34	PHD finger protein 11	protein-coding			CCNY
15907	chr16	920663	920855	+	0	NA	promoter-TSS (NR_110946)	promoter-TSS (NR_110946)	-274	NR_110946	101929387	Hs.737087	NR_110945	ENSG00000260439	LMF1-AS1	LA16c-366D3.1	LMF1 antisense RNA 1	ncRNA			CCNYL1
4466	chr1	161046161	161046341	+	0	NA	promoter-TSS (NM_207005)	promoter-TSS (NM_207005)	-272	NM_207005	7391	Hs.414880	NM_007122	ENSG00000158773	USF1	FCHL|FCHL1|HYPLIP1|MLTF|MLTFI|UEF|bHLHb11	upstream transcription factor 1	protein-coding			CCPG1
6322	chr10	68527722	68527868	+	0	NA	promoter-TSS (NM_001324314)	promoter-TSS (NM_001324314)	-272	NM_001324312	8034	Hs.180408	NM_152707	ENSG00000122912	SLC25A16	D10S105E|GDA|GDC|HGT.1|ML7|hML7	solute carrier family 25 member 16	protein-coding			CCT2
28794	chr3	48301897	48302016	+	0	NA	promoter-TSS (NM_001308434)	promoter-TSS (NM_001308434)	-271	NM_001308434	10201	Hs.465558	NM_005793	ENSG00000172113	NME6	IPIA-ALPHA|NDK 6|NM23-H6	NME/NM23 nucleoside diphosphate kinase 6	protein-coding			CCT6B
15597	chr15	58498948	58499065	+	0	NA	promoter-TSS (NR_120338)	promoter-TSS (NR_120338)	-271	NR_120338	101928694	Hs.655781	NR_120338	ENSG00000259293	LIPC-AS1	-	LIPC antisense RNA 1	ncRNA			CCT7
30869	chr3	170908665	170909149	+	0	NA	promoter-TSS (NM_020390)	promoter-TSS (NM_020390)	-270	NM_020390	56648	Hs.164144	NM_020390	ENSG00000163577	EIF5A2	EIF-5A2|eIF5AII	eukaryotic translation initiation factor 5A2	protein-coding			CCT8
22240	chr19	10836477	10836677	+	0	NA	promoter-TSS (NR_104015)	promoter-TSS (NR_104015)	-270	NM_006858	11018	Hs.211463	NM_006858	ENSG00000099203	TMED1	IL1RL1LG|Il1rl1l|Tp24|p24g1	transmembrane p24 trafficking protein 1	protein-coding			CCZ1
8653	chr12	27779922	27780047	+	0	NA	promoter-TSS (NM_020782)	promoter-TSS (NM_020782)	-270	NM_020782	57542	Hs.505104	NM_020782	ENSG00000087448	KLHL42	Ctb9|KLHDC5	kelch like family member 42	protein-coding			CCZ1B
22333	chr19	17932681	17932812	+	0	NA	promoter-TSS (NM_001136203)	promoter-TSS (NM_001136203)	-269	NM_001136203	115098	Hs.100043	NM_138442	ENSG00000007080	CCDC124	-	coiled-coil domain containing 124	protein-coding			CCZ1P-OR7E38P
4323	chr1	146938194	146938360	+	0	NA	promoter-TSS (NM_001278141)	promoter-TSS (NM_001278141)	-268	NM_001278141	149013	Hs.666981	NM_001278141	ENSG00000268043	NBPF12	COAS1|KIAA1245	NBPF member 12	protein-coding			CD109
30952	chr3	190513602	190513964	+	0	NA	promoter-TSS (NM_001167931)	promoter-TSS (NM_001167931)	-268	NM_001167931	3556	Hs.478673	NM_002182	ENSG00000196083	IL1RAP	C3orf13|IL-1RAcP|IL1R3	interleukin 1 receptor accessory protein	protein-coding			CD2BP2
22444	chr19	35717614	35717888	+	0	NA	promoter-TSS (NM_014727)	promoter-TSS (NM_014727)	-268	NM_014727	9757	Hs.92236	NM_014727	ENSG00000272333	KMT2B	CXXC10|DYT28|HRX2|MLL1B|MLL2|MLL4|TRX2|WBP-7|WBP7	lysine methyltransferase 2B	protein-coding			CD320
571	chr1	110963773	110964650	+	0	NA	promoter-TSS (NM_018372)	promoter-TSS (NM_018372)	-267	NM_018372	55791	Hs.25245	NM_018372	ENSG00000121931	LRIF1	C1orf103|RIF1	ligand dependent nuclear receptor interacting factor 1	protein-coding			CD3EAP
13737	chr13	102773965	102774211	+	0	NA	promoter-TSS (NM_001286775)	promoter-TSS (NM_001286775)	-267	NM_138779	93081	Hs.398111	NM_138779	ENSG00000151287	TEX30	C13orf27	testis expressed 30	protein-coding			CD46
34419	chr5	160467902	160468067	+	0	NA	promoter-TSS (NR_132748)	promoter-TSS (NR_132748)	-267	NR_132748	107075116	Hs.735831	NR_132748	ENSG00000253522	MIR3142HG	-	MIR3142 host gene	ncRNA			CD47
34296	chr5	138465127	138465325	+	0	NA	promoter-TSS (NM_001964)	promoter-TSS (NM_001964)	-266	NM_001964	1958	Hs.326035	NM_001964	ENSG00000120738	EGR1	AT225|G0S30|KROX-24|NGFI-A|TIS8|ZIF-268|ZNF225	early growth response 1	protein-coding			CD55
27675	chr20	28602711	28603149	+	0	NA	promoter-TSS (NR_132315)	promoter-TSS (NR_132315)	-265	NR_132315	100289097	Hs.529357	NR_132315	ENSG00000282826	FRG1CP	-	FSHD region gene 1 family member C, pseudogene	pseudo			CD58
28191	chr22	20079829	20080108	+	0	NA	promoter-TSS (NM_001190326)	promoter-TSS (NM_001190326)	-264	NM_001190326	54487	Hs.643452	NM_022720	ENSG00000128191	DGCR8	C22orf12|DGCRK6|Gy1|pasha	DGCR8, microprocessor complex subunit	protein-coding			CDC16
513	chr1	94418028	94418199	+	0	NA	promoter-TSS (NM_002858)	promoter-TSS (NM_002858)	-264	NM_001122674	5825	Hs.700576	NM_002858	ENSG00000117528	ABCD3	ABC43|CBAS5|PMP70|PXMP1|ZWS2	ATP binding cassette subfamily D member 3	protein-coding			CDC20
34568	chr6	4488419	4488652	+	0	NA	promoter-TSS (NR_149117)	promoter-TSS (NR_149117)	-263	NR_149117	105374895	Hs.436882	NR_149117		LINC02533	-	long intergenic non-protein coding RNA 2533	ncRNA			CDC25B
41290	chr8	142699793	142699906	+	0	NA	promoter-TSS (NM_017527)	promoter-TSS (NM_017527)	-262	NM_001160354	54742	Hs.69517	NM_017527	ENSG00000160886	LY6K	CT97|HSJ001348|URLC10|ly-6K	lymphocyte antigen 6 family member K	protein-coding			CDC37
19570	chr17	82519346	82519566	+	0	NA	promoter-TSS (NM_004514)	promoter-TSS (NM_004514)	-262	NM_004514	3607	Hs.591140	NM_004514	ENSG00000141568	FOXK2	ILF|ILF-1|ILF1	forkhead box K2	protein-coding			CDC37L1
14122	chr14	105021266	105021435	+	0	NA	promoter-TSS (NM_145701)	promoter-TSS (NM_145701)	-262	NM_145701	55038	Hs.34045	NM_017955	ENSG00000170779	CDCA4	HEPP|SEI-3/HEPP	cell division cycle associated 4	protein-coding			CDC73
17932	chr16	58129331	58130042	+	0	NA	promoter-TSS (NR_136632)	promoter-TSS (NR_136632)	-261	NR_136632	29105	Hs.532755	NM_013242	ENSG00000070761	CFAP20	BUG22|C16orf80|EVORF|GTL3|fSAP23	cilia and flagella associated protein 20	protein-coding			CDCA2
16111	chr16	31472861	31473029	+	0	NA	promoter-TSS (NM_015927)	promoter-TSS (NM_015927)	-260	NM_015927	7041	Hs.513530	NM_015927	ENSG00000140682	TGFB1I1	ARA55|HIC-5|HIC5|TSC-5	transforming growth factor beta 1 induced transcript 1	protein-coding			CDCA4
8379	chr11	102112123	102112240	+	0	NA	promoter-TSS (NM_001195045)	promoter-TSS (NM_001195045)	-259	NM_001195045	10413	Hs.503692	NM_006106	ENSG00000137693	YAP1	COB1|YAP|YAP2|YAP65|YKI	Yes associated protein 1	protein-coding			CDCA5
28118	chr21	41954069	41954227	+	0	NA	promoter-TSS (NM_015500)	promoter-TSS (NM_015500)	-258	NM_015500	25966	Hs.473894	NM_015500	ENSG00000157617	C2CD2	C21orf25|C21orf258|TMEM24L	C2 calcium dependent domain containing 2	protein-coding			CDH11
236	chr1	32650818	32650963	+	0	NA	promoter-TSS (NM_005610)	promoter-TSS (NM_005610)	-258	NM_001135255	5928	Hs.16003	NM_005610	ENSG00000162521	RBBP4	NURF55|RBAP48|lin-53	RB binding protein 4, chromatin remodeling factor	protein-coding			CDIP1
31136	chr4	38663786	38664040	+	0	NA	promoter-TSS (NM_016531)	promoter-TSS (NM_016531)	-256	NM_016531	51274	Hs.298658	NM_016531	ENSG00000109787	KLF3	BKLF	Kruppel like factor 3	protein-coding			CDIPTOSP
209	chr1	29122674	29122841	+	0	NA	promoter-TSS (NM_001171868)	promoter-TSS (NM_001171868)	-256	NM_001171868	399474	Hs.712722	NM_001003682	ENSG00000253304	TMEM200B	TTMB	transmembrane protein 200B	protein-coding			CDK11A
36843	chr7	12686396	12686747	+	0	NA	promoter-TSS (NM_005738)	promoter-TSS (NM_005738)	-256	NM_001037164	10124	Hs.245540	NM_005738	ENSG00000122644	ARL4A	ARL4	ADP ribosylation factor like GTPase 4A	protein-coding			CDK11B
25125	chr2	216372223	216372344	+	0	NA	promoter-TSS (NM_020814)	promoter-TSS (NM_020814)	-256	NM_020814	57574	Hs.170388	NM_020814	ENSG00000144583	2021-03-04	MARCH-IV|RNF174	membrane associated ring-CH-type finger 4	protein-coding			CDK12
16054	chr16	28863418	28863585	+	0	NA	promoter-TSS (NM_001145795)	promoter-TSS (NM_001145795)	-256	NM_001308294	25970	Hs.15744	NM_015503	ENSG00000178188	SH2B1	PSM|SH2B	SH2B adaptor protein 1	protein-coding			CDK13
4463	chr1	159960789	159961149	+	0	NA	promoter-TSS (NR_038849)	promoter-TSS (NR_038849)	-255	NR_038849	100505633	Hs.445045	NR_038849	ENSG00000224259	LINC01133	-	long intergenic non-protein coding RNA 1133	ncRNA			CDK20
4797	chr1	226939907	226940058	+	0	NA	promoter-TSS (NM_020247)	promoter-TSS (NM_020247)	-255	NM_020247	56997	Hs.118241	NM_020247	ENSG00000163050	COQ8A	ADCK3|ARCA2|CABC1|COQ10D4|COQ8|SCAR9	coenzyme Q8A	protein-coding			CDK5RAP1
30919	chr3	184248714	184249739	+	0	NA	promoter-TSS (NM_005787)	promoter-TSS (NM_005787)	-255	NM_005787	10195	Hs.478481	NM_005787	ENSG00000214160	ALG3	CDG1D|CDGS4|CDGS6|D16Ertd36e|NOT56L|Not56|not	ALG3, alpha-1,3- mannosyltransferase	protein-coding			CDK5RAP2
34138	chr5	93581442	93581706	+	0	NA	promoter-TSS (NR_109824)	promoter-TSS (NR_109824)	-254	NR_109822	441094	Hs.457407	NR_015369	ENSG00000237187	NR2F1-AS1	-	NR2F1 antisense RNA 1	ncRNA			CDK6
34668	chr6	26538034	26538147	+	0	NA	promoter-TSS (NM_006353)	promoter-TSS (NM_006353)	-254	NM_006353	10473	Hs.236774	NM_006353	ENSG00000182952	HMGN4	HMG17L3|NHC	high mobility group nucleosomal binding domain 4	protein-coding			CDK7
15759	chr15	82513856	82514650	+	0	NA	promoter-TSS (NR_102747)	promoter-TSS (NR_102747)	-254	NR_026811	80154	Hs.454640	NM_025084		GOLGA2P10	-	golgin A2 pseudogene 10	pseudo			CDKL3
33447	chr4	82374015	82374483	+	0	NA	promoter-TSS (NM_002138)	promoter-TSS (NM_002138)	-253	NM_031370	3184	Hs.480073	NM_002138	ENSG00000138668	HNRNPD	AUF1|AUF1A|HNRPD|P37|hnRNPD0	heterogeneous nuclear ribonucleoprotein D	protein-coding			CDKN1B
4337	chr1	148460072	148460275	+	0	NA	promoter-TSS (NR_104014)	promoter-TSS (NR_104014)	-253	NR_104014	388685	Hs.713362	NM_207400	ENSG00000274020	LINC01138	LINC00875	long intergenic non-protein coding RNA 1138	ncRNA			CDKN2AIP
19517	chr17	76240492	76240634	+	0	NA	promoter-TSS (NM_001330501)	promoter-TSS (NM_001330501)	-252	NM_001330501	114804	Hs.500643	NM_052916	ENSG00000141576	RNF157	-	ring finger protein 157	protein-coding			CDKN2C
18002	chr16	71895109	71895373	+	0	NA	promoter-TSS (NM_001270979)	promoter-TSS (NM_001270979)	-252	NM_001270978	9798	Hs.232194	NM_014761	ENSG00000182149	IST1	OLC1	IST1, ESCRT-III associated factor	protein-coding			CDKN3
30898	chr3	179148169	179148282	+	0	NA	promoter-TSS (NR_125401)	promoter-TSS (NR_125401)	-252	NR_125401	101928739	Hs.434553	NR_125401	ENSG00000229102	LOC101928739	-	uncharacterized LOC101928739	ncRNA			CDPF1
22775	chr19	55408063	55408355	+	0	NA	promoter-TSS (NM_014501)	promoter-TSS (NM_014501)	-252	NM_014501	27338	Hs.396393	NM_014501	ENSG00000108106	UBE2S	E2-EPF|E2EPF|EPF5	ubiquitin conjugating enzyme E2 S	protein-coding			CDYL
22773	chr19	55279979	55280238	+	0	NA	promoter-TSS (NM_001297600)	promoter-TSS (NM_001297600)	-251	NM_001297600	23640	Hs.53066	NM_012267	ENSG00000133265	HSPBP1	FES1	HSPA (Hsp70) binding protein 1	protein-coding			CEBPA
27899	chr21	7430247	7430526	+	0	NA	promoter-TSS (NM_001322036).4	promoter-TSS (NM_001322036).4	-251	NM_001322036	102724951	Hs.743984	NM_001322036		LOC102724951	-	uncharacterized LOC102724951	protein-coding			CEBPB
43905	chrX	154457962	154458099	+	0	NA	promoter-TSS (NM_017514)	promoter-TSS (NM_017514)	-251	NM_017514	55558	Hs.632839	NM_017514	ENSG00000130827	PLXNA3	6.3|HSSEXGENE|PLXN3|PLXN4|XAP-6	plexin A3	protein-coding			CEBPD
30717	chr3	127823399	127823603	+	0	NA	promoter-TSS (NM_007283)	promoter-TSS (NM_007283)	-251	NM_001003794	11343	Hs.277035	NM_007283	ENSG00000074416	MGLL	HU-K5|HUK5|MAGL|MGL	monoglyceride lipase	protein-coding			CEBPZ
6469	chr10	97687426	97687590	+	0	NA	promoter-TSS (NM_021732)	promoter-TSS (NM_021732)	-250	NM_021732	60370	Hs.23918	NM_021732	ENSG00000119986	AVPI1	PP5395|VIP32|VIT32	arginine vasopressin induced 1	protein-coding			CEBPZOS
18093	chr16	89816769	89817048	+	0	NA	promoter-TSS (NM_001286167)	promoter-TSS (NM_001286167)	-250	NM_001018112	2175	Hs.744083	NM_000135	ENSG00000187741	FANCA	FA|FA-H|FA1|FAA|FACA|FAH|FANCH	Fanconi anemia complementation group A	protein-coding			CELF1
33538	chr4	118352907	118353125	+	0	NA	promoter-TSS (NM_003619)	promoter-TSS (NM_003619)	-249	NM_003619	8492	Hs.445857	NM_003619	ENSG00000164099	PRSS12	BSSP-3|BSSP3|MRT1	serine protease 12	protein-coding			CEMIP
6497	chr10	102917985	102918153	+	0	NA	promoter-TSS (NM_017649)	promoter-TSS (NM_017649)	-249	NM_199076	54805	Hs.643509	NM_017649	ENSG00000148842	CNNM2	ACDP2|HOMG6|HOMGSMR	cyclin and CBS domain divalent metal cation transport mediator 2	protein-coding			CENPB
8250	chr11	65386265	65386378	+	0	NA	promoter-TSS (NM_001300833)	promoter-TSS (NM_001300833)	-249	NM_001300832	83786	Hs.578433	NM_031904	ENSG00000126391	FRMD8	FKSG44	FERM domain containing 8	protein-coding			CENPBD1
36929	chr7	39950053	39950171	+	0	NA	promoter-TSS (NM_003718)	promoter-TSS (NM_003718)	-248	NM_003718	8621	Hs.233552	NM_003718	ENSG00000065883	CDK13	CDC2L|CDC2L5|CHDFIDD|CHED|hCDK13	cyclin dependent kinase 13	protein-coding			CENPC
33560	chr4	124712910	124713051	+	0	NA	promoter-TSS (NM_001167882)	promoter-TSS (NM_001167882)	-248	NM_001167882	57182	Hs.480694	NM_020337	ENSG00000151458	ANKRD50	-	ankyrin repeat domain 50	protein-coding			CENPH
22316	chr19	15432692	15432871	+	0	NA	promoter-TSS (NM_001330395)	promoter-TSS (NM_001330395)	-247	NM_001330395	58525	Hs.442138	NM_021241	ENSG00000011451	WIZ	ZNF803	widely interspaced zinc finger motifs	protein-coding			CENPJ
16009	chr16	21520463	21520919	+	0	NA	promoter-TSS (NR_002594)	promoter-TSS (NR_002594)	-247	NR_002594	387254	Hs.448808	NR_002594		SLC7A5P2	IMAA|MMAA	solute carrier family 7 member 5 pseudogene 2	pseudo			CENPP
15480	chr15	35545890	35546006	+	0	NA	promoter-TSS (NR_038251)	promoter-TSS (NR_038251)	-247	NR_038251	100507466	Hs.536420	NR_038251	ENSG00000248079	DPH6-DT	ATPBD4-AS1|DPH6-AS1	DPH6 divergent transcript	ncRNA			CENPS
4465	chr1	161045105	161045261	+	0	NA	promoter-TSS (NM_001276373)	promoter-TSS (NM_001276373)	-246	NM_001276373	7391	Hs.414880	NM_007122	ENSG00000158773	USF1	FCHL|FCHL1|HYPLIP1|MLTF|MLTFI|UEF|bHLHb11	upstream transcription factor 1	protein-coding			CEP120
19249	chr17	38296722	38296835	+	0	NA	promoter-TSS (NM_032351)	promoter-TSS (NM_032351)	-245	NM_032351	84311	Hs.537279	NM_032351	ENSG00000278845	MRPL45	L45mt|MRP-L45	mitochondrial ribosomal protein L45	protein-coding			CEP164
18066	chr16	87869555	87869933	+	0	NA	promoter-TSS (NM_003486)	promoter-TSS (NM_003486)	-245	NM_003486	8140	Hs.513797	NM_003486	ENSG00000103257	SLC7A5	4F2LC|CD98|D16S469E|E16|LAT1|MPE16	solute carrier family 7 member 5	protein-coding			CEP295
4492	chr1	161706612	161706843	+	0	NA	promoter-TSS (NM_001184872)	promoter-TSS (NM_001184872)	-245	NM_001184873	84824	Hs.266331	NM_032738	ENSG00000132185	FCRLA	FCRL|FCRL1|FCRLM1|FCRLX|FCRLb|FCRLc1|FCRLc2|FCRLd|FCRLe|FCRX|FREB	Fc receptor like A	protein-coding			CEP350
15827	chr15	90871212	90871376	+	0	NA	promoter-TSS (NM_001289823)	promoter-TSS (NM_001289823)	-245	NM_001289823	5045	Hs.513153	NM_002569	ENSG00000140564	FURIN	FUR|PACE|PCSK3|SPC1	furin, paired basic amino acid cleaving enzyme	protein-coding			CEP41
22601	chr19	44051466	44052067	+	0	NA	promoter-TSS (NM_013361)	promoter-TSS (NM_013361)	-245	NM_013361	7766	Hs.720813	NM_013361	ENSG00000178386	ZNF223	-	zinc finger protein 223	protein-coding			CEP70
41306	chr8	143829490	143829771	+	0	NA	promoter-TSS (NM_014281)	promoter-TSS (NM_014281)	-244	NM_078480	22827	Hs.521924	NM_014281	ENSG00000179950	PUF60	FIR|RoBPI|SIAHBP1|VRJS	poly(U) binding splicing factor 60	protein-coding			CEP83-DT
23241	chr2	86719790	86720304	+	0	NA	promoter-TSS (NM_022780)	promoter-TSS (NM_022780)	-244	NM_022780	64795	Hs.75277	NM_022780	ENSG00000153561	RMND5A	CTLH|GID2|GID2A|RMD5|p44CTLH	required for meiotic nuclear division 5 homolog A	protein-coding			CEP95
22173	chr19	5340850	5341244	+	0	NA	promoter-TSS (NM_130855)	promoter-TSS (NM_130855)	-244	NM_130855	5802	Hs.744928	NM_002850	ENSG00000105426	PTPRS	PTPSIGMA|R-PTP-S|R-PTP-sigma	protein tyrosine phosphatase, receptor type S	protein-coding			CFAP20
33406	chr4	70840072	70840234	+	0	NA	promoter-TSS (NM_002092)	promoter-TSS (NM_002092)	-243	NM_002092	2926	Hs.309763	NM_002092	ENSG00000132463	GRSF1	-	G-rich RNA sequence binding factor 1	protein-coding			CFAP298
10616	chr12	40105984	40106218	+	0	NA	promoter-TSS (NM_052885)	promoter-TSS (NM_052885)	-242	NM_052885	114134	Hs.558595	NM_052885	ENSG00000151229	SLC2A13	HMIT	solute carrier family 2 member 13	protein-coding			CFAP97
28071	chr21	34073186	34073376	+	0	NA	promoter-TSS (NM_032476)	promoter-TSS (NM_032476)	-242	NM_032476	64968	Hs.302742	NM_032476	ENSG00000243927	MRPS6	C21orf101|MRP-S6|RPMS6|S6mt	mitochondrial ribosomal protein S6	protein-coding			CFDP1
23003	chr2	28894169	28894633	+	0	NA	promoter-TSS (NM_015131)	promoter-TSS (NM_015131)	-242	NM_015131	23160	Hs.622982	NM_015131	ENSG00000163811	WDR43	NET12|UTP5	WD repeat domain 43	protein-coding			CGAS
22181	chr19	6280013	6280365	+	0	NA	promoter-TSS (NM_005934)	promoter-TSS (NM_005934)	-241	NM_005934	4298	Hs.10095	NM_005934	ENSG00000130382	MLLT1	ENL|LTG19|YEATS1	MLLT1, super elongation complex subunit	protein-coding			CGGBP1
34425	chr5	167754610	167754781	+	0	NA	promoter-TSS (NM_001080428)	promoter-TSS (NM_001080428)	-241	NM_001080428	57451	Hs.631957	NM_001080428	ENSG00000145934	TENM2	ODZ2|TEN-M2|TNM2|ten-2	teneurin transmembrane protein 2	protein-coding			CGREF1
18128	chr17	2401074	2401334	+	0	NA	promoter-TSS (NM_020310)	promoter-TSS (NM_020310)	-240	NM_020310	4335	Hs.626579	NM_020310	ENSG00000070444	MNT	MAD6|MXD6|ROX|bHLHd3	MAX network transcriptional repressor	protein-coding			CGRRF1
22641	chr19	47130483	47130684	+	0	NA	promoter-TSS (NR_027280)	promoter-TSS (NR_027280)	-240	NM_001145713	10055	Hs.515500	NM_005500	ENSG00000142230	SAE1	AOS1|HSPC140|SUA1|UBLE1A	SUMO1 activating enzyme subunit 1	protein-coding			CHAF1A
568	chr1	110407494	110407647	+	0	NA	promoter-TSS (NR_102697)	promoter-TSS (NR_102697)	-239	NR_102697	101410535	Hs.559121	NR_102697		LAMTOR5-AS1	-	LAMTOR5 antisense RNA 1	ncRNA			CHAF1B
41450	chr9	39464641	39464889	+	0	NA	promoter-TSS (NR_003528)	promoter-TSS (NR_003528)	-239	NR_003528	401509	Hs.449445	NM_001032297		ZNF658B	-	zinc finger protein 658B (pseudogene)	pseudo			CHAMP1
27705	chr20	32358001	32358210	+	0	NA	promoter-TSS (NM_001164603)	promoter-TSS (NM_001164603)	-239	NM_015338	171023	Hs.374043	NM_015338	ENSG00000171456	ASXL1	BOPS|MDS	additional sex combs like 1, transcriptional regulator	protein-coding			CHCHD2
34468	chr5	174335986	174336244	+	0	NA	promoter-TSS (NR_125806)	promoter-TSS (NR_125806)	-239	NR_125806	101928176	Hs.436014	NR_125806	ENSG00000249306	LINC01411	-	long intergenic non-protein coding RNA 1411	ncRNA			CHCHD3
4813	chr1	228611925	228613806	+	0	NA	promoter-TSS (NR_023363).2	promoter-TSS (NR_023363).2	-238	NR_023365	100169754		NR_023365	ENSG00000199337	RNA5S3	RN5S3	RNA, 5S ribosomal 3	rRNA			CHCHD4
22931	chr2	10447889	10448183	+	0	NA	promoter-TSS (NM_001287190)	promoter-TSS (NM_001287190)	-237	NM_001287189	4953	Hs.467701	NM_002539	ENSG00000115758	ODC1	ODC	ornithine decarboxylase 1	protein-coding			CHCHD5
19289	chr17	42388640	42388825	+	0	NA	promoter-TSS (NM_003150)	promoter-TSS (NM_003150)	-237	NM_003150	6774	Hs.463059	NM_003150	ENSG00000168610	STAT3	ADMIO|ADMIO1|APRF|HIES	signal transducer and activator of transcription 3	protein-coding			CHD1L
10695	chr12	56688527	56688763	+	0	NA	promoter-TSS (NM_001282605)	promoter-TSS (NM_001282605)	-237	NM_001282602	10728	Hs.50425	NM_006601	ENSG00000110958	PTGES3	P23|TEBP|cPGES	prostaglandin E synthase 3	protein-coding			CHD8
23146	chr2	63841555	63841732	+	0	NA	promoter-TSS (NM_006759)	promoter-TSS (NM_006759)	-237	NM_006759	7360	Hs.516217	NM_006759	ENSG00000169764	UGP2	UDPG|UDPGP|UDPGP2|UGP1|UGPP1|UGPP2|pHC379	UDP-glucose pyrophosphorylase 2	protein-coding			CHERP
10698	chr12	57088481	57088835	+	0	NA	promoter-TSS (NM_005967)	promoter-TSS (NM_005967)	-236	NM_001330305	4665	Hs.159223	NM_005967	ENSG00000166886	NAB2	MADER	NGFI-A binding protein 2	protein-coding			CHID1
34221	chr5	123036841	123037092	+	0	NA	promoter-TSS (NM_000943)	promoter-TSS (NM_000943)	-236	NM_000943	5480	Hs.110364	NM_000943	ENSG00000168938	PPIC	CYPC	peptidylprolyl isomerase C	protein-coding			CHMP1B
28713	chr3	33440563	33440718	+	0	NA	promoter-TSS (NM_014517)	promoter-TSS (NM_014517)	-235	NM_001128161	7342	Hs.729120	NM_014517	ENSG00000153560	UBP1	LBP-1B|LBP-1a|LBP1A|LBP1B	upstream binding protein 1	protein-coding			CHMP2A
22329	chr19	17511330	17511447	+	0	NA	promoter-TSS (NM_012088)	promoter-TSS (NM_012088)	-235	NM_012088	25796	Hs.466165	NM_012088	ENSG00000130313	PGLS	6PGL|HEL-S-304	6-phosphogluconolactonase	protein-coding			CHMP3
28255	chr22	30968445	30969509	+	0	NA	promoter-TSS (NM_014941)	promoter-TSS (NM_014941)	-234	NR_110493	55000	Hs.554829	NR_002323	ENSG00000253352	TUG1	LINC00080|NCRNA00080|TI-227H	taurine up-regulated 1 (non-protein coding)	ncRNA			CHMP4B
22426	chr19	32580714	32581195	+	0	NA	promoter-TSS (NM_004708)	promoter-TSS (NM_004708)	-234	NM_004708	9141	Hs.443831	NM_004708	ENSG00000105185	PDCD5	TFAR19	programmed cell death 5	protein-coding			CHP1
28297	chr22	37844471	37844890	+	0	NA	promoter-TSS (NM_138797)	promoter-TSS (NM_138797)	-233	NM_138797	129138	Hs.135259	NM_138797	ENSG00000100124	ANKRD54	LIAR	ankyrin repeat domain 54	protein-coding			CHRAC1
15941	chr16	3283014	3283499	+	0	NA	promoter-TSS (NM_005741)	promoter-TSS (NM_005741)	-231	NM_005741	10127	Hs.611475	NM_005741	ENSG00000006194	ZNF263	FPM315|ZKSCAN12|ZSCAN44	zinc finger protein 263	protein-coding			CHTF8
6508	chr10	103918446	103918588	+	0	NA	promoter-TSS (NM_024928)	promoter-TSS (NM_024928)	-230	NM_024928	79991	Hs.62314	NM_024928	ENSG00000107960	STN1	AAF-44|AAF44|OBFC1|RPA-32|bA541N10.2	STN1, CST complex subunit	protein-coding			CHUK
18242	chr17	19112641	19113091	+	0	NA	promoter-TSS (NR_006882)	promoter-TSS (NR_006882)	-230	NR_006882	780854		NR_006882	ENSG00000281000	SNORD3D	RNU3-4|U3-4	small nucleolar RNA, C/D box 3D	snoRNA			CIAO1
17933	chr16	58198070	58198228	+	0	NA	promoter-TSS (NM_001896)	promoter-TSS (NM_001896)	-229	NM_001896	1459	Hs.82201	NM_001896	ENSG00000070770	CSNK2A2	CK2A2|CK2alpha'|CSNK2A1	casein kinase 2 alpha 2	protein-coding			CIART
16096	chr16	30526470	30527166	+	0	NA	promoter-TSS (NM_024671)	promoter-TSS (NM_024671)	-229	NM_024671	79724	Hs.85658	NM_024671	ENSG00000169957	ZNF768	-	zinc finger protein 768	protein-coding			CINP
95	chr1	11262487	11263072	+	0	NA	promoter-TSS (NM_004958)	promoter-TSS (NM_004958)	-228	NM_004958	2475	Hs.338207	NM_004958	ENSG00000198793	MTOR	FRAP|FRAP1|FRAP2|RAFT1|RAPT1|SKS	mechanistic target of rapamycin kinase	protein-coding			CIP2A
34339	chr5	143404621	143404796	+	0	NA	promoter-TSS (NM_001018076)	promoter-TSS (NM_001018076)	-228	NM_001018076	2908	Hs.122926	NM_000176	ENSG00000113580	NR3C1	GCCR|GCR|GCRST|GR|GRL	nuclear receptor subfamily 3 group C member 1	protein-coding			CIPC
4987	chr10	12043222	12043575	+	0	NA	promoter-TSS (NM_080599)	promoter-TSS (NM_080599)	-228	NM_080599	26019	Hs.370689	NM_015542	ENSG00000151461	UPF2	HUPF2|RENT2|smg-3	UPF2, regulator of nonsense mediated mRNA decay	protein-coding			CISH
10736	chr12	67268759	67269348	+	0	NA	promoter-TSS (NM_001329676)	promoter-TSS (NM_001329676)	-228	NM_001329676	55832	Hs.546407	NM_018448	ENSG00000111530	CAND1	TIP120|TIP120A	cullin associated and neddylation dissociated 1	protein-coding			CITED2
8472	chr11	125111741	125112242	+	0	NA	promoter-TSS (NM_001258238)	promoter-TSS (NM_001258238)	-228	NM_001258241	219854	Hs.7626	NM_001080546	ENSG00000150433	TMEM218	-	transmembrane protein 218	protein-coding			CKAP4
34318	chr5	141407919	141408032	+	0	NA	promoter-TSS (NM_018926)	promoter-TSS (NM_018926)	-228	NM_018926	56100	Hs.368160	NM_018926	ENSG00000253305	PCDHGB6	PCDH-GAMMA-B6	protocadherin gamma subfamily B, 6	protein-coding			CKLF
8302	chr11	72112368	72112684	+	0	NA	promoter-TSS (NM_001278492)	promoter-TSS (NM_001278492)	-228	NM_001278491	25906	Hs.38044	NM_014042	ENSG00000110200	ANAPC15	APC15|C11orf51|HSPC020	anaphase promoting complex subunit 15	protein-coding			CKS2
13498	chr13	19863803	19863924	+	0	NA	promoter-TSS (NM_001142684)	promoter-TSS (NM_001142684)	-227	NM_001142684	9205	Hs.530988	NM_014242	ENSG00000132950	ZMYM5	HSPC050|MYM|ZNF198L1|ZNF237	zinc finger MYM-type containing 5	protein-coding			CLASRP
8336	chr11	77994647	77995149	+	0	NA	promoter-TSS (NM_033547)	promoter-TSS (NM_033547)	-227	NM_033547	92105	Hs.533723	NM_033547	ENSG00000149262	INTS4	INT4|MST093	integrator complex subunit 4	protein-coding			CLCC1
38428	chr7	74083464	74083638	+	0	NA	promoter-TSS (NM_002314)	promoter-TSS (NM_002314)	-226	NM_002314	3984	Hs.647035	NM_002314	ENSG00000106683	LIMK1	LIMK|LIMK-1	LIM domain kinase 1	protein-coding			CLCN7
10720	chr12	64610218	64610356	+	0	NA	promoter-TSS (NR_040718)	promoter-TSS (NR_040718)	-226	NR_040718	283349	Hs.643605	NM_178169	ENSG00000153179	RASSF3	RASSF5	Ras association domain family member 3	protein-coding			CLEC16A
25356	chr20	23350444	23350578	+	0	NA	promoter-TSS (NM_013248)	promoter-TSS (NM_013248)	-225	NM_013248	29107	Hs.516933	NM_013248	ENSG00000132661	NXT1	MTR2|P15	nuclear transport factor 2 like export factor 1	protein-coding			CLINT1
34551	chr6	2876664	2876807	+	0	NA	promoter-TSS (NR_033851)	promoter-TSS (NR_033851)	-225	NR_033851	221756	Hs.8162	NM_182544		SERPINB9P1	SERPINB9P	serpin family B member 9 pseudogene 1	pseudo			CLK4
16078	chr16	29613775	29614108	+	0	NA	promoter-TSS (NR_135317)	promoter-TSS (NR_135317)	-224	NR_135317	440354	Hs.552700	NR_002473		SMG1P2	-	SMG1 pseudogene 2	pseudo			CLMP
13865	chr14	44896905	44897255	+	0	NA	promoter-TSS (NM_001017923)	promoter-TSS (NM_001017923)	-224	NM_001017923	122525	Hs.82098	NM_001017923	ENSG00000179476	C14orf28	DRIP-1|DRIP1|c14_5270	chromosome 14 open reading frame 28	protein-coding			CLN5
4242	chr1	143972096	143972365	+	0	NA	promoter-TSS (NR_120535)	promoter-TSS (NR_120535)	-224	NM_001346068	554282		NM_001287385	ENSG00000263513	FAM72C	-	family with sequence similarity 72 member C	protein-coding			CLNS1A
34367	chr5	150449704	150450256	+	0	NA	promoter-TSS (NM_005617)	promoter-TSS (NM_005617)	-224	NM_001025071	6208	Hs.744846	NM_005617	ENSG00000164587	RPS14	EMTB|S14	ribosomal protein S14	protein-coding			CLOCK
38719	chr7	143620669	143620790	+	0	NA	promoter-TSS (NM_001130025)	promoter-TSS (NM_001130025)	-223	NM_001130025	285966	Hs.743565	NM_173678	ENSG00000170379	TCAF2	FAM115C|FAM139A|GATD9	TRPM8 channel associated factor 2	protein-coding			CLPB
25219	chr2	233854718	233854861	+	0	NA	promoter-TSS (NM_018410)	promoter-TSS (NM_018410)	-223	NM_001282963	55355	Hs.532968	NM_018410	ENSG00000123485	HJURP	FAKTS|URLC9|hFLEG1	Holliday junction recognition protein	protein-coding			CLPP
8323	chr11	74988488	74988879	+	0	NA	promoter-TSS (NM_006656)	promoter-TSS (NM_006656)	-222	NM_006656	10825	Hs.191074	NM_006656	ENSG00000162139	NEU3	SIAL3	neuraminidase 3	protein-coding			CLPTM1L
22745	chr19	53103573	53103740	+	0	NA	promoter-TSS (NM_198893)	promoter-TSS (NM_198893)	-222	NM_001322130	90338	Hs.655967	NM_033288	ENSG00000170949	ZNF160	F11|HKr18|HZF5|KR18	zinc finger protein 160	protein-coding			CLTC
18003	chr16	72008441	72008603	+	0	NA	promoter-TSS (NM_001361)	promoter-TSS (NM_001361)	-222	NM_001361	1723	Hs.654427	NM_001361	ENSG00000102967	DHODH	DHOdehase|POADS|URA1	dihydroorotate dehydrogenase (quinone)	protein-coding			CLUH
13667	chr13	60396898	60397244	+	0	NA	promoter-TSS (NM_001146070)	promoter-TSS (NM_001146070)	-222	NM_001146070	81550	Hs.525061	NM_030794	ENSG00000083544	TDRD3	-	tudor domain containing 3	protein-coding			CLYBL
41264	chr8	133297287	133297763	+	0	NA	promoter-TSS (NM_006096)	promoter-TSS (NM_006096)	-221	NM_001258432	10397	Hs.372914	NM_006096	ENSG00000104419	NDRG1	CAP43|CMT4D|DRG-1|DRG1|GC4|HMSNL|NDR1|NMSL|PROXY1|RIT42|RTP|TARG1|TDD5	N-myc downstream regulated 1	protein-coding			CMC1
22804	chr19	57435043	57435165	+	0	NA	promoter-TSS (NM_001321954)	promoter-TSS (NM_001321954)	-221	NM_001321952	388567	Hs.467358	NM_001023561	ENSG00000186230	ZNF749	-	zinc finger protein 749	protein-coding			CMTM3
34716	chr6	30489016	30489354	+	0	NA	promoter-TSS (NM_005516).7	promoter-TSS (NM_005516).7	-221	NM_005516	3133	Hs.650174	NM_005516	ENSG00000204592	HLA-E	HLA-6.2|QA1	major histocompatibility complex, class I, E	protein-coding			CMTR2
13643	chr13	49996715	49996860	+	0	NA	promoter-TSS (NM_005798)	promoter-TSS (NM_005798)	-220	NM_213590	10206	Hs.436922	NM_005798	ENSG00000204977	TRIM13	CAR|DLEU5|LEU5|RFP2|RNF77	tripartite motif containing 13	protein-coding			CNBP
19251	chr17	38674979	38675329	+	0	NA	promoter-TSS (NM_001130677)	promoter-TSS (NM_001130677)	-220	NM_001130677	100170841	Hs.445574	NM_001130677	ENSG00000273604	EPOP	C17orf96|PRR28	elongin BC and polycomb repressive complex 2 associated protein	protein-coding			CNEP1R1
263	chr1	36450515	36450895	+	0	NA	promoter-TSS (NM_145047)	promoter-TSS (NM_145047)	-220	NM_206837	127700	Hs.202207	NM_145047	ENSG00000116885	OSCP1	C1orf102|NOR1	organic solute carrier partner 1	protein-coding			CNNM2
13941	chr14	61751260	61751373	+	0	NA	promoter-TSS (NR_144368)	promoter-TSS (NR_144368)	-219	NR_144368	105370526	Hs.661638	NR_144368	ENSG00000258667	LOC105370526	-	uncharacterized LOC105370526	ncRNA			CNOT10
24858	chr2	130342729	130343072	+	0	NA	promoter-TSS (NM_001321118)	promoter-TSS (NM_001321118)	-219	NM_001321118	84317	Hs.104203	NM_032357	ENSG00000136710	CCDC115	CDG2O|ccp1	coiled-coil domain containing 115	protein-coding			CNOT11
4970	chr10	5813482	5814053	+	0	NA	promoter-TSS (NM_001494)	promoter-TSS (NM_001494)	-218	NM_001115156	2665	Hs.299055	NM_001494	ENSG00000057608	GDI2	HEL-S-46e|RABGDIB	GDP dissociation inhibitor 2	protein-coding			CNOT6
19268	chr17	40647965	40648173	+	0	NA	promoter-TSS (NM_003079)	promoter-TSS (NM_003079)	-218	NM_003079	6605	Hs.743978	NM_003079	ENSG00000073584	SMARCE1	BAF57|CSS5	SWI/SNF related, matrix associated, actin dependent regulator of chromatin, subfamily e, member 1	protein-coding			CNOT7
15515	chr15	41230657	41231387	+	0	NA	promoter-TSS (NM_152596)	promoter-TSS (NM_152596)	-217	NM_007236	11261	Hs.406234	NM_007236	ENSG00000187446	CHP1	CHP|SLC9A1BP|Sid470p|p22|p24	calcineurin like EF-hand protein 1	protein-coding			CNPY3
6613	chr11	415158	415274	+	0	NA	promoter-TSS (NM_001135054)	promoter-TSS (NM_001135054)	-217	NM_001135054	59307	Hs.501624	NM_021805	ENSG00000185187	SIGIRR	IL-1R8|TIR8	single Ig and TIR domain containing	protein-coding			COA3
19367	chr17	45490832	45491163	+	0	NA	promoter-TSS (NM_014798)	promoter-TSS (NM_014798)	-217	NM_001352825	9842	Hs.514242	NM_014798	ENSG00000225190	PLEKHM1	AP162|B2|OPTB6	pleckstrin homology and RUN domain containing M1	protein-coding			COA4
36466	chr6	75206010	75206238	+	0	NA	promoter-TSS (NM_080645)	promoter-TSS (NM_080645)	-217	NM_080645	1303	Hs.101302	NM_004370	ENSG00000111799	COL12A1	BA209D8.1|BTHLM2|COL12A1L|DJ234P15.1|EDSMYP|UCMD2	collagen type XII alpha 1 chain	protein-coding			COA6
38765	chr7	157336575	157337024	+	0	NA	promoter-TSS (NM_005494)	promoter-TSS (NM_005494)	-217	NM_005494	10049	Hs.490745	NM_005494	ENSG00000105993	DNAJB6	DJ4|DnaJ|HHDJ1|HSJ-2|HSJ2|LGMD1D|LGMD1E|MRJ|MSJ-1	DnaJ heat shock protein family (Hsp40) member B6	protein-coding			COA7
25025	chr2	189441101	189441334	+	0	NA	promoter-TSS (NM_001303096)	promoter-TSS (NM_001303096)	-216	NM_032168	84128	Hs.399984	NM_032168	ENSG00000115368	WDR75	NET16|UTP17	WD repeat domain 75	protein-coding			COASY
41302	chr8	143635364	143636233	+	0	NA	promoter-TSS (NM_001261843)	promoter-TSS (NM_001261843)	-215	NM_001261843	9831	Hs.43133	NM_014789	ENSG00000183309	ZNF623	-	zinc finger protein 623	protein-coding			COG2
23108	chr2	47782810	47782925	+	0	NA	promoter-TSS (NM_001281493)	promoter-TSS (NM_001281493)	-215	NM_000179	2956	Hs.445052	NM_000179	ENSG00000116062	MSH6	GTBP|GTMBP|HNPCC5|HSAP|p160	mutS homolog 6	protein-coding			COG3
13572	chr13	38349470	38349643	+	0	NA	promoter-TSS (NM_016617)	promoter-TSS (NM_016617)	-215	NM_001286706	51569	Hs.643655	NM_016617	ENSG00000120686	UFM1	BM-002|C13orf20|HLD14	ubiquitin fold modifier 1	protein-coding			COG7
4515	chr1	169486046	169486325	+	0	NA	promoter-TSS (NM_006996)	promoter-TSS (NM_006996)	-215	NM_001319667	10560	Hs.30246	NM_006996	ENSG00000117479	SLC19A2	TC1|THMD1|THT1|THTR1|TRMA	solute carrier family 19 member 2	protein-coding			COG8
18097	chr16	89972163	89972567	+	0	NA	promoter-TSS (NR_003226)	promoter-TSS (NR_003226)	-215	NR_003228	172	Hs.534773	NM_001132	ENSG00000223959	AFG3L1P	AFG3|AFG3L1	AFG3 like matrix AAA peptidase subunit 1, pseudogene	pseudo			COL12A1
19606	chr18	712785	712971	+	0	NA	promoter-TSS (NM_017512)	promoter-TSS (NM_017512)	-214	NR_148708	55556	Hs.658550	NM_017512	ENSG00000132199	ENOSF1	FUCD|RTS|TYMSAS	enolase superfamily member 1	protein-coding			COL4A3BP
13551	chr13	32538930	32539266	+	0	NA	promoter-TSS (NM_033111)	promoter-TSS (NM_033111)	-213	NM_033111	10443	Hs.507680	NM_014887	ENSG00000244754	N4BP2L2	92M18.3|CG005|CG016|PFAAP5	NEDD4 binding protein 2 like 2	protein-coding			COL7A1
41393	chr9	21802184	21802662	+	0	NA	promoter-TSS (NM_002451)	promoter-TSS (NM_002451)	-213	NM_002451	4507	Hs.193268	NM_002451	ENSG00000099810	MTAP	BDMF|DMSFH|DMSMFH|HEL-249|LGMBF|MSAP|c86fus	methylthioadenosine phosphorylase	protein-coding			COMMD1
18161	chr17	7239583	7239855	+	0	NA	promoter-TSS (NM_024297)	promoter-TSS (NM_024297)	-213	NM_024297	79142	Hs.644724	NM_024297	ENSG00000040633	PHF23	hJUNE-1b	PHD finger protein 23	protein-coding			COMMD2
4433	chr1	154558658	154559057	+	0	NA	promoter-TSS (NM_017582)	promoter-TSS (NM_017582)	-213	NM_017582	55585	Hs.607928	NM_017582	ENSG00000160714	UBE2Q1	GTAP|NICE-5|NICE5|PRO3094|UBE2Q	ubiquitin conjugating enzyme E2 Q1	protein-coding			COMMD3
31162	chr4	48341321	48341445	+	0	NA	promoter-TSS (NM_020846)	promoter-TSS (NM_020846)	-213	NM_020846	57606	Hs.479677	NM_020846	ENSG00000109171	SLAIN2	KIAA1458	SLAIN motif family member 2	protein-coding			COMMD5
4650	chr1	201955137	201955423	+	0	NA	promoter-TSS (NM_006335)	promoter-TSS (NM_006335)	-211	NM_006335	10440	Hs.20716	NM_006335	ENSG00000134375	TIMM17A	TIM17|TIM17A	translocase of inner mitochondrial membrane 17A	protein-coding			COMMD6
16019	chr16	22205988	22206132	+	0	NA	promoter-TSS (NM_013302)	promoter-TSS (NM_013302)	-211	NM_013302	29904	Hs.498892	NM_013302	ENSG00000103319	EEF2K	HSU93850|eEF-2K	eukaryotic elongation factor 2 kinase	protein-coding			COPA
8470	chr11	124953827	124953994	+	0	NA	promoter-TSS (NM_025004)	promoter-TSS (NM_025004)	-211	NM_025004	80071	Hs.287555	NM_025004	ENSG00000149548	CCDC15	-	coiled-coil domain containing 15	protein-coding			COPB2
33953	chr5	54744391	54744548	+	0	NA	promoter-TSS (NR_104658)	promoter-TSS (NR_104658)	-211	NR_104658	102467080	Hs.637409	NR_104658		LOC102467080	-	uncharacterized LOC102467080	ncRNA			COPG1
25269	chr2	241508714	241509098	+	0	NA	promoter-TSS (NM_006374)	promoter-TSS (NM_006374)	-211	NM_001282306	10494	Hs.516807	NM_006374	ENSG00000115694	STK25	SOK1|YSK1	serine/threonine kinase 25	protein-coding			COPS3
27707	chr20	32819622	32819745	+	0	NA	promoter-TSS (NM_012325)	promoter-TSS (NM_012325)	-210	NM_012325	22919	Hs.472437	NM_012325	ENSG00000101367	MAPRE1	EB1	microtubule associated protein RP/EB family member 1	protein-coding			COPS4
13702	chr13	94601559	94601722	+	0	NA	promoter-TSS (NM_180989)	promoter-TSS (NM_180989)	-210	NM_180989	160897	Hs.439363	NM_180989	ENSG00000152749	GPR180	ITR	G protein-coupled receptor 180	protein-coding			COPS6
14124	chr14	105490696	105491385	+	0	NA	promoter-TSS (NM_001134876)	promoter-TSS (NM_001134876)	-209	NM_001134875	283643	Hs.720306	NM_173608	ENSG00000185347	TEDC1	C14orf80	tubulin epsilon and delta complex 1	protein-coding			COPS7A
15422	chr15	22664453	22664607	+	0	NA	promoter-TSS (NR_003521)	promoter-TSS (NR_003521)	-209	NR_003521	339005	Hs.212670	NR_003521		WHAMMP3	WHAMML1|WHDC1L1	WAS protein homolog associated with actin, golgi membranes and microtubules pseudogene 3	pseudo			COPS7B
8274	chr11	67483110	67483504	+	0	NA	promoter-TSS (NM_001302959)	promoter-TSS (NM_001302959)	-209	NM_001302959	9049	Hs.412433	NM_003977	ENSG00000110711	AIP	ARA9|FKBP16|FKBP37|PITA1|SMTPHN|XAP-2|XAP2	aryl hydrocarbon receptor interacting protein	protein-coding			COPS9
10908	chr12	114684135	114684610	+	0	NA	promoter-TSS (NM_005996)	promoter-TSS (NM_005996)	-208	NM_005996	6926	Hs.744016	NM_005996	ENSG00000135111	TBX3	TBX3-ISO|UMS|XHL	T-box 3	protein-coding			COPZ1
33573	chr4	128060993	128061123	+	0	NA	promoter-TSS (NM_178043)	promoter-TSS (NM_178043)	-208	NM_001350531	55132	Hs.654971	NM_018078	ENSG00000138709	LARP1B	LARP2	La ribonucleoprotein domain family member 1B	protein-coding			COQ3
33815	chr5	34244315	34245547	+	0	NA	promoter-TSS (NR_146599)	promoter-TSS (NR_146599)	-207	NR_146599	114899	Hs.171929	NM_030945	ENSG00000082196	C1QTNF3	C1ATNF3|CORCS|CORS|CORS-26|CORS26|CTRP3	C1q and TNF related 3	protein-coding			COQ4
31011	chr4	337374	337770	+	0	NA	promoter-TSS (NM_003441)	promoter-TSS (NM_003441)	-207	NM_001348278	7700	Hs.654355	NM_003441	ENSG00000131127	ZNF141	D4S90|pHZ-44	zinc finger protein 141	protein-coding			COQ5
33527	chr4	112231405	112231660	+	0	NA	promoter-TSS (NM_018569)	promoter-TSS (NM_018569)	-207	NM_018569	55435	Hs.435991	NM_018569	ENSG00000138660	AP1AR	2C18|C4orf16|GBAR|PRO0971|gamma-BAR	adaptor related protein complex 1 associated regulatory protein	protein-coding			COQ6
10932	chr12	120686695	120687140	+	0	NA	promoter-TSS (NM_001303628)	promoter-TSS (NM_001303628)	-207	NM_001303628	9761	Hs.744910	NM_014730	ENSG00000110917	MLEC	KIAA0152	malectin	protein-coding			COQ8A
41412	chr9	33474078	33474223	+	0	NA	promoter-TSS (NM_022917)	promoter-TSS (NM_022917)	-207	NM_139235	65083	Hs.493709	NM_022917	ENSG00000165271	NOL6	NRAP|UTP22|bA311H10.1	nucleolar protein 6	protein-coding			COQ8B
22683	chr19	49641840	49641998	+	0	NA	promoter-TSS (NM_021228)	promoter-TSS (NM_021228)	-206	NM_021228	58506	Hs.103521	NM_021228	ENSG00000126461	SCAF1	SRA1	SR-related CTD associated factor 1	protein-coding			CORO1C
4969	chr10	5684445	5684820	+	0	NA	promoter-TSS (NM_017782)	promoter-TSS (NM_017782)	-206	NM_001321785	54906	Hs.610717	NM_017782	ENSG00000108021	FAM208B	C10orf18|bA318E3.2	family with sequence similarity 208 member B	protein-coding			COTL1
38723	chr7	143836855	143836991	+	0	NA	promoter-TSS (NR_015421)	promoter-TSS (NR_015421)	-206	NR_015421	154761	Hs.716689	NR_015421	ENSG00000253882	LOC154761	-	family with sequence similarity 115, member C pseudogene	pseudo			COX10
33755	chr5	2751816	2752034	+	0	NA	promoter-TSS (NM_033267)	promoter-TSS (NM_033267)	-206	NM_001306150	153571	Hs.148486	NM_178569	ENSG00000186493	C5orf38	CEI|IRX2NB	chromosome 5 open reading frame 38	protein-coding			COX16
22800	chr19	57320232	57320351	+	0	NA	promoter-TSS (NM_213598)	promoter-TSS (NM_213598)	-206	NM_213598	125919	Hs.202544	NM_213598	ENSG00000178229	ZNF543	-	zinc finger protein 543	protein-coding			COX17
19461	chr17	63827035	63827374	+	0	NA	promoter-TSS (NM_001199163)	promoter-TSS (NM_001199163)	-206	NM_002805	5705	Hs.79387	NM_002805	ENSG00000087191	PSMC5	S8|SUG-1|SUG1|TBP10|TRIP1|p45|p45/SUG	proteasome 26S subunit, ATPase 5	protein-coding			COX18
4666	chr1	205121932	205122524	+	0	NA	promoter-TSS (NM_001193272)	promoter-TSS (NM_001193272)	-206	NM_001193273	5929	Hs.519230	NM_005057	ENSG00000117222	RBBP5	RBQ3|SWD1	RB binding protein 5, histone lysine methyltransferase complex subunit	protein-coding			COX19
43256	chr9	111630905	111631387	+	0	NA	promoter-TSS (NM_004125)	promoter-TSS (NM_004125)	-206	NM_001015882	548645	Hs.534196	NM_001015882	ENSG00000059769	DNAJC25	bA16L21.2.1	DnaJ heat shock protein family (Hsp40) member C25	protein-coding			COX5A
34554	chr6	3068191	3068396	+	0	NA	promoter-TSS (NM_001354934)	promoter-TSS (NM_001354934)	-205	NM_001354933	8737	Hs.519842	NM_003804	ENSG00000137275	RIPK1	RIP|RIP-1|RIP1	receptor interacting serine/threonine kinase 1	protein-coding			COX6B1
43229	chr9	105244159	105244642	+	0	NA	promoter-TSS (NM_001286730)	promoter-TSS (NM_001286730)	-205	NM_001330731	23446	Hs.573495	NM_022109	ENSG00000070214	SLC44A1	CD92|CDW92|CHTL1|CTL1	solute carrier family 44 member 1	protein-coding			COX7A2
34466	chr5	173888024	173888224	+	0	NA	promoter-TSS (NM_001308189)	promoter-TSS (NM_001308189)	-204	NM_001308191	80315	Hs.127126	NM_030627	ENSG00000113742	CPEB4	CPE-BP4|hCPEB-4	cytoplasmic polyadenylation element binding protein 4	protein-coding			COX7B
25117	chr2	214809926	214810125	+	0	NA	promoter-TSS (NR_104216)	promoter-TSS (NR_104216)	-204	NR_110292	101928103	Hs.665619	NR_110292	ENSG00000229267	LOC101928103	-	uncharacterized LOC101928103	ncRNA			COX7C
8548	chr12	4320933	4321046	+	0	NA	promoter-TSS (NM_020375)	promoter-TSS (NM_020375)	-204	NM_020375	57103	Hs.504545	NM_020375	ENSG00000078237	TIGAR	C12orf5|FR2BP	TP53 induced glycolysis regulatory phosphatase	protein-coding			COX8A
4652	chr1	202810600	202810888	+	0	NA	promoter-TSS (NR_046326)	promoter-TSS (NR_046326)	-202	NR_046325	100506696	Hs.23459	NR_046325	ENSG00000228288	PCAT6	KDM5B-AS1|KDM5BAS1|PCAN-R1|ncRNA-a2|onco-lncRNA-96	prostate cancer associated transcript 6 (non-protein coding)	ncRNA			CPA4
72	chr1	7783952	7784503	+	0	NA	promoter-TSS (NM_001289864)	promoter-TSS (NM_001289864)	-202	NM_001289862	8863	Hs.162200	NM_016831	ENSG00000049246	PER3	FASPS3|GIG13	period circadian regulator 3	protein-coding			CPEB3
28070	chr21	33480117	33480306	+	0	NA	promoter-TSS (NR_040016).2	promoter-TSS (NR_040016).2	-202	NR_040016	757	Hs.433668	NM_006134	ENSG00000142188	TMEM50B	C21orf4|HCVP7TP3	transmembrane protein 50B	protein-coding			CPEB4
30933	chr3	186783160	186783583	+	0	NA	promoter-TSS (NM_001967)	promoter-TSS (NM_001967)	-201	NM_001967	1974	Hs.518475	NM_001967	ENSG00000156976	EIF4A2	BM-010|DDX2B|EIF4A|EIF4F|eIF-4A-II|eIF4A-II	eukaryotic translation initiation factor 4A2	protein-coding			CPM
38705	chr7	139339889	139340427	+	0	NA	promoter-TSS (NM_001244585)	promoter-TSS (NM_001244585)	-201	NM_001244585	51631	Hs.731488	NM_016019	ENSG00000146963	LUC7L2	CGI-59|CGI-74|LUC7B2	LUC7 like 2, pre-mRNA splicing factor	protein-coding			CPOX
36536	chr6	108074806	108075070	+	0	NA	promoter-TSS (NM_014028)	promoter-TSS (NM_014028)	-201	NM_014028	28962	Hs.226780	NM_014028	ENSG00000081087	OSTM1	GIPN|GL|HSPC019|OPTB5	osteopetrosis associated transmembrane protein 1	protein-coding			CPPED1
13945	chr14	63543528	63543665	+	0	NA	promoter-TSS (NM_001282180)	promoter-TSS (NM_001282180)	-201	NM_001354926	5529	Hs.334868	NM_006246	ENSG00000154001	PPP2R5E	B56E|B56epsilon	protein phosphatase 2 regulatory subunit B'epsilon	protein-coding			CPSF1
41301	chr8	143617550	143617977	+	0	NA	promoter-TSS (NM_001317783).2	promoter-TSS (NM_001317783).2	-201	NM_003313	7264	Hs.404119	NM_003313	ENSG00000104522	TSTA3	FX|P35B|SDR4E1	tissue specific transplantation antigen P35B	protein-coding			CPSF6
4892	chr1	241847861	241848120	+	0	NA	promoter-TSS (NM_001319224)	promoter-TSS (NM_001319224)	-201	NM_130398	9156	Hs.498248	NM_003686	ENSG00000174371	EXO1	HEX1|hExoI	exonuclease 1	protein-coding			CPSF7
22642	chr19	47227163	47227276	+	0	NA	promoter-TSS (NR_036159)	promoter-TSS (NR_036159)	-200	NR_036159	100422832		NR_036159	ENSG00000284411	MIR3191	mir-3191	microRNA 3191	ncRNA			CRADD
36824	chr7	6104621	6104817	+	0	NA	promoter-TSS (NM_032172)	promoter-TSS (NM_032172)	-200	NM_032172	84132	Hs.31856	NM_032172	ENSG00000106346	USP42	-	ubiquitin specific peptidase 42	protein-coding			CRBN
28658	chr3	14651329	14651764	+	0	NA	promoter-TSS (NR_135523)	promoter-TSS (NR_135523)	-200	NR_135523	51244	Hs.517820	NM_016474	ENSG00000154781	CCDC174	C3orf19|HSPC212|IHPM|IHPMR	coiled-coil domain containing 174	protein-coding			CREB1
34646	chr6	20212592	20212735	+	0	NA	promoter-TSS (NR_073465)	promoter-TSS (NR_073465)	-199	NM_001080480	154141	Hs.377830	NM_001080480	ENSG00000172197	MBOAT1	LPEAT1|LPLAT|LPLAT 1|LPSAT|OACT1|dJ434O11.1	membrane bound O-acyltransferase domain containing 1	protein-coding			CREB3
41003	chr8	66870469	66870631	+	0	NA	promoter-TSS (NM_001136161)	promoter-TSS (NM_001136161)	-199	NM_173518	157777	Hs.437006	NM_173518	ENSG00000178460	MCMDC2	C8orf45	minichromosome maintenance domain containing 2	protein-coding			CREB5
17958	chr16	67028857	67029042	+	0	NA	promoter-TSS (NM_022845)	promoter-TSS (NM_022845)	-198	NM_001755	865	Hs.460988	NM_001755	ENSG00000067955	CBFB	PEBP2B	core-binding factor subunit beta	protein-coding			CREBL2
43397	chr9	131740050	131740234	+	0	NA	promoter-TSS (NM_001304275)	promoter-TSS (NM_001304275)	-198	NM_001304275	2889	Hs.127897	NM_005312	ENSG00000107263	RAPGEF1	C3G|GRF2	Rap guanine nucleotide exchange factor 1	protein-coding			CREM
28810	chr3	49786653	49786823	+	0	NA	promoter-TSS (NM_001242829)	promoter-TSS (NM_001242829)	-198	NM_001006115	9807	Hs.386168	NM_153273	ENSG00000176095	IP6K1	IHPK1|PiUS	inositol hexakisphosphate kinase 1	protein-coding			CRYAB
4514	chr1	169368090	169368233	+	0	NA	promoter-TSS (NM_197972)	promoter-TSS (NM_197972)	-198	NR_104229	29922	Hs.706952	NM_013330	ENSG00000143156	NME7	CFAP67|MN23H7|NDK 7|NDK7|nm23-H7	NME/NM23 family member 7	protein-coding			CRYZL2P
506	chr1	93847270	93847427	+	0	NA	promoter-TSS (NM_001261408)	promoter-TSS (NM_001261408)	-198	NM_001261408	8412	Hs.36958	NM_003567	ENSG00000137936	BCAR3	AND-34|NSP2|SH2D3B	BCAR3, NSP family adaptor protein	protein-coding			CSGALNACT2
34260	chr5	131635306	131635563	+	0	NA	promoter-TSS (NM_001164386)	promoter-TSS (NM_001164386)	-198	NM_001164390	51735	Hs.483329	NM_016340	ENSG00000158987	RAPGEF6	KIA001LB|PDZ-GEF2|PDZGEF2|RA-GEF-2|RAGEF2	Rap guanine nucleotide exchange factor 6	protein-coding			CSNK1D
36885	chr7	26864784	26865099	+	0	NA	promoter-TSS (NM_003930)	promoter-TSS (NM_003930)	-198	NM_003930	8935	Hs.200770	NM_003930	ENSG00000005020	SKAP2	PRAP|RA70|SAPS|SCAP2|SKAP-HOM|SKAP55R	src kinase associated phosphoprotein 2	protein-coding			CSNK1G1
22236	chr19	10502946	10503059	+	0	NA	promoter-TSS (NM_012289)	promoter-TSS (NM_012289)	-197	NM_012289	9817	Hs.465870	NM_012289	ENSG00000079999	KEAP1	INrf2|KLHL19	kelch like ECH associated protein 1	protein-coding			CSNK1G3
36850	chr7	17298371	17298540	+	0	NA	promoter-TSS (NM_001621)	promoter-TSS (NM_001621)	-197	NM_001621	196	Hs.171189	NM_001621	ENSG00000106546	AHR	bHLHe76	aryl hydrocarbon receptor	protein-coding			CSNK2A2
43203	chr9	98255798	98256039	+	0	NA	promoter-TSS (NM_018421)	promoter-TSS (NM_018421)	-197	NM_001267571	55357	Hs.371016	NM_018421	ENSG00000095383	TBC1D2	PARIS-1|PARIS1|TBC1D2A	TBC1 domain family member 2	protein-coding			CSRP1
22313	chr19	14496247	14496446	+	0	NA	promoter-TSS (NM_005716)	promoter-TSS (NM_005716)	-197	NM_202470	10755	Hs.655012	NM_005716	ENSG00000123159	GIPC1	C19orf3|GIPC|GLUT1CBP|Hs.6454|IIP-1|NIP|RGS19IP1|SEMCAP|SYNECTIIN|SYNECTIN|TIP-2	GIPC PDZ domain containing family member 1	protein-coding			CST3
15628	chr15	64356390	64356523	+	0	NA	promoter-TSS (NM_001329606)	promoter-TSS (NM_001329606)	-197	NM_022048	53944	Hs.646508	NM_022048	ENSG00000169118	CSNK1G1	CK1gamma1	casein kinase 1 gamma 1	protein-coding			CSTF1
319	chr1	44731228	44731503	+	0	NA	promoter-TSS (NR_002755)	promoter-TSS (NR_002755)	-197	NR_002755	26830		NR_002755	ENSG00000200169	RNU5D-1	RNU5D|U5DL|U5DS	RNA, U5D small nuclear 1	snRNA			CSTF2
13831	chr14	31207632	31207806	+	0	NA	promoter-TSS (NM_015382)	promoter-TSS (NM_015382)	-196	NM_015382	25831	Hs.708017	NM_015382	ENSG00000092148	HECTD1	EULIR	HECT domain E3 ubiquitin protein ligase 1	protein-coding			CSTF2T
34271	chr5	132963778	132963938	+	0	NA	promoter-TSS (NM_014423)	promoter-TSS (NM_014423)	-196	NM_014423	27125	Hs.519313	NM_014423	ENSG00000072364	AFF4	AF5Q31|CHOPS|MCEF	AF4/FMR2 family member 4	protein-coding			CTBP1
36787	chr7	876046	876671	+	0	NA	promoter-TSS (NM_015949)	promoter-TSS (NM_015949)	-196	NM_015949	51608	Hs.107387	NM_015949	ENSG00000239857	GET4	C7orf20|CEE|CGI-20|TRC35	golgi to ER traffic protein 4	protein-coding			CTBP1-DT
38763	chr7	157138600	157138930	+	0	NA	promoter-TSS (NM_014671)	promoter-TSS (NM_014671)	-196	NM_014671	9690	Hs.118351	NM_014671	ENSG00000009335	UBE3C	HECTH2	ubiquitin protein ligase E3C	protein-coding			CTBS
19473	chr17	64837190	64837568	+	0	NA	promoter-TSS (NR_024386)	promoter-TSS (NR_024386)	-195	NR_024386	440456	Hs.646585	NR_024386		PLEKHM1P1	PLEKHM1P	pleckstrin homology and RUN domain containing M1 pseudogene 1	pseudo			CTDP1
4526	chr1	171313917	171314060	+	0	NA	promoter-TSS (NM_002022)	promoter-TSS (NM_002022)	-195	NM_002022	2329	Hs.386502	NM_002022	ENSG00000076258	FMO4	FMO2	flavin containing monooxygenase 4	protein-coding			CTDSP1
90	chr1	10430374	10430730	+	0	NA	promoter-TSS (NR_036462)	promoter-TSS (NR_036462)	-195	NR_036462	378708	Hs.412311	NM_199294	ENSG00000175279	CENPS	APITD1|CENP-S|FAAP16|MHF1	centromere protein S	protein-coding			CTDSPL
15736	chr15	80779064	80779233	+	0	NA	promoter-TSS (NM_001293304)	promoter-TSS (NM_001293304)	-195	NM_001293298	57214	Hs.459088	NM_018689	ENSG00000103888	CEMIP	CCSP1|HYBID|KIAA1199|TMEM2L	cell migration inducing hyaluronidase 1	protein-coding			CTGF
15679	chr15	72272666	72272874	+	0	NA	promoter-TSS (NM_001323515)	promoter-TSS (NM_001323515)	-195	NM_020214	56965	Hs.270244	NM_020213	ENSG00000137817	PARP6	ARTD17|PARP-6-B1|PARP-6-C|pART17	poly(ADP-ribose) polymerase family member 6	protein-coding			CTHRC1
34267	chr5	132294178	132294338	+	0	NA	promoter-TSS (NM_003059)	promoter-TSS (NM_003059)	-194	NM_003059	6583	Hs.310591	NM_003059	ENSG00000197208	SLC22A4	DFNB60|OCTN1	solute carrier family 22 member 4	protein-coding			CTNNB1
5041	chr10	28677232	28677370	+	0	NA	promoter-TSS (NM_012342)	promoter-TSS (NM_012342)	-194	NM_012342	25805	Hs.533336	NM_012342	ENSG00000095739	BAMBI	NMA	BMP and activin membrane bound inhibitor	protein-coding			CTNNBL1
27880	chr21	6267369	6267691	+	0	NA	promoter-TSS (NM_001322036).2	promoter-TSS (NM_001322036).2	-194	NM_001322044	102724219	Hs.743984	NM_001322044		LOC102724219	-	uncharacterized LOC102724219	protein-coding			CTR9
34350	chr5	146446947	146447285	+	0	NA	promoter-TSS (NM_006706)	promoter-TSS (NM_006706)	-194	NM_001040006	10915	Hs.443465	NM_006706	ENSG00000113649	TCERG1	CA150|TAF2S|Urn1	transcription elongation regulator 1	protein-coding			CTSO
10662	chr12	51391498	51391722	+	0	NA	promoter-TSS (NM_007210)	promoter-TSS (NM_007210)	-194	NM_007210	11226	Hs.505575	NM_007210	ENSG00000139629	GALNT6	GALNAC-T6|GalNAcT6	polypeptide N-acetylgalactosaminyltransferase 6	protein-coding			CTTN
15417	chr15	20505887	20506860	+	0	NA	promoter-TSS (NR_036432)	promoter-TSS (NR_036432)	-193	NR_036432	283755	Hs.608918	NM_001024682	ENSG00000180229	HERC2P3	D15F37S4	hect domain and RLD 2 pseudogene 3	pseudo			CTU1
22442	chr19	35030389	35030601	+	0	NA	promoter-TSS (NM_001037)	promoter-TSS (NM_001037)	-193	NM_199037	6324	Hs.436646	NM_001037	ENSG00000105711	SCN1B	ATFB13|BRGDA5|EIEE52|GEFSP1	sodium voltage-gated channel beta subunit 1	protein-coding			CUL3
38752	chr7	152436539	152436865	+	0	NA	promoter-TSS (NR_002935)	promoter-TSS (NR_002935)	-193	NR_002935	220832	Hs.647108	NR_002935	ENSG00000241735	FABP5P3	FABP5L3	fatty acid binding protein 5 pseudogene 3	pseudo			CUL4A
6755	chr11	34438662	34438804	+	0	NA	promoter-TSS (NM_001752)	promoter-TSS (NM_001752)	-192	NM_001752	847	Hs.502302	NM_001752	ENSG00000121691	CAT	-	catalase	protein-coding			CUL5
41236	chr8	127734048	127734270	+	0	NA	promoter-TSS (NR_117102)	promoter-TSS (NR_117102)	-192	NR_117101	100270680	Hs.333720	NR_117101	ENSG00000249375	CASC11	CARLO7|CARLo-7|LINC00990|TCONS_00014535	cancer susceptibility 11 (non-protein coding)	ncRNA			CUL7
17907	chr16	50741703	50742013	+	0	NA	promoter-TSS (NM_015247)	promoter-TSS (NM_015247)	-192	NM_015247	1540	Hs.578973	NM_015247	ENSG00000083799	CYLD	BRSS|CDMT|CYLD1|CYLDI|EAC|MFT|MFT1|SBS|TEM|USPL2	CYLD lysine 63 deubiquitinase	protein-coding			CUL9
104	chr1	13699932	13700166	+	0	NA	promoter-TSS (NM_001135610)	promoter-TSS (NM_001135610)	-191	NM_001135610	7799	Hs.371823	NM_012231	ENSG00000116731	PRDM2	HUMHOXY1|KMT8|KMT8A|MTB-ZF|RIZ|RIZ1|RIZ2	PR/SET domain 2	protein-coding			CUTALP
15729	chr15	79923889	79924002	+	0	NA	promoter-TSS (NR_037652)	promoter-TSS (NR_037652)	-191	NR_037652	400410	Hs.729127	NM_001100879	ENSG00000180953	ST20	HCCS-1	suppressor of tumorigenicity 20	protein-coding			CWC25
22086	chr18	79068704	79069464	+	0	NA	promoter-TSS (NM_001306085)	promoter-TSS (NM_001306085)	-191	NR_148360	374868	Hs.465475	NM_198531	ENSG00000166377	ATP9B	ATPASEP|ATPIIB|HUSSY-20|NEO1L|hMMR1	ATPase phospholipid transporting 9B (putative)	protein-coding			CWF19L1
14098	chr14	99971209	99971359	+	0	NA	promoter-TSS (NM_001330221)	promoter-TSS (NM_001330221)	-191	NM_001330221	51466	Hs.125867	NM_016337	ENSG00000196405	EVL	RNB6	Enah/Vasp-like	protein-coding			CXCL2
36495	chr6	87155135	87155584	+	0	NA	promoter-TSS (NM_001351444)	promoter-TSS (NM_001351444)	-190	NM_001351444	23036	Hs.444800	NM_015021	ENSG00000188994	ZNF292	Nbla00365|ZFP292|ZN-16|Zn-15|bA393I2.3	zinc finger protein 292	protein-coding			CYB561A3
34482	chr5	177599519	177600338	+	0	NA	promoter-TSS (NM_007255)	promoter-TSS (NM_007255)	-190	NM_007255	11285	Hs.455109	NM_007255	ENSG00000027847	B4GALT7	EDSP1|EDSSLA|EDSSPD1|XGALT1|XGPT1	beta-1,4-galactosyltransferase 7	protein-coding			CYB5B
8420	chr11	116835854	116836001	+	0	NA	promoter-TSS (NR_126362)	promoter-TSS (NR_126362)	-190	NR_126362	104326055	Hs.627813	NR_126362	ENSG00000235910	APOA1-AS	-	APOA1 antisense RNA	ncRNA			CYB5D2
36879	chr7	25180253	25180524	+	0	NA	promoter-TSS (NM_138811)	promoter-TSS (NM_138811)	-190	NM_138811	136895	Hs.122055	NM_138811	ENSG00000153790	C7orf31	-	chromosome 7 open reading frame 31	protein-coding			CYB5R3
10993	chr12	132828716	132829342	+	0	NA	promoter-TSS (NM_005895)	promoter-TSS (NM_005895)	-189	NM_001172557	2802	Hs.507333	NM_005895	ENSG00000090615	GOLGA3	GCP170|MEA-2	golgin A3	protein-coding			CYBC1
19343	chr17	43299373	43301468	+	0	NA	promoter-TSS (NR_002716).10	promoter-TSS (NR_002716).10	-189	NR_002716	6066		NR_002716	ENSG00000274585	RNU2-1	RNU2|U2	RNA, U2 small nuclear 1	snRNA			CYCS
15855	chr15	97960336	97960693	+	0	NA	promoter-TSS (NM_183376)	promoter-TSS (NM_183376)	-189	NM_183376	91947	Hs.6093	NM_183376	ENSG00000140450	ARRDC4	-	arrestin domain containing 4	protein-coding			CYLD
22647	chr19	47515369	47515525	+	0	NA	promoter-TSS (NR_038456)	promoter-TSS (NR_038456)	-189	NR_038457	8775	Hs.126938	NM_003827	ENSG00000105402	NAPA	SNAPA	NSF attachment protein alpha	protein-coding			CYP20A1
18080	chr16	88812066	88812179	+	0	NA	promoter-TSS (NM_000485)	promoter-TSS (NM_000485)	-188	NM_000485	353	Hs.28914	NM_000485	ENSG00000198931	APRT	AMP|APRTD	adenine phosphoribosyltransferase	protein-coding			CYP2T1P
34017	chr5	69710048	69711382	+	0	NA	promoter-TSS (NR_027386).5	promoter-TSS (NR_027386).5	-188	NR_027386	653188	Hs.631974	NR_027386	ENSG00000253203	GUSBP3	GUSBP1|SMA3	glucuronidase, beta pseudogene 3	pseudo			CYREN
19374	chr17	46361929	46362042	+	0	NA	promoter-TSS (NM_001330244).2	promoter-TSS (NM_001330244).2	-188	NM_001113738	51326	Hs.559259	NM_016632	ENSG00000185829	ARL17A	ARF1P2|ARL17P1	ADP ribosylation factor like GTPase 17A	protein-coding			CYSRT1
34178	chr5	108748671	108748808	+	0	NA	promoter-TSS (NR_146155)	promoter-TSS (NR_146155)	-188	NM_001308028	2241	Hs.107418	NM_005246	ENSG00000151422	FER	PPP1R74|TYK3|p94-Fer	FER tyrosine kinase	protein-coding			CYTH2
38523	chr7	92836721	92836910	+	0	NA	promoter-TSS (NM_001145306)	promoter-TSS (NM_001145306)	-188	NM_001145306	1021	Hs.119882	NM_001259	ENSG00000105810	CDK6	MCPH12|PLSTIRE	cyclin dependent kinase 6	protein-coding			CYTOR
41216	chr8	124247491	124247679	+	0	NA	promoter-TSS (NR_125420)	promoter-TSS (NR_125420)	-187	NR_125420	101927588	Hs.617072	NR_125420	ENSG00000214803	LOC101927588	-	uncharacterized LOC101927588	ncRNA			DARS
6237	chr10	45000917	45001277	+	0	NA	promoter-TSS (NR_126421)	promoter-TSS (NR_126421)	-187	NR_126421	220979	Hs.707791	NM_001039380		C10orf25	-	chromosome 10 open reading frame 25	protein-coding			DAXX
23167	chr2	68252641	68252772	+	0	NA	promoter-TSS (NM_000945)	promoter-TSS (NM_000945)	-187	NM_000945	5534	Hs.280604	NM_000945	ENSG00000221823	PPP3R1	CALNB1|CNB|CNB1	protein phosphatase 3 regulatory subunit B, alpha	protein-coding			DAZAP2
6435	chr10	91923730	91923855	+	0	NA	promoter-TSS (NM_003972)	promoter-TSS (NM_003972)	-187	NM_003972	9044	Hs.500526	NM_003972	ENSG00000095564	BTAF1	MOT1|TAF(II)170|TAF172|TAFII170	B-TFIID TATA-box binding protein associated factor 1	protein-coding			DBNL
22145	chr19	2783388	2783697	+	0	NA	promoter-TSS (NM_003021)	promoter-TSS (NM_003021)	-186	NM_003021	6449	Hs.203910	NM_003021	ENSG00000104969	SGTA	SGT|alphaSGT|hSGT	small glutamine rich tetratricopeptide repeat containing alpha	protein-coding			DBR1
33863	chr5	43313494	43313902	+	0	NA	promoter-TSS (NM_002130)	promoter-TSS (NM_002130)	-186	NM_001098272	3157	Hs.397729	NM_002130	ENSG00000112972	HMGCS1	HMGCS	3-hydroxy-3-methylglutaryl-CoA synthase 1	protein-coding			DCAF10
22307	chr19	13747497	13747858	+	0	NA	promoter-TSS (NM_030818)	promoter-TSS (NM_030818)	-186	NM_030818	81576	Hs.24998	NM_030818	ENSG00000104957	CCDC130	-	coiled-coil domain containing 130	protein-coding			DCAF12
34202	chr5	115544727	115545432	+	0	NA	promoter-TSS (NM_020177)	promoter-TSS (NM_020177)	-185	NM_020177	56929	Hs.47367	NM_020177	ENSG00000145780	FEM1C	EUROIMAGE686608|EUROIMAGE783647|FEM1A	fem-1 homolog C	protein-coding			DCAF17
41413	chr9	33677527	33677684	+	0	NA	promoter-TSS (NR_023917)	promoter-TSS (NR_023917)	-185	NR_023917	11191	Hs.493716	NR_023917	ENSG00000237984	PTENP1	PTEN-rs|PTEN2|PTENpg1|PTH2|psiPTEN	phosphatase and tensin homolog pseudogene 1	pseudo			DCAF4
38929	chr8	42152532	42152991	+	0	NA	promoter-TSS (NM_006803)	promoter-TSS (NM_006803)	-185	NM_006803	10947	Hs.654529	NM_006803	ENSG00000070718	AP3M2	AP47B|CLA20|P47B	adaptor related protein complex 3 subunit mu 2	protein-coding			DCAF7
33773	chr5	14664395	14664526	+	0	NA	promoter-TSS (NM_138348)	promoter-TSS (NM_138348)	-185	NM_138348	90268	Hs.406335	NM_138348	ENSG00000154124	OTULIN	AIPDS|FAM105B|GUM	OTU deubiquitinase with linear linkage specificity	protein-coding			DCAKD
25161	chr2	224585399	224585764	+	0	NA	promoter-TSS (NM_001257197)	promoter-TSS (NM_001257197)	-184	NM_003590	8452	Hs.372286	NM_003590	ENSG00000036257	CUL3	CUL-3|PHA2E	cullin 3	protein-coding			DCLRE1C
38403	chr7	66844954	66845067	+	0	NA	promoter-TSS (NR_003934)	promoter-TSS (NR_003934)	-184	NR_003934	729156	Hs.709878	NR_003934	ENSG00000230583	GTF2IRD1P1	-	GTF2I repeat domain containing 1 pseudogene 1	pseudo			DCP1A
6490	chr10	102132726	102132895	+	0	NA	promoter-TSS (NM_015062)	promoter-TSS (NM_015062)	-184	NM_001288728	23082	Hs.533551	NM_015062	ENSG00000148840	PPRC1	PRC	peroxisome proliferator-activated receptor gamma, coactivator-related 1	protein-coding			DCP1B
43405	chr9	132669540	132670163	+	0	NA	promoter-TSS (NM_012204)	promoter-TSS (NM_012204)	-184	NR_133925	9329	Hs.22302	NM_012204	ENSG00000125484	GTF3C4	KAT12|TF3C-delta|TFIII90|TFIIIC290|TFIIIC90|TFIIICDELTA	general transcription factor IIIC subunit 4	protein-coding			DCTD
18088	chr16	89508116	89508293	+	0	NA	promoter-TSS (NM_199367)	promoter-TSS (NM_199367)	-184	NM_199367	6687	Hs.185597	NM_003119	ENSG00000197912	SPG7	CAR|CMAR|PGN|SPG5C	SPG7, paraplegin matrix AAA peptidase subunit	protein-coding			DCTN4
14017	chr14	77097902	77098200	+	0	NA	promoter-TSS (NM_033426)	promoter-TSS (NM_033426)	-184	NM_033426	85457	Hs.709066	NM_033426	ENSG00000198894	CIPC	KIAA1737	CLOCK interacting pacemaker	protein-coding			DCTN5
15713	chr15	76311592	76311714	+	0	NA	promoter-TSS (NM_001127716)	promoter-TSS (NM_001127716)	-184	NM_001127716	2108	Hs.39925	NM_000126	ENSG00000140374	ETFA	EMA|GA2|MADD	electron transfer flavoprotein subunit alpha	protein-coding			DCTN6
30696	chr3	125595660	125595783	+	0	NA	promoter-TSS (NM_022776)	promoter-TSS (NM_022776)	-184	NM_022776	114885	Hs.477440	NM_022776	ENSG00000144909	OSBPL11	ORP-11|ORP11|OSBP12|TCCCIA00292	oxysterol binding protein like 11	protein-coding			DCUN1D1
15640	chr15	66386627	66386752	+	0	NA	promoter-TSS (NM_002755)	promoter-TSS (NM_002755)	-184	NM_002755	5604	Hs.145442	NM_002755	ENSG00000169032	MAP2K1	CFC3|MAPKK1|MEK1|MKK1|PRKMK1	mitogen-activated protein kinase kinase 1	protein-coding			DCUN1D5
36628	chr6	134177964	134178148	+	0	NA	promoter-TSS (NM_001143677)	promoter-TSS (NM_001143677)	-184	NM_001143677	6446	Hs.510078	NM_005627	ENSG00000118515	SGK1	SGK	serum/glucocorticoid regulated kinase 1	protein-coding			DDOST
270	chr1	38012251	38012807	+	0	NA	promoter-TSS (NM_016037)	promoter-TSS (NM_016037)	-183	NM_016037	51118	Hs.472038	NM_016037	ENSG00000183520	UTP11	CGI-94|CGI94|UTP11L	UTP11, small subunit processome component	protein-coding			DDT
34660	chr6	26183516	26183710	+	0	NA	promoter-TSS (NM_003523)	promoter-TSS (NM_003523)	-183	NM_003523	8344	Hs.534369	NM_003523	ENSG00000274290	HIST1H2BE	H2B.h|H2B/h|H2BFH|dJ221C16.8	histone cluster 1 H2B family member e	protein-coding			DDTL
33454	chr4	83034606	83035203	+	0	NA	promoter-TSS (NM_016129)	promoter-TSS (NM_016129)	-182	NM_016129	51138	Hs.190384	NM_016129	ENSG00000138663	COPS4	CSN4|SGN4	COP9 signalosome subunit 4	protein-coding			DDX1
33664	chr4	163166838	163167368	+	0	NA	promoter-TSS (NM_138386)	promoter-TSS (NM_138386)	-182	NM_001128931	92345	Hs.129095	NM_138386	ENSG00000145414	NAF1	-	nuclear assembly factor 1 ribonucleoprotein	protein-coding			DDX11L1
23271	chr2	88765650	88765790	+	0	NA	promoter-TSS (NR_015424)	promoter-TSS (NR_015424)	-182	NR_015424	645784	Hs.105323	NR_015424	ENSG00000230006	ANKRD36BP2	-	ankyrin repeat domain 36B pseudogene 2	pseudo			DDX11L10
13749	chr13	109786693	109786806	+	0	NA	promoter-TSS (NM_003749)	promoter-TSS (NM_003749)	-182	NM_003749	8660	Hs.442344	NM_003749	ENSG00000185950	IRS2	IRS-2	insulin receptor substrate 2	protein-coding			DDX11L2
19607	chr18	812374	812641	+	0	NA	promoter-TSS (NM_005433)	promoter-TSS (NM_005433)	-181	NM_005433	7525	Hs.194148	NM_005433	ENSG00000176105	YES1	HsT441|P61-YES|Yes|c-yes	YES proto-oncogene 1, Src family tyrosine kinase	protein-coding			DDX11L9
16105	chr16	31033178	31033444	+	0	NA	promoter-TSS (NM_004604)	promoter-TSS (NM_004604)	-180	NM_001272095	6810	Hs.83734	NM_004604	ENSG00000103496	STX4	STX4A|p35-2	syntaxin 4	protein-coding			DDX18
22561	chr19	41859609	41859869	+	0	NA	promoter-TSS (NM_001022)	promoter-TSS (NM_001022)	-179	NM_001022	6223	Hs.438429	NM_001022	ENSG00000105372	RPS19	DBA|DBA1|S19|eS19	ribosomal protein S19	protein-coding			DDX19A
8400	chr11	110093057	110093307	+	0	NA	promoter-TSS (NM_033390)	promoter-TSS (NM_033390)	-179	NM_033390	85463	Hs.376289	NM_033390	ENSG00000149289	ZC3H12C	MCPIP3	zinc finger CCCH-type containing 12C	protein-coding			DDX21
19475	chr17	65056884	65057079	+	0	NA	promoter-TSS (NM_006572)	promoter-TSS (NM_006572)	-179	NM_006572	10672	Hs.515018	NM_006572	ENSG00000120063	GNA13	G13	G protein subunit alpha 13	protein-coding			DDX27
38419	chr7	73578720	73579003	+	0	NA	promoter-TSS (NM_012453)	promoter-TSS (NM_012453)	-178	NM_012453	26608	Hs.647044	NM_012453	ENSG00000106638	TBL2	WBSCR13|WS-betaTRP	transducin beta like 2	protein-coding			DDX3Y
33594	chr4	139453448	139453811	+	0	NA	promoter-TSS (NM_031296)	promoter-TSS (NM_031296)	-178	NM_031296	83452	Hs.591679	NM_031296	ENSG00000172007	RAB33B	SMC2	RAB33B, member RAS oncogene family	protein-coding			DDX46
34645	chr6	19804710	19805163	+	0	NA	promoter-TSS (NR_134651)	promoter-TSS (NR_134651)	-177	NR_134650	100506885	Hs.346489	NR_134649	ENSG00000228412	LOC100506885	-	uncharacterized LOC100506885	ncRNA			DDX51
33452	chr4	83012958	83013279	+	0	NA	promoter-TSS (NM_001115007)	promoter-TSS (NM_001115007)	-177	NM_001115007	132660	Hs.96952	NM_194282	ENSG00000189308	LIN54	CXCDC1|JC8.6|MIP120|TCX1	lin-54 DREAM MuvB core complex component	protein-coding			DDX55
6400	chr10	86366555	86366785	+	0	NA	promoter-TSS (NM_017551)	promoter-TSS (NM_017551)	-177	NM_017551	2894	Hs.530653	NM_017551	ENSG00000182771	GRID1	GluD1	glutamate ionotropic receptor delta type subunit 1	protein-coding			DDX59
36445	chr6	70413132	70413323	+	0	NA	promoter-TSS (NM_001351609)	promoter-TSS (NM_001351609)	-177	NM_001105531	57579	Hs.211700	NM_020819	ENSG00000082269	FAM135A	KIAA1411	family with sequence similarity 135 member A	protein-coding			DEDD
10668	chr12	52069582	52070013	+	0	NA	promoter-TSS (NM_021934)	promoter-TSS (NM_021934)	-177	NM_021934	60673	Hs.9911	NM_021934	ENSG00000123395	ATG101	C12orf44	autophagy related 101	protein-coding			DEF8
15737	chr15	80989930	80990179	+	0	NA	promoter-TSS (NM_015154)	promoter-TSS (NM_015154)	-176	NR_126328	23184	Hs.578450	NM_015154	ENSG00000117899	MESD	BOCA|MESDC2	mesoderm development LRP chaperone	protein-coding			DELE1
31088	chr4	15681443	15681665	+	0	NA	promoter-TSS (NM_001145191)	promoter-TSS (NM_001145191)	-175	NM_001145191	285550	Hs.399980	NM_001145191	ENSG00000237765	FAM200B	C4orf53	family with sequence similarity 200 member B	protein-coding			DENND4A
19237	chr17	36601302	36601541	+	0	NA	promoter-TSS (NM_024864)	promoter-TSS (NM_024864)	-175	NM_024864	79922	Hs.194864	NM_024864	ENSG00000278619	MRM1	-	mitochondrial rRNA methyltransferase 1	protein-coding			DENND6B
43322	chr9	122905353	122905699	+	0	NA	promoter-TSS (NM_001354486)	promoter-TSS (NM_001354486)	-175	NM_001354478	54542	Hs.533499	NM_018835	ENSG00000056586	RC3H2	MNAB|RNF164	ring finger and CCCH-type domains 2	protein-coding			DENR
34113	chr5	81751274	81751582	+	0	NA	promoter-TSS (NM_001256736)	promoter-TSS (NM_001256736)	-175	NM_001256733	23635	Hs.102735	NM_012446	ENSG00000145687	SSBP2	HSPC116|SOSS-B2	single stranded DNA binding protein 2	protein-coding			DEPDC7
15645	chr15	66701970	66702352	+	0	NA	promoter-TSS (NR_027654)	promoter-TSS (NR_027654)	-175	NR_027654	4091	Hs.153863	NM_005585	ENSG00000137834	SMAD6	AOVD2|HsT17432|MADH6|MADH7	SMAD family member 6	protein-coding			DERA
13796	chr14	20461552	20462020	+	0	NA	promoter-TSS (NM_144568)	promoter-TSS (NM_144568)	-174	NM_001100814	90809	Hs.7001	NM_144568	ENSG00000165782	PIP4P1	C14orf9|TMEM55B	phosphatidylinositol-4,5-bisphosphate 4-phosphatase 1	protein-coding			DERL1
30722	chr3	128123757	128124366	+	0	NA	promoter-TSS (NM_001319084)	promoter-TSS (NM_001319084)	-174	NM_001319084	8607	Hs.272822	NM_003707	ENSG00000175792	RUVBL1	ECP-54|ECP54|INO80H|NMP 238|NMP238|PONTIN|Pontin52|RVB1|TIH1|TIP49|TIP49A	RuvB like AAA ATPase 1	protein-coding			DET1
38457	chr7	76302239	76302529	+	0	NA	promoter-TSS (NM_001540)	promoter-TSS (NM_001540)	-174	NM_001540	3315	Hs.520973	NM_001540	ENSG00000106211	HSPB1	CMT2F|HEL-S-102|HMN2B|HS.76067|HSP27|HSP28|Hsp25|SRP27	heat shock protein family B (small) member 1	protein-coding			DFFA
33382	chr4	52861972	52862337	+	0	NA	promoter-TSS (NM_023940)	promoter-TSS (NM_023940)	-174	NM_023940	65997	Hs.8035	NM_023940	ENSG00000128045	RASL11B	-	RAS like family 11 member B	protein-coding			DGAT1
38807	chr8	11201170	11201909	+	0	NA	promoter-TSS (NM_173683)	promoter-TSS (NM_173683)	-173	NR_138154	286046	Hs.657083	NM_173683	ENSG00000171044	XKR6	C8orf21|C8orf5|C8orf7|XRG6	XK related 6	protein-coding			DGCR8
38404	chr7	66920771	66921315	+	0	NA	promoter-TSS (NM_017994)	promoter-TSS (NM_017994)	-173	NM_017994	55069	Hs.488478	NM_017994	ENSG00000106609	TMEM248	C7orf42	transmembrane protein 248	protein-coding			DGKH
18154	chr17	5419393	5419544	+	0	NA	promoter-TSS (NM_001160246)	promoter-TSS (NM_001160246)	-173	NR_027683	84268	Hs.462086	NM_032308	ENSG00000129197	RPAIN	HRIP|RIP	RPA interacting protein	protein-coding			DGKZ
43051	chr9	66153067	66153211	+	0	NA	promoter-TSS (NM_032250).2	promoter-TSS (NM_032250).2	-173	NM_001012421	441430	Hs.632663	NM_001012421	ENSG00000183148	ANKRD20A2	-	ankyrin repeat domain 20 family member A2	protein-coding			DGUOK
19253	chr17	38825423	38825624	+	0	NA	promoter-TSS (NR_073428)	promoter-TSS (NR_073428)	-173	NR_073428	54883	Hs.406223	NM_017748	ENSG00000273559	CWC25	CCDC49	CWC25 spliceosome associated protein homolog	protein-coding			DHDDS
30814	chr3	155854280	155854982	+	0	NA	promoter-TSS (NM_004733)	promoter-TSS (NM_004733)	-172	NM_004733	9197	Hs.478031	NM_004733	ENSG00000169359	SLC33A1	ACATN|AT-1|AT1|CCHLND|SPG42	solute carrier family 33 member 1	protein-coding			DHFR2
41372	chr9	12814415	12814707	+	0	NA	promoter-TSS (NR_125775)	promoter-TSS (NR_125775)	-172	NR_125775	101929467	Hs.586443	NR_125775	ENSG00000235448	LURAP1L-AS1	-	LURAP1L antisense RNA 1	ncRNA			DHODH
19192	chr17	28645140	28645522	+	0	NA	promoter-TSS (NM_001321561)	promoter-TSS (NM_001321561)	-172	NM_001321561	9703	Hs.151761	NM_014680	ENSG00000007202	KIAA0100	BCOX|BCOX1|CT101|FMP27	KIAA0100	protein-coding			DHPS
15951	chr16	3950506	3950725	+	0	NA	promoter-TSS (NR_120311)	promoter-TSS (NR_120311)	-171	NR_120311	102724927	Hs.364739	NR_120311	ENSG00000262185	LOC102724927	-	uncharacterized LOC102724927	ncRNA			DHRS13
30848	chr3	160565701	160565818	+	0	NA	promoter-TSS (NM_002268)	promoter-TSS (NM_002268)	-171	NM_002268	3840	Hs.467866	NM_002268	ENSG00000186432	KPNA4	IPOA3|QIP1|SRP3	karyopherin subunit alpha 4	protein-coding			DHRS4L1
22786	chr19	56314669	56314801	+	0	NA	promoter-TSS (NM_001322066)	promoter-TSS (NM_001322066)	-171	NM_001322069											DHX16
22608	chr19	44164713	44165070	+	0	NA	promoter-TSS (NM_001032374)	promoter-TSS (NM_001032374)	-171	NM_001319088	7769	Hs.145956	NM_015919	ENSG00000167380	ZNF226	-	zinc finger protein 226	protein-coding			DHX30
22224	chr19	9793233	9793470	+	0	NA	promoter-TSS (NR_148545)	promoter-TSS (NR_148545)	-171	NR_148545	100505555	Hs.445295	NR_148545	ENSG00000196605	LOC100505555	-	uncharacterized LOC100505555	ncRNA			DHX34
43248	chr9	110579925	110580178	+	0	NA	promoter-TSS (NM_153366)	promoter-TSS (NM_153366)	-171	NM_153366	79987	Hs.522334	NM_153366	ENSG00000165124	SVEP1	C9orf13|CCP22|POLYDOM|SEL-OB|SELOB	sushi, von Willebrand factor type A, EGF and pentraxin domain containing 1	protein-coding			DHX36
15767	chr15	84172159	84172482	+	0	NA	promoter-TSS (NM_001243531)	promoter-TSS (NM_001243531)	-170	NM_001243531	100505679	Hs.726826	NM_001243531	ENSG00000259511	UBE2Q2L	-	ubiquitin conjugating enzyme E2 Q2 like	protein-coding			DHX38
38412	chr7	72828876	72829530	+	0	NA	promoter-TSS (NM_001145440)	promoter-TSS (NM_001145440)	-170	NR_001588	155370	Hs.585053	NR_001588	ENSG00000225648	SBDSP1	SBDSP	SBDS, ribosome maturation factor pseudogene 1	pseudo			DHX40
10692	chr12	56488432	56488737	+	0	NA	promoter-TSS (NM_013267)	promoter-TSS (NM_013267)	-170	NM_013267	27165	Hs.212606	NM_013267	ENSG00000135423	GLS2	GA|GLS|LGA|hLGA	glutaminase 2	protein-coding			DHX8
586	chr1	114581695	114581931	+	0	NA	promoter-TSS (NM_005872)	promoter-TSS (NM_005872)	-169	NM_005872	10286	Hs.22960	NM_005872	ENSG00000116752	BCAS2	DAM1|SPF27|Snt309	BCAS2, pre-mRNA processing factor	protein-coding			DIAPH1
38592	chr7	102616812	102617042	+	0	NA	promoter-TSS (NM_001277335).2	promoter-TSS (NM_001277335).2	-169	NM_001079877	10156	Hs.530089	NM_006989	ENSG00000105808	RASA4	CAPRI|GAPL	RAS p21 protein activator 4	protein-coding			DICER1
27826	chr20	57391133	57391325	+	0	NA	promoter-TSS (NM_017495)	promoter-TSS (NM_017495)	-169	NM_017495	55544	Hs.236361	NM_017495	ENSG00000132819	RBM38	HSRNASEB|RNPC1|SEB4B|SEB4D|dJ800J21.2	RNA binding motif protein 38	protein-coding			DIDO1
34105	chr5	80256104	80256398	+	0	NA	promoter-TSS (NM_001174072)	promoter-TSS (NM_001174072)	-169	NM_178276	256987	Hs.288232	NM_178276	ENSG00000164300	SERINC5	C5orf12|TPO1	serine incorporator 5	protein-coding			DIP2B
84	chr1	9539090	9539510	+	0	NA	promoter-TSS (NM_032315)	promoter-TSS (NM_032315)	-169	NM_032315	84275	Hs.568613	NM_032315	ENSG00000171612	SLC25A33	BMSC-MCP|PNC1	solute carrier family 25 member 33	protein-coding			DIS3
15893	chr16	234271	234485	+	0	NA	promoter-TSS (NM_001284497)	promoter-TSS (NM_001284497)	-168	NR_104317	83986	Hs.513225	NM_032039	ENSG00000167930	FAM234A	C16orf9|ITFG3|gs19	family with sequence similarity 234 member A	protein-coding			DIS3L2
25281	chr20	407792	407972	+	0	NA	promoter-TSS (NR_136659)	promoter-TSS (NR_136659)	-168	NM_001323956	10616	Hs.29546	NM_006462	ENSG00000125826	RBCK1	C20orf18|HOIL-1|HOIL1|PBMEI|PGBM1|RBCK2|RNF54|UBCE7IP3|XAP3|XAP4|ZRANB4	RANBP2-type and C3HC4-type zinc finger containing 1	protein-coding			DISP1
4880	chr1	236794795	236795431	+	0	NA	promoter-TSS (NM_001291939)	promoter-TSS (NM_001291939)	-168	NM_000254	4548	Hs.498187	NM_000254	ENSG00000116984	MTR	HMAG|MS|cblG	5-methyltetrahydrofolate-homocysteine methyltransferase	protein-coding			DKKL1
67	chr1	6785100	6785213	+	0	NA	promoter-TSS (NR_149049)	promoter-TSS (NR_149049)	-168	NR_146202	23261	Hs.397705	NM_015215	ENSG00000171735	CAMTA1	CANPMR	calmodulin binding transcription activator 1	protein-coding			DLGAP4
34710	chr6	28985619	28985742	+	0	NA	promoter-TSS (NR_145490)	promoter-TSS (NR_145490)	-168	NR_145490	414761	Hs.571153	NR_135289		HCG15	HCG16	HLA complex group 15 (non-protein coding)	ncRNA			DLST
22624	chr19	45405166	45405279	+	0	NA	promoter-TSS (NM_001297590)	promoter-TSS (NM_001297590)	-168	NM_006663	10848	Hs.466937	NM_006663	ENSG00000104881	PPP1R13L	IASPP|NKIP1|RAI|RAI4	protein phosphatase 1 regulatory subunit 13 like	protein-coding			DMAC1
8223	chr11	62653206	62653735	+	0	NA	promoter-TSS (NM_030628)	promoter-TSS (NM_030628)	-168	NM_030628	80789	Hs.458390	NM_030628	ENSG00000185085	INTS5	INT5|KIAA1698	integrator complex subunit 5	protein-coding			DMAP1
38430	chr7	74174046	74174373	+	0	NA	promoter-TSS (NM_031992)	promoter-TSS (NM_031992)	-167	NM_031992	7458	Hs.520943	NM_022170	ENSG00000106682	EIF4H	WBSCR1|WSCR1|eIF-4H	eukaryotic translation initiation factor 4H	protein-coding			DMRTA2
4973	chr10	6144601	6144822	+	0	NA	promoter-TSS (NM_001145443)	promoter-TSS (NM_001145443)	-167	NM_001323016	5209	Hs.195471	NM_004566	ENSG00000170525	PFKFB3	IPFK2|PFK2|iPFK-2	6-phosphofructo-2-kinase/fructose-2,6-biphosphatase 3	protein-coding			DNAAF2
28687	chr3	25427985	25428207	+	0	NA	promoter-TSS (NR_110892)	promoter-TSS (NR_110892)	-167	NR_110892	5915	Hs.543218	NM_000965	ENSG00000077092	RARB	HAP|MCOPS12|NR1B2|RARbeta1|RRB2	retinoic acid receptor beta	protein-coding			DNAAF5
15751	chr15	82444914	82445159	+	0	NA	promoter-TSS (NR_120378)	promoter-TSS (NR_120378)	-167	NR_120378	102724034	Hs.694638	NR_120378		LOC102724034	-	uncharacterized LOC102724034	ncRNA			DNAH14
43240	chr9	109321047	109321216	+	0	NA	promoter-TSS (NM_019114)	promoter-TSS (NM_019114)	-167	NM_019114	54566	Hs.591901	NM_018424	ENSG00000095203	EPB41L4B	CG1|EHM2	erythrocyte membrane protein band 4.1 like 4B	protein-coding			DNAJB12
25205	chr2	231781313	231781696	+	0	NA	promoter-TSS (NM_001291018)	promoter-TSS (NM_001291018)	-167	NM_001282949	64708	Hs.335061	NM_022730	ENSG00000144524	COPS7B	CSN7B|SGN7b	COP9 signalosome subunit 7B	protein-coding			DNAJB14
28217	chr22	21735881	21736121	+	0	NA	promoter-TSS (NM_013313)	promoter-TSS (NM_013313)	-167	NR_130910	29799	Hs.517436	NM_013313	ENSG00000100027	YPEL1	FKSG3	yippee like 1	protein-coding			DNAJB6
18132	chr17	2711680	2711918	+	0	NA	promoter-TSS (NR_136412)	promoter-TSS (NR_136412)	-166	NM_015229	23277	Hs.22616	NM_015229	ENSG00000132361	CLUH	CLU1|KIAA0664	clustered mitochondria homolog	protein-coding			DNAJB9
19463	chr17	63843093	63843221	+	0	NA	promoter-TSS (NM_001330439)	promoter-TSS (NM_001330439)	-166	NM_001098426	6603	Hs.250581	NM_003077	ENSG00000108604	SMARCD2	BAF60B|CRACD2|PRO2451|Rsc6p|SGD2	SWI/SNF related, matrix associated, actin dependent regulator of chromatin, subfamily d, member 2	protein-coding			DNAJC10
33714	chr4	185143041	185143154	+	0	NA	promoter-TSS (NM_001151)	promoter-TSS (NM_001151)	-166	NM_001151	291	Hs.246506	NM_001151	ENSG00000151729	SLC25A4	AAC1|ANT|ANT 1|ANT1|MTDPS12|MTDPS12A|PEO2|PEO3|PEOA2|T1	solute carrier family 25 member 4	protein-coding			DNAJC11
6649	chr11	6612341	6612479	+	0	NA	promoter-TSS (NM_006284)	promoter-TSS (NM_006284)	-166	NM_006284	6881	Hs.5158	NM_006284	ENSG00000166337	TAF10	TAF2A|TAF2H|TAFII30	TATA-box binding protein associated factor 10	protein-coding			DNAJC16
28861	chr3	58433933	58434102	+	0	NA	promoter-TSS (NM_001315536)	promoter-TSS (NM_001315536)	-165	NM_001315536	5162	Hs.161357	NM_000925	ENSG00000168291	PDHB	PDHBD|PDHE1-B|PDHE1B|PHE1B	pyruvate dehydrogenase E1 beta subunit	protein-coding			DNAJC2
36565	chr6	116680958	116681121	+	0	NA	promoter-TSS (NM_002269)	promoter-TSS (NM_002269)	-165	NM_002269	3841	Hs.182971	NM_002269	ENSG00000196911	KPNA5	IPOA6|SRP6	karyopherin subunit alpha 5	protein-coding			DNAJC24
36561	chr6	116279814	116279983	+	0	NA	promoter-TSS (NM_001080976)	promoter-TSS (NM_001080976)	-165	NR_136521	29940	Hs.458358	NM_013352	ENSG00000111817	DSE	DS-epi1|DSEP|DSEPI|EDSMC2|SART-2|SART2	dermatan sulfate epimerase	protein-coding			DNAJC25
4305	chr1	146052374	146052491	+	0	NA	promoter-TSS (NR_125967)	promoter-TSS (NR_125967)	-164	NR_125967	101928979	Hs.735893	NR_125967	ENSG00000233396	LINC01719	-	long intergenic non-protein coding RNA 1719	ncRNA			DNAJC3-DT
28356	chr22	46250248	46250672	+	0	NA	promoter-TSS (NM_207327)	promoter-TSS (NM_207327)	-164	NM_207327	150383	Hs.103110	NM_207327	ENSG00000205643	CDPF1	C22orf40	cysteine rich DPF motif domain containing 1	protein-coding			DNAJC7
43179	chr9	94374295	94374480	+	0	NA	promoter-TSS (NM_032558)	promoter-TSS (NM_032558)	-164	NM_032558	84641	Hs.555996	NM_032558	ENSG00000148110	MFSD14B	HIATL1	major facilitator superfamily domain containing 14B	protein-coding			DNAJC8
41144	chr8	103372146	103372393	+	0	NA	promoter-TSS (NM_001256099)	promoter-TSS (NM_001256099)	-164	NM_001256099	115908	Hs.405614	NM_138455	ENSG00000164932	CTHRC1	-	collagen triple helix repeat containing 1	protein-coding			DNAJC9
6314	chr10	63520895	63521506	+	0	NA	promoter-TSS (NM_001001330)	promoter-TSS (NM_001001330)	-163	NM_001001330	221035	Hs.499833	NM_001001330	ENSG00000165476	REEP3	C10orf74|Yip2b	receptor accessory protein 3	protein-coding			DNLZ
22531	chr19	38316015	38316244	+	0	NA	promoter-TSS (NM_001145463)	promoter-TSS (NM_001145463)	-163	NM_001039672	90522	Hs.280741	NM_033557	ENSG00000167645	YIF1B	FinGER8	Yip1 interacting factor homolog B, membrane trafficking protein	protein-coding			DNM1L
133	chr1	18902888	18903036	+	0	NA	promoter-TSS (NM_001319218)	promoter-TSS (NM_001319218)	-163	NM_003748	8659	Hs.77448	NM_003748	ENSG00000159423	ALDH4A1	ALDH4|P5CD|P5CDh	aldehyde dehydrogenase 4 family member A1	protein-coding			DNM3
19259	chr17	39461155	39461542	+	0	NA	promoter-TSS (NM_016507)	promoter-TSS (NM_016507)	-163	NM_015083	51755	Hs.345028	NM_015083	ENSG00000167258	CDK12	CRK7|CRKR|CRKRS	cyclin dependent kinase 12	protein-coding			DNPEP
34285	chr5	135033028	135033206	+	0	NA	promoter-TSS (NM_001277348)	promoter-TSS (NM_001277348)	-163	NM_001277348	100996485		NM_001277348		C5orf66	-	chromosome 5 open reading frame 66	protein-coding			DNTTIP2
36810	chr7	4775250	4775687	+	0	NA	promoter-TSS (NM_014855)	promoter-TSS (NM_014855)	-163	NM_014855	9907	Hs.558440	NM_014855	ENSG00000242802	AP5Z1	KIAA0415|SPG48|zeta	adaptor related protein complex 5 subunit zeta 1	protein-coding			DPAGT1
4307	chr1	146228949	146229442	+	0	NA	promoter-TSS (NM_203458)	promoter-TSS (NM_203458)	-163	NM_203458	388677	Hs.655156	NM_203458	ENSG00000264343	NOTCH2NL	N2N	notch 2 N-terminal like	protein-coding			DPH3
41313	chr8	144327017	144327146	+	0	NA	promoter-TSS (NM_012079)	promoter-TSS (NM_012079)	-162	NM_012079	8694	Hs.521954	NM_012079	ENSG00000185000	DGAT1	ARAT|ARGP1|DGAT|DIAR7	diacylglycerol O-acyltransferase 1	protein-coding			DPH6
38588	chr7	102517816	102518063	+	0	NA	promoter-TSS (NM_001277335)	promoter-TSS (NM_001277335)	-162	NM_001277335	100271927	Hs.530089	NM_001277335	ENSG00000170667	RASA4B	-	RAS p21 protein activator 4B	protein-coding			DPH6-DT
34275	chr5	134005210	134005379	+	0	NA	promoter-TSS (NR_036625)	promoter-TSS (NR_036625)	-161	NM_003374	7416	Hs.519320	NM_003374	ENSG00000213585	VDAC1	PORIN|VDAC-1	voltage dependent anion channel 1	protein-coding			DPH7
34084	chr5	75336951	75337064	+	0	NA	promoter-TSS (NM_001130996)	promoter-TSS (NM_001130996)	-161	NM_000859	3156	Hs.628096	NM_000859	ENSG00000113161	HMGCR	LDLCQ3	3-hydroxy-3-methylglutaryl-CoA reductase	protein-coding			DPM3
34359	chr5	149406594	149406775	+	0	NA	promoter-TSS (NR_105059)	promoter-TSS (NR_105059)	-161	NR_105060	728264	Hs.519666	NR_027180		CARMN	CARMEN|MIR143HG	cardiac mesoderm enhancer-associated non-coding RNA	ncRNA			DPP8
13680	chr13	75537815	75538252	+	0	NA	promoter-TSS (NM_001287393)	promoter-TSS (NM_001287393)	-161	NM_203495	170622	Hs.508266	NM_203495	ENSG00000188243	COMMD6	Acrg	COMM domain containing 6	protein-coding			DPP9
15974	chr16	11915999	11916260	+	0	NA	promoter-TSS (NM_001130006)	promoter-TSS (NM_001130006)	-161	NM_002094	2935	Hs.528780	NM_002094	ENSG00000103342	GSPT1	551G9.2|ETF3A|GST1|eRF3a	G1 to S phase transition 1	protein-coding			DPY19L4
4574	chr1	180154422	180154922	+	0	NA	promoter-TSS (NM_002826)	promoter-TSS (NM_002826)	-161	NM_001004128	5768	Hs.744925	NM_002826	ENSG00000116260	QSOX1	Q6|QSCN6	quiescin sulfhydryl oxidase 1	protein-coding			DRAM1
10693	chr12	56646111	56646346	+	0	NA	promoter-TSS (NM_001686)	promoter-TSS (NM_001686)	-160	NM_001686	506	Hs.406510	NM_001686	ENSG00000110955	ATP5F1B	ATP5B|ATPMB|ATPSB|HEL-S-271	ATP synthase F1 subunit beta	protein-coding			DRAP1
18028	chr16	81077227	81077627	+	0	NA	promoter-TSS (NM_152337)	promoter-TSS (NM_152337)	-160	NM_152337	123775	Hs.658684	NM_152337	ENSG00000166455	C16orf46	-	chromosome 16 open reading frame 46	protein-coding			DRG2
22742	chr19	52993542	52993840	+	0	NA	promoter-TSS (NR_003578)	promoter-TSS (NR_003578)	-160	NR_003578	79986	Hs.714428	NM_024924	ENSG00000242779	ZNF702P	ZNF702	zinc finger protein 702, pseudogene	pseudo			DROSHA
10934	chr12	121626329	121626451	+	0	NA	promoter-TSS (NM_032790)	promoter-TSS (NM_032790)	-160	NM_032790	84876	Hs.55148	NM_032790		ORAI1	CRACM1|IMD9|ORAT1|TAM2|TMEM142A	ORAI calcium release-activated calcium modulator 1	protein-coding			DSCC1
6681	chr11	10509207	10509465	+	0	NA	promoter-TSS (NM_001190702)	promoter-TSS (NM_001190702)	-160	NM_001190702	100463486	Hs.717003	NM_001190702	ENSG00000255823	MTRNR2L8	HN8	MT-RNR2 like 8	protein-coding			DSE
22806	chr19	57477621	57477838	+	0	NA	promoter-TSS (NM_001144068)	promoter-TSS (NM_001144068)	-159	NM_001024596	400720	Hs.388810	NM_001024596	ENSG00000197128	ZNF772	-	zinc finger protein 772	protein-coding			DSTYK
10839	chr12	100573446	100573559	+	0	NA	promoter-TSS (NM_001303130)	promoter-TSS (NM_001303130)	-159	NM_001303130	283431	Hs.20575	NM_174942	ENSG00000139354	GAS2L3	G2L3	growth arrest specific 2 like 3	protein-coding			DTD1
33629	chr4	151761082	151761281	+	0	NA	promoter-TSS (NM_004564)	promoter-TSS (NM_004564)	-158	NM_004564	5188	Hs.119316	NM_004564	ENSG00000059691	GATB	HSPC199|PET112|PET112L	glutamyl-tRNA amidotransferase subunit B	protein-coding			DTNBP1
18043	chr16	84618185	84618323	+	0	NA	promoter-TSS (NM_021149)	promoter-TSS (NM_021149)	-158	NM_021149	23406	Hs.289092	NM_021149	ENSG00000103187	COTL1	CLP	coactosin like F-actin binding protein 1	protein-coding			DTWD1
36921	chr7	35800638	35801019	+	0	NA	promoter-TSS (NM_001788)	promoter-TSS (NM_001788)	-158	NM_001242956	989	Hs.191346	NM_001788	ENSG00000122545	2021-09-07	CDC10|CDC3|NBLA02942|SEPT7A	septin 7	protein-coding			DTWD2
19188	chr17	28318855	28319020	+	0	NA	promoter-TSS (NM_014573)	promoter-TSS (NM_014573)	-158	NM_014573	27346	Hs.199695	NM_014573	ENSG00000109084	TMEM97	MAC30	transmembrane protein 97	protein-coding			DTX2
22324	chr19	16660242	16660389	+	0	NA	promoter-TSS (NM_001300925)	promoter-TSS (NM_001300925)	-158	NM_001300925	79086	Hs.356467	NM_024104	ENSG00000214046	SMIM7	C19orf42	small integral membrane protein 7	protein-coding			DUS1L
4817	chr1	228616567	228617966	+	0	NA	promoter-TSS (NR_023363).4	promoter-TSS (NR_023363).4	-157	NR_023378	100169767		NR_023378	ENSG00000202257	RNA5S16	RN5S16	RNA, 5S ribosomal 16	rRNA			DUS2
13760	chr13	112588084	112588600	+	0	NA	promoter-TSS (NM_001286278)	promoter-TSS (NM_001286278)	-157	NM_001286278	10426	Hs.224152	NM_006322	ENSG00000126216	TUBGCP3	104p|ALP6|GCP3|Grip104|SPBC98|Spc98|Spc98p	tubulin gamma complex associated protein 3	protein-coding			DUS3L
10628	chr12	45990633	45990917	+	0	NA	promoter-TSS (NM_004719)	promoter-TSS (NM_004719)	-157	NM_004719	9169	Hs.210367	NM_004719	ENSG00000139218	SCAF11	CASP11|SFRS2IP|SIP1|SRRP129|SRSF2IP	SR-related CTD associated factor 11	protein-coding			DUS4L
28828	chr3	52245957	52246070	+	0	NA	promoter-TSS (NM_001122870)	promoter-TSS (NM_001122870)	-157	NM_001122870	132160	Hs.373560	NM_144641	ENSG00000164088	PPM1M	PP2C-eta|PP2CE|PP2Ceta	protein phosphatase, Mg2+/Mn2+ dependent 1M	protein-coding			DUSP1
14009	chr14	75278554	75278688	+	0	NA	promoter-TSS (NM_005252)	promoter-TSS (NM_005252)	-157	NM_005252	2353	Hs.25647	NM_005252	ENSG00000170345	FOS	AP-1|C-FOS|p55	Fos proto-oncogene, AP-1 transcription factor subunit	protein-coding			DUSP11
334	chr1	46339965	46340078	+	0	NA	promoter-TSS (NR_045789)	promoter-TSS (NR_045789)	-156	NR_045790	387338	Hs.163424	NM_199044	ENSG00000117481	NSUN4	SHTAP	NOP2/Sun RNA methyltransferase family member 4	protein-coding			DUSP2
4645	chr1	200670055	200670253	+	0	NA	promoter-TSS (NM_001349799)	promoter-TSS (NM_001349799)	-156	NM_001031725	83479	Hs.497332	NM_031306	ENSG00000118197	DDX59	OFD5|ZNHIT5	DEAD-box helicase 59	protein-coding			DUSP23
18147	chr17	5078088	5078518	+	0	NA	promoter-TSS (NM_153018)	promoter-TSS (NM_153018)	-156	NM_153018	124961	Hs.48832	NM_153018	ENSG00000180787	ZFP3	ZNF752	ZFP3 zinc finger protein	protein-coding			DUSP6
19563	chr17	82212657	82213412	+	0	NA	promoter-TSS (NM_001316321)	promoter-TSS (NM_001316321)	-156	NM_198082	284001	Hs.631724	NM_152675	ENSG00000176155	CCDC57	-	coiled-coil domain containing 57	protein-coding			DUX4
33547	chr4	119212375	119212567	+	0	NA	promoter-TSS (NM_019050)	promoter-TSS (NM_019050)	-156	NM_019050	54532	Hs.431081	NM_019050	ENSG00000145390	USP53	-	ubiquitin specific peptidase 53	protein-coding			DXO
4531	chr1	171781387	171781543	+	0	NA	promoter-TSS (NM_014955)	promoter-TSS (NM_014955)	-156	NM_014955	51603	Hs.494705	NM_014955	ENSG00000010165	METTL13	5630401D24Rik|CGI-01|KIAA0859|feat	methyltransferase like 13	protein-coding			DYM
36827	chr7	6349027	6349204	+	0	NA	promoter-TSS (NM_001037163)	promoter-TSS (NM_001037163)	-156	NM_001037163	84792	Hs.696146	NM_001037163	ENSG00000178397	FAM220A	ACPIN1|C7orf70|SIPAR	family with sequence similarity 220 member A	protein-coding			DYNLL2
4392	chr1	149832314	149832688	+	0	NA	promoter-TSS (NM_003548)	promoter-TSS (NM_003548)	-156	NM_001034077	554313	Hs.55468	NM_001034077	ENSG00000270276	HIST2H4B	H4/o	histone cluster 2 H4 family member b	protein-coding			DYNLRB1
19368	chr17	45893959	45894494	+	0	NA	promoter-TSS (NM_016835)	promoter-TSS (NM_016835)	-156	NM_005910	4137	Hs.101174	NM_005910	ENSG00000186868	MAPT	DDPAC|FTDP-17|MAPTL|MSTD|MTBT1|MTBT2|PPND|PPP1R103|TAU	microtubule associated protein tau	protein-coding			DYNLRB2
27723	chr20	35771718	35771974	+	0	NA	promoter-TSS (NM_016436)	promoter-TSS (NM_016436)	-155	NM_016436	51230	Hs.517044	NM_016436	ENSG00000025293	PHF20	C20orf104|GLEA2|HCA58|NZF|TDRD20A|TZP	PHD finger protein 20	protein-coding			DYRK1A
43119	chr9	85940810	85941164	+	0	NA	promoter-TSS (NM_024635)	promoter-TSS (NM_024635)	-155	NM_024635	60560	Hs.436098	NM_021929	ENSG00000135040	NAA35	EGAP|MAK10|MAK10P|bA379P1.1	N(alpha)-acetyltransferase 35, NatC auxiliary subunit	protein-coding			E2F3
30900	chr3	179347451	179347623	+	0	NA	promoter-TSS (NM_033540)	promoter-TSS (NM_033540)	-155	NM_033540	55669	Hs.478383	NM_017927	ENSG00000171109	MFN1	hfzo1|hfzo2	mitofusin 1	protein-coding			E2F4
30846	chr3	160449670	160450316	+	0	NA	promoter-TSS (NM_173084)	promoter-TSS (NM_173084)	-155	NR_148401	100174949		NR_148401	ENSG00000248710	TRIM59-IFT80	IFT80-L	TRIM59-IFT80 protein	ncRNA			E2F6
17925	chr16	56608213	56608546	+	0	NA	promoter-TSS (NM_005953)	promoter-TSS (NM_005953)	-154	NM_005953	4502	Hs.534330	NM_005953	ENSG00000125148	MT2A	MT-2|MT-II|MT2	metallothionein 2A	protein-coding			E2F7
13518	chr13	24922956	24923130	+	0	NA	promoter-TSS (NR_047594)	promoter-TSS (NR_047594)	-154	NM_018451	55835	Hs.513379	NM_018451	ENSG00000151849	CENPJ	BM032|CENP-J|CPAP|LAP|LIP1|MCPH6|SASS4|SCKL4|Sas-4	centromere protein J	protein-coding			EAPP
398	chr1	62436272	62436845	+	0	NA	promoter-TSS (NM_003368)	promoter-TSS (NM_003368)	-154	NM_003368	7398	Hs.35086	NM_003368	ENSG00000162607	USP1	UBP	ubiquitin specific peptidase 1	protein-coding			EARS2
43737	chrX	52958464	52958881	+	0	NA	promoter-TSS (NM_001321179).2	promoter-TSS (NM_001321179).2	-154	NM_001321179	727866	Hs.6451	NM_001099684	ENSG00000179304	FAM156B	TMEM29B	family with sequence similarity 156 member B	protein-coding			EBAG9
15762	chr15	82985780	82986318	+	0	NA	promoter-TSS (NM_031452)	promoter-TSS (NM_031452)	-154	NM_031452	83640	Hs.80624	NM_031452	ENSG00000169612	RAMMET	C15orf18|FAM103A1|HsT19360|RAM	RNMT activating mRNA cap methyltransferase subunit	protein-coding			EBF2
18153	chr17	5282028	5282192	+	0	NA	promoter-TSS (NM_001291582)	promoter-TSS (NM_001291582)	-153	NM_004703	9135	Hs.584784	NM_004703	ENSG00000029725	RABEP1	RAB5EP|RABPT5	rabaptin, RAB GTPase binding effector protein 1	protein-coding			EBLN3P
25055	chr2	197515744	197516036	+	0	NA	promoter-TSS (NM_015387)	promoter-TSS (NM_015387)	-153	NM_001100819	25843	Hs.633165	NM_015387	ENSG00000115540	MOB4	2C4D|CGI-95|MOB1|MOB3|MOBKL3|PHOCN|PREI3	MOB family member 4, phocein	protein-coding			EBNA1BP2
16020	chr16	22297136	22297308	+	0	NA	promoter-TSS (NR_047581)	promoter-TSS (NR_047581)	-153	NM_001258033	55718	Hs.460298	NM_018119	ENSG00000058600	POLR3E	RPC5|SIN	RNA polymerase III subunit E	protein-coding			EBPL
24918	chr2	156436150	156436320	+	0	NA	promoter-TSS (NM_000408)	promoter-TSS (NM_000408)	-153	NM_000408	2820	Hs.512382	NM_000408	ENSG00000115159	GPD2	GDH2|GPDM|mGPDH	glycerol-3-phosphate dehydrogenase 2	protein-coding			ECHDC1
21930	chr18	21600632	21601138	+	0	NA	promoter-TSS (NM_052911)	promoter-TSS (NM_052911)	-153	NM_052911	114799	Hs.464733	NM_052911	ENSG00000141446	ESCO1	A930014I12Rik|CTF|ECO1|EFO1|ESO1	establishment of sister chromatid cohesion N-acetyltransferase 1	protein-coding			ECHDC3
184	chr1	25998219	25998401	+	0	NA	promoter-TSS (NM_000437)	promoter-TSS (NM_000437)	-153	NM_000437	5051	Hs.477083	NM_000437	ENSG00000158006	PAFAH2	HSD-PLA2	platelet activating factor acetylhydrolase 2	protein-coding			EDC4
22528	chr19	37855286	37855411	+	0	NA	promoter-TSS (NR_040015)	promoter-TSS (NR_040015)	-152	NR_040015	100631378	Hs.726940	NR_040015	ENSG00000225868	LOC100631378	-	uncharacterized 100631378	ncRNA			EDF1
14112	chr14	102362775	102363361	+	0	NA	promoter-TSS (NM_032630)	promoter-TSS (NM_032630)	-152	NM_001320046	51550	Hs.129634	NM_032630	ENSG00000100865	CINP	-	cyclin dependent kinase 2 interacting protein	protein-coding			EDRF1
22761	chr19	53520442	53521101	+	0	NA	promoter-TSS (NM_018555)	promoter-TSS (NM_018555)	-152	NM_001317120	55422	Hs.185674	NM_018555	ENSG00000130844	ZNF331	RITA|ZNF361|ZNF463	zinc finger protein 331	protein-coding			EEF1AKMT1
6431	chr10	91633063	91633442	+	0	NA	promoter-TSS (NM_005398)	promoter-TSS (NM_005398)	-151	NM_005398	5507	Hs.303090	NM_005398	ENSG00000119938	PPP1R3C	PPP1R5|PTG	protein phosphatase 1 regulatory subunit 3C	protein-coding			EEF1E1-BLOC1S5
31006	chr4	52935	53334	+	0	NA	promoter-TSS (NM_182524)	promoter-TSS (NM_182524)	-151	NM_182524	152687	Hs.709469	NM_182524	ENSG00000272602	ZNF595	-	zinc finger protein 595	protein-coding			EEF2K
6633	chr11	2929479	2929664	+	0	NA	promoter-TSS (NM_003311)	promoter-TSS (NM_003311)	-151	NM_003311	7262	Hs.154036	NM_003311	ENSG00000181649	PHLDA2	BRW1C|BWR1C|HLDA2|IPL|TSSC3	pleckstrin homology like domain family A member 2	protein-coding			EEF2KMT
36694	chr6	146543411	146543671	+	0	NA	promoter-TSS (NM_006834)	promoter-TSS (NM_006834)	-151	NM_006834	10981	Hs.287714	NM_006834	ENSG00000118508	RAB32	-	RAB32, member RAS oncogene family	protein-coding			EEFSEC
13525	chr13	26557489	26557616	+	0	NA	promoter-TSS (NM_001291965)	promoter-TSS (NM_001291965)	-151	NM_006646	10810	Hs.618732	NM_006646	ENSG00000132970	WASF3	Brush-1|SCAR3|WAVE3	WAS protein family member 3	protein-coding			EFCAB11
8638	chr12	25250971	25251191	+	0	NA	promoter-TSS (NM_004985)	promoter-TSS (NM_004985)	-150	NM_033360	3845	Hs.505033	NM_004985	ENSG00000133703	KRAS	C-K-RAS|CFC2|K-RAS2A|K-RAS2B|K-RAS4A|K-RAS4B|K-Ras|KI-RAS|KRAS1|KRAS2|NS|NS3|RALD|RASK2|c-Ki-ras2	KRAS proto-oncogene, GTPase	protein-coding			EFCAB6
30818	chr3	156555263	156555438	+	0	NA	promoter-TSS (NM_001308197)	promoter-TSS (NM_001308197)	-150	NM_007107	6747	Hs.518346	NM_007107	ENSG00000114850	SSR3	TRAPG	signal sequence receptor subunit 3	protein-coding			EFCAB7
14024	chr14	79279084	79279294	+	0	NA	promoter-TSS (NM_138970)	promoter-TSS (NM_138970)	-150	NM_138970	9369	Hs.368307	NM_004796	ENSG00000021645	NRXN3	C14orf60	neurexin 3	protein-coding			EFEMP2
6333	chr10	70170623	70170736	+	0	NA	promoter-TSS (NM_020150)	promoter-TSS (NM_020150)	-150	NM_020150	56681	Hs.499960	NM_020150	ENSG00000079332	SAR1A	SAR1|SARA1|Sara|masra2	secretion associated Ras related GTPase 1A	protein-coding			EFHD1
28328	chr22	42649450	42649646	+	0	NA	promoter-TSS (NM_000398)	promoter-TSS (NM_000398)	-149	NM_000398	1727	Hs.561064	NM_000398	ENSG00000100243	CYB5R3	B5R|DIA1	cytochrome b5 reductase 3	protein-coding			EFL1
13801	chr14	21437381	21437513	+	0	NA	promoter-TSS (NM_020920)	promoter-TSS (NM_020920)	-149	NM_020920	57680	Hs.530698	NM_020920	ENSG00000100888	CHD8	AUTS18|HELSNF1	chromodomain helicase DNA binding protein 8	protein-coding			EGR1
202	chr1	27914666	27915226	+	0	NA	promoter-TSS (NM_001286076)	promoter-TSS (NM_001286076)	-149	NM_001355129	6118	Hs.79411	NM_002946	ENSG00000117748	RPA2	REPA2|RP-A p32|RP-A p34|RPA32	replication protein A2	protein-coding			EHD1
14062	chr14	91510358	91510901	+	0	NA	promoter-TSS (NM_001284281)	promoter-TSS (NM_001284281)	-149	NM_001284281	55671	Hs.533887	NM_017936	ENSG00000100796	PPP4R3A	FLFL1|KIAA2010|MSTP033|PP4R3|PP4R3A|SMEK1|smk-1|smk1	protein phosphatase 4 regulatory subunit 3A	protein-coding			EHD3
22435	chr19	34676945	34678035	+	0	NA	promoter-TSS (NM_001289188)	promoter-TSS (NM_001289188)	-149	NM_001012320	55900	Hs.436350	NM_018443	ENSG00000089335	ZNF302	HSD16|MST154|MSTP154|ZNF135L|ZNF140L|ZNF327	zinc finger protein 302	protein-coding			EID1
38513	chr7	91264235	91264404	+	0	NA	promoter-TSS (NM_003505)	promoter-TSS (NM_003505)	-149	NM_003505	8321	Hs.94234	NM_003505	ENSG00000157240	FZD1	-	frizzled class receptor 1	protein-coding			EIF1AD
43859	chrX	101932159	101932272	+	0	NA	promoter-TSS (NM_001282400)	promoter-TSS (NM_001282400)	-149	NM_001011657	84460	Hs.496512	NM_001011657	ENSG00000166432	ZMAT1	-	zinc finger matrin-type 1	protein-coding			EIF1B
33979	chr5	62305897	62306131	+	0	NA	promoter-TSS (NM_004520)	promoter-TSS (NM_004520)	-148	NM_001098511	3796	Hs.558351	NM_004520	ENSG00000068796	KIF2A	CDCBM3|HK2|KIF2	kinesin family member 2A	protein-coding			EIF2A
25249	chr2	238060706	238060846	+	0	NA	promoter-TSS (NM_016510)	promoter-TSS (NM_016510)	-148	NM_016510	51540	Hs.731909	NM_016510	ENSG00000132330	SCLY	SCL|hSCL	selenocysteine lyase	protein-coding			EIF2AK4
10942	chr12	122266421	122266534	+	0	NA	promoter-TSS (NM_001351019)	promoter-TSS (NM_001351019)	-148	NM_001351019	65082	Hs.487883	NM_022916	ENSG00000139719	VPS33A	MPSPS	VPS33A, CORVET/HOPS core subunit	protein-coding			EIF2B2
22195	chr19	8005695	8005890	+	0	NA	promoter-TSS (NM_001419)	promoter-TSS (NM_001419)	-147	NM_001419	1994	Hs.184492	NM_001419	ENSG00000066044	ELAVL1	ELAV1|HUR|Hua|MelG	ELAV like RNA binding protein 1	protein-coding			EIF2B3
4414	chr1	151198290	151198505	+	0	NA	promoter-TSS (NM_001135637)	promoter-TSS (NM_001135637)	-147	NM_001330689	8394	Hs.655131	NM_003557	ENSG00000143398	PIP5K1A	-	phosphatidylinositol-4-phosphate 5-kinase type 1 alpha	protein-coding			EIF2B4
33519	chr4	107720269	107720552	+	0	NA	promoter-TSS (NM_005443)	promoter-TSS (NM_005443)	-147	NM_005443	9061	Hs.368610	NM_005443	ENSG00000138801	PAPSS1	ATPSK1|PAPSS|SK1	3'-phosphoadenosine 5'-phosphosulfate synthase 1	protein-coding			EIF2B5
28069	chr21	33402656	33402845	+	0	NA	promoter-TSS (NM_005534)	promoter-TSS (NM_005534)	-146	NM_005534	3460	Hs.634632	NM_005534	ENSG00000159128	IFNGR2	AF-1|IFGR2|IFNGT1|IMD28	interferon gamma receptor 2	protein-coding			EIF2D
30667	chr3	119498237	119498513	+	0	NA	promoter-TSS (NM_016589)	promoter-TSS (NM_016589)	-146	NM_016589	51300	Hs.477287	NM_016589	ENSG00000113845	TIMMDC1	C3orf1	translocase of inner mitochondrial membrane domain containing 1	protein-coding			EIF3B
6457	chr10	95561471	95561662	+	0	NA	promoter-TSS (NM_024991)	promoter-TSS (NM_024991)	-146	NM_024991	10580	Hs.38621	NM_006434	ENSG00000095637	SORBS1	CAP|FLAF2|R85FL|SH3D5|SH3P12|SORB1	sorbin and SH3 domain containing 1	protein-coding			EIF3C
23174	chr2	69387335	69387466	+	0	NA	promoter-TSS (NM_002056)	promoter-TSS (NM_002056)	-146	NM_001244710	2673	Hs.580300	NM_002056	ENSG00000198380	GFPT1	CMS12|CMSTA1|GFA|GFAT|GFAT 1|GFAT1|GFAT1m|GFPT|GFPT1L|MSLG	glutamine--fructose-6-phosphate transaminase 1	protein-coding			EIF3CL
25102	chr2	208266004	208266238	+	0	NA	promoter-TSS (NM_001178000)	promoter-TSS (NM_001178000)	-146	NM_015040	200576	Hs.744997	NM_015040	ENSG00000115020	PIKFYVE	CFD|FAB1|HEL37|PIP5K|PIP5K3|ZFYVE29	phosphoinositide kinase, FYVE-type zinc finger containing	protein-coding			EIF3D
15660	chr15	68277269	68278045	+	0	NA	promoter-TSS (NM_015322)	promoter-TSS (NM_015322)	-146	NM_015322	10116	Hs.362733	NM_015322	ENSG00000169018	FEM1B	F1A-ALPHA|F1AA|FEM1-beta	fem-1 homolog B	protein-coding			EIF3E
34376	chr5	151252829	151252983	+	0	NA	promoter-TSS (NM_000405)	promoter-TSS (NM_000405)	-146	NM_001167607	2760	Hs.483873	NM_000405	ENSG00000196743	GM2A	GM2-AP|SAP-3	GM2 ganglioside activator	protein-coding			EIF3F
41318	chr8	144685814	144686103	+	0	NA	promoter-TSS (NM_001308208)	promoter-TSS (NM_001308208)	-146	NM_001308208	80728	Hs.148988	NM_025251	ENSG00000147799	ARHGAP39	CrGAP|Vilse	Rho GTPase activating protein 39	protein-coding			EIF3G
4332	chr1	148152180	148152492	+	0	NA	promoter-TSS (NR_046188)	promoter-TSS (NR_046188)	-146	NR_046188	200030	Hs.721588	NM_183372	ENSG00000263956	NBPF11	NBPF24	NBPF member 11	protein-coding			EIF3K
22632	chr19	46413738	46413879	+	0	NA	promoter-TSS (NM_032040)	promoter-TSS (NM_032040)	-146	NM_032040	83987	Hs.97876	NM_032040	ENSG00000169515	CCDC8	3M3|PPP1R20|p90	coiled-coil domain containing 8	protein-coding			EIF3M
36743	chr6	158819453	158819686	+	0	NA	promoter-TSS (NM_001111077)	promoter-TSS (NM_001111077)	-145	NM_001111077	7430	Hs.487027	NM_003379	ENSG00000092820	EZR	CVIL|CVL|HEL-S-105|VIL2	ezrin	protein-coding			EIF4A1
18228	chr17	18625641	18625883	+	0	NA	promoter-TSS (NR_036647)	promoter-TSS (NR_036647)	-145	NR_036647	284047	Hs.448012	NR_036647	ENSG00000154874	CCDC144B	-	coiled-coil domain containing 144B (pseudogene)	pseudo			EIF4A2
6780	chr11	43680228	43680669	+	0	NA	promoter-TSS (NM_016142)	promoter-TSS (NM_016142)	-145	NM_016142	51144	Hs.132513	NM_016142	ENSG00000149084	HSD17B12	KAR|SDR12C1	hydroxysteroid 17-beta dehydrogenase 12	protein-coding			EIF4B
24795	chr2	112541902	112542813	+	0	NA	promoter-TSS (NR_136321)	promoter-TSS (NR_136321)	-145	NR_136321	105373562	Hs.599548	NR_136321		LOC105373562	-	uncharacterized LOC105373562	ncRNA			EIF4E2
6664	chr11	9314780	9315046	+	0	NA	promoter-TSS (NR_028491)	promoter-TSS (NR_028491)	-145	NM_001165030	440026	Hs.594563	NM_015012	ENSG00000166471	TMEM41B	-	transmembrane protein 41B	protein-coding			EIF4EBP2
43364	chr9	128771838	128772321	+	0	NA	promoter-TSS (NM_006336)	promoter-TSS (NM_006336)	-145	NM_006336	10444	Hs.147950	NM_006336	ENSG00000160445	ZER1	C9orf60|ZYG|ZYG11BL	zyg-11 related cell cycle regulator	protein-coding			EIF4ENIF1
28852	chr3	56801983	56802240	+	0	NA	promoter-TSS (NM_019555)	promoter-TSS (NM_019555)	-144	NM_019555	50650	Hs.476402	NM_019555	ENSG00000163947	ARHGEF3	GEF3|STA3|XPLN	Rho guanine nucleotide exchange factor 3	protein-coding			EIF4G1
34718	chr6	30673106	30673288	+	0	NA	promoter-TSS (NM_003587)	promoter-TSS (NM_003587)	-144	NM_003587	8449	Hs.485060	NM_003587	ENSG00000204560	DHX16	DBP2|DDX16|PRO2014|PRP8|PRPF2|Prp2	DEAH-box helicase 16	protein-coding			EIF4H
10681	chr12	53938588	53938708	+	0	NA	promoter-TSS (NM_017410)	promoter-TSS (NM_017410)	-144	NM_017410	3229	Hs.118608	NM_017410	ENSG00000123364	HOXC13	ECTD9|HOX3|HOX3G	homeobox C13	protein-coding			EIF5A2
255	chr1	35557576	35557720	+	0	NA	promoter-TSS (NM_024874)	promoter-TSS (NM_024874)	-144	NM_001014841	23154	Hs.121870	NM_014284	ENSG00000020129	NCDN	-	neurochondrin	protein-coding			EIF5B
25085	chr2	203535278	203535683	+	0	NA	promoter-TSS (NM_203365)	promoter-TSS (NM_203365)	-144	NM_001329728	65059	Hs.471162	NM_025252	ENSG00000173166	RAPH1	ALS2CR18|ALS2CR9|LPD|PREL-2|PREL2|RMO1|RalGDS/AF-6	Ras association (RalGDS/AF-6) and pleckstrin homology domains 1	protein-coding			EIF6
30614	chr3	101513254	101513516	+	0	NA	promoter-TSS (NM_020654)	promoter-TSS (NM_020654)	-144	NM_001282802	57337	Hs.529551	NM_020654	ENSG00000138468	SENP7	-	SUMO specific peptidase 7	protein-coding			EIPR1
22210	chr19	9498669	9498824	+	0	NA	promoter-TSS (NM_152476)	promoter-TSS (NM_152476)	-143	NM_152476	147741	Hs.631613	NM_152476	ENSG00000198028	ZNF560	-	zinc finger protein 560	protein-coding			ELAC1
34515	chr5	180810172	180810389	+	0	NA	promoter-TSS (NM_001114618)	promoter-TSS (NM_001114618)	-143	NM_001114617	4245	Hs.519818	NM_002406	ENSG00000131446	MGAT1	GLCNAC-TI|GLCT1|GLYT1|GNT-1|GNT-I|GnTI|MGAT	mannosyl (alpha-1,3-)-glycoprotein beta-1,2-N-acetylglucosaminyltransferase	protein-coding			ELAVL1
34280	chr5	134648509	134648775	+	0	NA	promoter-TSS (NM_001252231)	promoter-TSS (NM_001252231)	-143	NM_021982	10802	Hs.595540	NM_021982	ENSG00000113615	SEC24A	-	SEC24 homolog A, COPII coat complex component	protein-coding			ELAVL2
30618	chr3	101686545	101687180	+	0	NA	promoter-TSS (NM_000986)	promoter-TSS (NM_000986)	-143	NM_000986	6152	Hs.477028	NM_000986	ENSG00000114391	RPL24	HEL-S-310|L24	ribosomal protein L24	protein-coding			ELF2
43833	chrX	65534727	65535171	+	0	NA	promoter-TSS (NM_001170649)	promoter-TSS (NM_001170649)	-143	NM_001170649	81887	Hs.522675	NM_031206	ENSG00000001497	LAS1L	Las1-like|WTS|dJ475B7.2	LAS1 like, ribosome biogenesis factor	protein-coding			ELMOD2
25030	chr2	190648641	190648864	+	0	NA	promoter-TSS (NM_001321312)	promoter-TSS (NM_001321312)	-143	NM_001321313	4664	Hs.107474	NM_005966	ENSG00000138386	NAB1	-	NGFI-A binding protein 1	protein-coding			ELOA
19394	chr17	49678021	49678592	+	0	NA	promoter-TSS (NM_003563)	promoter-TSS (NM_003563)	-143	NM_003563	8405	Hs.463382	NM_003563	ENSG00000121067	SPOP	BTBD32|TEF2	speckle type BTB/POZ protein	protein-coding			ELOC
28353	chr22	46150397	46150510	+	0	NA	promoter-TSS (NM_005036)	promoter-TSS (NM_005036)	-143	NM_001001928	5465	Hs.103110	NM_005036	ENSG00000186951	PPARA	NR1C1|PPAR|PPARalpha|hPPAR	peroxisome proliferator activated receptor alpha	protein-coding			ELOF1
22725	chr19	52189576	52189743	+	0	NA	promoter-TSS (NR_033500)	promoter-TSS (NR_033500)	-143	NM_014225	5518	Hs.467192	NM_014225	ENSG00000105568	PPP2R1A	MRD36|PP2A-Aalpha|PP2AA|PP2AAALPHA|PR65A	protein phosphatase 2 scaffold subunit Aalpha	protein-coding			ELOVL2
22782	chr19	55640490	55641278	+	0	NA	promoter-TSS (NM_207115)	promoter-TSS (NM_207115)	-142	NM_207115	51157	Hs.631551	NM_016202	ENSG00000213015	ZNF580	-	zinc finger protein 580	protein-coding			ELOVL3
15722	chr15	78437780	78438289	+	0	NA	promoter-TSS (NM_001320943)	promoter-TSS (NM_001320943)	-142	NM_001320943	3658	Hs.436031	NM_004136	ENSG00000136381	IREB2	ACO3|IRE-BP 2|IRE-BP2|IRP2|IRP2AD	iron responsive element binding protein 2	protein-coding			ELOVL5
30748	chr3	132659959	132660587	+	0	NA	promoter-TSS (NM_001320210)	promoter-TSS (NM_001320210)	-142	NM_032169	84129	Hs.441378	NM_032169	ENSG00000240303	ACAD11	ACAD-11	acyl-CoA dehydrogenase family member 11	protein-coding			ELP3
34004	chr5	68215487	68215742	+	0	NA	promoter-TSS (NM_181523)	promoter-TSS (NM_181523)	-142	NM_181523	5295	Hs.132225	NM_181504	ENSG00000145675	PIK3R1	AGM7|GRB1|IMD36|p85|p85-ALPHA	phosphoinositide-3-kinase regulatory subunit 1	protein-coding			ELP4
19227	chr17	35487817	35487946	+	0	NA	promoter-TSS (NM_001195790)	promoter-TSS (NM_001195790)	-142	NM_001195790	100506736	Hs.447559	NM_001145027	ENSG00000205045	SLFN12L	-	schlafen family member 12 like	protein-coding			EMC2
13798	chr14	20989598	20989733	+	0	NA	promoter-TSS (NM_022734)	promoter-TSS (NM_022734)	-141	NM_022734	64745	Hs.512693	NM_022734	ENSG00000165792	METTL17	METT11D1	methyltransferase like 17	protein-coding			EMC3-AS1
22327	chr19	17337035	17337718	+	0	NA	promoter-TSS (NM_032620)	promoter-TSS (NM_032620)	-141	NM_001128855	84705	Hs.334885	NM_032620	ENSG00000130299	GTPBP3	COXPD23|GTPBG3|MSS1|MTGP1|THDF1	GTP binding protein 3, mitochondrial	protein-coding			EMC4
38504	chr7	87628192	87628352	+	0	NA	promoter-TSS (NM_138290)	promoter-TSS (NM_138290)	-141	NM_001134405	154661	Hs.411488	NM_138290	ENSG00000105784	RUNDC3B	RPIB9|RPIP9	RUN domain containing 3B	protein-coding			EME2
41440	chr9	37465475	37465625	+	0	NA	promoter-TSS (NM_014872)	promoter-TSS (NM_014872)	-140	NM_014872	9925	Hs.161276	NM_014872	ENSG00000168795	ZBTB5	-	zinc finger and BTB domain containing 5	protein-coding			EMILIN1
33964	chr5	57173508	57174109	+	0	NA	promoter-TSS (NM_022913)	promoter-TSS (NM_022913)	-140	NM_022913	65056	Hs.444279	NM_022913	ENSG00000062194	GPBP1	GPBP|SSH6|VASCULIN	GC-rich promoter binding protein 1	protein-coding			EML1
10749	chr12	68933217	68933460	+	0	NA	promoter-TSS (NM_198320)	promoter-TSS (NM_198320)	-139	NM_198320	1368	Hs.654387	NM_001874	ENSG00000135678	CPM	-	carboxypeptidase M	protein-coding			EML4
15982	chr16	14632594	14632750	+	0	NA	promoter-TSS (NM_001330500)	promoter-TSS (NM_001330500)	-139	NM_001330500	51283	Hs.435556	NM_016561	ENSG00000103429	BFAR	BAR|RNF47	bifunctional apoptosis regulator	protein-coding			EN2
22852	chr19	58440042	58440681	+	0	NA	promoter-TSS (NM_003433)	promoter-TSS (NM_003433)	-139	NM_003433	7691	Hs.156169	NM_003433	ENSG00000131849	ZNF132	pHZ-12	zinc finger protein 132	protein-coding			ENDOG
5081	chr10	38402716	38403416	+	0	NA	promoter-TSS (NR_027269)	promoter-TSS (NR_027269)	-139	NR_027269	285961	Hs.406568	NR_027269		SEPT7P9	CDC10L|SEPT7L|bA291L22.2	septin 7 pseudogene 9	pseudo			ENDOV
38573	chr7	101126843	101127058	+	0	NA	promoter-TSS (NM_000602)	promoter-TSS (NM_000602)	-139	NM_000602	5054	Hs.414795	NM_000602	ENSG00000106366	SERPINE1	PAI|PAI-1|PAI1|PLANH1	serpin family E member 1	protein-coding			ENO1-AS1
15634	chr15	65378123	65378236	+	0	NA	promoter-TSS (NM_004884)	promoter-TSS (NM_004884)	-139	NM_004884	9543	Hs.128292	NM_004884	ENSG00000174498	IGDCC3	HsT18880|PUNC	immunoglobulin superfamily DCC subclass member 3	protein-coding			ENOSF1
18166	chr17	7572512	7572625	+	0	NA	promoter-TSS (NM_001204510)	promoter-TSS (NM_001204510)	-138	NM_001204510	1973	Hs.129673	NM_001416	ENSG00000161960	EIF4A1	DDX2A|EIF-4A|EIF4A|eIF-4A-I|eIF4A-I	eukaryotic translation initiation factor 4A1	protein-coding			ENTPD1-AS1
41294	chr8	142777248	142777684	+	0	NA	promoter-TSS (NM_177477)	promoter-TSS (NM_177477)	-138	NM_177477	66004	Hs.158665	NM_177457	ENSG00000180155	LYNX1	-	Ly6/neurotoxin 1	protein-coding			EOGT
14045	chr14	88554821	88555013	+	0	NA	promoter-TSS (NM_007039)	promoter-TSS (NM_007039)	-138	NM_007039	11099	Hs.437040	NM_007039	ENSG00000070778	PTPN21	PTPD1|PTPRL10	protein tyrosine phosphatase, non-receptor type 21	protein-coding			EP400
6471	chr10	97736896	97737070	+	0	NA	promoter-TSS (NM_001174120)	promoter-TSS (NM_001174120)	-138	NM_144588	118813	Hs.744075	NM_144588	ENSG00000155256	ZFYVE27	PROTRUDIN|SPG33	zinc finger FYVE-type containing 27	protein-coding			EPB41L4A-AS1
36786	chr7	726421	726705	+	0	NA	promoter-TSS (NR_075098)	promoter-TSS (NR_075098)	-138	NM_017802	54919	Hs.535896	NM_017802	ENSG00000164818	DNAAF5	CILD18|HEATR2	dynein axonemal assembly factor 5	protein-coding			EPB41L4B
14060	chr14	91060714	91060858	+	0	NA	promoter-TSS (NM_001322231)	promoter-TSS (NM_001322231)	-137	NM_001322230	9252	Hs.510225	NM_004755	ENSG00000100784	RPS6KA5	MSK1|MSPK1|RLPK	ribosomal protein S6 kinase A5	protein-coding			EPG5
15694	chr15	74540851	74541229	+	0	NA	promoter-TSS (NM_001307939)	promoter-TSS (NM_001307939)	-137	NM_006465	10620	Hs.647642	NM_006465	ENSG00000179361	ARID3B	BDP|DRIL2	AT-rich interaction domain 3B	protein-coding			EPM2A
18144	chr17	4940228	4940381	+	0	NA	promoter-TSS (NM_001165418)	promoter-TSS (NM_001165418)	-137	NM_001165418	8402	Hs.184877	NM_003562	ENSG00000108528	SLC25A11	OGC|SLC20A4	solute carrier family 25 member 11	protein-coding			EPM2AIP1
22560	chr19	41353952	41354087	+	0	NA	promoter-TSS (NM_000660)	promoter-TSS (NM_000660)	-136	NM_000660	7040	Hs.645227	NM_000660	ENSG00000105329	TGFB1	CED|DPD1|LAP|TGFB|TGFbeta	transforming growth factor beta 1	protein-coding			EPN1
23217	chr2	75710595	75710890	+	0	NA	promoter-TSS (NM_001201334)	promoter-TSS (NM_001201334)	-136	NM_001201334	6936	Hs.303808	NM_003203	ENSG00000005436	GCFC2	C2orf3|DNABF|GCF|TCF9	GC-rich sequence DNA-binding factor 2	protein-coding			EPOP
34053	chr5	70718983	70720323	+	0	NA	promoter-TSS (NR_146391).4	promoter-TSS (NR_146391).4	-136	NR_146391	653080	Hs.582500	NR_146391		LOC653080	-	glucuronidase beta pseudogene	pseudo			EPRS
22682	chr19	49580399	49581015	+	0	NA	promoter-TSS (NM_000951)	promoter-TSS (NM_000951)	-135	NM_001270960	51070	Hs.7236	NM_015953	ENSG00000142546	NOSIP	CGI-25	nitric oxide synthase interacting protein	protein-coding			EPS15
34514	chr5	180494187	180494342	+	0	NA	promoter-TSS (NM_001303241)	promoter-TSS (NM_001303241)	-135	NM_001303241	57472	Hs.608380	NM_015455	ENSG00000113300	CNOT6	CCR4|Ccr4a	CCR4-NOT transcription complex subunit 6	protein-coding			ERBIN
15956	chr16	4538794	4539106	+	0	NA	promoter-TSS (NM_001199055)	promoter-TSS (NM_001199055)	-135	NM_001199055	29965	Hs.654653	NM_013399	ENSG00000089486	CDIP1	C16orf5|CDIP|I1|LITAFL	cell death inducing p53 target 1	protein-coding			ERCC1
28367	chr22	50327136	50327254	+	0	NA	promoter-TSS (NM_001001794)	promoter-TSS (NM_001001794)	-135	NM_001001794	414918	Hs.530380	NM_001001794	ENSG00000205593	DENND6B	AFI1B|FAM116B	DENN domain containing 6B	protein-coding			ERCC5
22073	chr18	70205513	70206208	+	0	NA	promoter-TSS (NM_173630)	promoter-TSS (NM_173630)	-134	NM_001318520	25914	Hs.654809	NM_173630	ENSG00000176225	RTTN	MSSP	rotatin	protein-coding			ERCC6L
27836	chr20	58650845	58651394	+	0	NA	promoter-TSS (NM_003763)	promoter-TSS (NM_003763)	-134	NM_003763	8675	Hs.307913	NM_003763	ENSG00000124222	STX16	SYN16	syntaxin 16	protein-coding			ERGIC2
4972	chr10	6088737	6088967	+	0	NA	promoter-TSS (NM_032905)	promoter-TSS (NM_032905)	-134	NM_032905	84991	Hs.498548	NM_032905	ENSG00000134453	RBM17	SPF45	RNA binding motif protein 17	protein-coding			ERGIC3
652	chr1	121184350	121184553	+	0	NA	promoter-TSS (NM_001329984)	promoter-TSS (NM_001329984)	-133	NM_001100910	653820	Hs.339665	NM_001100910	ENSG00000188610	FAM72B	p17	family with sequence similarity 72 member B	protein-coding			ERI1
15973	chr16	11797221	11797562	+	0	NA	promoter-TSS (NM_014153)	promoter-TSS (NM_014153)	-133	NM_014153	29066	Hs.371856	NM_014153	ENSG00000122299	ZC3H7A	HSPC055|ZC3H7|ZC3HDC7	zinc finger CCCH-type containing 7A	protein-coding			ERLIN1
8345	chr11	83286484	83286597	+	0	NA	promoter-TSS (NM_001286119)	promoter-TSS (NM_001286119)	-133	NM_021825	60492	Hs.368866	NM_021825	ENSG00000137500	CCDC90B	MDS011|MDS025	coiled-coil domain containing 90B	protein-coding			ERLIN2
5054	chr10	31031907	31032234	+	0	NA	promoter-TSS (NR_026560)	promoter-TSS (NR_026560)	-133	NM_001143770	220929	Hs.660642	NM_182755	ENSG00000183621	ZNF438	bA330O11.1	zinc finger protein 438	protein-coding			ERMARD
13991	chr14	73058238	73058523	+	0	NA	promoter-TSS (NM_021239)	promoter-TSS (NM_021239)	-133	NM_021239	58517	Hs.531106	NM_021239	ENSG00000119707	RBM25	NET52|RED120|RNPC7|S164|Snu71|fSAP94	RNA binding motif protein 25	protein-coding			ERMP1
34278	chr5	134367037	134367377	+	0	NA	promoter-TSS (NM_016508)	promoter-TSS (NM_016508)	-133	NM_016508	51265	Hs.719926	NM_016508	ENSG00000006837	CDKL3	NKIAMRE	cyclin dependent kinase like 3	protein-coding			ERP44
615	chr1	120069621	120070051	+	0	NA	promoter-TSS (NM_024408)	promoter-TSS (NM_024408)	-133	NM_001200001	4853	Hs.487360	NM_024408	ENSG00000134250	NOTCH2	AGS2|HJCYS|hN2	notch 2	protein-coding			ERVK3-1
13705	chr13	95301480	95301678	+	0	NA	promoter-TSS (NM_001301830)	promoter-TSS (NM_001301830)	-133	NM_005845	10257	Hs.508423	NM_005845	ENSG00000125257	ABCC4	MOAT-B|MOATB|MRP4	ATP binding cassette subfamily C member 4	protein-coding			ESCO1
28325	chr22	42070838	42071110	+	0	NA	promoter-TSS (NM_000262)	promoter-TSS (NM_000262)	-132	NM_000262	4668	Hs.75372	NM_000262	ENSG00000198951	NAGA	D22S674|GALB	alpha-N-acetylgalactosaminidase	protein-coding			ESF1
43841	chrX	72239123	72239236	+	0	NA	promoter-TSS (NM_017669)	promoter-TSS (NM_017669)	-132	NM_017669	54821	Hs.47558	NM_017669	ENSG00000186871	ERCC6L	PICH|RAD26L	ERCC excision repair 6 like, spindle assembly checkpoint helicase	protein-coding			ESR2
15479	chr15	34988110	34988747	+	0	NA	promoter-TSS (NM_014106)	promoter-TSS (NM_014106)	-132	NM_014106	54989	Hs.744990	NM_014106	ENSG00000198146	ZNF770	PRO1914	zinc finger protein 770	protein-coding			ESYT2
34046	chr5	70585181	70586688	+	0	NA	promoter-TSS (NR_027386).2	promoter-TSS (NR_027386).2	-132	NR_027386	653188	Hs.631974	NR_027386	ENSG00000253203	GUSBP3	GUSBP1|SMA3	glucuronidase, beta pseudogene 3	pseudo			ETF1
38662	chr7	130292805	130293199	+	0	NA	promoter-TSS (NM_016352)	promoter-TSS (NM_016352)	-132	NM_001163446	51200	Hs.93764	NM_016352	ENSG00000128510	CPA4	CPA3	carboxypeptidase A4	protein-coding			ETFA
22144	chr19	2739973	2740441	+	0	NA	promoter-TSS (NM_213568)	promoter-TSS (NM_213568)	-131	NM_213568	29985	Hs.515046	NM_144564	ENSG00000141873	SLC39A3	ZIP-3|ZIP3	solute carrier family 39 member 3	protein-coding			ETFBKMT
15967	chr16	10385740	10385997	+	0	NA	promoter-TSS (NM_001256160)	promoter-TSS (NM_001256160)	-131	NR_147927	80063	Hs.513343	NM_024997	ENSG00000166669	ATF7IP2	MCAF2	activating transcription factor 7 interacting protein 2	protein-coding			ETS1
27847	chr20	62302709	62302822	+	0	NA	promoter-TSS (NM_175573)	promoter-TSS (NM_175573)	-131	NM_175573	11047	Hs.90107	NM_007002	ENSG00000130706	ADRM1	ARM-1|ARM1|GP110	adhesion regulating molecule 1	protein-coding			ETV3
34272	chr5	133051574	133052104	+	0	NA	promoter-TSS (NM_002154)	promoter-TSS (NM_002154)	-131	NM_002154	3308	Hs.90093	NM_002154	ENSG00000170606	HSPA4	APG-2|HEL-S-5a|HS24/P52|HSPH2|RY|hsp70|hsp70RY	heat shock protein family A (Hsp70) member 4	protein-coding			ETV4
25185	chr2	229921318	229921720	+	0	NA	promoter-TSS (NM_001348320)	promoter-TSS (NM_001348320)	-131	NM_001348326	9320	Hs.572642	NM_004238	ENSG00000153827	TRIP12	MRD49|TRIP-12|ULF	thyroid hormone receptor interactor 12	protein-coding			ETV6
28008	chr21	9129713	9130072	+	0	NA	promoter-TSS (NR_038327)	promoter-TSS (NR_038327)	-131	NR_038328	100132288	Hs.487562	NM_174948	ENSG00000188681	TEKT4P2	MAFIPL|TEKT4P	tektin 4 pseudogene 2	pseudo			EVA1B
10850	chr12	104138230	104138557	+	0	NA	promoter-TSS (NM_006166)	promoter-TSS (NM_006166)	-131	NM_006166	4801	Hs.84928	NM_006166	ENSG00000120837	NFYB	CBF-A|CBF-B|HAP3|NF-YB	nuclear transcription factor Y subunit beta	protein-coding			EVI2A
38748	chr7	151632307	151632470	+	0	NA	promoter-TSS (NM_024429)	promoter-TSS (NM_024429)	-130	NM_024429	51422	Hs.647072	NM_016203	ENSG00000106617	PRKAG2	AAKG|AAKG2|CMH6|H91620p|WPWS	protein kinase AMP-activated non-catalytic subunit gamma 2	protein-coding			EVI5
23020	chr2	32010707	32010881	+	0	NA	promoter-TSS (NM_001137602)	promoter-TSS (NM_001137602)	-130	NM_015955	51072	Hs.444969	NM_015955	ENSG00000162959	MEMO1	C2orf4|CGI-27|MEMO|NS5ATP7	mediator of cell motility 1	protein-coding			EVI5L
10884	chr12	110124101	110124310	+	0	NA	promoter-TSS (NR_144949)	promoter-TSS (NR_144949)	-130	NR_144951	28981	Hs.528382	NM_014055	ENSG00000122970	IFT81	CDV-1|CDV-1R|CDV1|CDV1R|DV1|SRTD19	intraflagellar transport 81	protein-coding			EVL
22028	chr18	56651191	56651320	+	0	NA	promoter-TSS (NM_052834)	promoter-TSS (NM_052834)	-130	NM_015285	23335	Hs.465213	NM_015285	ENSG00000091157	WDR7	TRAG	WD repeat domain 7	protein-coding			EXD2
41211	chr8	123396539	123396652	+	0	NA	promoter-TSS (NM_014109)	promoter-TSS (NM_014109)	-130	NM_014109	29028	Hs.370834	NM_014109	ENSG00000156802	ATAD2	ANCCA|CT137|PRO2000	ATPase family, AAA domain containing 2	protein-coding			EXD3
22554	chr19	40811090	40811368	+	0	NA	promoter-TSS (NR_144551)	promoter-TSS (NR_144551)	-129	NR_144551	171523	Hs.656713	NR_144551	ENSG00000233622	CYP2T1P	CYP2T2P	cytochrome P450 family 2 subfamily T member 1, pseudogene	pseudo			EXO1
499	chr1	93079035	93079178	+	0	NA	promoter-TSS (NM_007358)	promoter-TSS (NM_007358)	-129	NM_001164392	22823	Hs.31016	NM_007358	ENSG00000143033	MTF2	M96|PCL2|TDRD19A|dJ976O13.2	metal response element binding transcription factor 2	protein-coding			EXO5
43704	chrX	23782951	23783108	+	0	NA	promoter-TSS (NM_002970)	promoter-TSS (NM_002970)	-129	NM_002970	6303	Hs.28491	NM_002970	ENSG00000130066	SAT1	DC21|KFSD|KFSDX|SAT|SSAT|SSAT-1	spermidine/spermine N1-acetyltransferase 1	protein-coding			EXOC1
4407	chr1	150282254	150282555	+	0	NA	promoter-TSS (NM_001300841)	promoter-TSS (NM_001300841)	-129	NM_001300839	148523	Hs.54680	NM_144697	ENSG00000159208	CIART	C1orf51|CHRONO|GM129	circadian associated repressor of transcription	protein-coding			EXOC3-AS1
41193	chr8	120444979	120445561	+	0	NA	promoter-TSS (NM_022045)	promoter-TSS (NM_022045)	-128	NM_022045	27085	Hs.657656	NM_022045	ENSG00000172167	MTBP	MDM2BP	MDM2 binding protein	protein-coding			EXOC5
15898	chr16	569543	570138	+	0	NA	promoter-TSS (NM_148920)	promoter-TSS (NM_148920)	-128	NM_148920	9091	Hs.741878	NM_004204	ENSG00000007541	PIGQ	GPI1|c407A10.1	phosphatidylinositol glycan anchor biosynthesis class Q	protein-coding			EXOSC3
8273	chr11	67391725	67391923	+	0	NA	promoter-TSS (NM_004584)	promoter-TSS (NM_004584)	-128	NM_004584	5883	Hs.655354	NM_004584	ENSG00000172613	RAD9A	RAD9	RAD9 checkpoint clamp component A	protein-coding			EXOSC4
34723	chr6	30907786	30908359	+	0	NA	promoter-TSS (NM_001517).6	promoter-TSS (NM_001517).6	-128	NM_001517	2968	Hs.485070	NM_001517	ENSG00000213780	GTF2H4	P52|TFB2|TFIIH	general transcription factor IIH subunit 4	protein-coding			EXOSC6
36482	chr6	82247811	82247954	+	0	NA	promoter-TSS (NM_001300906)	promoter-TSS (NM_001300906)	-128	NM_015525	25998	Hs.306425	NM_015525	ENSG00000005700	IBTK	BTBD26|BTKI	inhibitor of Bruton tyrosine kinase	protein-coding			EXT1
14064	chr14	92106637	92106862	+	0	NA	promoter-TSS (NR_028465)	promoter-TSS (NR_028465)	-128	NM_001164776	4287	Hs.532632	NM_004993	ENSG00000066427	ATXN3	AT3|ATX3|JOS|MJD|MJD1|SCA3	ataxin 3	protein-coding			EYA3
43849	chrX	78103805	78104279	+	0	NA	promoter-TSS (NM_000291)	promoter-TSS (NM_000291)	-127	NM_000291	5230	Hs.78771	NM_000291	ENSG00000102144	PGK1	HEL-S-68p|MIG10|PGKA	phosphoglycerate kinase 1	protein-coding			EZH1
30907	chr3	182793281	182793472	+	0	NA	promoter-TSS (NM_014616)	promoter-TSS (NM_014616)	-127	NM_014616	23200	Hs.478429	NM_014616	ENSG00000058063	ATP11B	ATPIF|ATPIR	ATPase phospholipid transporting 11B (putative)	protein-coding			EZR
34730	chr6	31972243	31972521	+	0	NA	promoter-TSS (NM_005510).4	promoter-TSS (NM_005510).4	-127	NM_005510	1797	Hs.153299	NM_005510	ENSG00000204348	DXO	DOM3L|DOM3Z|NG6|RAI1	decapping exoribonuclease	protein-coding			F8A2
22013	chr18	50374836	50374955	+	0	NA	promoter-TSS (NM_145060).2	promoter-TSS (NM_145060).2	-127	NM_001039535	220134	Hs.134726	NM_145060	ENSG00000154839	SKA1	C18orf24	spindle and kinetochore associated complex subunit 1	protein-coding			FAAH
15917	chr16	2009877	2010019	+	0	NA	promoter-TSS (NM_178167)	promoter-TSS (NM_178167)	-127	NM_178167	90850	Hs.343828	NM_178167	ENSG00000167962	ZNF598	HEL2	zinc finger protein 598	protein-coding			FABP5P3
38488	chr7	82443863	82444004	+	0	NA	promoter-TSS (NM_001302890)	promoter-TSS (NM_001302890)	-127	NM_001302890	781	Hs.282151	NM_000722	ENSG00000153956	CACNA2D1	CACNA2|CACNL2A|CCHL2A|LINC01112|lncRNA-N3	calcium voltage-gated channel auxiliary subunit alpha2delta 1	protein-coding			FAM110B
14072	chr14	92793803	92794405	+	0	NA	promoter-TSS (NM_005113)	promoter-TSS (NM_005113)	-127	NM_005113	9950	Hs.104320	NM_005113	ENSG00000066455	GOLGA5	GOLIM5|RFG5|ret-II	golgin A5	protein-coding			FAM114A2
41177	chr8	118111756	118112137	+	0	NA	promoter-TSS (NM_000127)	promoter-TSS (NM_000127)	-127	NM_000127	2131	Hs.492618	NM_000127	ENSG00000182197	EXT1	EXT|LGCR|LGS|TRPS2|TTV	exostosin glycosyltransferase 1	protein-coding			FAM117B
18013	chr16	74296351	74296945	+	0	NA	promoter-TSS (NM_002811)	promoter-TSS (NM_002811)	-127	NM_002811	5713	Hs.440604	NM_002811	ENSG00000103035	PSMD7	MOV34|P40|Rpn8|S12	proteasome 26S subunit, non-ATPase 7	protein-coding			FAM118A
13868	chr14	45253118	45253941	+	0	NA	promoter-TSS (NM_018353)	promoter-TSS (NM_018353)	-127	NM_018353	55320	Hs.732769	NM_018353	ENSG00000129534	MIS18BP1	C14orf106|HSA242977|KNL2|M18BP1	MIS18 binding protein 1	protein-coding			FAM120B
24941	chr2	162343865	162344029	+	0	NA	promoter-TSS (NM_001330271)	promoter-TSS (NM_001330271)	-126	NM_012198	25801	Hs.377894	NM_012198	ENSG00000115271	GCA	GCL	grancalcin	protein-coding			FAM133B
38505	chr7	87876282	87876725	+	0	NA	promoter-TSS (NM_018843)	promoter-TSS (NM_018843)	-126	NM_018843	55972	Hs.208414	NM_018843	ENSG00000075303	SLC25A40	MCFP	solute carrier family 25 member 40	protein-coding			FAM135A
19468	chr17	64145735	64145953	+	0	NA	promoter-TSS (NR_132278)	promoter-TSS (NR_132278)	-126	NR_132278	105376843	Hs.405444	NR_132278	ENSG00000266402	SNHG25	-	small nucleolar RNA host gene 25	ncRNA			FAM151B
22776	chr19	55476112	55476300	+	0	NA	promoter-TSS (NM_033113)	promoter-TSS (NM_033113)	-126	NM_033113	89887	Hs.525209	NM_033113	ENSG00000197483	ZNF628	ZEC|Zfp628	zinc finger protein 628	protein-coding			FAM156A
19285	chr17	41930412	41930525	+	0	NA	promoter-TSS (NM_031421)	promoter-TSS (NM_031421)	-126	NM_031421	83538	Hs.201134	NM_031421	ENSG00000204815	TTC25	-	tetratricopeptide repeat domain 25	protein-coding			FAM156B
4653	chr1	203026294	203026499	+	0	NA	promoter-TSS (NM_001304332)	promoter-TSS (NM_001304332)	-125	NM_001304331	8497	Hs.153648	NM_015053	ENSG00000143847	PPFIA4	-	PTPRF interacting protein alpha 4	protein-coding			FAM160B1
34648	chr6	20401713	20401849	+	0	NA	promoter-TSS (NM_001949)	promoter-TSS (NM_001949)	-125	NM_001949	1871	Hs.269408	NM_001949	ENSG00000112242	E2F3	E2F-3	E2F transcription factor 3	protein-coding			FAM167A
22603	chr19	44071844	44072194	+	0	NA	promoter-TSS (NM_001037813)	promoter-TSS (NM_001037813)	-125	NM_001037813	342909	Hs.445395	NM_001037813	ENSG00000186026	ZNF284	ZNF284L	zinc finger protein 284	protein-coding			FAM168A
15812	chr15	89087922	89088128	+	0	NA	promoter-TSS (NM_152924)	promoter-TSS (NM_152924)	-125	NM_007011	11057	Hs.122337	NM_007011	ENSG00000140526	ABHD2	HS1-2|LABH2|PHPS1-2	abhydrolase domain containing 2	protein-coding			FAM168B
8436	chr11	119364215	119364400	+	0	NA	promoter-TSS (NM_171997)	promoter-TSS (NM_171997)	-125	NM_171997	9099	Hs.524085	NM_004205	ENSG00000036672	USP2	UBP41|USP9	ubiquitin specific peptidase 2	protein-coding			FAM172A
22559	chr19	41310024	41310686	+	0	NA	promoter-TSS (NM_001346100)	promoter-TSS (NM_001346100)	-125	NM_001346100	90324	Hs.437497	NM_052848	ENSG00000142039	CCDC97	-	coiled-coil domain containing 97	protein-coding			FAM173A
8557	chr12	6663120	6663414	+	0	NA	promoter-TSS (NM_001127585)	promoter-TSS (NM_001127585)	-125	NM_001127582	51147	Hs.524210	NM_016162	ENSG00000111653	ING4	my036|p29ING4	inhibitor of growth family member 4	protein-coding			FAM174B
22779	chr19	55599558	55599747	+	0	NA	promoter-TSS (NM_032836)	promoter-TSS (NM_032836)	-125	NM_032836	84922	Hs.515617	NM_032836	ENSG00000179943	FIZ1	ZNF798	FLT3 interacting zinc finger 1	protein-coding			FAM200A
40950	chr8	48008186	48008434	+	0	NA	promoter-TSS (NM_003350)	promoter-TSS (NM_003350)	-125	NM_003350	7336	Hs.491695	NM_003350	ENSG00000169139	UBE2V2	DDVIT1|DDVit-1|EDAF-1|EDPF-1|EDPF1|MMS2|UEV-2|UEV2	ubiquitin conjugating enzyme E2 V2	protein-coding			FAM200B
34709	chr6	28943604	28943717	+	0	NA	promoter-TSS (NR_103538)	promoter-TSS (NR_103538)	-124	NR_103538	729583	Hs.453549	NR_103538		LINC01556	C6orf100|dJ25J6.5	long intergenic non-protein coding RNA 1556	ncRNA			FAM207A
34663	chr6	26272796	26272909	+	0	NA	promoter-TSS (NM_003525)	promoter-TSS (NM_003525)	-124	NM_003525	8346	Hs.553506	NM_003525	ENSG00000278588	HIST1H2BI	H2B/k|H2BFK	histone cluster 1 H2B family member i	protein-coding			FAM208A
34464	chr5	173616662	173616912	+	0	NA	promoter-TSS (NM_001159651)	promoter-TSS (NM_001159651)	-124	NM_001159651	91272	Hs.425091	NM_138369	ENSG00000145919	BOD1	FAM44B	biorientation of chromosomes in cell division 1	protein-coding			FAM208B
34687	chr6	27865144	27865267	+	0	NA	promoter-TSS (NM_003511)	promoter-TSS (NM_003511)	-124	NM_003511	8332	Hs.233568	NM_003511	ENSG00000276903	HIST1H2AL	H2A.i|H2A/i|H2AFI|dJ193B12.9	histone cluster 1 H2A family member l	protein-coding			FAM216A
10984	chr12	131710768	131711159	+	0	NA	promoter-TSS (NM_004592)	promoter-TSS (NM_004592)	-124	NM_004592	6433	Hs.308171	NM_004592	ENSG00000061936	SFSWAP	SFRS8|SWAP	splicing factor SWAP	protein-coding			FAM218A
6283	chr10	51699417	51700021	+	0	NA	promoter-TSS (NM_015235)	promoter-TSS (NM_015235)	-124	NM_015235	23283	Hs.591358	NM_015235	ENSG00000177613	CSTF2T	CstF-64T	cleavage stimulation factor subunit 2 tau variant	protein-coding			FAM219B
34258	chr5	131170677	131170905	+	0	NA	promoter-TSS (NR_121658)	promoter-TSS (NR_121658)	-123	NR_121658	90624	Hs.115467	NM_181705	ENSG00000186687	LYRM7	C5orf31|MC3DN8|MZM1L	LYR motif containing 7	protein-coding			FAM220A
4389	chr1	149812350	149812642	+	0	NA	promoter-TSS (NM_001161334)	promoter-TSS (NM_001161334)	-123	NM_001161334	440689	Hs.632451	NM_001024599	ENSG00000203814	HIST2H2BF	-	histone cluster 2 H2B family member f	protein-coding			FAM221A
36835	chr7	6706830	6707286	+	0	NA	promoter-TSS (NM_006956)	promoter-TSS (NM_006956)	-123	NM_006956	7559	Hs.431471	NM_006956	ENSG00000164631	ZNF12	GIOT-3|HZF11|KOX3|ZNF325	zinc finger protein 12	protein-coding			FAM225A
22648	chr19	47573100	47573370	+	0	NA	promoter-TSS (NM_001277075)	promoter-TSS (NM_001277075)	-123	NM_001277075	84215	Hs.14161	NM_032255	ENSG00000118156	ZNF541	-	zinc finger protein 541	protein-coding			FAM225B
22917	chr2	9423526	9423858	+	0	NA	promoter-TSS (NM_022334)	promoter-TSS (NM_022334)	-123	NR_134952	9270	Hs.467662	NM_004763	ENSG00000119185	ITGB1BP1	ICAP-1A|ICAP-1B|ICAP-1alpha|ICAP1|ICAP1A|ICAP1B	integrin subunit beta 1 binding protein 1	protein-coding			FAM230B
19616	chr18	3261673	3262273	+	0	NA	promoter-TSS (NM_033546)	promoter-TSS (NM_033546)	-123	NR_130144	104968399	Hs.464472	NR_130143	ENSG00000264235	LOC104968399	-	uncharacterized LOC104968399	ncRNA			FAM230C
8358	chr11	93661404	93661651	+	0	NA	promoter-TSS (NM_033395)	promoter-TSS (NM_033395)	-123	NM_033395	85459	Hs.458418	NM_033395	ENSG00000166004	CEP295	KIAA1731	centrosomal protein 295	protein-coding			FAM234A
28819	chr3	51385005	51385224	+	0	NA	promoter-TSS (NM_006010)	promoter-TSS (NM_006010)	-123	NM_006010	7873	Hs.436446	NM_006010	ENSG00000145050	MANF	ARMET|ARP	mesencephalic astrocyte derived neurotrophic factor	protein-coding			FAM239B
15462	chr15	32717826	32717939	+	0	NA	promoter-TSS (NM_001191322)	promoter-TSS (NM_001191322)	-122	NM_001191323	26585	Hs.40098	NM_013372	ENSG00000166923	GREM1	C15DUPq|CKTSF1B1|CRAC1|CRCS4|DAND2|DRM|DUP15q|GREMLIN|HMPS|HMPS1|IHG-2|MPSH|PIG2	gremlin 1, DAN family BMP antagonist	protein-coding			FAM27B
22903	chr2	3574874	3575409	+	0	NA	promoter-TSS (NM_001011)	promoter-TSS (NM_001011)	-122	NM_001011	6201	Hs.534346	NM_001011	ENSG00000171863	RPS7	DBA8|S7|eS7	ribosomal protein S7	protein-coding			FAM27C
18142	chr17	4555376	4555641	+	0	NA	promoter-TSS (NM_014520)	promoter-TSS (NM_014520)	-122	NM_001105538	10514	Hs.22824	NM_014520	ENSG00000132382	MYBBP1A	P160|PAP2|Pol5	MYB binding protein 1a	protein-coding			FAM3C
34604	chr6	11044444	11044583	+	0	NA	promoter-TSS (NM_017770)	promoter-TSS (NM_017770)	-122	NM_017770	54898	Hs.656436	NM_017770	ENSG00000197977	ELOVL2	SSC2	ELOVL fatty acid elongase 2	protein-coding			FAM50B
13958	chr14	65102487	65103147	+	0	NA	promoter-TSS (NM_001271068)	promoter-TSS (NM_001271068)	-122	NR_073138	4149	Hs.285354	NM_002382	ENSG00000125952	MAX	bHLHd4	MYC associated factor X	protein-coding			FAM53A
8397	chr11	108008518	108008704	+	0	NA	promoter-TSS (NM_003478)	promoter-TSS (NM_003478)	-122	NM_003478	8065	Hs.440320	NM_003478	ENSG00000166266	CUL5	CUL-5|VACM-1|VACM1	cullin 5	protein-coding			FAM66C
43239	chr9	109119989	109120146	+	0	NA	promoter-TSS (NM_032012)	promoter-TSS (NM_032012)	-122	NM_032012	23731	Hs.308074	NM_032012	ENSG00000106771	TMEM245	C9orf5|CG-2|CG2	transmembrane protein 245	protein-coding			FAM72A
8526	chr12	949682	950007	+	0	NA	promoter-TSS (NR_123713)	promoter-TSS (NR_123713)	-122	NM_001297421	5893	Hs.410355	NM_134422	ENSG00000002016	RAD52	-	RAD52 homolog, DNA repair protein	protein-coding			FAM72B
43402	chr9	132354893	132355322	+	0	NA	promoter-TSS (NM_015046)	promoter-TSS (NM_015046)	-121	NM_001351528	23064	Hs.460317	NM_015046	ENSG00000107290	SETX	ALS4|AOA2|SCAR1|Sen1|bA479K20.2	senataxin	protein-coding			FAM72C
4981	chr10	7818271	7818496	+	0	NA	promoter-TSS (NM_031923)	promoter-TSS (NM_031923)	-121	NM_031923	83860	Hs.527688	NM_031923	ENSG00000165632	TAF3	TAF140|TAFII-140|TAFII140	TATA-box binding protein associated factor 3	protein-coding			FAM72D
22084	chr18	76822378	76822595	+	0	NA	promoter-TSS (NM_001306089)	promoter-TSS (NM_001306089)	-121	NM_001306089	7776	Hs.719137	NM_007345	ENSG00000130856	ZNF236	ZNF236A|ZNF236B	zinc finger protein 236	protein-coding			FAM76A
15698	chr15	74938121	74938430	+	0	NA	promoter-TSS (NM_004255)	promoter-TSS (NM_004255)	-121	NM_004255	9377	Hs.401903	NM_004255	ENSG00000178741	COX5A	COX|COX-VA|VA	cytochrome c oxidase subunit 5A	protein-coding			FAM83D
30758	chr3	135965460	135965644	+	0	NA	promoter-TSS (NM_001190447)	promoter-TSS (NM_001190447)	-121	NM_002718	5523	Hs.518155	NM_002718	ENSG00000073711	PPP2R3A	PPP2R3|PR130|PR72	protein phosphatase 2 regulatory subunit B''alpha	protein-coding			FAM84B
23239	chr2	86563559	86563678	+	0	NA	promoter-TSS (NM_016079)	promoter-TSS (NM_016079)	-121	NM_001005753	51652	Hs.591582	NM_016079	ENSG00000115561	CHMP3	CGI-149|NEDF|VPS24	charged multivesicular body protein 3	protein-coding			FAM86B2
28645	chr3	12556592	12557197	+	0	NA	promoter-TSS (NM_001271707)	promoter-TSS (NM_001271707)	-120	NM_014160	23609	Hs.591666	NM_014160	ENSG00000075975	MKRN2	HSPC070|RNF62	makorin ring finger protein 2	protein-coding			FAM8A1
14116	chr14	103385076	103385413	+	0	NA	promoter-TSS (NM_001128920)	promoter-TSS (NM_001128920)	-120	NM_001128918	4140	Hs.35828	NM_002376	ENSG00000075413	MARK3	CTAK1|KP78|PAR1A|Par-1a	microtubule affinity regulating kinase 3	protein-coding			FAM96A
8427	chr11	118436262	118436479	+	0	NA	promoter-TSS (NM_001197104)	promoter-TSS (NM_001197104)	-120	NM_005933	4297	Hs.258855	NM_005933	ENSG00000118058	KMT2A	ALL-1|CXXC7|HRX|HTRX1|MLL|MLL1|MLL1A|TRX1|WDSTS	lysine methyltransferase 2A	protein-coding			FAM96B
305	chr1	43358700	43358970	+	0	NA	promoter-TSS (NM_001255)	promoter-TSS (NM_001255)	-120	NM_001255	991	Hs.524947	NM_001255	ENSG00000117399	CDC20	CDC20A|bA276H19.3|p55CDC	cell division cycle 20	protein-coding			FAM98A
22791	chr19	56477838	56478170	+	0	NA	promoter-TSS (NR_036522)	promoter-TSS (NR_036522)	-120	NR_036522	100128252	Hs.23133	NM_198879	ENSG00000166770	ZNF667-AS1	MORT	ZNF667 antisense RNA 1 (head to head)	ncRNA			FAM98B
6481	chr10	100229588	100229872	+	0	NA	promoter-TSS (NM_001320928)	promoter-TSS (NM_001320928)	-120	NM_001278	1147	Hs.198998	NM_001278	ENSG00000213341	CHUK	IKBKA|IKK-alpha|IKK1|IKKA|NFKBIKA|TCF16	conserved helix-loop-helix ubiquitous kinase	protein-coding			FANCA
34309	chr5	140664514	140664845	+	0	NA	promoter-TSS (NM_017706)	promoter-TSS (NM_017706)	-120	NM_017706	54853	Hs.286261	NM_017706	ENSG00000120314	WDR55	-	WD repeat domain 55	protein-coding			FANCG
4293	chr1	145216121	145216262	+	0	NA	promoter-TSS (NR_111954)	promoter-TSS (NR_111954)	-120	NR_111956	103091866	Hs.662922	NR_111954	ENSG00000272419	LOC103091866	-	uncharacterized LOC103091866	ncRNA			FANCI
22929	chr2	10044041	10044210	+	0	NA	promoter-TSS (NM_001177718)	promoter-TSS (NM_001177718)	-120	NM_001177718	8462	Hs.12229	NM_003597	ENSG00000172059	KLF11	FKLF|FKLF1|MODY7|TIEG2|Tieg3	Kruppel like factor 11	protein-coding			FANCL
31043	chr4	4248155	4248568	+	0	NA	promoter-TSS (NM_001297551)	promoter-TSS (NM_001297551)	-119	NM_001297551	85013	Hs.12845	NM_032927	ENSG00000132406	TMEM128	-	transmembrane protein 128	protein-coding			FANCM
13985	chr14	71320280	71320422	+	0	NA	promoter-TSS (NM_001354285)	promoter-TSS (NM_001354285)	-119	NM_001354288	26037	Hs.654657	NM_015556	ENSG00000197555	SIPA1L1	E6TP1	signal induced proliferation associated 1 like 1	protein-coding			FAR1
36474	chr6	80106322	80106660	+	0	NA	promoter-TSS (NM_001318975)	promoter-TSS (NM_001318975)	-119	NM_001318975	594	Hs.156414	NM_000056	ENSG00000083123	BCKDHB	BCKDE1B|BCKDH E1-beta|E1B	branched chain keto acid dehydrogenase E1 subunit beta	protein-coding			FARP2
34562	chr6	4021132	4021300	+	0	NA	promoter-TSS (NM_003913)	promoter-TSS (NM_003913)	-119	NR_146785	8899	Hs.159014	NM_003913	ENSG00000112739	PRPF4B	PR4H|PRP4|PRP4H|PRP4K|dJ1013A10.1	pre-mRNA processing factor 4B	protein-coding			FASN
24884	chr2	138501566	138501757	+	0	NA	promoter-TSS (NM_001001664)	promoter-TSS (NM_001001664)	-119	NM_001001664	339745	Hs.333297	NM_001001664	ENSG00000144228	SPOPL	BTBD33	speckle type BTB/POZ protein like	protein-coding			FASTK
19258	chr17	39451276	39451510	+	0	NA	promoter-TSS (NM_004774)	promoter-TSS (NM_004774)	-119	NM_004774	5469	Hs.643754	NM_004774	ENSG00000125686	MED1	CRSP1|CRSP200|DRIP205|DRIP230|PBP|PPARBP|PPARGBP|RB18A|TRAP220|TRIP2	mediator complex subunit 1	protein-coding			FBLN2
43321	chr9	122828687	122828864	+	0	NA	promoter-TSS (NM_005388)	promoter-TSS (NM_005388)	-119	NM_005388	5082	Hs.271749	NM_005388	ENSG00000136940	PDCL	PhLP	phosducin like	protein-coding			FBN1
22239	chr19	10653892	10654091	+	0	NA	promoter-TSS (NM_017620)	promoter-TSS (NM_017620)	-119	NR_024333	147727	Hs.631616	NR_024333	ENSG00000267100	ILF3-DT	ILF3-AS1	ILF3 divergent tranacript	ncRNA			FBRSL1
43066	chr9	69759993	69760165	+	0	NA	promoter-TSS (NM_001099666)	promoter-TSS (NM_001099666)	-119	NM_001099666	375743	Hs.744192	NM_001099666	ENSG00000188647	PTAR1	-	protein prenyltransferase alpha subunit repeat containing 1	protein-coding			FBXL14
30927	chr3	185586034	185586215	+	0	NA	promoter-TSS (NM_021627)	promoter-TSS (NM_021627)	-119	NM_021627	59343	Hs.401388	NM_021627	ENSG00000163904	SENP2	AXAM2|SMT3IP2	SUMO specific peptidase 2	protein-coding			FBXL17
15828	chr15	90929779	90930344	+	0	NA	promoter-TSS (NM_001039675)	promoter-TSS (NM_001039675)	-119	NM_001039675	55898	Hs.389461	NM_017979	ENSG00000140553	UNC45A	GC-UNC45|GCUNC-45|GCUNC45|IRO039700|SMAP-1|SMAP1|UNC-45A	unc-45 myosin chaperone A	protein-coding			FBXL19
36812	chr7	4973728	4974007	+	0	NA	promoter-TSS (NR_023385)	promoter-TSS (NR_023385)	-118	NR_023385	441191	Hs.520636	NR_015449	ENSG00000196204	RNF216P1	RNF216L|hCG2040556	ring finger protein 216 pseudogene 1	pseudo			FBXO11
36841	chr7	7640306	7640731	+	0	NA	promoter-TSS (NM_001302349)	promoter-TSS (NM_001302349)	-118	NM_001302350	729852	Hs.652371	NM_001302348	ENSG00000219545	UMAD1	RPA3-AS1|RPA3OS	UBAP1-MVB12-associated (UMA) domain containing 1	protein-coding			FBXO22
28832	chr3	52770939	52771196	+	0	NA	promoter-TSS (NM_001193533)	promoter-TSS (NM_001193533)	-118	NM_001348412	6787	Hs.631921	NM_003157	ENSG00000114904	NEK4	NRK2|STK2|pp12301	NIMA related kinase 4	protein-coding			FBXO28
10756	chr12	71663614	71663944	+	0	NA	promoter-TSS (NM_031435)	promoter-TSS (NM_031435)	-118	NM_031435	83591	Hs.245798	NM_031435	ENSG00000173451	THAP2	-	THAP domain containing 2	protein-coding			FBXO33
13690	chr13	79481245	79481454	+	0	NA	promoter-TSS (NR_046685)	promoter-TSS (NR_046685)	-118	NR_046685	100874208	Hs.602801	NR_046685	ENSG00000232132	NDFIP2-AS1	-	NDFIP2 antisense RNA 1	ncRNA			FBXO38
36639	chr6	136250365	136250541	+	0	NA	promoter-TSS (NM_138419)	promoter-TSS (NM_138419)	-118	NM_001318738	113115	Hs.121536	NM_138419	ENSG00000146410	MTFR2	DUFD1|FAM54A	mitochondrial fission regulator 2	protein-coding			FBXW11
34796	chr6	43427344	43427528	+	0	NA	promoter-TSS (NM_001350518)	promoter-TSS (NM_001350518)	-118	NM_001350518	89845	Hs.55879	NM_033450	ENSG00000124574	ABCC10	EST182763|MRP7|SIMRP7	ATP binding cassette subfamily C member 10	protein-coding			FBXW2
36811	chr7	4883725	4883920	+	0	NA	promoter-TSS (NM_018059)	promoter-TSS (NM_018059)	-118	NM_018059	55698	Hs.667336	NM_018059	ENSG00000157927	RADIL	RASIP2	Rap associating with DIL domain	protein-coding			FBXW4
36858	chr7	19709028	19709283	+	0	NA	promoter-TSS (NM_001002926)	promoter-TSS (NM_001002926)	-118	NM_001002926	221830	Hs.353035	NM_001002926	ENSG00000105849	TWISTNB	-	TWIST neighbor	protein-coding			FBXW5
8227	chr11	62727346	62727661	+	0	NA	promoter-TSS (NR_037946)	promoter-TSS (NR_037946)	-118	NM_001079559	221092	Hs.657058	NM_001079559	ENSG00000214753	HNRNPUL2	HNRPUL2|SAF-A2	heterogeneous nuclear ribonucleoprotein U like 2	protein-coding			FBXW8
30980	chr3	196287608	196288132	+	0	NA	promoter-TSS (NM_001312673)	promoter-TSS (NM_001312673)	-118	NM_005017	5130	Hs.135997	NM_005017	ENSG00000161217	PCYT1A	CCTA|CT|CTA|CTPCT|PCYT1|SMDCRD	phosphate cytidylyltransferase 1, choline, alpha	protein-coding			FCRLA
4844	chr1	229270709	229271180	+	0	NA	promoter-TSS (NR_073545)	promoter-TSS (NR_073545)	-118	NR_073545	5867	Hs.296169	NM_004578	ENSG00000168118	RAB4A	HRES-1|HRES-1/RAB4|HRES1|RAB4	RAB4A, member RAS oncogene family	protein-coding			FDXR
22008	chr18	49460795	49460908	+	0	NA	promoter-TSS (NM_017653)	promoter-TSS (NM_017653)	-118	NM_001353215	54808	Hs.162996	NM_017653	ENSG00000141627	DYM	DMC|SMC	dymeclin	protein-coding			FEM1B
15932	chr16	2911806	2911919	+	0	NA	promoter-TSS (NM_001308068)	promoter-TSS (NM_001308068)	-117	NM_032296	84256	Hs.655321	NM_020912	ENSG00000059122	FLYWCH1	-	FLYWCH-type zinc finger 1	protein-coding			FEM1C
43341	chr9	125261618	125261736	+	0	NA	promoter-TSS (NM_001354301)	promoter-TSS (NM_001354301)	-117	NM_001282679	26130	Hs.42376	NM_015635	ENSG00000165219	GAPVD1	GAPEX5|GAPex-5|RAP6	GTPase activating protein and VPS9 domains 1	protein-coding			FER
41403	chr9	26947121	26947246	+	0	NA	promoter-TSS (NM_001099222)	promoter-TSS (NM_001099222)	-117	NM_001099222	80173	Hs.145402	NM_025103	ENSG00000096872	IFT74	BBS20|CCDC2|CMG-1|CMG1	intraflagellar transport 74	protein-coding			FGD5-AS1
6291	chr10	58267995	58268108	+	0	NA	promoter-TSS (NM_152230)	promoter-TSS (NM_152230)	-117	NM_152230	253430	Hs.30280	NM_152230	ENSG00000151151	IPMK	-	inositol polyphosphate multikinase	protein-coding			FGF14-AS2
4411	chr1	150486929	150487566	+	0	NA	promoter-TSS (NR_073513)	promoter-TSS (NR_073513)	-117	NM_001271896	80222	Hs.288974	NM_025150	ENSG00000143374	TARS2	COXPD21|TARSL1|thrRS	threonyl-tRNA synthetase 2, mitochondrial	protein-coding			FGF7P3
30734	chr3	129399500	129399613	+	0	NA	promoter-TSS (NR_003111)	promoter-TSS (NR_003111)	-117	NR_003111	132241	Hs.477537	NR_003111	ENSG00000251474	RPL32P3	-	ribosomal protein L32 pseudogene 3	pseudo			FGF7P6
8213	chr11	61967689	61967865	+	0	NA	promoter-TSS (NM_002032)	promoter-TSS (NM_002032)	-117	NM_002032	2495	Hs.524910	NM_002032	ENSG00000167996	FTH1	FHC|FTH|FTHL6|HFE5|PIG15|PLIF	ferritin heavy chain 1	protein-coding			FGFR2
22738	chr19	52821723	52821848	+	0	NA	promoter-TSS (NR_036600)	promoter-TSS (NR_036600)	-116	NR_036599	7576	Hs.732407	NM_006969	ENSG00000198538	ZNF28	KOX24	zinc finger protein 28	protein-coding			FGGY
93	chr1	11012434	11012578	+	0	NA	promoter-TSS (NM_007375)	promoter-TSS (NM_007375)	-116	NM_007375	23435	Hs.300624	NM_007375	ENSG00000120948	TARDBP	ALS10|TDP-43	TAR DNA binding protein	protein-coding			FH
16079	chr16	29790432	29790762	+	0	NA	promoter-TSS (NM_007317)	promoter-TSS (NM_007317)	-116	NM_001256269	3835	Hs.612151	NM_007317	ENSG00000079616	KIF22	A-328A3.2|KID|KNSL4|OBP|OBP-1|OBP-2|SEMDJL2	kinesin family member 22	protein-coding			FHL2
38684	chr7	135170287	135170994	+	0	NA	promoter-TSS (NM_001243752)	promoter-TSS (NM_001243752)	-116	NM_001243752	78996	Hs.643113	NM_024033	ENSG00000122783	CYREN	C7orf49|MRI|MRI-2	cell cycle regulator of NHEJ	protein-coding			FIBP
33416	chr4	74099336	74099457	+	0	NA	promoter-TSS (NM_002089)	promoter-TSS (NM_002089)	-116	NM_002089	2920	Hs.75765	NM_002089	ENSG00000081041	CXCL2	CINC-2a|GRO2|GROb|MGSA-b|MIP-2a|MIP2|MIP2A|SCYB2	C-X-C motif chemokine ligand 2	protein-coding			FIGNL1
36890	chr7	27663043	27663192	+	0	NA	promoter-TSS (NM_152740)	promoter-TSS (NM_152740)	-116	NM_152740	11112	Hs.406758	NM_152740	ENSG00000106049	HIBADH	NS5ATP1	3-hydroxyisobutyrate dehydrogenase	protein-coding			FIP1L1
8670	chr12	31729140	31729440	+	0	NA	promoter-TSS (NR_103522)	promoter-TSS (NR_103522)	-116	NR_103523	196394	Hs.585084	NM_001113402	ENSG00000151743	AMN1	-	antagonist of mitotic exit network 1 homolog	protein-coding			FIS1
19331	chr17	43277173	43279396	+	0	NA	promoter-TSS (NR_002716).7	promoter-TSS (NR_002716).7	-116	NR_002716	6066		NR_002716	ENSG00000274585	RNU2-1	RNU2|U2	RNA, U2 small nuclear 1	snRNA			FIZ1
36809	chr7	4682014	4682353	+	0	NA	promoter-TSS (NM_001037165)	promoter-TSS (NM_001037165)	-116	NM_001037165	221937	Hs.487393	NM_001037165	ENSG00000164916	FOXK1	FOXK1L	forkhead box K1	protein-coding			FJX1
24692	chr2	100562782	100562898	+	0	NA	promoter-TSS (NM_024065)	promoter-TSS (NM_024065)	-116	NM_024065	79031	Hs.469459	NM_024065	ENSG00000115539	PDCL3	HTPHLP|PHLP2A|PHLP3|VIAF|VIAF1	phosducin like 3	protein-coding			FKBP14
43832	chrX	65488533	65488706	+	0	NA	promoter-TSS (NM_001010888)	promoter-TSS (NM_001010888)	-116	NM_001010888	340554	Hs.21249	NM_001010888	ENSG00000102053	ZC3H12B	CXorf32|MCPIP2	zinc finger CCCH-type containing 12B	protein-coding			FKBP1A
4454	chr1	156741141	156741354	+	0	NA	promoter-TSS (NM_024540)	promoter-TSS (NM_024540)	-116	NM_024540	79590	Hs.418233	NM_024540	ENSG00000143314	MRPL24	L24mt|MRP-L18|MRP-L24	mitochondrial ribosomal protein L24	protein-coding			FKBP2
4394	chr1	149842755	149842979	+	0	NA	promoter-TSS (NM_003516)	promoter-TSS (NM_003516)	-116	NM_001040874	723790	Hs.530461	NM_001040874	ENSG00000272196	HIST2H2AA4	H2A/R	histone cluster 2 H2A family member a4	protein-coding			FKBP3
13769	chr13	113296774	113297304	+	0	NA	promoter-TSS (NM_005561)	promoter-TSS (NM_005561)	-115	NM_005561	3916	Hs.494419	NM_005561	ENSG00000185896	LAMP1	CD107a|LAMPA|LGP120	lysosomal associated membrane protein 1	protein-coding			FLJ32255
34322	chr5	141489070	141489183	+	0	NA	promoter-TSS (NM_032407)	promoter-TSS (NM_032407)	-115	NM_032407	56097	Hs.368160	NM_018929	ENSG00000240764	PCDHGC5	PCDH-GAMMA-C5	protocadherin gamma subfamily C, 5	protein-coding			FLJ38576
6576	chr10	126421873	126422116	+	0	NA	promoter-TSS (NR_073453)	promoter-TSS (NR_073453)	-115	NR_073453	101101772	Hs.562258	NR_073453	ENSG00000235180	LINC00601	-	long intergenic non-protein coding RNA 601	ncRNA			FLJ39095
38756	chr7	155297482	155297832	+	0	NA	promoter-TSS (NM_001346592)	promoter-TSS (NM_001346592)	-115	NM_001346592	3638	Hs.520819	NM_005542	ENSG00000186480	INSIG1	CL6	insulin induced gene 1	protein-coding			FLJ46875
4553	chr1	174999558	174999724	+	0	NA	promoter-TSS (NM_014412)	promoter-TSS (NM_014412)	-115	NM_014412	27101	Hs.508524	NM_014412	ENSG00000116161	CACYBP	GIG5|PNAS-107|S100A6BP|SIP	calcyclin binding protein	protein-coding			FLRT2
4611	chr1	192808838	192809010	+	0	NA	promoter-TSS (NM_002923)	promoter-TSS (NM_002923)	-115	NM_002923	5997	Hs.78944	NM_002923	ENSG00000116741	RGS2	G0S8	regulator of G protein signaling 2	protein-coding			FLRT3
41189	chr8	119855922	119856169	+	0	NA	promoter-TSS (NM_024094)	promoter-TSS (NM_024094)	-115	NM_024094	79075	Hs.315167	NM_024094	ENSG00000136982	DSCC1	DCC1	DNA replication and sister chromatid cohesion 1	protein-coding			FLYWCH1
36803	chr7	2354648	2354803	+	0	NA	promoter-TSS (NM_003751)	promoter-TSS (NM_003751)	-114	NM_003751	8662	Hs.371001	NM_003751	ENSG00000106263	EIF3B	EIF3-ETA|EIF3-P110|EIF3-P116|EIF3S9|PRT1	eukaryotic translation initiation factor 3 subunit B	protein-coding			FMO4
22801	chr19	57351046	57351275	+	0	NA	promoter-TSS (NM_001290319)	promoter-TSS (NM_001290319)	-114	NM_001329456	57343	Hs.287374	NM_020657	ENSG00000131845	ZNF304	-	zinc finger protein 304	protein-coding			FNDC3A
27831	chr20	58309483	58309719	+	0	NA	promoter-TSS (NR_003505)	promoter-TSS (NR_003505)	-114	NM_020673	57403	Hs.529044	NM_020673	ENSG00000124209	RAB22A	-	RAB22A, member RAS oncogene family	protein-coding			FNIP1
19451	chr17	62423682	62423860	+	0	NA	promoter-TSS (NM_181725)	promoter-TSS (NM_181725)	-114	NM_181725	339175	Hs.381204	NM_181725	ENSG00000087995	METTL2A	METTL2	methyltransferase like 2A	protein-coding			FNTA
14096	chr14	99793226	99793363	+	0	NA	promoter-TSS (NM_001008707)	promoter-TSS (NM_001008707)	-114	NM_004434	2009	Hs.12451	NM_004434	ENSG00000066629	EML1	BH|ELP79|EMAP|EMAPL|HuEMAP	echinoderm microtubule associated protein like 1	protein-coding			FOS
36447	chr6	71420744	71421083	+	0	NA	promoter-TSS (NR_121612)	promoter-TSS (NR_121612)	-114	NR_121615	102724000	Hs.145785	NR_121615		LINC01626	-	long intergenic non-protein coding RNA 1626	ncRNA			FOXJ3
15938	chr16	3235181	3235419	+	0	NA	promoter-TSS (NM_003454)	promoter-TSS (NM_003454)	-114	NM_003454	7752	Hs.632222	NM_003454	ENSG00000010539	ZNF200	-	zinc finger protein 200	protein-coding			FOXK1
43847	chrX	77899292	77899411	+	0	NA	promoter-TSS (NM_001866)	promoter-TSS (NM_001866)	-113	NM_001866	1349	Hs.522699	NM_001866	ENSG00000131174	COX7B	APLCC|LSDMCA2	cytochrome c oxidase subunit 7B	protein-coding			FOXK2
6554	chr10	121598492	121598651	+	0	NA	promoter-TSS (NM_000141)	promoter-TSS (NM_000141)	-113	NM_022970	2263	Hs.533683	NM_000141	ENSG00000066468	FGFR2	BBDS|BEK|BFR-1|CD332|CEK3|CFD1|ECT1|JWS|K-SAM|KGFR|TK14|TK25	fibroblast growth factor receptor 2	protein-coding			FOXN2
4710	chr1	211258944	211259384	+	0	NA	promoter-TSS (NR_146434)	promoter-TSS (NR_146434)	-113	NM_001350069	55758	Hs.356399	NM_018254	ENSG00000117625	RCOR3	-	REST corepressor 3	protein-coding			FOXRED2
36930	chr7	40134359	40135172	+	0	NA	promoter-TSS (NM_001193311)	promoter-TSS (NM_001193311)	-113	NM_138701	136647	Hs.654989	NM_138701	ENSG00000168303	MPLKIP	ABHS|C7orf11|ORF20|TTD4	M-phase specific PLK1 interacting protein	protein-coding			FPGS
16003	chr16	18801596	18801987	+	0	NA	promoter-TSS (NM_015161)	promoter-TSS (NM_015161)	-113	NM_015161	23204	Hs.634882	NM_015161	ENSG00000170540	ARL6IP1	AIP1|ARL6IP|ARMER|SPG61	ADP ribosylation factor like GTPase 6 interacting protein 1	protein-coding			FRA10AC1
15624	chr15	63600785	63601096	+	0	NA	promoter-TSS (NR_034080)	promoter-TSS (NR_034080)	-113	NR_034080	100130855	Hs.631163	NR_034080	ENSG00000259248	USP3-AS1	-	USP3 antisense RNA 1	ncRNA			FRAT1
8266	chr11	66001896	66002663	+	0	NA	promoter-TSS (NM_032325)	promoter-TSS (NM_032325)	-113	NM_001242485	84285	Hs.425178	NM_032325	ENSG00000175376	EIF1AD	haponin	eukaryotic translation initiation factor 1A domain containing	protein-coding			FRG1BP
15788	chr15	84570816	84570998	+	0	NA	promoter-TSS (NR_003661)	promoter-TSS (NR_003661)	-112	NR_003661	388165	Hs.498348	NM_207382	ENSG00000189136	UBE2Q2P1	UBE2QP1	ubiquitin conjugating enzyme E2 Q2 pseudogene 1	pseudo			FRG1CP
25145	chr2	219543753	219544036	+	0	NA	promoter-TSS (NM_001195731)	promoter-TSS (NM_001195731)	-112	NM_001005209	130612	Hs.446664	NM_001005209	ENSG00000188760	TMEM198	TMEM198A	transmembrane protein 198	protein-coding			FRG1-DT
10686	chr12	55829296	55829697	+	0	NA	promoter-TSS (NR_036476)	promoter-TSS (NR_036476)	-112	NR_036477	440104	Hs.731828	NM_001013700	ENSG00000182796	TMEM198B	-	transmembrane protein 198B (pseudogene)	pseudo			FRMD8
23159	chr2	65432544	65432725	+	0	NA	promoter-TSS (NM_181784)	promoter-TSS (NM_181784)	-112	NM_181784	200734	Hs.59332	NM_181784	ENSG00000198369	SPRED2	Spred-2	sprouty related EVH1 domain containing 2	protein-coding			FRS2
28365	chr22	50185732	50185868	+	0	NA	promoter-TSS (NM_025204)	promoter-TSS (NM_025204)	-112	NM_025204	80305	Hs.517731	NM_025204	ENSG00000170638	TRABD	LP6054|PP2447	TraB domain containing	protein-coding			FSIP1
22349	chr19	19320568	19320681	+	0	NA	promoter-TSS (NM_015329)	promoter-TSS (NM_015329)	-112	NM_172231	57794	Hs.515274	NM_021164	ENSG00000105705	SUGP1	F23858|RBP|SF4	SURP and G-patch domain containing 1	protein-coding			FTH1
33398	chr4	56908654	56908950	+	0	NA	promoter-TSS (NM_001193508)	promoter-TSS (NM_001193508)	-111	NM_001193508	5978	Hs.307836	NM_005612	ENSG00000084093	REST	GINGF5|HGF5|NRSF|WT6|XBR	RE1 silencing transcription factor	protein-coding			FTSJ1
4532	chr1	171841299	171841435	+	0	NA	promoter-TSS (NR_146559)	promoter-TSS (NR_146559)	-111	NM_001278252	26052	Hs.654775	NM_015569	ENSG00000197959	DNM3	Dyna III	dynamin 3	protein-coding			FUBP1
43334	chr9	124415430	124415738	+	0	NA	promoter-TSS (NM_002799)	promoter-TSS (NM_002799)	-111	NM_002799	5695	Hs.213470	NM_002799	ENSG00000136930	PSMB7	Z	proteasome subunit beta 7	protein-coding			FUNDC2
30601	chr3	98593646	98593799	+	0	NA	promoter-TSS (NM_000097)	promoter-TSS (NM_000097)	-111	NM_000097	1371	Hs.476982	NM_000097	ENSG00000080819	CPOX	CPO|CPX|HCP	coproporphyrinogen oxidase	protein-coding			FUOM
17910	chr16	53503359	53503472	+	0	NA	promoter-TSS (NM_001308325)	promoter-TSS (NM_001308325)	-111	NM_022476	64400	Hs.380897	NM_022476	ENSG00000166971	AKTIP	FT1|FTS	AKT interacting protein	protein-coding			FURIN
41388	chr9	19380098	19380598	+	0	NA	promoter-TSS (NM_001010)	promoter-TSS (NM_001010)	-111	NM_001010	6194	Hs.408073	NM_001010	ENSG00000137154	RPS6	S6	ribosomal protein S6	protein-coding			FUT4
18121	chr17	1724573	1724870	+	0	NA	promoter-TSS (NM_001163809).2	promoter-TSS (NM_001163809).2	-110	NM_001163809	124997	Hs.234572	NM_152348	ENSG00000167716	WDR81	CAMRQ2|PPP1R166|SORF-2	WD repeat domain 81	protein-coding			FZD1
28745	chr3	40309497	40309648	+	0	NA	promoter-TSS (NM_005875)	promoter-TSS (NM_005875)	-110	NM_005875	10289	Hs.315230	NM_005875	ENSG00000114784	EIF1B	GC20	eukaryotic translation initiation factor 1B	protein-coding			FZD2
34474	chr5	177006661	177007148	+	0	NA	promoter-TSS (NR_146149)	promoter-TSS (NR_146149)	-110	NM_001199298	51720	Hs.232721	NM_016290	ENSG00000087206	UIMC1	RAP80|X2HRIP110	ubiquitin interaction motif containing 1	protein-coding			G2E3
22121	chr19	1383472	1384077	+	0	NA	promoter-TSS (NM_024407)	promoter-TSS (NM_024407)	-110	NM_024407	374291	Hs.211914	NM_024407	ENSG00000115286	NDUFS7	CI-20|CI-20KD|MY017|PSST	NADH:ubiquinone oxidoreductase core subunit S7	protein-coding			G3BP2
34329	chr5	141619032	141619299	+	0	NA	promoter-TSS (NM_001314007)	promoter-TSS (NM_001314007)	-110	NM_001314007	1729	Hs.529451	NM_005219	ENSG00000131504	DIAPH1	DFNA1|DIA1|DRF1|LFHL1|SCBMS|hDIA1	diaphanous related formin 1	protein-coding			G6PC3
36570	chr6	117602500	117602804	+	0	NA	promoter-TSS (NM_001017408)	promoter-TSS (NM_001017408)	-110	NM_020399	57120	Hs.191539	NM_020399	ENSG00000047932	GOPC	CAL|FIG|GOPC1|PIST|dJ94G16.2	golgi associated PDZ and coiled-coil motif containing	protein-coding			GABARAP
36545	chr6	110958368	110958533	+	0	NA	promoter-TSS (NM_138408)	promoter-TSS (NM_138408)	-110	NM_138408	112495	Hs.418520	NM_138408	ENSG00000155115	GTF3C6	C6orf51|TFIIIC35|bA397G5.3	general transcription factor IIIC subunit 6	protein-coding			GABPA
22798	chr19	57240486	57240665	+	0	NA	promoter-TSS (NM_001145078)	promoter-TSS (NM_001145078)	-110	NM_001023563	390980	Hs.22488	NM_001023563	ENSG00000204524	ZNF805	-	zinc finger protein 805	protein-coding			GABPB1
4791	chr1	225999384	225999567	+	0	NA	promoter-TSS (NM_152608)	promoter-TSS (NM_152608)	-110	NM_152608	163859	Hs.520192	NM_152608	ENSG00000143751	SDE2	C1orf55|dJ671D7.1	SDE2 telomere maintenance homolog	protein-coding			GABPB1-IT1
15681	chr15	72375881	72376125	+	0	NA	promoter-TSS (NR_027262)	promoter-TSS (NR_027262)	-110	NR_027262	80072	Hs.591113	NM_025005	ENSG00000260339	HEXA-AS1	C15orf34	HEXA antisense RNA 1	ncRNA			GABPB2
19404	chr17	50719266	50719603	+	0	NA	promoter-TSS (NM_016424)	promoter-TSS (NM_016424)	-110	NM_001330330	51747	Hs.130293	NM_006107	ENSG00000108848	LUC7L3	CRA|CREAP-1|CROP|LUC7A|OA48-18|hLuc7A	LUC7 like 3 pre-mRNA splicing factor	protein-coding			GADD45B
22323	chr19	16572339	16572646	+	0	NA	promoter-TSS (NM_024881)	promoter-TSS (NM_024881)	-110	NM_024881	79939	Hs.620596	NM_024881	ENSG00000127526	SLC35E1	-	solute carrier family 35 member E1	protein-coding			GALC
19228	chr17	35567926	35568085	+	0	NA	promoter-TSS (NR_135479)	promoter-TSS (NR_135479)	-109	NR_135479	105371743		NR_135479		LINC02001	-	long intergenic non-protein coding RNA 2001	ncRNA			GALK2
15569	chr15	50424069	50424467	+	0	NA	promoter-TSS (NM_005154)	promoter-TSS (NM_005154)	-109	NM_001283049	9101	Hs.443731	NM_005154	ENSG00000138592	USP8	HumORF8|PITA4|SPG59|UBPY	ubiquitin specific peptidase 8	protein-coding			GALNT11
13861	chr14	39114043	39114308	+	0	NA	promoter-TSS (NM_003616)	promoter-TSS (NM_003616)	-109	NM_001009182	8487	Hs.652307	NM_003616	ENSG00000092208	GEMIN2	SIP1|SIP1-delta	gem nuclear organelle associated protein 2	protein-coding			GALNT6
23269	chr2	88691445	88691654	+	0	NA	promoter-TSS (NM_144563)	promoter-TSS (NM_144563)	-109	NM_144563	22934	Hs.469264	NM_144563	ENSG00000153574	RPIA	RPI|RPIAD	ribose 5-phosphate isomerase A	protein-coding			GANAB
10924	chr12	118372872	118373237	+	0	NA	promoter-TSS (NM_001346488)	promoter-TSS (NM_001346488)	-109	NM_001346488	51347	Hs.644420	NM_016281	ENSG00000135090	TAOK3	DPK|JIK|MAP3K18|hKFC-A	TAO kinase 3	protein-coding			GAPVD1
28781	chr3	45842106	45842428	+	0	NA	promoter-TSS (NR_075080)	promoter-TSS (NR_075080)	-109	NM_020347	54585	Hs.30824	NM_020347	ENSG00000163818	LZTFL1	BBS17	leucine zipper transcription factor like 1	protein-coding			GAREM1
34589	chr6	7910867	7910980	+	0	NA	promoter-TSS (NM_001145549)	promoter-TSS (NM_001145549)	-109	NM_030810	81567	Hs.150837	NM_022085	ENSG00000239264	TXNDC5	ENDOPDI|ERP46|HCC-2|HCC2|PDIA15|STRF8|UNQ364	thioredoxin domain containing 5	protein-coding			GARS
30600	chr3	97764356	97764469	+	0	NA	promoter-TSS (NM_177976)	promoter-TSS (NM_177976)	-109	NM_032146	84100	Hs.373801	NM_032146	ENSG00000113966	ARL6	BBS3|RP55	ADP ribosylation factor like GTPase 6	protein-coding			GAS2L3
6447	chr10	93702410	93702953	+	0	NA	promoter-TSS (NR_144635)	promoter-TSS (NR_144635)	-109	NM_145246	118924	Hs.586650	NM_145246	ENSG00000148690	FRA10AC1	C10orf4|F26C11.1-like|FRA10A	FRA10A associated CGG repeat 1	protein-coding			GAS8
25105	chr2	210002373	210002540	+	0	NA	promoter-TSS (NM_006916)	promoter-TSS (NM_006916)	-109	NM_001318929	6120	Hs.282260	NM_006916	ENSG00000197713	RPE	RPE2-1	ribulose-5-phosphate-3-epimerase	protein-coding			GASAL1
43060	chr9	67726766	67726937	+	0	NA	promoter-TSS (NR_027422)	promoter-TSS (NR_027422)	-108	NR_027422	100133121	Hs.744835	NR_027422		FAM27B	FAM27A2	family with sequence similarity 27 member B	ncRNA			GATA3-AS1
13913	chr14	55051430	55051642	+	0	NA	promoter-TSS (NM_144578)	promoter-TSS (NM_144578)	-108	NM_144578	93487	Hs.594338	NM_144578	ENSG00000168175	MAPK1IP1L	C14orf32|MISS|c14_5346	mitogen-activated protein kinase 1 interacting protein 1 like	protein-coding			GATAD1
16017	chr16	22007926	22008129	+	0	NA	promoter-TSS (NM_001164579)	promoter-TSS (NM_001164579)	-108	NM_001164579	730094	Hs.498890	NM_173501	ENSG00000185716	MOSMO	ATTHOG|BC030336|C16orf52	modulator of smoothened	protein-coding			GATB
22778	chr19	55580700	55581206	+	0	NA	promoter-TSS (NM_152600)	promoter-TSS (NM_152600)	-108	NM_152600	163033	Hs.112529	NM_152600	ENSG00000218891	ZNF579	-	zinc finger protein 579	protein-coding			GBA
43873	chrX	118839376	118839521	+	0	NA	promoter-TSS (NR_110393)	promoter-TSS (NR_110393)	-108	NR_110393	101928287	Hs.496647	NR_110393	ENSG00000203650	LINC01285	-	long intergenic non-protein coding RNA 1285	ncRNA			GBA2
19361	chr17	44557218	44557455	+	0	NA	promoter-TSS (NM_001466)	promoter-TSS (NM_001466)	-108	NM_001466	2535	Hs.142912	NM_001466	ENSG00000180340	FZD2	Fz2|fz-2|fzE2|hFz2	frizzled class receptor 2	protein-coding			GBF1
18190	chr17	11997449	11997787	+	0	NA	promoter-TSS (NM_001303282)	promoter-TSS (NM_001303282)	-108	NM_001303281	7566	Hs.370473	NM_144680	ENSG00000154957	ZNF18	HDSG1|KOX11|ZKSCAN6|ZNF535|ZSCAN38|Zfp535	zinc finger protein 18	protein-coding			GCA
27745	chr20	38926148	38926261	+	0	NA	promoter-TSS (NM_030919)	promoter-TSS (NM_030919)	-108	NM_030919	81610	Hs.726442	NM_030919	ENSG00000101447	FAM83D	C20orf129|CHICA|dJ616B8.3	family with sequence similarity 83 member D	protein-coding			GCC1
34755	chr6	35259509	35259704	+	0	NA	promoter-TSS (NM_003427)	promoter-TSS (NM_003427)	-108	NM_003427	7629	Hs.388024	NM_003427	ENSG00000065029	ZNF76	D6S229E|ZNF523|Zfp523	zinc finger protein 76	protein-coding			GCC2
4602	chr1	185734378	185734509	+	0	NA	promoter-TSS (NM_031935)	promoter-TSS (NM_031935)	-108	NM_031935	83872	Hs.58877	NM_031935	ENSG00000143341	HMCN1	ARMD1|FBLN6|FIBL-6|FIBL6	hemicentin 1	protein-coding			GCC2-AS1
442	chr1	77979086	77979538	+	0	NA	promoter-TSS (NM_001317099)	promoter-TSS (NM_001317099)	-107	NM_003902	8880	Hs.567380	NM_003902	ENSG00000162613	FUBP1	FBP|FUBP|hDH V	far upstream element binding protein 1	protein-coding			GCDH
19560	chr17	82065518	82066338	+	0	NA	promoter-TSS (NM_022156)	promoter-TSS (NM_022156)	-107	NM_022156	64118	Hs.514599	NM_022156	ENSG00000169718	DUS1L	DUS1|PP3111	dihydrouridine synthase 1 like	protein-coding			GCFC2
10775	chr12	77065595	77065779	+	0	NA	promoter-TSS (NM_203394)	promoter-TSS (NM_203394)	-107	NM_203394	144455	Hs.416375	NM_203394	ENSG00000165891	E2F7	-	E2F transcription factor 7	protein-coding			GCLC
19360	chr17	44503565	44503854	+	0	NA	promoter-TSS (NM_001304942)	promoter-TSS (NM_001304942)	-107	NM_001304940	23131	Hs.463129	NM_001002909	ENSG00000186566	GPATCH8	GPATC8|KIAA0553	G-patch domain containing 8	protein-coding			GDAP1
15996	chr16	16232351	16232499	+	0	NA	promoter-TSS (NM_173614)	promoter-TSS (NM_173614)	-107	NM_001004067	408050	Hs.460141	NM_001004067	ENSG00000103226	NOMO3	Nomo	NODAL modulator 3	protein-coding			GDI2
30815	chr3	155870311	155870547	+	0	NA	promoter-TSS (NM_003875)	promoter-TSS (NM_003875)	-107	NM_003875	8833	Hs.591314	NM_003875	ENSG00000163655	GMPS	GATD7	guanine monophosphate synthase	protein-coding			GEMIN2
38402	chr7	66740439	66740660	+	0	NA	promoter-TSS (NM_014504)	promoter-TSS (NM_014504)	-107	NM_001287062	27342	Hs.530053	NM_014504	ENSG00000154710	RABGEF1	RABEX5|RAP1|rabex-5	RAB guanine nucleotide exchange factor 1	protein-coding			GEMIN4
22021	chr18	55589795	55590048	+	0	NA	promoter-TSS (NM_001243228)	promoter-TSS (NM_001243228)	-107	NM_001243228	6925	Hs.605153	NM_003199	ENSG00000196628	TCF4	E2-2|FECD3|ITF-2|ITF2|PTHS|SEF-2|SEF2|SEF2-1|SEF2-1A|SEF2-1B|SEF2-1D|TCF-4|bHLHb19	transcription factor 4	protein-coding			GEMIN7
33844	chr5	40835150	40835635	+	0	NA	promoter-TSS (NM_000997)	promoter-TSS (NM_000997)	-107	NM_000997	6167	Hs.447582	NM_000997	ENSG00000145592	RPL37	L37	ribosomal protein L37	protein-coding			GEMIN8
4573	chr1	179954536	179954798	+	0	NA	promoter-TSS (NM_014810)	promoter-TSS (NM_014810)	-106	NM_014810	9857	Hs.413045	NM_014810	ENSG00000135837	CEP350	CAP350|GM133	centrosomal protein 350	protein-coding			GET4
41123	chr8	99012794	99013526	+	0	NA	promoter-TSS (NM_015243)	promoter-TSS (NM_015243)	-106	NM_181661	157680	Hs.191540	NM_015243	ENSG00000132549	VPS13B	CHS1|COH1	vacuolar protein sorting 13 homolog B	protein-coding			GFM1
17905	chr16	50024999	50025201	+	0	NA	promoter-TSS (NM_153261)	promoter-TSS (NM_153261)	-106	NR_104042	255919	Hs.59134	NM_153261	ENSG00000205423	CNEP1R1	C16orf69|NEP1-R1|NEP1R1|TMEM188|TMP125	CTD nuclear envelope phosphatase 1 regulatory subunit 1	protein-coding			GFM2
14129	chr14_GL000194v1_random	115006	115353	+	0	NA	promoter-TSS (NR_046440)	promoter-TSS (NR_046440)	-106	NR_046439	727764	Hs.626311	NM_001190825	ENSG00000277400	MAFIP	MIP|TEKT4P4|pp5644	MAFF interacting protein (pseudogene)	pseudo			GFPT1
4554	chr1	175023359	175023764	+	0	NA	promoter-TSS (NR_037606)	promoter-TSS (NR_037606)	-106	NR_037606	63931	Hs.654858	NM_022100	ENSG00000120333	MRPS14	DJ262D12.2|HSMRPS14|MRP-S14|S14mt	mitochondrial ribosomal protein S14	protein-coding			GGA1
4695	chr1	207052846	207053327	+	0	NA	promoter-TSS (NM_006212)	promoter-TSS (NM_006212)	-106	NM_001276320	55432	Hs.567533	NM_018566	ENSG00000180667	YOD1	DUBA8|OTUD2|PRO0907	YOD1 deubiquitinase	protein-coding			GGACT
40992	chr8	65634074	65634572	+	0	NA	promoter-TSS (NM_018120)	promoter-TSS (NM_018120)	-106	NM_018120	55156	Hs.269542	NM_018120	ENSG00000104442	ARMC1	Arcp	armadillo repeat containing 1	protein-coding			GGNBP2
33847	chr5	41904116	41904362	+	0	NA	promoter-TSS (NM_175921)	promoter-TSS (NM_175921)	-105	NM_175921	285636	Hs.29899	NM_175921	ENSG00000205765	C5orf51	-	chromosome 5 open reading frame 51	protein-coding			GGPS1
19545	chr17	80415114	80415562	+	0	NA	promoter-TSS (NR_029376)	promoter-TSS (NR_029376)	-105	NR_148045	284131	Hs.389678	NM_173627	ENSG00000173818	ENDOV	-	endonuclease V	protein-coding			GHITM
28258	chr22	31489899	31490088	+	0	NA	promoter-TSS (NM_001164501)	promoter-TSS (NM_001164501)	-105	NM_019843	56478	Hs.517559	NM_019843	ENSG00000184708	EIF4ENIF1	4E-T|Clast4	eukaryotic translation initiation factor 4E nuclear import factor 1	protein-coding			GIN1
34805	chr6	45378075	45378237	+	0	NA	promoter-TSS (NM_001350327)	promoter-TSS (NM_001350327)	-105	NM_001261823	8464	Hs.368325	NM_003599	ENSG00000196284	SUPT3H	SPT3|SPT3L	SPT3 homolog, SAGA and STAGA complex component	protein-coding			GINS3
19425	chr17	58692265	58692672	+	0	NA	promoter-TSS (NR_103873)	promoter-TSS (NR_103873)	-105	NM_058216	5889	Hs.412587	NM_002876	ENSG00000108384	RAD51C	BROVCA3|FANCO|R51H3|RAD51L2	RAD51 paralog C	protein-coding			GIPC1
28334	chr22	43812318	43812567	+	0	NA	promoter-TSS (NM_022785)	promoter-TSS (NM_022785)	-105	NM_198856	64800	Hs.658996	NM_022785	ENSG00000186976	EFCAB6	DJBP|HSCBCIP1|dJ185D5.1	EF-hand calcium binding domain 6	protein-coding			GIT2
30662	chr3	119240954	119241067	+	0	NA	promoter-TSS (NM_212543)	promoter-TSS (NM_212543)	-105	NM_212543	8702	Hs.13225	NM_003778	ENSG00000121578	B4GALT4	B4Gal-T4|beta4Gal-T4	beta-1,4-galactosyltransferase 4	protein-coding			GK5
15468	chr15	34101847	34102089	+	0	NA	promoter-TSS (NM_152595)	promoter-TSS (NM_152595)	-105	NM_152595	161779	Hs.156317	NM_152595	ENSG00000182405	PGBD4	-	piggyBac transposable element derived 4	protein-coding			GLI4
43195	chr9	97013570	97014003	+	0	NA	promoter-TSS (NM_001355230)	promoter-TSS (NM_001355230)	-104	NM_001355228	84278	Hs.610084	NM_001355228	ENSG00000196312	MFSD14C	HIATL2	major facilitator superfamily domain containing 14C	protein-coding			GLO1
22160	chr19	4402479	4402639	+	0	NA	promoter-TSS (NM_005483)	promoter-TSS (NM_005483)	-104	NM_005483	10036	Hs.79018	NM_005483	ENSG00000167670	CHAF1A	CAF-1|CAF1|CAF1B|CAF1P150|P150	chromatin assembly factor 1 subunit A	protein-coding			GLS2
38520	chr7	92528511	92528828	+	0	NA	promoter-TSS (NM_001282677)	promoter-TSS (NM_001282677)	-104	NM_032120	84060	Hs.21590	NM_032120	ENSG00000127993	RBM48	C7orf64|HSPC304	RNA binding motif protein 48	protein-coding			GLT8D1
18202	chr17	15684247	15684583	+	0	NA	promoter-TSS (NM_001348126)	promoter-TSS (NM_001348126)	-104	NM_001348121	10626	Hs.123534	NM_006470	ENSG00000221926	TRIM16	EBBP	tripartite motif containing 16	protein-coding			GLUD1P2
33715	chr4	185204076	185204189	+	0	NA	promoter-TSS (NM_020827)	promoter-TSS (NM_020827)	-104	NM_020827	57587	Hs.535734	NM_020827	ENSG00000164323	CFAP97	KIAA1430|hmw	cilia and flagella associated protein 97	protein-coding			GM2A
15600	chr15	58933724	58933837	+	0	NA	promoter-TSS (NM_001013843)	promoter-TSS (NM_001013843)	-104	NM_024755	79811	Hs.512932	NM_017968	ENSG00000137776	SLTM	Met	SAFB like transcription modulator	protein-coding			GMDS
28067	chr21	32771762	32772230	+	0	NA	promoter-TSS (NM_016631)	promoter-TSS (NM_016631)	-104	NR_024623	54067	Hs.54725	NM_001006116		C21orf62-AS1	C21orf49	C21orf62 antisense RNA 1	ncRNA			GMFB
22733	chr19	52527406	52527699	+	0	NA	promoter-TSS (NM_001321424)	promoter-TSS (NM_001321424)	-104	NM_001039886	388558	Hs.729294	NM_001039886	ENSG00000198482	ZNF808	-	zinc finger protein 808	protein-coding			GMPPA
18164	chr17	7435283	7435396	+	0	NA	promoter-TSS (NM_001320444)	promoter-TSS (NM_001320444)	-104	NM_178518	284114	Hs.655662	NM_178518	ENSG00000181284	TMEM102	CBAP	transmembrane protein 102	protein-coding			GMPR2
22268	chr19	12035626	12036063	+	0	NA	promoter-TSS (NM_001308357)	promoter-TSS (NM_001308357)	-103	NM_001308346	163059	Hs.667776	NM_152602	ENSG00000197647	ZNF433	-	zinc finger protein 433	protein-coding			GMPS
4641	chr1	200409983	200410340	+	0	NA	promoter-TSS (NM_012482)	promoter-TSS (NM_012482)	-103	NM_001281293	23528	Hs.59757	NM_012482	ENSG00000162702	ZNF281	ZBP-99|ZNP-99	zinc finger protein 281	protein-coding			GNA13
34508	chr5	179657870	179658136	+	0	NA	promoter-TSS (NR_134259)	promoter-TSS (NR_134259)	-103	NR_134259	105377763	Hs.571027	NR_134259		LOC105377763	-	uncharacterized LOC105377763	ncRNA			GNAI3
43406	chr9	132944650	132944822	+	0	NA	promoter-TSS (NM_000368)	promoter-TSS (NM_000368)	-103	NM_001362177	7248	Hs.370854	NM_000368	ENSG00000165699	TSC1	LAM|TSC	TSC complex subunit 1	protein-coding			GNAQ
36446	chr6	70667603	70667734	+	0	NA	promoter-TSS (NM_001281440)	promoter-TSS (NM_001281440)	-103	NM_021940	60682	Hs.485717	NM_021940	ENSG00000112305	SMAP1	SMAP-1	small ArfGAP 1	protein-coding			GNB2
25100	chr2	207711334	207711543	+	0	NA	promoter-TSS (NM_001330218)	promoter-TSS (NM_001330218)	-102	NM_001142300	151195	Hs.471234	NM_152523	ENSG00000163249	CCNYL1	-	cyclin Y like 1	protein-coding			GNB4
43323	chr9	122913132	122913729	+	0	NA	promoter-TSS (NM_006626)	promoter-TSS (NM_006626)	-102	NM_006626	10773	Hs.654596	NM_006626	ENSG00000186130	ZBTB6	ZID|ZNF482	zinc finger and BTB domain containing 6	protein-coding			GNE
22482	chr19	36772777	36773256	+	0	NA	promoter-TSS (NM_001294306)	promoter-TSS (NM_001294306)	-102	NM_001294306	728485	Hs.157101	NM_001294306		LOC728485	-	uncharacterized LOC728485	protein-coding			GNL1
15949	chr16	3611633	3611784	+	0	NA	promoter-TSS (NM_032444)	promoter-TSS (NM_032444)	-102	NM_032444	84464	Hs.143681	NM_032444	ENSG00000188827	SLX4	BTBD12|FANCP|MUS312	SLX4 structure-specific endonuclease subunit	protein-coding			GNPDA2
30790	chr3	149086437	149086876	+	0	NA	promoter-TSS (NM_001318934)	promoter-TSS (NM_001318934)	-102	NM_001318935	6596	Hs.3068	NM_003071	ENSG00000071794	HLTF	HIP116|HIP116A|HLTF1|RNF80|SMARCA3|SNF2L3|ZBU1	helicase like transcription factor	protein-coding			GNPNAT1
22300	chr19	13118065	13118308	+	0	NA	promoter-TSS (NM_052876)	promoter-TSS (NM_052876)	-102	NM_052876	112939	Hs.531614	NM_052876	ENSG00000160877	NACC1	BEND8|BTBD14B|BTBD30|NAC-1|NAC1|NECFM	nucleus accumbens associated 1	protein-coding			GOLGA1
19572	chr17	82751870	82752054	+	0	NA	promoter-TSS (NM_005993)	promoter-TSS (NM_005993)	-102	NM_005993	6904	Hs.464391	NM_005993	ENSG00000141556	TBCD	PEBAT|SSD-1|tfcD	tubulin folding cofactor D	protein-coding			GOLGA2P10
22705	chr19	51594385	51594579	+	0	NA	promoter-TSS (NR_034159)	promoter-TSS (NR_034159)	-102	NR_034159	729975	Hs.716785	NR_034159		LINC01530	-	long intergenic non-protein coding RNA 1530	ncRNA			GOLGA2P7
28723	chr3	37176305	37176619	+	0	NA	promoter-TSS (NM_001348306)	promoter-TSS (NM_001348306)	-102	NR_145514	9209	Hs.740522	NM_006309	ENSG00000093167	LRRFIP2	HUFI-2	LRR binding FLII interacting protein 2	protein-coding			GOLGA3
23066	chr2	42169132	42169342	+	0	NA	promoter-TSS (NM_001145076)	promoter-TSS (NM_001145076)	-101	NM_001145076	27436	Hs.713173	NM_019063	ENSG00000143924	EML4	C2orf2|ELP120|EMAP-4|EMAPL4|ROPP120	echinoderm microtubule associated protein like 4	protein-coding			GOLGA5
38745	chr7	151058025	151058173	+	0	NA	promoter-TSS (NM_001199692)	promoter-TSS (NM_001199692)	-101	NM_001199692	6522	Hs.647069	NM_003040	ENSG00000164889	SLC4A2	AE2|BND3L|EPB3L1|HKB3|NBND3	solute carrier family 4 member 2	protein-coding			GOLGA8O
30744	chr3	131026636	131026863	+	0	NA	promoter-TSS (NM_001353032)	promoter-TSS (NM_001353032)	-101	NM_001353033	79858	Hs.657336	NM_024800	ENSG00000114670	NEK11	-	NIMA related kinase 11	protein-coding			GOLGA8Q
16046	chr16	28403933	28404046	+	0	NA	promoter-TSS (NM_001317857)	promoter-TSS (NM_001317857)	-101	NM_001286478	8663	Hs.567374	NM_003752	ENSG00000184110	EIF3C	EIF3CL|EIF3S8|eIF3-p110	eukaryotic translation initiation factor 3 subunit C	protein-coding			GOLIM4
4325	chr1	147172547	147172833	+	0	NA	promoter-TSS (NR_103871)	promoter-TSS (NR_103871)	-101	NR_103871	5565	Hs.50732	NM_005399	ENSG00000131791	PRKAB2	-	protein kinase AMP-activated non-catalytic subunit beta 2	protein-coding			GON7
16102	chr16	30894290	30894517	+	0	NA	promoter-TSS (NM_001286526)	promoter-TSS (NM_001286526)	-101	NM_004765	9274	Hs.658547	NM_004765	ENSG00000099385	BCL7C	-	BCL tumor suppressor 7C	protein-coding			GOPC
43270	chr9	113056816	113056969	+	0	NA	promoter-TSS (NM_001282518)	promoter-TSS (NM_001282518)	-101	NM_003408	7539	Hs.150406	NM_003408	ENSG00000136866	ZFP37	ZNF906|zfp-37	ZFP37 zinc finger protein	protein-coding			GORAB
31052	chr4	6673882	6674105	+	0	NA	promoter-TSS (NR_134664)	promoter-TSS (NR_134664)	-101	NR_015433	93622	Hs.6815	NM_138699	ENSG00000170846	LOC93622	-	Morf4 family associated protein 1 like 1 pseudogene	pseudo			GOSR1
25358	chr20	23361934	23362128	+	0	NA	promoter-TSS (NM_022482)	promoter-TSS (NM_022482)	-101	NM_022482	64412	Hs.709462	NM_022482	ENSG00000125812	GZF1	JLSM|ZBTB23|ZNF336	GDNF inducible zinc finger protein 1	protein-coding			GOSR2
36739	chr6	157822952	157823191	+	0	NA	promoter-TSS (NM_016224)	promoter-TSS (NM_016224)	-100	NM_016224	51429	Hs.191213	NM_016224	ENSG00000130340	SNX9	SDP1|SH3PX1|SH3PXD3A|WISP	sorting nexin 9	protein-coding			GOT2
22646	chr19	47349116	47349246	+	0	NA	promoter-TSS (NM_014681)	promoter-TSS (NM_014681)	-100	NM_014681	9704	Hs.151706	NM_014681	ENSG00000134815	DHX34	DDX34|HRH1	DExH-box helicase 34	protein-coding			GPATCH2
33970	chr5	58582870	58583019	+	0	NA	promoter-TSS (NM_138453)	promoter-TSS (NM_138453)	-100	NM_138453	115827	Hs.4290	NM_138453	ENSG00000152932	RAB3C	-	RAB3C, member RAS oncogene family	protein-coding			GPATCH2L
8656	chr12	28190218	28190436	+	0	NA	promoter-TSS (NM_001352084)	promoter-TSS (NM_001352084)	-100	NM_001352080	55297	Hs.653125	NM_018318	ENSG00000123106	CCDC91	HSD8|p56	coiled-coil domain containing 91	protein-coding			GPATCH4
8433	chr11	119030922	119031091	+	0	NA	promoter-TSS (NM_001164279)	promoter-TSS (NM_001164279)	-100	NM_001164277	2542	Hs.719203	NM_001467	ENSG00000137700	SLC37A4	G6PT1|G6PT2|G6PT3|GSD1b|GSD1c|GSD1d|PRO0685|TRG-19|TRG19	solute carrier family 37 member 4	protein-coding			GPATCH8
43311	chr9	120580090	120580450	+	0	NA	promoter-TSS (NR_073555)	promoter-TSS (NR_073555)	-100	NM_018249	55755	Hs.269560	NM_018249	ENSG00000136861	CDK5RAP2	C48|Cep215|MCPH3	CDK5 regulatory subunit associated protein 2	protein-coding			GPBP1
6355	chr10	73625988	73626331	+	0	NA	promoter-TSS (NM_001350995)	promoter-TSS (NM_001350995)	-100	NM_001350995	159195	Hs.657355	NM_152586	ENSG00000166348	USP54	C10orf29|bA137L10.3|bA137L10.4	ubiquitin specific peptidase 54	protein-coding			GPBP1L1
8392	chr11	106022243	106022531	+	0	NA	promoter-TSS (NM_032424)	promoter-TSS (NM_032424)	-100	NM_001318749	84437	Hs.266782	NM_032424	ENSG00000170903	MSANTD4	KIAA1826	Myb/SANT DNA binding domain containing 4 with coiled-coils	protein-coding			GPCPD1
33432	chr4	77076004	77076141	+	0	NA	promoter-TSS (NM_001348140)	promoter-TSS (NM_001348140)	-100	NM_001348140	10983	Hs.518827	NM_006835	ENSG00000118816	CCNI	CCNI1|CYC1|CYI	cyclin I	protein-coding			GPD2
43325	chr9	122940730	122941089	+	0	NA	promoter-TSS (NM_012197)	promoter-TSS (NM_012197)	-100	NM_012197	23637	Hs.271341	NM_012197	ENSG00000011454	RABGAP1	GAPCENA|TBC1D11	RAB GTPase activating protein 1	protein-coding			GPHN
33976	chr5	61331986	61332360	+	0	NA	promoter-TSS (NM_020928)	promoter-TSS (NM_020928)	-100	NM_020928	57688	Hs.744939	NM_020928	ENSG00000130449	ZSWIM6	AFND|NEDMAGA	zinc finger SWIM-type containing 6	protein-coding			GPN3
19422	chr17	58083222	58083417	+	0	NA	promoter-TSS (NM_080677)	promoter-TSS (NM_080677)	-100	NM_080677	140735	Hs.720595	NM_080677	ENSG00000264364	DYNLL2	DNCL1B|Dlc2|RSPH22	dynein light chain LC8-type 2	protein-coding			GPR107
36524	chr6	105403158	105403289	+	0	NA	promoter-TSS (NM_002726)	promoter-TSS (NM_002726)	-99	NM_002726	5550	Hs.436564	NM_002726	ENSG00000085377	PREP	PE|PEP	prolyl endopeptidase	protein-coding			GPR137
19598	chr18	158211	158558	+	0	NA	promoter-TSS (NM_001037334)	promoter-TSS (NM_001037334)	-99	NM_005151	9097	Hs.464416	NM_005151	ENSG00000101557	USP14	TGT	ubiquitin specific peptidase 14	protein-coding			GPR150
28331	chr22	42857306	42857696	+	0	NA	promoter-TSS (NM_001142293)	promoter-TSS (NM_001142293)	-99	NM_001142293	26286	Hs.685225	NM_014570	ENSG00000242247	ARFGAP3	ARFGAP1	ADP ribosylation factor GTPase activating protein 3	protein-coding			GPR161
33410	chr4	73069788	73069929	+	0	NA	promoter-TSS (NM_001300729)	promoter-TSS (NM_001300729)	-99	NM_001297732	285521	Hs.356697	NM_173827	ENSG00000163626	COX18	COX18HS	COX18, cytochrome c oxidase assembly factor	protein-coding			GPR180
41432	chr9	35812081	35812641	+	0	NA	promoter-TSS (NM_172312)	promoter-TSS (NM_172312)	-99	NM_172312	26206	Hs.256747	NM_012436	ENSG00000137098	SPAG8	BS-84|CILD28|CT142|HSD-1|SMP1|SPAG3|hSMP-1	sperm associated antigen 8	protein-coding			GPR39
34298	chr5	138543148	138543649	+	0	NA	promoter-TSS (NM_001256302)	promoter-TSS (NM_001256302)	-98	NM_001291975	2107	Hs.483494	NM_004730	ENSG00000120705	ETF1	D5S1995|ERF|ERF1|RF1|SUP45L1|TB3-1	eukaryotic translation termination factor 1	protein-coding			GPS2
34590	chr6	8064452	8064573	+	0	NA	promoter-TSS (NR_037616)	promoter-TSS (NR_037616)	-98	NR_037616	100526836	Hs.150837	NR_037616	ENSG00000259040	BLOC1S5-TXNDC5	MUTED-TXNDC5	BLOC1S5-TXNDC5 readthrough (NMD candidate)	ncRNA			GPSM1
38432	chr7	74254326	74254787	+	0	NA	promoter-TSS (NM_001278792)	promoter-TSS (NM_001278792)	-98	NM_001278793	5982	Hs.647062	NM_002914	ENSG00000049541	RFC2	RFC40	replication factor C subunit 2	protein-coding			GPX1
33827	chr5	35617733	35617846	+	0	NA	promoter-TSS (NM_024867)	promoter-TSS (NM_024867)	-98	NM_024867	79925	Hs.298863	NM_024867	ENSG00000152582	SPEF2	CT122|KPL2	sperm flagellar 2	protein-coding			GREM1
17948	chr16	65122179	65122292	+	0	NA	promoter-TSS (NM_001797)	promoter-TSS (NM_001797)	-98	NM_001330576	1009	Hs.116471	NM_001797	ENSG00000140937	CDH11	CAD11|CDHOB|OB|OSF-4	cadherin 11	protein-coding			GRID1
13940	chr14	61695166	61695441	+	0	NA	promoter-TSS (NM_001530)	promoter-TSS (NM_001530)	-98	NM_001530	3091	Hs.597216	NM_001530	ENSG00000100644	HIF1A	HIF-1-alpha|HIF-1A|HIF-1alpha|HIF1|HIF1-ALPHA|MOP1|PASD8|bHLHe78	hypoxia inducible factor 1 subunit alpha	protein-coding			GRPEL2
41310	chr8	144078203	144078839	+	0	NA	promoter-TSS (NM_019037)	promoter-TSS (NM_019037)	-98	NM_019037	54512	Hs.632041	NM_019037	ENSG00000178896	EXOSC4	RRP41|RRP41A|Rrp41p|SKI6|Ski6p|hRrp41p|p12A	exosome component 4	protein-coding			GRSF1
34559	chr6	3849113	3849423	+	0	NA	promoter-TSS (NM_012135)	promoter-TSS (NM_012135)	-98	NM_012135	26240	Hs.140944	NM_012135	ENSG00000145945	FAM50B	D6S2654E|X5L	family with sequence similarity 50 member B	protein-coding			GS1-124K5.4
4434	chr1	154627932	154628224	+	0	NA	promoter-TSS (NM_001025107)	promoter-TSS (NM_001025107)	-98	NM_001025107	103	Hs.12341	NM_001111	ENSG00000160710	ADAR	ADAR1|AGS6|DRADA|DSH|DSRAD|G1P1|IFI-4|IFI4|K88DSRBP|P136	adenosine deaminase, RNA specific	protein-coding			GSPT1
15543	chr15	45587044	45587880	+	0	NA	promoter-TSS (NR_132356)	promoter-TSS (NR_132356)	-98	NM_001311255	26258	Hs.7037	NM_012388	ENSG00000104164	BLOC1S6	BLOS6|HPS9|PA|PALLID|PLDN	biogenesis of lysosomal organelles complex 1 subunit 6	protein-coding			GSR
36956	chr7	44885295	44885670	+	0	NA	promoter-TSS (NM_033224)	promoter-TSS (NM_033224)	-97	NM_033224	5814	Hs.349150	NM_033224	ENSG00000146676	PURB	PURBETA	purine rich element binding protein B	protein-coding			GTF2A1
4550	chr1	173714522	173715166	+	0	NA	promoter-TSS (NM_014458)	promoter-TSS (NM_014458)	-97	NM_014458	27252	Hs.495035	NM_014458	ENSG00000076321	KLHL20	KHLHX|KLEIP|KLHLX	kelch like family member 20	protein-coding			GTF2B
38516	chr7	91880632	91881003	+	0	NA	promoter-TSS (NM_006980)	promoter-TSS (NM_006980)	-97	NM_001301134	7978	Hs.532216	NM_006980	ENSG00000127989	MTERF1	MTERF	mitochondrial transcription termination factor 1	protein-coding			GTF2E1
28727	chr3	37861814	37861941	+	0	NA	promoter-TSS (NR_110532)	promoter-TSS (NR_110532)	-97	NR_110531	101928153	Hs.657314	NR_110531	ENSG00000235257	ITGA9-AS1	-	ITGA9 antisense RNA 1	ncRNA			GTF2H1
22155	chr19	3557574	3557788	+	0	NA	promoter-TSS (NM_001287529)	promoter-TSS (NM_001287529)	-97	NM_001287529	126321	Hs.656901	NM_021731	ENSG00000161091	MFSD12	C19orf28|PP3501	major facilitator superfamily domain containing 12	protein-coding			GTF2H2
25341	chr20	18467227	18467358	+	0	NA	promoter-TSS (NM_006466)	promoter-TSS (NM_006466)	-97	NM_001282526	10621	Hs.472227	NM_006466	ENSG00000132664	POLR3F	RPC39|RPC6	RNA polymerase III subunit F	protein-coding			GTF2H2C
15528	chr15	43106030	43106340	+	0	NA	promoter-TSS (NM_174916)	promoter-TSS (NM_174916)	-97	NM_174916	197131	Hs.591121	NM_174916	ENSG00000159459	UBR1	JBS	ubiquitin protein ligase E3 component n-recognin 1	protein-coding			GTF2H3
15459	chr15	32536524	32536803	+	0	NA	promoter-TSS (NR_102756)	promoter-TSS (NR_102756)	-96	NR_102756	100996255	Hs.634408	NR_102756		LINC02256	-	long intergenic non-protein coding RNA 2256	ncRNA			GTF2H4
34553	chr6	3023860	3024074	+	0	NA	promoter-TSS (NR_152848)	promoter-TSS (NR_152848)	-96	NR_152848	101927759	Hs.145597	NR_132750		LOC101927759	-	uncharacterized LOC101927759	ncRNA			GTF2IRD1P1
4823	chr1	228625474	228626773	+	0	NA	promoter-TSS (NR_023363).8	promoter-TSS (NR_023363).8	-96	NR_023369	100169758		NR_023369	ENSG00000202521	RNA5S7	RN5S7	RNA, 5S ribosomal 7	rRNA			GTF2IRD2
347	chr1	51519363	51519476	+	0	NA	promoter-TSS (NM_001981)	promoter-TSS (NM_001981)	-96	NM_001981	2060	Hs.83722	NM_001981	ENSG00000085832	EPS15	AF-1P|AF1P|MLLT5	epidermal growth factor receptor pathway substrate 15	protein-coding			GTF2IRD2B
22541	chr19	39406694	39406808	+	0	NA	promoter-TSS (NM_003407)	promoter-TSS (NM_003407)	-96	NM_003407	7538	Hs.534052	NM_003407	ENSG00000128016	ZFP36	G0S24|GOS24|NUP475|RNF162A|TIS11|TTP|zfp-36	ZFP36 ring finger protein	protein-coding			GTF3A
30721	chr3	128075599	128075832	+	0	NA	promoter-TSS (NR_046645)	promoter-TSS (NR_046645)	-95	NR_046645	100874089	Hs.581603	NR_046645	ENSG00000239608	RUVBL1-AS1	-	RUVBL1 antisense RNA 1	ncRNA			GTF3C2
28787	chr3	47164178	47164372	+	0	NA	promoter-TSS (NM_014159)	promoter-TSS (NM_014159)	-95	NR_033373	285352	Hs.570631	NR_033373		KIF9-AS1	-	KIF9 antisense RNA 1	ncRNA			GTF3C3
6749	chr11	33015585	33015953	+	0	NA	promoter-TSS (NM_139160)	promoter-TSS (NM_139160)	-95	NM_001077242	91614	Hs.280990	NM_139160	ENSG00000121690	DEPDC7	TR2|dJ85M6.4	DEP domain containing 7	protein-coding			GTF3C4
15878	chr15	101334196	101334489	+	0	NA	promoter-TSS (NR_132373)	promoter-TSS (NR_132373)	-95	NR_132373	105371027		NR_132373	ENSG00000259764	PCSK6-AS1	-	PCSK6 antisense RNA 1	ncRNA			GTF3C5
34061	chr5	71289198	71290671	+	0	NA	promoter-TSS (NR_146391)	promoter-TSS (NR_146391)	-95	NR_146391	653080	Hs.582500	NR_146391		LOC653080	-	glucuronidase beta pseudogene	pseudo			GTF3C6
565	chr1	110034450	110034563	+	0	NA	promoter-TSS (NR_073071)	promoter-TSS (NR_073071)	-95	NM_033088	85369	Hs.584996	NM_033088	ENSG00000143093	STRIP1	FAM40A|FAR11A	striatin interacting protein 1	protein-coding			GTPBP10
27846	chr20	62182770	62183091	+	0	NA	promoter-TSS (NM_015666)	promoter-TSS (NM_015666)	-95	NM_015666	26164	Hs.340636	NM_015666	ENSG00000101181	MTG2	GTPBP5|ObgH1|dJ1005F21.2	mitochondrial ribosome associated GTPase 2	protein-coding			GTPBP3
36623	chr6	133952973	133953164	+	0	NA	promoter-TSS (NM_004865)	promoter-TSS (NM_004865)	-95	NM_004865	9519	Hs.486507	NM_004865	ENSG00000028839	TBPL1	MGC:8389|MGC:9620|STUD|TLF|TLP|TRF2	TATA-box binding protein like 1	protein-coding			GTPBP4
324	chr1	45491130	45491397	+	0	NA	promoter-TSS (NM_007170)	promoter-TSS (NM_007170)	-95	NM_001320800	10420	Hs.591499	NM_007170	ENSG00000070759	TESK2	-	testis associated actin remodelling kinase 2	protein-coding			GTPBP6
22988	chr2	27357039	27357220	+	0	NA	promoter-TSS (NM_001318909)	promoter-TSS (NM_001318909)	-95	NM_001521	2976	Hs.75782	NM_001521	ENSG00000115207	GTF3C2	TFIIIC-BETA|TFIIIC110	general transcription factor IIIC subunit 2	protein-coding			GTPBP8
25066	chr2	200888877	200889590	+	0	NA	promoter-TSS (NM_001142355)	promoter-TSS (NM_001142355)	-94	NM_001136039	60491	Hs.145284	NM_021824	ENSG00000196290	NIF3L1	ALS2CR1|CALS-7|MDS015	NGG1 interacting factor 3 like 1	protein-coding			GUCY1B1
193	chr1	27155129	27155319	+	0	NA	promoter-TSS (NM_003047)	promoter-TSS (NM_003047)	-94	NR_046474	6548	Hs.469116	NM_003047	ENSG00000090020	SLC9A1	APNH|LIKNS|NHE-1|NHE1|PPP1R143	solute carrier family 9 member A1	protein-coding			GUSB
22815	chr19	57583593	57584171	+	0	NA	promoter-TSS (NM_001321147)	promoter-TSS (NM_001321147)	-94	NM_001321147	284307	Hs.454830	NM_001010879	ENSG00000171649	ZIK1	ZNF762	zinc finger protein interacting with K protein 1	protein-coding			GUSBP1
6534	chr10	114821473	114821827	+	0	NA	promoter-TSS (NM_001135051)	promoter-TSS (NM_001135051)	-94	NM_020940	57700	Hs.192619	NM_020940	ENSG00000151553	FAM160B1	KIAA1600|bA106M7.3	family with sequence similarity 160 member B1	protein-coding			GUSBP2
17903	chr16	48610228	48610379	+	0	NA	promoter-TSS (NM_153029)	promoter-TSS (NM_153029)	-94	NM_153029	9683	Hs.511839	NM_153029	ENSG00000102921	N4BP1	-	NEDD4 binding protein 1	protein-coding			GUSBP3
34254	chr5	128083635	128083759	+	0	NA	promoter-TSS (NM_001046)	promoter-TSS (NM_001046)	-94	NM_001256461	6558	Hs.162585	NM_001046	ENSG00000064651	SLC12A2	BSC|BSC2|NKCC1|PPP1R141	solute carrier family 12 member 2	protein-coding			GZF1
43706	chrX	24693657	24693822	+	0	NA	promoter-TSS (NM_001330360)	promoter-TSS (NM_001330360)	-94	NM_001330360	5422	Hs.567319	NM_016937	ENSG00000101868	POLA1	NSX|POLA|p180	DNA polymerase alpha 1, catalytic subunit	protein-coding			H2AFJ
186	chr1	26431957	26432420	+	0	NA	promoter-TSS (NM_024887)	promoter-TSS (NM_024887)	-94	NM_205861	79947	Hs.369385	NM_024887	ENSG00000117682	DHDDS	CIT|CPT|DEDSM|DS|HDS|RP59	dehydrodolichyl diphosphate synthase subunit	protein-coding			H3F3B
15472	chr15	34224702	34225105	+	0	NA	promoter-TSS (NM_001286420)	promoter-TSS (NM_001286420)	-94	NM_001286420	51234	Hs.250905	NM_016454	ENSG00000128463	EMC4	PIG17|TMEM85	ER membrane protein complex subunit 4	protein-coding			H6PD
41293	chr8	142727041	142727178	+	0	NA	promoter-TSS (NM_016647)	promoter-TSS (NM_016647)	-94	NM_016647	51337	Hs.368402	NM_016647	ENSG00000130193	THEM6	C8orf55|DSCD75	thioesterase superfamily member 6	protein-coding			HARS2
41110	chr8	97277823	97278259	+	0	NA	promoter-TSS (NM_033512)	promoter-TSS (NM_033512)	-93	NM_033512	85453	Hs.173094	NM_033512	ENSG00000180543	TSPYL5	-	TSPY like 5	protein-coding			HASPIN
10994	chr12	132887472	132888026	+	0	NA	promoter-TSS (NR_110919)	promoter-TSS (NR_110919)	-93	NR_110919	101928530	Hs.560003	NR_110919	ENSG00000236617	LOC101928530	-	uncharacterized LOC101928530	ncRNA			HBS1L
18163	chr17	7315274	7315590	+	0	NA	promoter-TSS (NM_004489)	promoter-TSS (NM_004489)	-93	NM_004489	2874	Hs.438219	NM_004489	ENSG00000132522	GPS2	AMF-1	G protein pathway suppressor 2	protein-coding			HCG11
28324	chr22	41832811	41833162	+	0	NA	promoter-TSS (NM_004599)	promoter-TSS (NM_004599)	-93	NR_103834	6721	Hs.443258	NM_004599	ENSG00000198911	SREBF2	SREBP-2|SREBP2|bHLHd2	sterol regulatory element binding transcription factor 2	protein-coding			HCG14
201	chr1	27830592	27830705	+	0	NA	promoter-TSS (NM_138558)	promoter-TSS (NM_138558)	-93	NM_014110	5511	Hs.533474	NM_002713	ENSG00000117751	PPP1R8	ARD-1|ARD1|NIPP-1|NIPP1|PRO2047	protein phosphatase 1 regulatory subunit 8	protein-coding			HCG15
22721	chr19	52095694	52096023	+	0	NA	promoter-TSS (NM_001352298)	promoter-TSS (NM_001352298)	-93	NM_001352298	284371	Hs.665751	NM_001136499	ENSG00000197608	ZNF841	-	zinc finger protein 841	protein-coding			HCG21
4702	chr1	209784583	209785063	+	0	NA	promoter-TSS (NM_152485)	promoter-TSS (NM_152485)	-93	NM_152485	148304	Hs.497642	NM_152485	ENSG00000162757	C1orf74	URLC4	chromosome 1 open reading frame 74	protein-coding			HDAC10
181	chr1	25819852	25820351	+	0	NA	promoter-TSS (NM_001099626)	promoter-TSS (NM_001099626)	-92	NM_019557	56181	Hs.149305	NM_019557	ENSG00000117640	MTFR1L	FAM54B|HYST1888|MST116|MSTP116	mitochondrial fission regulator 1 like	protein-coding			HDAC2
22827	chr19	57947663	57947940	+	0	NA	promoter-TSS (NM_005773)	promoter-TSS (NM_005773)	-92	NM_005773	10172	Hs.596242	NM_005773	ENSG00000152454	ZNF256	BMZF-3|BMZF3	zinc finger protein 256	protein-coding			HDAC7
19233	chr17	36486436	36486634	+	0	NA	promoter-TSS (NM_004773)	promoter-TSS (NM_004773)	-92	NR_104010	9326	Hs.2210	NM_004773	ENSG00000273611	ZNHIT3	PEHO|TRIP3	zinc finger HIT-type containing 3	protein-coding			HDAC8
25106	chr2	210171333	210171591	+	0	NA	promoter-TSS (NM_001307976)	promoter-TSS (NM_001307976)	-92	NM_152519	151050	Hs.282260	NM_152519	ENSG00000144445	KANSL1L	C2orf67|MSL1v2	KAT8 regulatory NSL complex subunit 1 like	protein-coding			HDDC2
283	chr1	40257462	40258455	+	0	NA	promoter-TSS (NM_005857)	promoter-TSS (NM_005857)	-92	NM_005857	10269	Hs.132642	NM_005857	ENSG00000084073	ZMPSTE24	FACE-1|FACE1|HGPS|PRO1|STE24|Ste24p	zinc metallopeptidase STE24	protein-coding			HDDC3
43741	chrX	54440225	54440342	+	0	NA	promoter-TSS (NM_058163)	promoter-TSS (NM_058163)	-92	NM_001346790	90121	Hs.522662	NM_058163	ENSG00000158526	TSR2	DBA14|DT1P1A10|WGG1	TSR2, ribosome maturation factor	protein-coding			HDHD2
470	chr1	85708380	85708671	+	0	NA	promoter-TSS (NM_001170670)	promoter-TSS (NM_001170670)	-92	NM_017953	54680	Hs.5111	NM_017953	ENSG00000117174	ZNHIT6	BCD1|C1orf181|NY-BR-75	zinc finger HIT-type containing 6	protein-coding			HDHD5
33759	chr5	5422498	5422665	+	0	NA	promoter-TSS (NM_015325)	promoter-TSS (NM_015325)	-92	NM_015325	23379	Hs.449296	NM_015325	ENSG00000164151	ICE1	KIAA0947	interactor of little elongation complex ELL subunit 1	protein-coding			HDLBP
24847	chr2	127885926	127886136	+	0	NA	promoter-TSS (NM_001199140)	promoter-TSS (NM_001199140)	-91	NM_001199140	83607	Hs.546449	NM_031445	ENSG00000144233	AMMECR1L	-	AMMECR1 like	protein-coding			HEATR1
8317	chr11	74311703	74311831	+	0	NA	promoter-TSS (NR_110031)	promoter-TSS (NR_110031)	-91	NR_110031	283208	Hs.660541	NM_182904	ENSG00000149380	P4HA3	-	prolyl 4-hydroxylase subunit alpha 3	protein-coding			HEATR5A
38437	chr7	74851553	74851782	+	0	NA	promoter-TSS (NM_173537)	promoter-TSS (NM_173537)	-91	NM_173537	84163	Hs.647017	NM_173537	ENSG00000196275	GTF2IRD2	FP630|GTF2IRD2 alpha|GTF2IRD2A	GTF2I repeat domain containing 2	protein-coding			HECTD1
8555	chr12	6493228	6493564	+	0	NA	promoter-TSS (NM_014865)	promoter-TSS (NM_014865)	-91	NM_016497	51258	Hs.55847	NM_016497	ENSG00000111639	MRPL51	CDA09|HSPC241|MRP64|bMRP64	mitochondrial ribosomal protein L51	protein-coding			HEIH
23265	chr2	88055790	88055995	+	0	NA	promoter-TSS (NM_016618)	promoter-TSS (NM_016618)	-91	NM_016618	51315	Hs.469254	NM_016618	ENSG00000172086	KRCC1	CHBP2	lysine rich coiled-coil 1	protein-coding			HELLS
38911	chr8	38386294	38386407	+	0	NA	promoter-TSS (NM_001286819)	promoter-TSS (NM_001286819)	-91	NM_001286787	137994	Hs.696457	NM_144652	ENSG00000165046	LETM2	SLC55A2	leucine zipper and EF-hand containing transmembrane protein 2	protein-coding			HEMK1
15523	chr15	41972616	41972729	+	0	NA	promoter-TSS (NR_120334)	promoter-TSS (NR_120334)	-91	NR_120334	101928388	Hs.738043	NR_120334	ENSG00000246740	PLA2G4E-AS1	-	PLA2G4E antisense RNA 1	ncRNA			HENMT1
22990	chr2	27428343	27428579	+	0	NA	promoter-TSS (NM_001321358)	promoter-TSS (NM_001321358)	-91	NM_001321362	29959	Hs.515876	NM_013392	ENSG00000115216	NRBP1	BCON3|MADM|MUDPNP|NRBP	nuclear receptor binding protein 1	protein-coding			HERC2P11
43275	chr9	113410321	113410785	+	0	NA	promoter-TSS (NM_001278630)	promoter-TSS (NM_001278630)	-91	NM_001278629	257169	Hs.632691	NM_152786	ENSG00000157653	C9orf43	-	chromosome 9 open reading frame 43	protein-coding			HERC2P3
6718	chr11	22829807	22830099	+	0	NA	promoter-TSS (NM_148893)	promoter-TSS (NM_148893)	-91	NM_001320342	258010	Hs.349096	NM_148893	ENSG00000198168	SVIP	-	small VCP interacting protein	protein-coding			HERC4
15516	chr15	41402246	41402857	+	0	NA	promoter-TSS (NM_016013)	promoter-TSS (NM_016013)	-91	NR_045620	51103	Hs.106529	NM_016013	ENSG00000137806	NDUFAF1	CGI-65|CGI65|CIA30	NADH:ubiquinone oxidoreductase complex assembly factor 1	protein-coding			HERC5
13610	chr13	44142133	44142341	+	0	NA	promoter-TSS (NR_104064)	promoter-TSS (NR_104064)	-91	NR_104064	101929212	Hs.534877	NR_104064	ENSG00000227258	SMIM2-AS1	C13orf44-AS1|C3orf81-AS1	SMIM2 antisense RNA 1	ncRNA			HES1
22430	chr19	33302558	33302753	+	0	NA	promoter-TSS (NR_026887)	promoter-TSS (NR_026887)	-91	NM_001285829	1050	Hs.76171	NM_004364	ENSG00000245848	CEBPA	C/EBP-alpha|CEBP	CCAAT enhancer binding protein alpha	protein-coding			HEXA-AS1
16080	chr16	29863516	29863669	+	0	NA	promoter-TSS (NM_006319)	promoter-TSS (NM_006319)	-91	NR_024370	440356	Hs.448823	NR_015396	ENSG00000214725	CDIPTOSP	CDIPT-AS1	CDIP transferase opposite strand, pseudogene	ncRNA			HEY2
43340	chr9	125241313	125241644	+	0	NA	promoter-TSS (NM_005347)	promoter-TSS (NM_005347)	-91	NM_005347	3309	Hs.743241	NM_005347	ENSG00000044574	HSPA5	BIP|GRP78|HEL-S-89n|MIF2	heat shock protein family A (Hsp70) member 5	protein-coding			HHEX
38729	chr7	149028682	149028880	+	0	NA	promoter-TSS (NM_004911)	promoter-TSS (NM_004911)	-91	NM_004911	9601	Hs.93659	NM_004911	ENSG00000155660	PDIA4	ERP70|ERP72|ERp-72	protein disulfide isomerase family A member 4	protein-coding			HHLA3
18035	chr16	82170237	82170393	+	0	NA	promoter-TSS (NM_005792)	promoter-TSS (NM_005792)	-91	NM_005792	10200	Hs.344400	NM_005792	ENSG00000135698	MPHOSPH6	MPP|MPP-6|MPP6	M-phase phosphoprotein 6	protein-coding			HIBADH
38709	chr7	140924962	140925075	+	0	NA	promoter-TSS (NM_004333)	promoter-TSS (NM_004333)	-90	NM_004333	673	Hs.324250	NM_004333	ENSG00000157764	BRAF	B-RAF1|B-raf|BRAF1|NS7|RAFB1	B-Raf proto-oncogene, serine/threonine kinase	protein-coding			HIBCH
44015	chrY	12904477	12904915	+	0	NA	promoter-TSS (NM_001324195)	promoter-TSS (NM_001324195)	-90	NR_136720	8653	Hs.99120	NM_004660	ENSG00000067048	DDX3Y	DBY	DEAD-box helicase 3, Y-linked	protein-coding			HIF1A
43172	chr9	92670076	92670635	+	0	NA	promoter-TSS (NM_022755)	promoter-TSS (NM_022755)	-90	NM_022755	64768	Hs.459896	NM_022755	ENSG00000127080	IPPK	C9orf12|INSP5K2|IP5K|IPK1|bA476B13.1	inositol-pentakisphosphate 2-kinase	protein-coding			HIKESHI
4427	chr1	153565858	153565982	+	0	NA	promoter-TSS (NM_005978)	promoter-TSS (NM_005978)	-90	NM_005978	6273	Hs.516484	NM_005978	ENSG00000196754	S100A2	CAN19|S100L	S100 calcium binding protein A2	protein-coding			HILPDA
5031	chr10	27242076	27242382	+	0	NA	promoter-TSS (NM_001352579)	promoter-TSS (NM_001352579)	-90	NM_001301253	91452	Hs.530597	NM_145698	ENSG00000107897	ACBD5	-	acyl-CoA binding domain containing 5	protein-coding			HIPK1-AS1
10896	chr12	111841957	111842083	+	0	NA	promoter-TSS (NM_139078)	promoter-TSS (NM_139078)	-90	NR_152605	51275	Hs.333120	NR_015404	ENSG00000234608	MAPKAPK5-AS1	C12orf47	MAPKAPK5 antisense RNA 1	ncRNA			HIST1H2AD
36905	chr7	30286111	30286239	+	0	NA	promoter-TSS (NR_136267)	promoter-TSS (NR_136267)	-90	NR_136267	105375218	Hs.566765	NR_136267		LOC105375218	-	uncharacterized LOC105375218	ncRNA			HIST1H2AL
43383	chr9	129626272	129626436	+	0	NA	promoter-TSS (NM_001286799)	promoter-TSS (NM_001286799)	-90	NM_001286799	28989	Hs.744027	NM_014064	ENSG00000148335	NTMT1	AD-003|C9orf32|HOMT1A|METTL11A|NRMT|NRMT1|NTM1A	N-terminal Xaa-Pro-Lys N-methyltransferase 1	protein-coding			HIST1H2BE
13998	chr14	74303022	74303286	+	0	NA	promoter-TSS (NM_001353595)	promoter-TSS (NM_001353595)	-90	NM_001353596	5826	Hs.94395	NM_005050	ENSG00000119688	ABCD4	ABC41|EST352188|MAHCJ|P70R|P79R|PMP69|PXMP1L	ATP binding cassette subfamily D member 4	protein-coding			HIST1H2BI
30749	chr3	132722380	132722719	+	0	NA	promoter-TSS (NM_153240)	promoter-TSS (NM_153240)	-90	NM_153240	27031	Hs.511991	NM_153240	ENSG00000113971	NPHP3	CFAP31|MKS7|NPH3|RHPD|RHPD1|SLSN3	nephrocystin 3	protein-coding			HIST1H3A
25266	chr2	241102075	241102769	+	0	NA	promoter-TSS (NM_001330180)	promoter-TSS (NM_001330180)	-90	NR_138465	130916	Hs.159556	NM_182501	ENSG00000122085	MTERF4	MTERFD2	mitochondrial transcription termination factor 4	protein-coding			HIST1H3E
34705	chr6	28443409	28443775	+	0	NA	promoter-TSS (NM_001012455)	promoter-TSS (NM_001012455)	-90	NM_001012455	222696	Hs.721841	NM_001012455	ENSG00000187987	ZSCAN23	ZNF390|ZNF453|dJ29K1.3|dJ29K1.3.1	zinc finger and SCAN domain containing 23	protein-coding			HIST1H3I
10659	chr12	51048059	51048203	+	0	NA	promoter-TSS (NR_147100)	promoter-TSS (NR_147100)	-89	NR_147098	25875	Hs.655272	NM_015416	ENSG00000050426	LETMD1	1110019O13Rik|HCCR|HCCR-1|HCCR-2|HCCR1|HCCR2|HCRR-2|SLC55A3	LETM1 domain containing 1	protein-coding			HIST2H2AA4
28789	chr3	47475979	47476117	+	0	NA	promoter-TSS (NM_001320044)	promoter-TSS (NM_001320044)	-89	NM_012235	22937	Hs.531789	NM_012235	ENSG00000114650	SCAP	-	SREBF chaperone	protein-coding			HIST2H2BA
36888	chr7	27165532	27165706	+	0	NA	promoter-TSS (NM_152739)	promoter-TSS (NM_152739)	-89	NM_152739	3205	Hs.659350	NM_152739	ENSG00000078399	HOXA9	ABD-B|HOX1|HOX1.7|HOX1G	homeobox A9	protein-coding			HIST2H2BC
34083	chr5	75236825	75237110	+	0	NA	promoter-TSS (NM_001164443)	promoter-TSS (NM_001164443)	-89	NM_001164443	256006	Hs.482533	NM_001164443	ENSG00000145700	ANKRD31	-	ankyrin repeat domain 31	protein-coding			HIST2H2BE
41029	chr8	73294447	73294580	+	0	NA	promoter-TSS (NM_172037)	promoter-TSS (NM_172037)	-89	NM_172037	157506	Hs.244940	NM_172037	ENSG00000121039	RDH10	SDR16C4	retinol dehydrogenase 10	protein-coding			HIST2H2BF
22696	chr19	50376127	50376541	+	0	NA	promoter-TSS (NM_007121)	promoter-TSS (NM_007121)	-89	NM_001256647	7376	Hs.432976	NM_007121	ENSG00000131408	NR1H2	LXR-b|LXRB|NER|NER-I|RIP15|UNR	nuclear receptor subfamily 1 group H member 2	protein-coding			HIST2H3D
34674	chr6	26956061	26957225	+	0	NA	promoter-TSS (NR_026775)	promoter-TSS (NR_026775)	-89	NR_003504	387036	Hs.675815	NM_001033523	ENSG00000241549	GUSBP2	GUSBL1|GUSBP4|SMA3-L|SMAC3L|SMAC3L2|b55C20.1|bA239L20.1|bA239L20.5|bGLU-Lp	glucuronidase, beta pseudogene 2	pseudo			HIST2H3PS2
43285	chr9	114611095	114611367	+	0	NA	promoter-TSS (NM_153045)	promoter-TSS (NM_153045)	-89	NM_001330760	203197	Hs.522357	NM_153045	ENSG00000157693	TMEM268	C9orf91	transmembrane protein 268	protein-coding			HIST2H4B
10713	chr12	63779865	63780209	+	0	NA	promoter-TSS (NM_001278237)	promoter-TSS (NM_001278237)	-89	NM_001278237	10329	Hs.216386	NM_014254	ENSG00000118600	RXYLT1	HP10481|MDDGA10|TMEM5	ribitol xylosyltransferase 1	protein-coding			HIST3H2A
41137	chr8	102653987	102654120	+	0	NA	promoter-TSS (NM_001032282)	promoter-TSS (NM_001032282)	-89	NR_103759	7071	Hs.435001	NM_005655	ENSG00000155090	KLF10	EGR-alpha|EGRA|TIEG|TIEG1	Kruppel like factor 10	protein-coding			HJURP
19656	chr18	11851178	11851425	+	0	NA	promoter-TSS (NM_020412)	promoter-TSS (NM_020412)	-89	NM_020412	57132	Hs.656244	NM_020412	ENSG00000255112	CHMP1B	C10orf2|C18-ORF2|C18orf2|CHMP1.5|Vps46-2|Vps46B|hVps46-2	charged multivesicular body protein 1B	protein-coding			HKR1
30915	chr3	183884941	183885054	+	0	NA	promoter-TSS (NM_018622)	promoter-TSS (NM_018622)	-89	NM_001324436	55486	Hs.478469	NM_018622	ENSG00000175193	PARL	PRO2207|PSARL|PSARL1|PSENIP2|RHBDS1	presenilin associated rhomboid like	protein-coding			HLA-E
34089	chr5	75717519	75717636	+	0	NA	promoter-TSS (NM_001099271)	promoter-TSS (NM_001099271)	-89	NM_001099271	134359	Hs.432726	NM_152408	ENSG00000152359	POC5	C5orf37	POC5 centriolar protein	protein-coding			HLCS
23103	chr2	47176493	47176931	+	0	NA	promoter-TSS (NM_001305624)	promoter-TSS (NM_001305624)	-89	NM_001743	805	Hs.468442	NM_001743	ENSG00000143933	CALM2	CAMII|LQT15|PHKD|PHKD2|caM	calmodulin 2	protein-coding			HLTF
34670	chr6	26596766	26596943	+	0	NA	promoter-TSS (NM_013375)	promoter-TSS (NM_013375)	-89	NM_013375	29777	Hs.254406	NM_013375	ENSG00000146109	ABT1	Esf2|hABT1	activator of basal transcription 1	protein-coding			HM13
4589	chr1	183471689	183472451	+	0	NA	promoter-TSS (NR_040063)	promoter-TSS (NR_040063)	-88	NR_040063	284649	Hs.127384	NR_040063	ENSG00000232860	SMG7-AS1	DKFZP564C196	SMG7 antisense RNA 1	ncRNA			HMBOX1
28115	chr21	39380070	39380243	+	0	NA	promoter-TSS (NM_001350294)	promoter-TSS (NM_001350294)	-88	NM_001350300	106865373	Hs.473847	NM_001317744		WRB-SH3BGR	-	WRB-SH3BGR readthrough	protein-coding			HMBS
33553	chr4	121697009	121697152	+	0	NA	promoter-TSS (NM_001154)	promoter-TSS (NM_001154)	-88	NM_001154	308	Hs.480653	NM_001154	ENSG00000164111	ANXA5	ANX5|ENX2|HEL-S-7|PP4|RPRGL3	annexin A5	protein-coding			HMCN1
13832	chr14	31420550	31420790	+	0	NA	promoter-TSS (NR_110045)	promoter-TSS (NR_110045)	-88	NM_015473	25938	Hs.744979	NM_015473	ENSG00000129493	HEATR5A	C14orf125	HEAT repeat containing 5A	protein-coding			HMGA1
41416	chr9	34329253	34329421	+	0	NA	promoter-TSS (NM_147173)	promoter-TSS (NM_147173)	-88	NM_194313	347240	Hs.710246	NM_194313	ENSG00000186638	KIF24	C9orf48|bA571F15.4	kinesin family member 24	protein-coding			HMGCL
36949	chr7	44044375	44044729	+	0	NA	promoter-TSS (NM_014063)	promoter-TSS (NM_014063)	-88	NM_001122956	28988	Hs.436500	NM_014063	ENSG00000136279	DBNL	ABP1|HIP-55|HIP55|SH3P7	drebrin like	protein-coding			HMGCR
13867	chr14	45135595	45136108	+	0	NA	promoter-TSS (NM_001308134)	promoter-TSS (NM_001308134)	-88	NM_001308134	57697	Hs.509229	NM_020937	ENSG00000187790	FANCM	FAAP250|KIAA1596	Fanconi anemia complementation group M	protein-coding			HMGCS1
28178	chr22	18733677	18733976	+	0	NA	promoter-TSS (NR_136561)	promoter-TSS (NR_136561)	-88	NR_136561	642643		NR_136561	ENSG00000182824	LINC01662	-	long intergenic non-protein coding RNA 1662	ncRNA			HMGN3
16001	chr16	18402072	18402645	+	0	NA	promoter-TSS (NR_036141).4	promoter-TSS (NR_036141).4	-87	NR_036141	100422870		NR_036141	ENSG00000265537	MIR3180-1	-	microRNA 3180-1	ncRNA			HMGN4
19294	chr17	42745078	42745288	+	0	NA	promoter-TSS (NM_001991)	promoter-TSS (NM_001991)	-87	NM_001991	2145	Hs.194669	NM_001991	ENSG00000108799	EZH1	KMT6B	enhancer of zeste 1 polycomb repressive complex 2 subunit	protein-coding			HMOX2
4533	chr1	172144644	172144819	+	0	NA	promoter-TSS (NR_029618)	promoter-TSS (NR_029618)	-87	NR_029618	406977		NR_029618	ENSG00000208024	MIR199A2	MIR-199-s|MIRN199A2|mir-199a-2	microRNA 199a-2	ncRNA			HNRNPA1L2
24997	chr2	178480303	178480468	+	0	NA	promoter-TSS (NM_019091)	promoter-TSS (NM_019091)	-87	NM_019091	65977	Hs.41086	NM_019091	ENSG00000116095	PLEKHA3	FAPP1	pleckstrin homology domain containing A3	protein-coding			HNRNPD
22595	chr19	43951032	43951241	+	0	NA	promoter-TSS (NM_013359)	promoter-TSS (NM_013359)	-87	NM_001297589	7638	Hs.631598	NM_013359	ENSG00000159905	ZNF221	-	zinc finger protein 221	protein-coding			HNRNPF
38737	chr7	149285104	149285284	+	0	NA	promoter-TSS (NR_036573)	promoter-TSS (NR_036573)	-87	NR_036573	155060	Hs.490512	NR_015357	ENSG00000244560	LOC155060	-	AI894139 pseudogene	pseudo			HNRNPH3
8360	chr11	94128775	94128907	+	0	NA	promoter-TSS (NM_015368)	promoter-TSS (NM_015368)	-87	NM_015368	24145	Hs.591976	NM_015368	ENSG00000110218	PANX1	MRS1|PX1|UNQ2529	pannexin 1	protein-coding			HNRNPL
38846	chr8	22440743	22441023	+	0	NA	promoter-TSS (NM_001243974)	promoter-TSS (NM_001243974)	-87	NM_005605	5533	Hs.731683	NM_005605	ENSG00000120910	PPP3CC	CALNA3|CNA3|PP2Bgamma	protein phosphatase 3 catalytic subunit gamma	protein-coding			HNRNPR
8532	chr12	1594136	1594369	+	0	NA	promoter-TSS (NM_152441)	promoter-TSS (NM_152441)	-87	NM_152441	144699	Hs.367956	NM_152441	ENSG00000171823	FBXL14	Fbl14	F-box and leucine rich repeat protein 14	protein-coding			HNRNPUL2
18137	chr17	3846259	3846415	+	0	NA	promoter-TSS (NM_001114118)	promoter-TSS (NM_001114118)	-86	NM_001114118	55421	Hs.120963	NM_018553	ENSG00000074356	NCBP3	C17orf85|ELG|HSA277841	nuclear cap binding subunit 3	protein-coding			HOXA9
15916	chr16	1971857	1972097	+	0	NA	promoter-TSS (NM_006453)	promoter-TSS (NM_006453)	-86	NM_006453	10607	Hs.513267	NM_006453	ENSG00000183751	TBL3	SAZD|UTP13	transducin beta like 3	protein-coding			HOXC13
6582	chr10	132331820	132332103	+	0	NA	promoter-TSS (NM_001318881)	promoter-TSS (NM_001318881)	-86	NM_001318882	282974	Hs.469002	NM_173575	ENSG00000165752	STK32C	PKE|YANK3	serine/threonine kinase 32C	protein-coding			HOXD13
24699	chr2	101151474	101151675	+	0	NA	promoter-TSS (NM_001102426)	promoter-TSS (NM_001102426)	-86	NR_135594	100506286	Hs.679790	NR_135594	ENSG00000272902	TBC1D8-AS1	-	TBC1 domain family member 8 antisense RNA 1	ncRNA			HPCAL1
555	chr1	109100015	109100199	+	0	NA	promoter-TSS (NR_003023)	promoter-TSS (NR_003023)	-86	NR_003023	677766	Hs.550815	NR_003023	ENSG00000278249	SCARNA2	HBII-382|mgU2-25/61	small Cajal body-specific RNA 2	ncRNA			HPD
27744	chr20	38748253	38748483	+	0	NA	promoter-TSS (NM_024855)	promoter-TSS (NM_024855)	-86	NM_024855	79913	Hs.371585	NM_024855	ENSG00000101442	ACTR5	Arp5|INO80M	ARP5 actin related protein 5 homolog	protein-coding			HPF1
41005	chr8	66962613	66962740	+	0	NA	promoter-TSS (NM_001193502)	promoter-TSS (NM_001193502)	-86	NM_001193502	100129654	Hs.120040	NM_001193502	ENSG00000261787	TCF24	TCF-24|bHLHa25	transcription factor 24	protein-coding			HPS1
22382	chr19	21396955	21397112	+	0	NA	promoter-TSS (NM_145326)	promoter-TSS (NM_145326)	-86	NM_001076678	284443	Hs.656558	NM_145326	ENSG00000196268	ZNF493	-	zinc finger protein 493	protein-coding			HPS3
4288	chr1	145095808	145095988	+	0	NA	promoter-TSS (NM_207418)	promoter-TSS (NM_207418)	-85	NM_001346068	554282		NM_001287385	ENSG00000263513	FAM72C	-	family with sequence similarity 72 member C	protein-coding			HPS6
5063	chr10	32958373	32958527	+	0	NA	promoter-TSS (NM_133376)	promoter-TSS (NM_133376)	-85	NM_002211	3688	Hs.643813	NM_002211	ENSG00000150093	ITGB1	CD29|FNRB|GPIIA|MDF2|MSK12|VLA-BETA|VLAB	integrin subunit beta 1	protein-coding			HRAT5
13881	chr14	50116608	50116721	+	0	NA	promoter-TSS (NR_049738)	promoter-TSS (NR_049738)	-85	NM_001040662	79609	Hs.558541	NM_024558	ENSG00000100483	VCPKMT	C14orf138|METTL21D|VCP-KMT	valosin containing protein lysine methyltransferase	protein-coding			HRH1
553	chr1	109075966	109076208	+	0	NA	promoter-TSS (NM_005645)	promoter-TSS (NM_005645)	-85	NM_005645	6884	Hs.632426	NM_005645	ENSG00000197780	TAF13	MRT60|TAF(II)18|TAF2K|TAFII-18|TAFII18	TATA-box binding protein associated factor 13	protein-coding			HS3ST3A1
4429	chr1	153990568	153990772	+	0	NA	promoter-TSS (NM_001349947)	promoter-TSS (NM_001349947)	-85	NM_001349947	6232	Hs.546291	NM_001030	ENSG00000177954	RPS27	DBA17|MPS-1|MPS1|S27	ribosomal protein S27	protein-coding			HSBP1
6555	chr10	121928002	121928455	+	0	NA	promoter-TSS (NR_120495)	promoter-TSS (NR_120495)	-84	NR_120495	100130887	Hs.650058	NR_120495	ENSG00000226864	ATE1-AS1	-	ATE1 antisense RNA 1	ncRNA			HSD11B1L
33502	chr4	99563616	99563888	+	0	NA	promoter-TSS (NM_001300785)	promoter-TSS (NM_001300785)	-84	NM_152292	93587	Hs.380412	NM_152292	ENSG00000145331	TRMT10A	HEL-S-88|MSSGM|MSSGM1|RG9MTD2|TRM10	tRNA methyltransferase 10A	protein-coding			HSD17B12
43196	chr9	97411868	97412004	+	0	NA	promoter-TSS (NM_014290)	promoter-TSS (NM_014290)	-84	NM_001302884	23424	Hs.193842	NM_014290	ENSG00000196116	TDRD7	CATC4|PCTAIRE2BP|TRAP	tudor domain containing 7	protein-coding			HSDL1
290	chr1	40508367	40508903	+	0	NA	promoter-TSS (NM_001346956)	promoter-TSS (NM_001346956)	-84	NM_001346952	64789	Hs.59584	NM_022774	ENSG00000164002	EXO5	C1orf176|DEM1|Exo V|hExo5	exonuclease 5	protein-coding			HSF2BP
28698	chr3	28241333	28241765	+	0	NA	promoter-TSS (NR_138585)	promoter-TSS (NR_138585)	-84	NM_001331190	152100	Hs.444724	NM_182523	ENSG00000187118	CMC1	C3orf68	C-X9-C motif containing 1	protein-coding			HSP90B1
22186	chr19	6530843	6530987	+	0	NA	promoter-TSS (NM_003811)	promoter-TSS (NM_003811)	-84	NM_003811	8744	Hs.1524	NM_003811	ENSG00000125657	TNFSF9	4-1BB-L|CD137L|TNLG5A	TNF superfamily member 9	protein-coding			HSPA14
34065	chr5	71587030	71587379	+	0	NA	promoter-TSS (NM_022132)	promoter-TSS (NM_022132)	-84	NM_022132	64087	Hs.604789	NM_022132	ENSG00000131844	MCCC2	MCCB	methylcrotonoyl-CoA carboxylase 2	protein-coding			HSPA4
41304	chr8	143684240	143684496	+	0	NA	promoter-TSS (NM_001288807)	promoter-TSS (NM_001288807)	-84	NR_110191	286075	Hs.521922	NM_173831	ENSG00000181135	ZNF707	-	zinc finger protein 707	protein-coding			HSPA4L
19204	chr17	30831815	30831958	+	0	NA	promoter-TSS (NM_024857)	promoter-TSS (NM_024857)	-84	NM_024857	79915	Hs.528902	NM_024857	ENSG00000176208	ATAD5	C17orf41|ELG1|FRAG1	ATPase family, AAA domain containing 5	protein-coding			HSPA5
27713	chr20	33811148	33811293	+	0	NA	promoter-TSS (NR_110623)	promoter-TSS (NR_110623)	-84	NM_176812	128866	Hs.472471	NM_176812	ENSG00000101421	CHMP4B	C20orf178|CHMP4A|CTPP3|CTRCT31|SNF7|SNF7-2|Shax1|VPS32B|Vps32-2|dJ553F4.4	charged multivesicular body protein 4B	protein-coding			HSPA8
38735	chr7	149239502	149239632	+	0	NA	promoter-TSS (NM_012256)	promoter-TSS (NM_012256)	-84	NM_012256	7988	Hs.490510	NM_012256	ENSG00000170260	ZNF212	C2H2-150|ZNF182|ZNFC150	zinc finger protein 212	protein-coding			HSPA9
33417	chr4	74157848	74158201	+	0	NA	promoter-TSS (NM_001351331)	promoter-TSS (NM_001351331)	-84	NM_001144978	441024	Hs.721011	NM_001004346	ENSG00000163738	MTHFD2L	-	methylenetetrahydrofolate dehydrogenase (NADP+ dependent) 2 like	protein-coding			HSPB1
41420	chr9	35080023	35080175	+	0	NA	promoter-TSS (NM_004629)	promoter-TSS (NM_004629)	-83	NM_004629	2189	Hs.591084	NM_004629	ENSG00000221829	FANCG	FAG|XRCC9	Fanconi anemia complementation group G	protein-coding			HSPBAP1
4901	chr1	243843250	243843480	+	0	NA	promoter-TSS (NM_005465).2	promoter-TSS (NM_005465).2	-83	NM_181690	10000	Hs.498292	NM_005465	ENSG00000117020	AKT3	MPPH|MPPH2|PKB-GAMMA|PKBG|PRKBG|RAC-PK-gamma|RAC-gamma|STK-2	AKT serine/threonine kinase 3	protein-coding			HSPBP1
6553	chr10	120850933	120851591	+	0	NA	promoter-TSS (NR_033850)	promoter-TSS (NR_033850)	-83	NR_033850	283089	Hs.568750	NR_033850	ENSG00000227165	WDR11-AS1	-	WDR11 antisense RNA 1	ncRNA			HSPD1
4751	chr1	220272419	220272749	+	0	NA	promoter-TSS (NM_012414)	promoter-TSS (NM_012414)	-83	NM_012414	25782	Hs.654849	NM_012414	ENSG00000118873	RAB3GAP2	RAB3-GAP150|RAB3GAP150|SPG69|WARBM2|p150	RAB3 GTPase activating non-catalytic protein subunit 2	protein-coding			HSPH1
36766	chr6	169162994	169163151	+	0	NA	promoter-TSS (NR_132622)	promoter-TSS (NR_132622)	-83	NR_132623	101929484	Hs.364166	NR_132622	ENSG00000223485	LINC01615	-	long intergenic non-protein coding RNA 1615	ncRNA			HTD2
4604	chr1	186375445	186375905	+	0	NA	promoter-TSS (NM_001164245)	promoter-TSS (NM_001164245)	-83	NM_017847	54953	Hs.371210	NM_017847	ENSG00000157181	ODR4	C1orf27|TTG1|odr-4	odr-4 GPCR localization factor homolog	protein-coding			HUS1
30908	chr3	182980628	182980741	+	0	NA	promoter-TSS (NM_020640)	promoter-TSS (NM_020640)	-83	NM_020640	54165	Hs.592789	NM_020640	ENSG00000043093	DCUN1D1	DCNL1|DCUN1L1|RP42|SCCRO|SCRO|Tes3	defective in cullin neddylation 1 domain containing 1	protein-coding			HYI
38405	chr7	66995568	66995990	+	0	NA	promoter-TSS (NM_016038)	promoter-TSS (NM_016038)	-83	NM_016038	51119	Hs.110445	NM_016038	ENSG00000126524	SBDS	CGI-97|SDS|SWDS	SBDS, ribosome maturation factor	protein-coding			HYLS1
22919	chr2	9555712	9556094	+	0	NA	promoter-TSS (NM_003183)	promoter-TSS (NM_003183)	-83	NM_003183	6868	Hs.404914	NM_003183	ENSG00000151694	ADAM17	ADAM18|CD156B|CSVP|NISBD|NISBD1|TACE	ADAM metallopeptidase domain 17	protein-coding			IAH1
34713	chr6	30066848	30067298	+	0	NA	promoter-TSS (NM_021959).8	promoter-TSS (NM_021959).8	-82	NM_021959	6992	Hs.82887	NM_021959	ENSG00000204619	PPP1R11	CFAP255|HCG-V|HCGV|IPP3|TCTE5|TCTEX5	protein phosphatase 1 regulatory inhibitor subunit 11	protein-coding			IARS2
40971	chr8	57994369	57994576	+	0	NA	promoter-TSS (NM_147189)	promoter-TSS (NM_147189)	-82	NM_147189	90362	Hs.154652	NM_147189	ENSG00000169122	FAM110B	C8orf72	family with sequence similarity 110 member B	protein-coding			IBTK
22234	chr19	10231280	10231429	+	0	NA	promoter-TSS (NM_004230)	promoter-TSS (NM_004230)	-82	NM_004230	9294	Hs.655405	NM_004230	ENSG00000267534	S1PR2	AGR16|DFNB68|EDG-5|EDG5|Gpcr13|H218|LPB2|S1P2	sphingosine-1-phosphate receptor 2	protein-coding			ICE1
6552	chr10	120456816	120456929	+	0	NA	promoter-TSS (NR_134516)	promoter-TSS (NR_134516)	-82	NM_001318166	196051	Hs.40479	NM_001030059	ENSG00000203805	PLPP4	DPPL2|PPAPDC1|PPAPDC1A	phospholipid phosphatase 4	protein-coding			ICE2
28075	chr21	34614961	34615488	+	0	NA	promoter-TSS (NM_004414)	promoter-TSS (NM_004414)	-82	NM_004414	1827	Hs.282326	NM_004414	ENSG00000159200	RCAN1	ADAPT78|CSP1|DSC1|DSCR1|MCIP1|RCN1	regulator of calcineurin 1	protein-coding			IDH3B
41436	chr9	36258421	36258639	+	0	NA	promoter-TSS (NM_001190383)	promoter-TSS (NM_001190383)	-82	NM_001190383	10020	Hs.5920	NM_005476	ENSG00000159921	GNE	DMRV|GLCNE|IBM2|NM|Uae1	glucosamine (UDP-N-acetyl)-2-epimerase/N-acetylmannosamine kinase	protein-coding			IDI1
34774	chr6	39115066	39115470	+	0	NA	promoter-TSS (NM_018322)	promoter-TSS (NM_018322)	-82	NM_018322	55776	Hs.58382	NM_018322	ENSG00000112167	SAYSD1	C6orf64	SAYSVFN motif domain containing 1	protein-coding			IDUA
33405	chr4	70688133	70688662	+	0	NA	promoter-TSS (NM_020368)	promoter-TSS (NM_020368)	-82	NM_020368	57050	Hs.322901	NM_020368	ENSG00000132467	UTP3	CRL1|CRLZ1|SAS10	UTP3, small subunit processome component	protein-coding			IER3IP1
33765	chr5	10353470	10353644	+	0	NA	promoter-TSS (NM_005885)	promoter-TSS (NM_005885)	-82	NM_001270661	10299	Hs.432862	NM_005885	ENSG00000145495	2021-03-06	DOA10|MARCH-VI|RNF176|TEB4	membrane associated ring-CH-type finger 6	protein-coding			IFNGR2
38558	chr7	100088755	100089003	+	0	NA	promoter-TSS (NM_006833)	promoter-TSS (NM_006833)	-81	NM_006833	10980	Hs.15591	NM_006833	ENSG00000168090	COPS6	CSN6|MOV34-34KD	COP9 signalosome subunit 6	protein-coding			IFT27
10933	chr12	121352237	121352849	+	0	NA	promoter-TSS (NM_016237)	promoter-TSS (NM_016237)	-81	NM_001330489	51433	Hs.7101	NM_016237	ENSG00000089053	ANAPC5	APC5	anaphase promoting complex subunit 5	protein-coding			IFT46
15424	chr15	22838431	22838689	+	0	NA	promoter-TSS (NM_030922)	promoter-TSS (NM_030922)	-81	NM_001008860	81614	Hs.591003	NM_030922	ENSG00000140157	NIPA2	SLC57A2	NIPA magnesium transporter 2	protein-coding			IFT74
24735	chr2	109794025	109794362	+	0	NA	promoter-TSS (NM_005054)	promoter-TSS (NM_005054)	-81	NM_001164463	727851	Hs.469630	NM_001164463	ENSG00000169629	RGPD8	RANBP2L1|RGP8|RanBP2alpha	RANBP2-like and GRIP domain containing 8	protein-coding			IFT74-AS1
15637	chr15	65792239	65792510	+	0	NA	promoter-TSS (NM_001144823)	promoter-TSS (NM_001144823)	-81	NM_001320835	10260	Hs.654567	NM_005848	ENSG00000174485	DENND4A	IRLB|MYCPBP	DENN domain containing 4A	protein-coding			IFT81
5004	chr10	15860445	15860783	+	0	NA	promoter-TSS (NM_024948)	promoter-TSS (NM_024948)	-81	NM_001318330	80013	Hs.158870	NM_024948	ENSG00000148481	MINDY3	C10orf97|CARP|DERP5|FAM188A|MST126|MSTP126|my042	MINDY lysine 48 deubiquitinase 3	protein-coding			IGDCC3
28218	chr22	21867546	21867977	+	0	NA	promoter-TSS (NM_002745)	promoter-TSS (NM_002745)	-81	NM_002745	5594	Hs.431850	NM_002745	ENSG00000100030	MAPK1	ERK|ERK-2|ERK2|ERT1|MAPK2|P42MAPK|PRKM1|PRKM2|p38|p40|p41|p41mapk|p42-MAPK	mitogen-activated protein kinase 1	protein-coding			IGF2
24680	chr2	99336313	99336643	+	0	NA	promoter-TSS (NM_015904)	promoter-TSS (NM_015904)	-81	NM_005783	10190	Hs.536122	NM_005783	ENSG00000115514	TXNDC9	APACD|PHLP3	thioredoxin domain containing 9	protein-coding			IGHMBP2
8259	chr11	65833718	65833998	+	0	NA	promoter-TSS (NM_152760)	promoter-TSS (NM_152760)	-81	NM_152760	254122	Hs.591950	NM_152760	ENSG00000172803	SNX32	SNX6B	sorting nexin 32	protein-coding			IKZF5
22163	chr19	4723578	4724270	+	0	NA	promoter-TSS (NM_139159)	promoter-TSS (NM_139159)	-81	NM_139159	91039	Hs.515081	NM_139159	ENSG00000142002	DPP9	DP9|DPLP9|DPRP-2|DPRP2	dipeptidyl peptidase 9	protein-coding			IL1RAP
10957	chr12	123601613	123602380	+	0	NA	promoter-TSS (NR_135104)	promoter-TSS (NR_135104)	-81	NM_020936	57696	Hs.286173	NM_020936	ENSG00000111364	DDX55	-	DEAD-box helicase 55	protein-coding			IL21R
15912	chr16	1705918	1706287	+	0	NA	promoter-TSS (NM_001318852)	promoter-TSS (NM_001318852)	-81	NM_015133	23162	Hs.207763	NM_015133	ENSG00000138834	MAPK8IP3	JIP-3|JIP3|JSAP1|SYD2|syd	mitogen-activated protein kinase 8 interacting protein 3	protein-coding			ILF3-DT
36644	chr6	137867028	137867188	+	0	NA	promoter-TSS (NM_006290)	promoter-TSS (NM_006290)	-80	NM_001270507	7128	Hs.211600	NM_006290	ENSG00000118503	TNFAIP3	A20|AISBL|OTUD7C|TNFA1P2	TNF alpha induced protein 3	protein-coding			IMMT
22341	chr19	18419126	18419387	+	0	NA	promoter-TSS (NM_032627)	promoter-TSS (NM_032627)	-80	NM_001009998	170463	Hs.515259	NM_032627	ENSG00000130511	SSBP4	-	single stranded DNA binding protein 4	protein-coding			IMP3
43336	chr9	124941037	124941337	+	0	NA	promoter-TSS (NM_002077)	promoter-TSS (NM_002077)	-80	NM_002077	2800	Hs.59504	NM_002077	ENSG00000136935	GOLGA1	golgin-97	golgin A1	protein-coding			IMPA1
15440	chr15	25438987	25439285	+	0	NA	promoter-TSS (NM_001354550)	promoter-TSS (NM_001354550)	-80	NM_000462	7337	Hs.598862	NM_000462	ENSG00000114062	UBE3A	ANCR|AS|E6-AP|EPVE6AP|HPVE6A	ubiquitin protein ligase E3A	protein-coding			IMPACT
33803	chr5	32444751	32444931	+	0	NA	promoter-TSS (NR_144318)	promoter-TSS (NR_144318)	-80	NR_144318	51663	Hs.435231	NM_016107	ENSG00000056097	ZFR	SPG71|ZFR1	zinc finger RNA binding protein	protein-coding			IMPAD1
24976	chr2	174334921	174335105	+	0	NA	promoter-TSS (NM_001145250)	promoter-TSS (NM_001145250)	-80	NM_001145250	100131390	Hs.516603	NM_001145250	ENSG00000217236	SP9	ZNF990	Sp9 transcription factor	protein-coding			ING4
22330	chr19	17511895	17512044	+	0	NA	promoter-TSS (NR_147835)	promoter-TSS (NR_147835)	-80	NR_147835	100507551	Hs.363138	NR_147835	ENSG00000269439	LOC100507551	-	uncharacterized LOC100507551	ncRNA			ING5
4391	chr1	149813617	149813906	+	0	NA	promoter-TSS (NM_001123375)	promoter-TSS (NM_001123375)	-80	NM_001123375	653604	Hs.712062	NM_001123375	ENSG00000183598	HIST2H3D	-	histone cluster 2 H3 family member d	protein-coding			INKA2
23253	chr2	87469814	87469927	+	0	NA	promoter-TSS (NR_146460)	promoter-TSS (NR_146460)	-80	NR_146460	112597	Hs.652166	NR_024204	ENSG00000222041	CYTOR	C2orf59|LINC00152|NCRNA00152	cytoskeleton regulator RNA	ncRNA			INO80B
10773	chr12	76559826	76559953	+	0	NA	promoter-TSS (NM_001319653)	promoter-TSS (NM_001319653)	-80	NM_001003712	114882	Hs.430849	NM_020841	ENSG00000091039	OSBPL8	MST120|MSTP120|ORP8|OSBP10	oxysterol binding protein like 8	protein-coding			INPP4A
34726	chr6	31547340	31547652	+	0	NA	promoter-TSS (NM_001144961)	promoter-TSS (NM_001144961)	-80	NM_005007	4795	Hs.2764	NM_005007	ENSG00000204498	NFKBIL1	IKBL|LST1|NFKBIL	NFKB inhibitor like 1	protein-coding			INPP5F
28058	chr21	29130276	29130536	+	0	NA	promoter-TSS (NM_001286620)	promoter-TSS (NM_001286620)	-79	NM_001286620	56911	Hs.222802	NM_020152	ENSG00000156265	MAP3K7CL	C21orf7|HC21ORF7|TAK1L|TAKL|TAKL-1|TAKL-2|TAKL-4	MAP3K7 C-terminal like	protein-coding			INSIG1
28840	chr3	53891959	53892229	+	0	NA	promoter-TSS (NM_021237)	promoter-TSS (NM_021237)	-79	NM_021237	58515	Hs.58471	NM_021237	ENSG00000113811	SELENOK	HSPC030|HSPC297|SELK	selenoprotein K	protein-coding			INTS1
16092	chr16	30355227	30355654	+	0	NA	promoter-TSS (NM_006110)	promoter-TSS (NM_006110)	-79	NM_006110	10421	Hs.202677	NM_006110	ENSG00000169217	CD2BP2	FWP010|LIN1|PPP1R59|Snu40|U5-52K	CD2 cytoplasmic tail binding protein 2	protein-coding			INTS12
15566	chr15	50354730	50355186	+	0	NA	promoter-TSS (NR_026891)	promoter-TSS (NR_026891)	-79	NR_026891	55056	Hs.511316	NM_017976	ENSG00000285410	GABPB1-IT1	-	GABPB1 intronic transcript	ncRNA			INTS13
23049	chr2	38959987	38960858	+	0	NA	promoter-TSS (NR_028386)	promoter-TSS (NR_028386)	-78	NR_028386	375196	Hs.659035	NR_028386	ENSG00000269210	LOC375196	-	uncharacterized LOC375196	ncRNA			INTS14
43011	chr9	61853937	61854076	+	0	NA	promoter-TSS (NR_027421)	promoter-TSS (NR_027421)	-78	NR_027421	100132948	Hs.645763	NM_001024942	ENSG00000154537	FAM27C	FAM27A|FAM27A1|FAM27A3|bA7G23.5	family with sequence similarity 27 member C	ncRNA			INTS2
30868	chr3	170870150	170870519	+	0	NA	promoter-TSS (NM_001099645)	promoter-TSS (NM_001099645)	-78	NR_135259	200916	Hs.380933	NM_001099645	ENSG00000163584	RPL22L1	-	ribosomal protein L22 like 1	protein-coding			INTS4
10892	chr12	110743000	110743113	+	0	NA	promoter-TSS (NM_002710)	promoter-TSS (NM_002710)	-78	NM_002710	5501	Hs.79081	NM_002710	ENSG00000186298	PPP1CC	PP-1G|PP1C|PPP1G	protein phosphatase 1 catalytic subunit gamma	protein-coding			INTS4P2
23157	chr2	65227550	65227685	+	0	NA	promoter-TSS (NM_005722)	promoter-TSS (NM_005722)	-78	NM_005722	10097	Hs.643727	NM_005722	ENSG00000138071	ACTR2	ARP2	ARP2 actin related protein 2 homolog	protein-coding			INTS5
8220	chr11	62612495	62612831	+	0	NA	promoter-TSS (NM_000327)	promoter-TSS (NM_000327)	-78	NM_000327	6094	Hs.281564	NM_000327	ENSG00000149489	ROM1	ROM|ROSP1|RP7|TSPAN23	retinal outer segment membrane protein 1	protein-coding			INTS6
15536	chr15	44288577	44288690	+	0	NA	promoter-TSS (NM_177974)	promoter-TSS (NM_177974)	-78	NM_177974	113201	Hs.512867	NM_138423	ENSG00000166734	CASC4	H63	cancer susceptibility 4	protein-coding			IP6K1
43848	chrX	77910522	77910635	+	0	NA	promoter-TSS (NM_001282224)	promoter-TSS (NM_001282224)	-78	NM_000052	538	Hs.496414	NM_000052	ENSG00000165240	ATP7A	DSMAX|MK|MNK|SMAX3	ATPase copper transporting alpha	protein-coding			IPMK
27727	chr20	36050848	36051229	+	0	NA	promoter-TSS (NR_027451)	promoter-TSS (NR_027451)	-78	NR_027451	647979	Hs.743232	NR_027451	ENSG00000260032	NORAD	LINC00657	non-coding RNA activated by DNA damage	ncRNA			IPO4
279	chr1	40040696	40040853	+	0	NA	promoter-TSS (NM_001350481)	promoter-TSS (NM_001350481)	-77	NM_001350481	10487	Hs.370581	NM_006367	ENSG00000131236	CAP1	CAP|CAP1-PEN	cyclase associated actin cytoskeleton regulatory protein 1	protein-coding			IPO7
38704	chr7	139133338	139133997	+	0	NA	promoter-TSS (NM_001144923)	promoter-TSS (NM_001144923)	-77	NM_001287512	79989	Hs.133020	NM_024926	ENSG00000105948	TTC26	DYF13|IFT56|dyf-13	tetratricopeptide repeat domain 26	protein-coding			IPPK
176	chr1	25247442	25247750	+	0	NA	promoter-TSS (NR_135143)	promoter-TSS (NR_135143)	-77	NR_135143	57035	Hs.259412	NM_020317	ENSG00000117616	RSRP1	C1orf63|NPD014	arginine and serine rich protein 1	protein-coding			IQCG
22202	chr19	8832115	8832647	+	0	NA	promoter-TSS (NM_144693)	promoter-TSS (NM_144693)	-77	NM_144693	148156	Hs.349444	NM_144693	ENSG00000167785	ZNF558	-	zinc finger protein 558	protein-coding			IREB2
28839	chr3	53882219	53882339	+	0	NA	promoter-TSS (NM_022899)	promoter-TSS (NM_022899)	-77	NM_022899	93973	Hs.412186	NM_022899	ENSG00000113812	ACTR8	ARP8|INO80N|hArp8	ARP8 actin related protein 8 homolog	protein-coding			IRS2
22162	chr19	4457802	4457941	+	0	NA	promoter-TSS (NM_025241)	promoter-TSS (NM_025241)	-77	NM_025241	80700	Hs.435255	NM_025241	ENSG00000167671	UBXN6	UBXD1|UBXDC2	UBX domain protein 6	protein-coding			IRX1
10928	chr12	120291919	120292042	+	0	NA	promoter-TSS (NR_003137)	promoter-TSS (NR_003137)	-77	NR_003137	26834		NR_003137	ENSG00000202538	RNU4-2	RNU4-1B|RNU4B1|RNU4C|U4A|U4b|U4c	RNA, U4 small nuclear 2	snRNA			ISL2
8556	chr12	6568314	6568503	+	0	NA	promoter-TSS (NM_001258309)	promoter-TSS (NM_001258309)	-76	NM_006170	4839	Hs.534334	NM_006170	ENSG00000111641	NOP2	NOL1|NOP120|NSUN1|p120	NOP2 nucleolar protein	protein-coding			IST1
8242	chr11	64778814	64779027	+	0	NA	promoter-TSS (NM_004630)	promoter-TSS (NM_004630)	-76	NM_001346409	7536	Hs.502829	NM_004630	ENSG00000168066	SF1	BBP|D11S636|MBBP|ZCCHC25|ZFM1|ZNF162	splicing factor 1	protein-coding			ISY1
15813	chr15	89243785	89243990	+	0	NA	promoter-TSS (NM_018193)	promoter-TSS (NM_018193)	-76	NM_018193	55215	Hs.513126	NM_018193	ENSG00000140525	FANCI	KIAA1794	Fanconi anemia complementation group I	protein-coding			ITFG1
25210	chr2	232550378	232551082	+	0	NA	promoter-TSS (NR_049797)	promoter-TSS (NR_049797)	-76	NM_001330202	9470	Hs.292026	NM_004846	ENSG00000135930	EIF4E2	4E-LP|4EHP|EIF4EL3|IF4e|h4EHP	eukaryotic translation initiation factor 4E family member 2	protein-coding			ITFG1-AS1
15930	chr16	2752110	2752397	+	0	NA	promoter-TSS (NM_016333)	promoter-TSS (NM_016333)	-76	NM_016333	23524	Hs.433343	NM_016333	ENSG00000167978	SRRM2	300-KD|CWF21|Cwc21|HSPC075|SRL300|SRm300	serine/arginine repetitive matrix 2	protein-coding			ITGA9-AS1
22928	chr2	10043680	10043826	+	0	NA	promoter-TSS (NM_001177716)	promoter-TSS (NM_001177716)	-76	NM_001177716	8462	Hs.12229	NM_003597	ENSG00000172059	KLF11	FKLF|FKLF1|MODY7|TIEG2|Tieg3	Kruppel like factor 11	protein-coding			ITGAV
23125	chr2	55617630	55617972	+	0	NA	promoter-TSS (NM_001122964)	promoter-TSS (NM_001122964)	-76	NM_001122964	57223	Hs.516182	NM_020463	ENSG00000275052	PPP4R3B	FLFL2|PP4R3B|PSY2|SMEK2|smk1	protein phosphatase 4 regulatory subunit 3B	protein-coding			ITGB1
41171	chr8	116766301	116766554	+	0	NA	promoter-TSS (NM_032334)	promoter-TSS (NM_032334)	-76	NM_032334	84294	Hs.86970	NM_032334	ENSG00000147679	UTP23	C8orf53	UTP23, small subunit processome component	protein-coding			ITGB1BP1
22526	chr19	37779489	37779843	+	0	NA	promoter-TSS (NM_001172692)	promoter-TSS (NM_001172692)	-76	NM_152360	126231	Hs.531262	NM_152360	ENSG00000189144	ZNF573	-	zinc finger protein 573	protein-coding			ITPA
440	chr1	77779477	77779620	+	0	NA	promoter-TSS (NM_001270384)	promoter-TSS (NM_001270384)	-76	NM_198549	374986	Hs.437755	NM_198549	ENSG00000180488	MIGA1	FAM73A	mitoguardin 1	protein-coding			IVNS1ABP
21964	chr18	31943036	31943372	+	0	NA	promoter-TSS (NM_014939)	promoter-TSS (NM_014939)	-76	NM_014939	22878	Hs.202001	NM_014939	ENSG00000153339	TRAPPC8	GSG1|HsT2706|KIAA1012|TRS85	trafficking protein particle complex 8	protein-coding			JAG1
25008	chr2	181891574	181891707	+	0	NA	promoter-TSS (NM_006751)	promoter-TSS (NM_006751)	-76	NR_109843	6744	Hs.196983	NM_006751	ENSG00000138434	SSFA2	CS-1|CS1|KRAP|SPAG13	sperm specific antigen 2	protein-coding			JAK2
33529	chr4	112637261	112637501	+	0	NA	promoter-TSS (NM_001350397)	promoter-TSS (NM_001350397)	-75	NM_015454	51574	Hs.713663	NM_015454	ENSG00000174720	LARP7	ALAZS|HDCMA18P|PIP7S	La ribonucleoprotein domain family member 7	protein-coding			JMJD4
30929	chr3	185938041	185938382	+	0	NA	promoter-TSS (NM_004593)	promoter-TSS (NM_004593)	-75	NM_004593	6434	Hs.533122	NM_004593	ENSG00000136527	TRA2B	Htra2-beta|PPP1R156|SFRS10|SRFS10|TRA2-BETA|TRAN2B	transformer 2 beta homolog	protein-coding			JMJD8
33644	chr4	155758751	155759045	+	0	NA	promoter-TSS (NM_000857)	promoter-TSS (NM_000857)	-75	NM_001291955	2983	Hs.77890	NM_000857	ENSG00000061918	GUCY1B1	GC-S-beta-1|GC-SB3|GUC1B3|GUCB3|GUCSB3|GUCY1B3	guanylate cyclase 1 soluble subunit beta 1	protein-coding			JMY
22635	chr19	46850604	46851085	+	0	NA	promoter-TSS (NM_001301076)	promoter-TSS (NM_001301076)	-75	NM_001301081	1175	Hs.119591	NM_004069	ENSG00000042753	AP2S1	AP17|CLAPS2|FBH3|FBHOk|HHC3	adaptor related protein complex 2 subunit sigma 1	protein-coding			JOSD2
38715	chr7	143287952	143288328	+	0	NA	promoter-TSS (NM_032982)	promoter-TSS (NM_032982)	-75	NM_032983	835	Hs.368982	NM_001224	ENSG00000106144	CASP2	CASP-2|ICH1|NEDD-2|NEDD2|PPP1R57	caspase 2	protein-coding			JPX
31031	chr4	1856182	1856463	+	0	NA	promoter-TSS (NM_012318)	promoter-TSS (NM_012318)	-75	NM_012318	3954	Hs.120165	NM_012318	ENSG00000168924	LETM1	SLC55A1	leucine zipper and EF-hand containing transmembrane protein 1	protein-coding			JRK
41467	chr9	40992058	40992316	+	0	NA	promoter-TSS (NR_136306)	promoter-TSS (NR_136306)	-75	NR_136306	102725126	Hs.231861	NR_136306		LOC102725126	-	FSHD region gene 1 pseudogene	pseudo			JRKL
19431	chr17	59565303	59565597	+	0	NA	promoter-TSS (NM_024612)	promoter-TSS (NM_024612)	-75	NM_024612	79665	Hs.29403	NM_024612	ENSG00000108406	DHX40	ARG147|DDX40|PAD	DEAH-box helicase 40	protein-coding			JUND
30719	chr3	128052169	128052421	+	0	NA	promoter-TSS (NM_013336)	promoter-TSS (NM_013336)	-74	NM_013336	29927	Hs.518236	NM_013336	ENSG00000058262	SEC61A1	HNFJ4|HSEC61|SEC61|SEC61A	Sec61 translocon alpha 1 subunit	protein-coding			KANSL1
36507	chr6	97283201	97283502	+	0	NA	promoter-TSS (NM_001350600)	promoter-TSS (NM_001350600)	-74	NM_001350599	253714	Hs.444292	NM_198468	ENSG00000146263	MMS22L	C6orf167|dJ39B17.2	MMS22 like, DNA repair protein	protein-coding			KANSL1L
34251	chr5	127517413	127517657	+	0	NA	promoter-TSS (NM_001286808)	promoter-TSS (NM_001286808)	-74	NM_001286808	133619	Hs.483259	NM_130809	ENSG00000164244	PRRC1	-	proline rich coiled-coil 1	protein-coding			KAT5
38769	chr7	158856433	158856575	+	0	NA	promoter-TSS (NM_001350917)	promoter-TSS (NM_001350917)	-74	NM_001350918	55112	Hs.389945	NM_018051	ENSG00000126870	WDR60	FAP163|SRPS6|SRTD8	WD repeat domain 60	protein-coding			KAT6A
23235	chr2	86199202	86199516	+	0	NA	promoter-TSS (NM_016622)	promoter-TSS (NM_016622)	-74	NM_145644	51318	Hs.433439	NM_016622	ENSG00000132313	MRPL35	L35mt|MRP-L35	mitochondrial ribosomal protein L35	protein-coding			KAT7
43367	chr9	128882483	128882712	+	0	NA	promoter-TSS (NM_001352992)	promoter-TSS (NM_001352992)	-74	NM_001352988	883	Hs.495250	NM_004059	ENSG00000171097	KYAT1	CCBL1|GTK|KAT1|KATI	kynurenine aminotransferase 1	protein-coding			KBTBD6
13950	chr14	64387863	64388074	+	0	NA	promoter-TSS (NM_005956)	promoter-TSS (NM_005956)	-73	NM_005956	4522	Hs.652308	NM_005956	ENSG00000100714	MTHFD1	CIMAH|MTHFC|MTHFD	methylenetetrahydrofolate dehydrogenase, cyclohydrolase and formyltetrahydrofolate synthetase 1	protein-coding			KBTBD7
8463	chr11	124115227	124115436	+	0	NA	promoter-TSS (NM_014622)	promoter-TSS (NM_014622)	-73	NM_014622	4013	Hs.152944	NM_014622	ENSG00000110002	VWA5A	BCSC-1|BCSC1|LOH11CR2A	von Willebrand factor A domain containing 5A	protein-coding			KCMF1
10956	chr12	123584299	123584501	+	0	NA	promoter-TSS (NR_110049)	promoter-TSS (NR_110049)	-73	NR_110049	101927415	Hs.636524	NR_110049		LOC101927415	-	uncharacterized LOC101927415	ncRNA			KCNC4
36924	chr7	39566247	39566360	+	0	NA	promoter-TSS (NM_020192)	promoter-TSS (NM_020192)	-73	NM_020192	57002	Hs.72168	NM_020192	ENSG00000241127	YAE1D1	C7orf36|GK003	Yae1 domain containing 1	protein-coding			KCNH1
19209	chr17	31321758	31321886	+	0	NA	promoter-TSS (NM_014210)	promoter-TSS (NM_014210)	-73	NM_001003927	2123	Hs.591198	NM_014210	ENSG00000126860	EVI2A	EVDA|EVI-2A|EVI2	ecotropic viral integration site 2A	protein-coding			KCNJ15
38699	chr7	138460066	138460457	+	0	NA	promoter-TSS (NM_015905)	promoter-TSS (NM_015905)	-73	NM_015905	8805	Hs.490287	NM_003852	ENSG00000122779	TRIM24	PTC6|RNF82|TF1A|TIF1|TIF1A|TIF1ALPHA|hTIF1	tripartite motif containing 24	protein-coding			KCNMA1-AS3
41361	chr9	5833085	5833223	+	0	NA	promoter-TSS (NM_024896)	promoter-TSS (NM_024896)	-73	NM_024896	79956	Hs.591078	NM_024896	ENSG00000099219	ERMP1	FXNA|KIAA1815|bA207C16.3	endoplasmic reticulum metallopeptidase 1	protein-coding			KCNN2
207	chr1	28736624	28737111	+	0	NA	promoter-TSS (NM_001172828)	promoter-TSS (NM_001172828)	-73	NM_001172828	51441	Hs.532286	NM_016258	ENSG00000198492	YTHDF2	CAHL|HGRG8|NY-REN-2	YTH N6-methyladenosine RNA binding protein 2	protein-coding			KCTD1
34220	chr5	122774852	122774996	+	0	NA	promoter-TSS (NM_001278199)	promoter-TSS (NM_001278199)	-72	NM_001278199	6643	Hs.125352	NM_003100	ENSG00000205302	SNX2	TRG-9	sorting nexin 2	protein-coding			KCTD10
34210	chr5	118988123	118988462	+	0	NA	promoter-TSS (NM_001308081)	promoter-TSS (NM_001308081)	-72	NM_001308081	285605	Hs.655891	NM_173666	ENSG00000169570	DTWD2	-	DTW domain containing 2	protein-coding			KCTD12
8364	chr11	94768212	94768328	+	0	NA	promoter-TSS (NM_001301007)	promoter-TSS (NM_001301007)	-72	NM_001301007	154810	Hs.503594	NM_130847	ENSG00000166025	AMOTL1	JEAP	angiomotin like 1	protein-coding			KCTD5
33984	chr5	64768410	64769072	+	0	NA	promoter-TSS (NM_005869)	promoter-TSS (NM_005869)	-72	NM_173829	285672	Hs.69504	NM_173829	ENSG00000153006	SREK1IP1	P18SRP|SFRS12IP1	SREK1 interacting protein 1	protein-coding			KDM1A
25319	chr20	10435111	10435351	+	0	NA	promoter-TSS (NR_072977)	promoter-TSS (NR_072977)	-72	NM_001009608	128710	Hs.668782	NM_001009608	ENSG00000149346	SLX4IP	C20orf94|bA204H22.1|bA254M13.1|dJ1099D15.3	SLX4 interacting protein	protein-coding			KDM3A
22373	chr19	20565793	20565991	+	0	NA	promoter-TSS (NM_001159293)	promoter-TSS (NM_001159293)	-72	NM_001159293	100129842	Hs.515696	NM_001159293	ENSG00000237440	ZNF737	ZNF102	zinc finger protein 737	protein-coding			KDM3B
28657	chr3	14402418	14402591	+	0	NA	promoter-TSS (NR_103507)	promoter-TSS (NR_103507)	-72	NM_001134367	6533	Hs.529488	NM_003043	ENSG00000131389	SLC6A6	TAUT	solute carrier family 6 member 6	protein-coding			KDM4B
19509	chr17	75182931	75183219	+	0	NA	promoter-TSS (NM_006937)	promoter-TSS (NM_006937)	-72	NM_006937	6613	Hs.380973	NM_006937	ENSG00000188612	SUMO2	HSMT3|SMT3B|SMT3H2|SUMO3|Smt3A	small ubiquitin-like modifier 2	protein-coding			KDM5A
16002	chr16	18562089	18562279	+	0	NA	promoter-TSS (NM_173614).2	promoter-TSS (NM_173614).2	-72	NM_001004060	283820	Hs.460141	NM_173614	ENSG00000185164	NOMO2	Nomo|PM5	NODAL modulator 2	protein-coding			KDM5D
14018	chr14	77377131	77377481	+	0	NA	promoter-TSS (NM_001346133)	promoter-TSS (NM_001346133)	-72	NM_001010860	161394	Hs.421961	NM_001010860	ENSG00000100583	SAMD15	C14orf174|FAM15A	sterile alpha motif domain containing 15	protein-coding			KDSR
31025	chr4	1289686	1289872	+	0	NA	promoter-TSS (NM_001297430)	promoter-TSS (NM_001297430)	-72	NR_123716	10296	Hs.139896	NM_005882	ENSG00000090316	MAEA	EMLP|EMP|GID9|HLC-10|PIG5	macrophage erythroblast attacher	protein-coding			KEAP1
25361	chr20	24992725	24992997	+	0	NA	promoter-TSS (NM_020531)	promoter-TSS (NM_020531)	-72	NM_020531	57136	Hs.472330	NM_020531	ENSG00000101474	APMAP	BSCv|C20orf3	adipocyte plasma membrane associated protein	protein-coding			KHDC1
41173	chr8	117520531	117520752	+	0	NA	promoter-TSS (NM_001282986)	promoter-TSS (NM_001282986)	-72	NM_001282986	90390	Hs.492612	NM_080651	ENSG00000164758	MED30	MED30S|THRAP6|TRAP25	mediator complex subunit 30	protein-coding			KHDRBS1
19356	chr17	44070448	44070869	+	0	NA	promoter-TSS (NM_138387)	promoter-TSS (NM_138387)	-72	NR_028581	92579	Hs.294005	NM_138387	ENSG00000141349	G6PC3	SCN4|UGRP	glucose-6-phosphatase catalytic subunit 3	protein-coding			KHSRP
18100	chr16	90022418	90022640	+	0	NA	promoter-TSS (NM_001481)	promoter-TSS (NM_001481)	-71	NM_001286205	2622	Hs.431792	NM_001481	ENSG00000141013	GAS8	CILD33|DRC4|GAS11	growth arrest specific 8	protein-coding			KIAA0100
23198	chr2	73780168	73780288	+	0	NA	promoter-TSS (NM_003584)	promoter-TSS (NM_003584)	-71	NM_003584	8446	Hs.14611	NM_003584	ENSG00000144048	DUSP11	PIR1	dual specificity phosphatase 11	protein-coding			KIAA0391
28855	chr3	57555939	57556413	+	0	NA	promoter-TSS (NM_001322177)	promoter-TSS (NM_001322177)	-71	NM_001322176	201626	Hs.572993	NM_177966	ENSG00000174840	PDE12	2'-PDE|2-PDE	phosphodiesterase 12	protein-coding			KIAA0586
15997	chr16	16309503	16310106	+	0	NA	promoter-TSS (NR_036141).3	promoter-TSS (NR_036141).3	-71	NR_036141	100422870		NR_036141	ENSG00000265537	MIR3180-1	-	microRNA 3180-1	ncRNA			KIF15
13497	chr13	19586975	19587120	+	0	NA	promoter-TSS (NR_046988)	promoter-TSS (NR_046988)	-71	NR_046988	100874136		NR_046988		LINC00350	-	long intergenic non-protein coding RNA 350	ncRNA			KIF1B
10918	chr12	116737967	116738376	+	0	NA	promoter-TSS (NM_032814)	promoter-TSS (NM_032814)	-71	NM_024738	79794	Hs.120170	NM_024738	ENSG00000111412	C12orf49	-	chromosome 12 open reading frame 49	protein-coding			KIF22
18025	chr16	80540685	80541078	+	0	NA	promoter-TSS (NR_130942)	promoter-TSS (NR_130942)	-71	NR_130942	83657	Hs.98849	NM_130897	ENSG00000168589	DYNLRB2	DNCL2B|DNLC2B|ROBLD2	dynein light chain roadblock-type 2	protein-coding			KIF24
33706	chr4	182917060	182917589	+	0	NA	promoter-TSS (NM_001351743)	promoter-TSS (NM_001351743)	-71	NM_001351745	1635	Hs.183850	NM_001921	ENSG00000129187	DCTD	-	dCMP deaminase	protein-coding			KIF27
6796	chr11	47408191	47408658	+	0	NA	promoter-TSS (NM_152264)	promoter-TSS (NM_152264)	-71	NM_001128225	91252	Hs.523664	NM_152264	ENSG00000165915	SLC39A13	EDSSPD3|LZT-Hs9|SCDEDS|ZIP13	solute carrier family 39 member 13	protein-coding			KIF2A
34501	chr5	179060102	179060586	+	0	NA	promoter-TSS (NM_014594)	promoter-TSS (NM_014594)	-71	NM_014594	30832	Hs.272328	NM_014594	ENSG00000177932	ZNF354C	KID3	zinc finger protein 354C	protein-coding			KIF9-AS1
18087	chr16	89490563	89490701	+	0	NA	promoter-TSS (NM_013275)	promoter-TSS (NM_013275)	-71	NR_045839	29123	Hs.335003	NM_013275	ENSG00000167522	ANKRD11	ANCO-1|ANCO1|LZ16|T13	ankyrin repeat domain 11	protein-coding			KIFC1
18000	chr16	71808896	71809392	+	0	NA	promoter-TSS (NM_001128)	promoter-TSS (NM_001128)	-71	NM_001030007	164	Hs.461253	NM_001128	ENSG00000166747	AP1G1	ADTG|CLAPG1	adaptor related protein complex 1 subunit gamma 1	protein-coding			KIZ
24892	chr2	147844285	147844608	+	0	NA	promoter-TSS (NM_001278580)	promoter-TSS (NM_001278580)	-71	NM_001278579	92	Hs.470174	NM_001616	ENSG00000121989	ACVR2A	ACTRII|ACVR2	activin A receptor type 2A	protein-coding			KLF10
30911	chr3	183447481	183447594	+	0	NA	promoter-TSS (NR_038302)	promoter-TSS (NR_038302)	-71	NR_038302	100505687	Hs.551751	NR_038301	ENSG00000240024	LINC00888	-	long intergenic non-protein coding RNA 888	ncRNA			KLF11
22516	chr19	37467231	37467828	+	0	NA	promoter-TSS (NM_152484)	promoter-TSS (NM_152484)	-71	NM_001330482	148266	Hs.511848	NM_152484	ENSG00000196437	ZNF569	ZAP1|ZNF	zinc finger protein 569	protein-coding			KLF3
28169	chr22	18077772	18077928	+	0	NA	promoter-TSS (NM_017929)	promoter-TSS (NM_017929)	-70	NM_001199319	55670	Hs.517400	NM_017929	ENSG00000215193	PEX26	PBD7A|PBD7B|PEX26M1T|Pex26pM1T	peroxisomal biogenesis factor 26	protein-coding			KLF4
28323	chr22	41800492	41800612	+	0	NA	promoter-TSS (NM_001304797)	promoter-TSS (NM_001304797)	-70	NM_001304797	79879	Hs.474991	NM_024821	ENSG00000100147	CCDC134	-	coiled-coil domain containing 134	protein-coding			KLF6
28312	chr22	39532703	39533148	+	0	NA	promoter-TSS (NR_130151)	promoter-TSS (NR_130151)	-70	NR_130151	91582	Hs.526933	NM_194326	ENSG00000187051	RPS19BP1	AROS|S19BP	ribosomal protein S19 binding protein 1	protein-coding			KLF7
43339	chr9	125200410	125200523	+	0	NA	promoter-TSS (NM_005833)	promoter-TSS (NM_005833)	-70	NR_135145	105376271	Hs.522392	NR_135145		LOC105376271	-	uncharacterized LOC105376271	ncRNA			KLHDC10
36641	chr6	136792515	136792661	+	0	NA	promoter-TSS (NM_005923)	promoter-TSS (NM_005923)	-70	NM_005923	4217	Hs.186486	NM_005923	ENSG00000197442	MAP3K5	ASK1|MAPKKK5|MEKK5	mitogen-activated protein kinase kinase kinase 5	protein-coding			KLHDC2
574	chr1	111755689	111756045	+	0	NA	promoter-TSS (NR_125963)	promoter-TSS (NR_125963)	-70	NM_198926	55924	Hs.193406	NM_019099	ENSG00000197852	INKA2	C1orf183|FAM212B	inka box actin regulator 2	protein-coding			KLHL18
10991	chr12	132710537	132710938	+	0	NA	promoter-TSS (NM_001170544)	promoter-TSS (NM_001170544)	-70	NM_138575	192111	Hs.102558	NM_138575	ENSG00000247077	PGAM5	BXLBV68	PGAM family member 5, mitochondrial serine/threonine protein phosphatase	protein-coding			KLHL20
6324	chr10	68955960	68956781	+	0	NA	promoter-TSS (NM_001256910)	promoter-TSS (NM_001256910)	-70	NM_001256910	9188	Hs.223141	NM_004728	ENSG00000165732	DDX21	GUA|GURDB|RH-II/GU|RH-II/GuA	DExD-box helicase 21	protein-coding			KLHL36
28185	chr22	19431555	19432110	+	0	NA	promoter-TSS (NM_003776)	promoter-TSS (NM_003776)	-70	NM_003776	64976	Hs.431307	NM_003776	ENSG00000185608	MRPL40	L40mt|MRP-L22|MRP-L40|MRPL22|NLVCF|URIM	mitochondrial ribosomal protein L40	protein-coding			KLHL42
22835	chr19	58150780	58150923	+	0	NA	promoter-TSS (NM_024620)	promoter-TSS (NM_024620)	-70	NM_024620	79673	Hs.458377	NM_024620	ENSG00000181894	ZNF329	-	zinc finger protein 329	protein-coding			KLHL9
19238	chr17	36948616	36948997	+	0	NA	promoter-TSS (NM_012138).2	promoter-TSS (NM_012138).2	-69	NM_012138	26574	Hs.195740	NM_012138	ENSG00000275700	AATF	BFR2|CHE-1|CHE1|DED	apoptosis antagonizing transcription factor	protein-coding			KMT2A
34741	chr6	33322890	33323281	+	0	NA	promoter-TSS (NM_001141970).3	promoter-TSS (NM_001141970).3	-69	NM_001141969	1616	Hs.336916	NM_001350	ENSG00000204209	DAXX	BING2|DAP6|EAP1	death domain associated protein	protein-coding			KMT2B
8649	chr12	27243819	27244333	+	0	NA	promoter-TSS (NM_015000)	promoter-TSS (NM_015000)	-69	NM_015000	23012	Hs.184523	NM_015000	ENSG00000211455	STK38L	NDR2	serine/threonine kinase 38 like	protein-coding			KMT5B
36981	chr7	48088474	48088595	+	0	NA	promoter-TSS (NR_109837)	promoter-TSS (NR_109837)	-69	NM_001287426	7378	Hs.488240	NM_003364	ENSG00000183696	UPP1	UDRPASE|UP|UPASE|UPP	uridine phosphorylase 1	protein-coding			KNL1
36829	chr7	6577162	6577569	+	0	NA	promoter-TSS (NM_001134388)	promoter-TSS (NM_001134388)	-69	NM_018106	55146	Hs.5268	NM_018106	ENSG00000136247	ZDHHC4	ZNF374	zinc finger DHHC-type containing 4	protein-coding			KNOP1
22756	chr19	53254627	53255318	+	0	NA	promoter-TSS (NM_001317998)	promoter-TSS (NM_001317998)	-69	NM_182609	342926	Hs.20506	NM_182609	ENSG00000197928	ZNF677	-	zinc finger protein 677	protein-coding			KNSTRN
22204	chr19	9324022	9324292	+	0	NA	promoter-TSS (NM_001202412)	promoter-TSS (NM_001202412)	-69	NM_001172650	100529215	Hs.728944	NM_001172650	ENSG00000270011	ZNF559-ZNF177	-	ZNF559-ZNF177 readthrough	protein-coding			KNTC1
34024	chr5	69843891	69845310	+	0	NA	promoter-TSS (NR_029426)	promoter-TSS (NR_029426)	-69	NR_146391	653080	Hs.582500	NR_146391		LOC653080	-	glucuronidase beta pseudogene	pseudo			KPNA4
28808	chr3	49673557	49674310	+	0	NA	promoter-TSS (NM_001640)	promoter-TSS (NM_001640)	-69	NM_001640	327	Hs.517969	NM_001640	ENSG00000164062	APEH	AARE|ACPH|APH|D3F15S2|D3S48E|DNF15S2|OPH	acylaminoacyl-peptide hydrolase	protein-coding			KPNA5
19269	chr17	40818721	40819325	+	0	NA	promoter-TSS (NM_145274)	promoter-TSS (NM_145274)	-69	NM_001195387	147184	Hs.353163	NM_145274	ENSG00000167920	TMEM99	-	transmembrane protein 99	protein-coding			KPNB1
6609	chr11	236539	236940	+	0	NA	promoter-TSS (NM_012239)	promoter-TSS (NM_012239)	-69	NM_175932	5719	Hs.134688	NM_002817	ENSG00000185627	PSMD13	HSPC027|Rpn9|S11|p40.5	proteasome 26S subunit, non-ATPase 13	protein-coding			KRAS
328	chr1	45687765	45688450	+	0	NA	promoter-TSS (NM_016486)	promoter-TSS (NM_016486)	-68	NM_016486	51249	Hs.699548	NM_016486	ENSG00000159596	TMEM69	C1orf154	transmembrane protein 69	protein-coding			KRBA2
34654	chr6	24666657	24667277	+	0	NA	promoter-TSS (NM_018473)	promoter-TSS (NM_018473)	-68	NM_018473	55856	Hs.731605	NM_018473	ENSG00000112304	ACOT13	HT012|PNAS-27|THEM2	acyl-CoA thioesterase 13	protein-coding			KRCC1
33797	chr5	21459290	21459534	+	0	NA	promoter-TSS (NR_027028)	promoter-TSS (NR_027028)	-68	NR_027028	728411	Hs.88181	NM_207331	ENSG00000183666	GUSBP1	-	glucuronidase, beta pseudogene 1	pseudo			KRI1
30860	chr3	169764884	169765372	+	0	NA	promoter-TSS (NR_001566)	promoter-TSS (NR_001566)	-68	NR_001566	7012	Hs.436182	NR_001566	ENSG00000277925	TERC	DKCA1|PFBMFT2|SCARNA19|TR|TRC3|hTR	telomerase RNA component	ncRNA			KRIT1
36	chr1	1273805	1274039	+	0	NA	promoter-TSS (NM_058167)	promoter-TSS (NM_058167)	-68	NM_194457	118424	Hs.191987	NM_058167	ENSG00000160087	UBE2J2	NCUBE-2|NCUBE2|PRO2121	ubiquitin conjugating enzyme E2 J2	protein-coding			KRR1
6391	chr10	79826432	79826893	+	0	NA	promoter-TSS (NR_120613)	promoter-TSS (NR_120613)	-68	NR_120612	101060691	Hs.440648	NR_120611	ENSG00000225484	NUTM2B-AS1	-	NUTM2B antisense RNA 1	ncRNA			KRTAP1-5
18261	chr17	19977741	19978108	+	0	NA	promoter-TSS (NM_007202)	promoter-TSS (NM_007202)	-68	NM_007202	11216	Hs.642676	NM_007202	ENSG00000108599	AKAP10	AKAP-10|D-AKAP-2|D-AKAP2|PRKA10	A-kinase anchoring protein 10	protein-coding			KRTAP4-7
34659	chr6	26020346	26020499	+	0	NA	promoter-TSS (NM_003529)	promoter-TSS (NM_003529)	-68	NM_003529	8350	Hs.546315	NM_003529	ENSG00000275714	HIST1H3A	H3/A|H3FA	histone cluster 1 H3 family member a	protein-coding			KRTAP4-9
36791	chr7	1504371	1504530	+	0	NA	promoter-TSS (NM_001080453)	promoter-TSS (NM_001080453)	-68	NM_001080453	26173	Hs.532188	NM_001080453	ENSG00000164880	INTS1	INT1|NET28	integrator complex subunit 1	protein-coding			KRTCAP2
17970	chr16	68264380	68264516	+	0	NA	promoter-TSS (NM_003983)	promoter-TSS (NM_003983)	-68	NM_003983	9057	Hs.679580	NM_003983	ENSG00000103064	SLC7A6	LAT-2|LAT3|y+LAT-2	solute carrier family 7 member 6	protein-coding			KYAT1
605	chr1	116571097	116571226	+	0	NA	promoter-TSS (NR_026665)	promoter-TSS (NR_026665)	-68	NR_026665	965	Hs.34341	NM_001779	ENSG00000116815	CD58	LFA-3|LFA3|ag3	CD58 molecule	protein-coding			KYAT3
34442	chr5	170331266	170331385	+	0	NA	promoter-TSS (NR_108025)	promoter-TSS (NR_108025)	-68	NR_108024	257358	Hs.249689	NM_001025454		LINC01366	-	long intergenic non-protein coding RNA 1366	ncRNA			LACC1
36837	chr7	6826075	6826651	+	0	NA	promoter-TSS (NM_198097)	promoter-TSS (NM_198097)	-68	NM_198097	221960	Hs.567779	NM_198097	ENSG00000146574	CCZ1B	C7orf28B|H_NH0577018.2	CCZ1 homolog B, vacuolar protein trafficking and biogenesis associated	protein-coding			LACTB
27721	chr20	35699348	35699518	+	0	NA	promoter-TSS (NR_037570)	promoter-TSS (NR_037570)	-68	NM_001198989	9054	Hs.194692	NM_021100	ENSG00000244005	NFS1	HUSSY-08|IscS|NIFS	NFS1, cysteine desulfurase	protein-coding			LAGE3
13683	chr13	76886258	76886688	+	0	NA	promoter-TSS (NM_138444)	promoter-TSS (NM_138444)	-68	NM_138444	115207	Hs.644125	NM_138444	ENSG00000178695	KCTD12	C13orf2|PFET1|PFETIN	potassium channel tetramerization domain containing 12	protein-coding			LAMC1
28788	chr3	47282638	47282907	+	0	NA	promoter-TSS (NM_025010)	promoter-TSS (NM_025010)	-68	NM_025010	23276	Hs.517946	NM_025010	ENSG00000114648	KLHL18	-	kelch like family member 18	protein-coding			LAMP1
30995	chr3	197959982	197960193	+	0	NA	promoter-TSS (NM_001136049)	promoter-TSS (NM_001136049)	-68	NM_001323029	84223	Hs.591675	NM_032263	ENSG00000114473	IQCG	CFAP122|DRC9	IQ motif containing G	protein-coding			LAMTOR1
28332	chr22	43143144	43143785	+	0	NA	promoter-TSS (NM_173467)	promoter-TSS (NM_173467)	-67	NM_173467	27349	Hs.349111	NM_014507	ENSG00000100294	MCAT	FASN2C|MCT|MCT1|MT|NET62|fabD	malonyl-CoA-acyl carrier protein transacylase	protein-coding			LAMTOR3
6364	chr10	75111476	75111661	+	0	NA	promoter-TSS (NM_144660)	promoter-TSS (NM_144660)	-67	NM_144660	142891	Hs.744986	NM_144660	ENSG00000156671	SAMD8	HEL-177|SMSr	sterile alpha motif domain containing 8	protein-coding			LAMTOR5-AS1
15641	chr15	66504855	66504989	+	0	NA	promoter-TSS (NM_000968)	promoter-TSS (NM_000968)	-67	NM_000968	6124	Hs.186350	NM_000968	ENSG00000174444	RPL4	L4	ribosomal protein L4	protein-coding			LAP3
10829	chr12	95073615	95073776	+	0	NA	promoter-TSS (NM_001127362)	promoter-TSS (NM_001127362)	-67	NM_001127362	7181	Hs.108301	NM_003297	ENSG00000120798	NR2C1	TR2	nuclear receptor subfamily 2 group C member 1	protein-coding			LAPTM4A
34120	chr5	86617813	86617988	+	0	NA	promoter-TSS (NM_001867)	promoter-TSS (NM_001867)	-67	NM_001867	1350	Hs.430075	NM_001867	ENSG00000127184	COX7C	-	cytochrome c oxidase subunit 7C	protein-coding			LARGE1
28337	chr22	43955188	43955440	+	0	NA	promoter-TSS (NM_015380)	promoter-TSS (NM_015380)	-67	NM_015380	25813	Hs.505824	NM_015380	ENSG00000100347	SAMM50	CGI-51|OMP85|SAM50|TOB55|TRG-3|YNL026W	SAMM50 sorting and assembly machinery component	protein-coding			LARP1B
6392	chr10	79904630	79905033	+	0	NA	promoter-TSS (NR_033857)	promoter-TSS (NR_033857)	-67	NR_033857	100288974	Hs.733579	NR_033857		BMS1P21	-	BMS1, ribosome biogenesis factor pseudogene 21	pseudo			LARP4
15814	chr15	89334739	89334986	+	0	NA	promoter-TSS (NM_002693)	promoter-TSS (NM_002693)	-67	NM_002693	5428	Hs.706868	NM_002693	ENSG00000140521	POLG	MDP1|MIRAS|MTDPS4A|MTDPS4B|PEO|POLG1|POLGA|SANDO|SCAE	DNA polymerase gamma, catalytic subunit	protein-coding			LARP4B
4507	chr1	166975459	166975572	+	0	NA	promoter-TSS (NM_199351)	promoter-TSS (NM_199351)	-67	NM_001286378	84944	Hs.651245	NM_032858	ENSG00000143194	MAEL	CT128|SPATA35	maelstrom spermatogenic transposon silencer	protein-coding			LARP7
33399	chr4	56977659	56977795	+	0	NA	promoter-TSS (NM_000938)	promoter-TSS (NM_000938)	-67	NM_032313	84273	Hs.8715	NM_032313	ENSG00000084092	NOA1	C4orf14|MTG3|hAtNOS1|hNOA1|mAtNOS1	nitric oxide associated 1	protein-coding			LAS1L
36709	chr6	149749534	149749722	+	0	NA	promoter-TSS (NM_001252051)	promoter-TSS (NM_001252051)	-67	NM_001252050	5110	Hs.279257	NM_005389	ENSG00000120265	PCMT1	PIMT	protein-L-isoaspartate (D-aspartate) O-methyltransferase	protein-coding			LATS1
13911	chr14	54509705	54509900	+	0	NA	promoter-TSS (NM_006568)	promoter-TSS (NM_006568)	-67	NM_006568	10668	Hs.59106	NM_006568	ENSG00000100532	CGRRF1	CGR19|RNF197	cell growth regulator with ring finger domain 1	protein-coding			LBX2
13616	chr13	45464714	45464942	+	0	NA	promoter-TSS (NM_031431)	promoter-TSS (NM_031431)	-67	NM_031431	83548	Hs.507948	NM_031431	ENSG00000136152	COG3	SEC34	component of oligomeric golgi complex 3	protein-coding			LCORL
36897	chr7	28958346	28958615	+	0	NA	promoter-TSS (NM_014817)	promoter-TSS (NM_014817)	-67	NM_014817	9865	Hs.744120	NM_014817	ENSG00000255690	TRIL	-	TLR4 interactor with leucine rich repeats	protein-coding			LDAH
10711	chr12	62260155	62260394	+	0	NA	promoter-TSS (NR_106740)	promoter-TSS (NR_106740)	-66	NR_147081	9958	Hs.434951	NM_006313	ENSG00000135655	USP15	UNPH-2|UNPH4	ubiquitin specific peptidase 15	protein-coding			LDB2
34784	chr6	42217905	42218018	+	0	NA	promoter-TSS (NM_018141)	promoter-TSS (NM_018141)	-66	NM_018141	55173	Hs.380887	NM_018141	ENSG00000048544	MRPS10	MRP-S10|PNAS-122	mitochondrial ribosomal protein S10	protein-coding			LDHB
238	chr1	32817294	32817458	+	0	NA	promoter-TSS (NM_001256121)	promoter-TSS (NM_001256121)	-66	NM_001256121	64766	Hs.440880	NM_022753	ENSG00000116497	S100PBP	S100PBPR	S100P binding protein	protein-coding			LDLRAP1
4667	chr1	205211392	205211938	+	0	NA	promoter-TSS (NM_199462)	promoter-TSS (NM_199462)	-66	NM_199462	25778	Hs.6874	NM_015375	ENSG00000133059	DSTYK	CAKUT1|DustyPK|HDCMD38P|RIP5|RIPK5|SPG23	dual serine/threonine and tyrosine protein kinase	protein-coding			LEKR1
24798	chr2	112645671	112645911	+	0	NA	promoter-TSS (NM_005415)	promoter-TSS (NM_005415)	-66	NM_005415	6574	Hs.187946	NM_005415	ENSG00000144136	SLC20A1	GLVR1|Glvr-1|PIT1|PiT-1	solute carrier family 20 member 1	protein-coding			LENG1
251	chr1	34859792	34859972	+	0	NA	promoter-TSS (NM_138428)	promoter-TSS (NM_138428)	-66	NM_138428	113444	Hs.27160	NM_138428	ENSG00000163866	SMIM12	C1orf212	small integral membrane protein 12	protein-coding			LENG9
18155	chr17	5439156	5439278	+	0	NA	promoter-TSS (NM_001212)	promoter-TSS (NM_001212)	-66	NM_001212	708	Hs.555866	NM_001212	ENSG00000108561	C1QBP	COXPD33|GC1QBP|HABP1|SF2p32|gC1Q-R|gC1qR|p32	complement C1q binding protein	protein-coding			LEPROT
22222	chr19	9768533	9769076	+	0	NA	promoter-TSS (NM_001353798)	promoter-TSS (NM_001353798)	-66	NM_001353799	162993	Hs.665717	NM_001077624	ENSG00000196605	ZNF846	-	zinc finger protein 846	protein-coding			LEPROTL1
14013	chr14	76151619	76152019	+	0	NA	promoter-TSS (NM_001322032)	promoter-TSS (NM_001322032)	-66	NM_001322029	55668	Hs.410231	NM_017926	ENSG00000089916	GPATCH2L	C14orf118	G-patch domain containing 2 like	protein-coding			LETM1
13636	chr13	49110168	49110307	+	0	NA	promoter-TSS (NM_014923)	promoter-TSS (NM_014923)	-66	NM_014923	22862	Hs.508010	NM_014923	ENSG00000102531	FNDC3A	FNDC3|HUGO|bA203I16.1|bA203I16.5	fibronectin type III domain containing 3A	protein-coding			LETM2
22847	chr19	58362405	58362715	+	0	NA	promoter-TSS (NR_136527)	promoter-TSS (NR_136527)	-66	NR_136527	105372483	Hs.616656	NR_136527	ENSG00000269054	LOC105372483	-	uncharacterized LOC105372483	ncRNA			LETMD1
40946	chr8	47260732	47260892	+	0	NA	promoter-TSS (NM_001352951)	promoter-TSS (NM_001352951)	-66	NM_001352933	23514	Hs.381058	NM_001080394	ENSG00000164808	SPIDR	KIAA0146	scaffold protein involved in DNA repair	protein-coding			LIG1
24727	chr2	108719346	108719484	+	0	NA	promoter-TSS (NM_006267)	promoter-TSS (NM_006267)	-66	NM_006267	5903	Hs.199561	NM_006267	ENSG00000153201	RANBP2	ADANE|ANE1|IIAE3|NUP358|TRP1|TRP2	RAN binding protein 2	protein-coding			LIMA1
346	chr1	50968538	50968720	+	0	NA	promoter-TSS (NM_001262)	promoter-TSS (NM_001262)	-66	NM_001262	1031	Hs.525324	NM_001262	ENSG00000123080	CDKN2C	INK4C|p18|p18-INK4C	cyclin dependent kinase inhibitor 2C	protein-coding			LIMD1
22477	chr19	36666520	36667319	+	0	NA	promoter-TSS (NM_153257)	promoter-TSS (NM_153257)	-66	NM_001322826	92283	Hs.590972	NM_153257	ENSG00000197808	ZNF461	GIOT-1|GIOT1|HZF28	zinc finger protein 461	protein-coding			LIMK1
10655	chr12	50400626	50400861	+	0	NA	promoter-TSS (NM_001352308)	promoter-TSS (NM_001352308)	-66	NM_001352325	113251	Hs.26613	NM_052879	ENSG00000161813	LARP4	PP13296	La ribonucleoprotein domain family member 4	protein-coding			LIMS1
21999	chr18	47150410	47150761	+	0	NA	promoter-TSS (NM_001318765)	promoter-TSS (NM_001318765)	-65	NM_001318765	84064	Hs.465041	NM_032124	ENSG00000167220	HDHD2	3110052N05Rik|HEL-S-301	haloacid dehalogenase like hydrolase domain containing 2	protein-coding			LIMS3
38686	chr7	135662233	135662584	+	0	NA	promoter-TSS (NM_001130929)	promoter-TSS (NM_001130929)	-65	NM_001130929	647087	Hs.200022	NM_001130929	ENSG00000243317	STMP1	C7orf73|PL-5283	short transmembrane mitochondrial protein 1	protein-coding			LIN54
4927	chr1	247104294	247104599	+	0	NA	promoter-TSS (NM_001142572)	promoter-TSS (NM_001142572)	-65	NR_147502	400812	Hs.558907	NR_147502		FLJ39095	-	uncharacterized LOC400812	ncRNA			LIN9
22016	chr18	54269188	54269640	+	0	NA	promoter-TSS (NM_007195)	promoter-TSS (NM_007195)	-65	NM_001351610	11201	Hs.438533	NM_007195	ENSG00000101751	POLI	RAD30B|RAD3OB|eta2	DNA polymerase iota	protein-coding			LINC00115
15636	chr15	65610874	65611553	+	0	NA	promoter-TSS (NM_001301033)	promoter-TSS (NM_001301033)	-65	NR_045106	81556	Hs.6686	NM_030800	ENSG00000138614	INTS14	C15orf44|VWA9	integrator complex subunit 14	protein-coding			LINC00161
36456	chr6	73452279	73452492	+	0	NA	promoter-TSS (NM_138441)	promoter-TSS (NM_138441)	-65	NM_138441	115004	Hs.658405	NM_138441	ENSG00000164430	CGAS	C6orf150|MB21D1|h-cGAS	cyclic GMP-AMP synthase	protein-coding			LINC00265
22621	chr19	45038876	45039074	+	0	NA	promoter-TSS (NM_001278439)	promoter-TSS (NM_001278439)	-65	NM_001278439	11129	Hs.466917	NM_007056	ENSG00000104859	CLASRP	CLASP|SFRS16|SWAP2	CLK4 associating serine/arginine rich protein	protein-coding			LINC00346
4659	chr1	203861421	203861619	+	0	NA	promoter-TSS (NR_130746)	promoter-TSS (NR_130746)	-65	NM_003094	6635	Hs.334612	NM_003094	ENSG00000182004	SNRPE	HYPT11|SME|Sm-E|snRNP-E	small nuclear ribonucleoprotein polypeptide E	protein-coding			LINC00350
4698	chr1	207751885	207752061	+	0	NA	promoter-TSS (NM_172359)	promoter-TSS (NM_172359)	-65	NM_172350	4179	Hs.510402	NM_002389	ENSG00000117335	CD46	AHUS2|MCP|MIC10|TLX|TRA2.10	CD46 molecule	protein-coding			LINC00431
34122	chr5	87412877	87413059	+	0	NA	promoter-TSS (NM_001239)	promoter-TSS (NM_001239)	-64	NM_001199189	902	Hs.292524	NM_001239	ENSG00000134480	CCNH	CAK|CycH|p34|p37	cyclin H	protein-coding			LINC00467
34834	chr6	57961377	57961644	+	0	NA	promoter-TSS (NR_125729)	promoter-TSS (NR_125729)	-64	NR_125727	106660612	Hs.561539	NR_125727	ENSG00000215190	LINC00680	-	long intergenic non-protein coding RNA 680	ncRNA			LINC00476
15587	chr15	55408278	55408603	+	0	NA	promoter-TSS (NM_001198784)	promoter-TSS (NM_001198784)	-64	NM_004748	9236	Hs.285051	NM_004748	ENSG00000260916	CCPG1	CPR8	cell cycle progression 1	protein-coding			LINC00526
13696	chr13	91347682	91347830	+	0	NA	promoter-TSS (NR_027350)	promoter-TSS (NR_027350)	-64	NR_027350	407975	Hs.24115	NR_027349	ENSG00000215417	MIR17HG	C13orf25|FGLDS2|LINC00048|MIHG1|MIRH1|MIRHG1|NCRNA00048|miR-17-92	miR-17-92a-1 cluster host gene	ncRNA			LINC00537
28804	chr3	49339986	49340348	+	0	NA	promoter-TSS (NM_001251877)	promoter-TSS (NM_001251877)	-64	NM_001251877	7375	Hs.77500	NM_003363	ENSG00000114316	USP4	UNP|Unph	ubiquitin specific peptidase 4	protein-coding			LINC00601
19194	chr17	28903071	28903200	+	0	NA	promoter-TSS (NM_144683)	promoter-TSS (NM_144683)	-64	NM_144683	147015	Hs.631760	NM_144683	ENSG00000167536	DHRS13	SDR7C5	dehydrogenase/reductase 13	protein-coding			LINC00623
18262	chr17	20155808	20156052	+	0	NA	promoter-TSS (NM_001243438)	promoter-TSS (NM_001243438)	-64	NM_001243438	92521	Hs.431045	NM_152904	ENSG00000128487	SPECC1	CYTSB|HCMOGT-1|HCMOGT1|NSP	sperm antigen with calponin homology and coiled-coil domains 1	protein-coding			LINC00680
6312	chr10	63132987	63133382	+	0	NA	promoter-TSS (NM_001282405)	promoter-TSS (NM_001282405)	-63	NM_030759	29982	Hs.449628	NM_030759	ENSG00000148572	NRBF2	COPR|COPR1|COPR2|NRBF-2	nuclear receptor binding factor 2	protein-coding			LINC00842
31095	chr4	16898782	16898962	+	0	NA	promoter-TSS (NM_001130834)	promoter-TSS (NM_001130834)	-63	NM_001304435	9079	Hs.714330	NM_001290	ENSG00000169744	LDB2	CLIM1|LDB-2|LDB1	LIM domain binding 2	protein-coding			LINC00853
18208	chr17	16216905	16217360	+	0	NA	promoter-TSS (NM_004278)	promoter-TSS (NM_004278)	-63	NM_004278	9487	Hs.499793	NM_004278	ENSG00000108474	PIGL	CHIME	phosphatidylinositol glycan anchor biosynthesis class L	protein-coding			LINC00869
6487	chr10	101694908	101695190	+	0	NA	promoter-TSS (NM_022039)	promoter-TSS (NM_022039)	-63	NR_136613	6468	Hs.500822	NM_022039	ENSG00000107829	FBXW4	DAC|FBW4|FBWD4|SHFM3|SHSF3	F-box and WD repeat domain containing 4	protein-coding			LINC00886
24698	chr2	101002017	101002316	+	0	NA	promoter-TSS (NM_000993)	promoter-TSS (NM_000993)	-63	NM_000993	6160	Hs.469473	NM_000993	ENSG00000071082	RPL31	L31	ribosomal protein L31	protein-coding			LINC00888
8538	chr12	2004428	2004769	+	0	NA	promoter-TSS (NM_152640)	promoter-TSS (NM_152640)	-63	NM_152640	196513	Hs.130934	NM_152640	ENSG00000151065	DCP1B	DCP1	decapping mRNA 1B	protein-coding			LINC00909
8406	chr11	111879051	111879271	+	0	NA	promoter-TSS (NM_022761)	promoter-TSS (NM_022761)	-63	NM_022761	64776	Hs.17546	NM_022761	ENSG00000137720	C11orf1	-	chromosome 11 open reading frame 1	protein-coding			LINC00910
41095	chr8	93916649	93916936	+	0	NA	promoter-TSS (NM_018444)	promoter-TSS (NM_018444)	-63	NM_018444	54704	Hs.22265	NM_018444	ENSG00000164951	PDP1	PDH|PDP|PDPC|PPM2A|PPM2C	pyruvate dehyrogenase phosphatase catalytic subunit 1	protein-coding			LINC00921
33849	chr5	42756628	42756882	+	0	NA	promoter-TSS (NM_001134848)	promoter-TSS (NM_001134848)	-63	NM_001134848	100129792	Hs.745017	NM_001134848	ENSG00000198865	CCDC152	CH5400	coiled-coil domain containing 152	protein-coding			LINC00938
38556	chr7	100081615	100082039	+	0	NA	promoter-TSS (NM_032924)	promoter-TSS (NM_032924)	-63	NM_001318137	7551	Hs.435302	NM_017715	ENSG00000166526	ZNF3	A8-51|HF.12|KOX25|PP838|Zfp113	zinc finger protein 3	protein-coding			LINC00963
22605	chr19	44113152	44113446	+	0	NA	promoter-TSS (NM_013362)	promoter-TSS (NM_013362)	-63	NM_013362	7768	Hs.279567	NM_013362	ENSG00000256294	ZNF225	-	zinc finger protein 225	protein-coding			LINC01001
15590	chr15	56365240	56365482	+	0	NA	promoter-TSS (NM_198524)	promoter-TSS (NM_198524)	-63	NM_198524	374618	Hs.511476	NM_198524	ENSG00000151575	TEX9	-	testis expressed 9	protein-coding			LINC01002
43273	chr9	113221410	113221523	+	0	NA	promoter-TSS (NM_015258)	promoter-TSS (NM_015258)	-62	NM_001859	1317	Hs.532315	NM_001859	ENSG00000136868	SLC31A1	COPT1|CTR1	solute carrier family 31 member 1	protein-coding			LINC01006
10747	chr12	68808024	68808196	+	0	NA	promoter-TSS (NM_001145340)	promoter-TSS (NM_001145340)	-62	NM_001145339	4193	Hs.484551	NM_002392	ENSG00000135679	MDM2	ACTFS|HDMX|hdm2	MDM2 proto-oncogene	protein-coding			LINC01023
22241	chr19	10871435	10871595	+	0	NA	promoter-TSS (NM_199141)	promoter-TSS (NM_199141)	-62	NM_199141	10498	Hs.323213	NM_199141	ENSG00000142453	CARM1	PRMT4	coactivator associated arginine methyltransferase 1	protein-coding			LINC01132
8426	chr11	118359342	118359696	+	0	NA	promoter-TSS (NM_004788)	promoter-TSS (NM_004788)	-62	NM_001204077	9354	Hs.75275	NM_004788	ENSG00000110344	UBE4A	E4|UBOX2|UFD2	ubiquitination factor E4A	protein-coding			LINC01133
36819	chr7	5781608	5781976	+	0	NA	promoter-TSS (NM_207116)	promoter-TSS (NM_207116)	-62	NM_207111	54476	Hs.487458	NM_019011	ENSG00000011275	RNF216	CAHH|TRIAD3|U7I1|UBCE7IP1|ZIN	ring finger protein 216	protein-coding			LINC01138
10877	chr12	109097981	109098132	+	0	NA	promoter-TSS (NM_003362)	promoter-TSS (NM_003362)	-62	NM_003362	7374	Hs.191334	NM_003362	ENSG00000076248	UNG	DGU|HIGM4|HIGM5|UDG|UNG1|UNG15|UNG2	uracil DNA glycosylase	protein-coding			LINC01184
27863	chr20	63980934	63981098	+	0	NA	promoter-TSS (NM_012469)	promoter-TSS (NM_012469)	-62	NM_012469	24148	Hs.31334	NM_012469	ENSG00000101161	PRPF6	ANT-1|ANT1|C20orf14|Prp6|RP60|SNRNP102|TOM|U5-102K|hPrp6	pre-mRNA processing factor 6	protein-coding			LINC01285
8249	chr11	65117680	65117920	+	0	NA	promoter-TSS (NM_014205)	promoter-TSS (NM_014205)	-62	NM_014205	741	Hs.121025	NM_014205	ENSG00000174276	ZNHIT2	C11orf5|FON	zinc finger HIT-type containing 2	protein-coding			LINC01336
41398	chr9	23826269	23826468	+	0	NA	promoter-TSS (NM_004432)	promoter-TSS (NM_004432)	-62	NM_004432	1993	Hs.166109	NM_004432	ENSG00000107105	ELAVL2	HEL-N1|HELN1|HUB	ELAV like RNA binding protein 2	protein-coding			LINC01359
6655	chr11	7986988	7987528	+	0	NA	promoter-TSS (NM_003754)	promoter-TSS (NM_003754)	-62	NM_003754	8665	Hs.516023	NM_003754	ENSG00000175390	EIF3F	EIF3S5|eIF3-p47	eukaryotic translation initiation factor 3 subunit F	protein-coding			LINC01366
8206	chr11	61429954	61430152	+	0	NA	promoter-TSS (NM_001136040)	promoter-TSS (NM_001136040)	-61	NM_001142565	79869	Hs.718984	NM_024811	ENSG00000149532	CPSF7	CFIm59	cleavage and polyadenylation specific factor 7	protein-coding			LINC01411
36652	chr6	139374653	139374770	+	0	NA	promoter-TSS (NM_001168389)	promoter-TSS (NM_001168389)	-61	NM_006079	10370	Hs.82071	NM_006079	ENSG00000164442	CITED2	ASD8|MRG-1|MRG1|P35SRJ|VSD2	Cbp/p300 interacting transactivator with Glu/Asp rich carboxy-terminal domain 2	protein-coding			LINC01530
22030	chr18	57630145	57630337	+	0	NA	promoter-TSS (NM_001242804)	promoter-TSS (NM_001242804)	-61	NM_001242804	100505549	Hs.660645	NM_001242804		LOC100505549	-	uncharacterized LOC100505549	protein-coding			LINC01535
4503	chr1	165630749	165630875	+	0	NA	promoter-TSS (NM_004528)	promoter-TSS (NM_004528)	-61	NM_004528	4259	Hs.191734	NM_004528	ENSG00000143198	MGST3	GST-III	microsomal glutathione S-transferase 3	protein-coding			LINC01556
30763	chr3	138594345	138594543	+	0	NA	promoter-TSS (NM_001288966)	promoter-TSS (NM_001288966)	-61	NM_001288965	80321	Hs.531962	NM_024491	ENSG00000114107	CEP70	BITE	centrosomal protein 70	protein-coding			LINC01585
4805	chr1	228457849	228457992	+	0	NA	promoter-TSS (NM_033445)	promoter-TSS (NM_033445)	-61	NM_033445	92815	Hs.26331	NM_033445	ENSG00000181218	HIST3H2A	-	histone cluster 3 H2A	protein-coding			LINC01600
41408	chr9	32573108	32573383	+	0	NA	promoter-TSS (NM_182739)	promoter-TSS (NM_182739)	-61	NM_002493	4712	Hs.493668	NM_002493	ENSG00000165264	NDUFB6	B17|CI	NADH:ubiquinone oxidoreductase subunit B6	protein-coding			LINC01615
23124	chr2	55419857	55420108	+	0	NA	promoter-TSS (NM_001135597)	promoter-TSS (NM_001135597)	-61	NM_018084	55704	Hs.292925	NM_018084	ENSG00000115355	CCDC88A	APE|GIRDIN|GIV|GRDN|HkRP1|KIAA1212|PEHO|PEHOL	coiled-coil domain containing 88A	protein-coding			LINC01626
34421	chr5	163437361	163437660	+	0	NA	promoter-TSS (NM_004060)	promoter-TSS (NM_004060)	-61	NM_199246	900	Hs.79101	NM_004060	ENSG00000113328	CCNG1	CCNG	cyclin G1	protein-coding			LINC01660
13516	chr13	24512807	24512936	+	0	NA	promoter-TSS (NM_006437)	promoter-TSS (NM_006437)	-61	NM_006437	143	Hs.744855	NM_006437	ENSG00000102699	PARP4	ADPRTL1|ARTD4|PARP-4|PARPL|PH5P|VAULT3|VPARP|VWA5C|p193	poly(ADP-ribose) polymerase family member 4	protein-coding			LINC01662
15763	chr15	83011560	83011844	+	0	NA	promoter-TSS (NM_001160115)	promoter-TSS (NM_001160115)	-61	NM_001160114	123207	Hs.352541	NM_144597	ENSG00000169609	C15orf40	-	chromosome 15 open reading frame 40	protein-coding			LINC01663
38386	chr7	65770748	65770994	+	0	NA	promoter-TSS (NR_038378)	promoter-TSS (NR_038378)	-61	NR_038378	441242	Hs.373941	NM_001013464	ENSG00000272693	LOC441242	-	uncharacterized LOC441242	ncRNA			LINC01703
19437	chr17	60078888	60079608	+	0	NA	promoter-TSS (NR_135648)	promoter-TSS (NR_135648)	-61	NR_135648	105371849	Hs.621935	NR_135648	ENSG00000267416	LOC105371849	-	uncharacterized LOC105371849	ncRNA			LINC01719
15803	chr15	85380473	85380600	+	0	NA	promoter-TSS (NR_106993)	promoter-TSS (NR_106993)	-60	NR_106993	102465803		NR_106993	ENSG00000284160	MIR7706	hsa-mir-7706	microRNA 7706	ncRNA			LINC01775
38456	chr7	76201759	76201908	+	0	NA	promoter-TSS (NM_001110199)	promoter-TSS (NM_001110199)	-60	NM_001291831	222183	Hs.511025	NM_001039212	ENSG00000177679	SRRM3	-	serine/arginine repetitive matrix 3	protein-coding			LINC01778
28321	chr22	41688868	41689071	+	0	NA	promoter-TSS (NM_005008)	promoter-TSS (NM_005008)	-60	NM_005008	4809	Hs.182255	NM_005008	ENSG00000100138	SNU13	15.5K|FA-1|FA1|NHP2L1|NHPX|OTK27|SNRNP15-5|SPAG12|SSFA1	small nuclear ribonucleoprotein 13	protein-coding			LINC01910
18233	chr17	18781043	18781465	+	0	NA	promoter-TSS (NM_001316919)	promoter-TSS (NM_001316919)	-60	NM_001316919	51030	Hs.87295	NM_016078	ENSG00000171928	TVP23B	CGI-148|FAM18B|FAM18B1|NPD008|YDR084C	trans-golgi network vesicle protein 23 homolog B	protein-coding			LINC01960
38420	chr7	73667687	73667881	+	0	NA	promoter-TSS (NM_001077621)	promoter-TSS (NM_001077621)	-60	NM_001077621	155382	Hs.647037	NM_152560	ENSG00000176428	VPS37D	WBSCR24	VPS37D, ESCRT-I subunit	protein-coding			LINC02001
25291	chr20	2524521	2524644	+	0	NA	promoter-TSS (NM_001282495)	promoter-TSS (NM_001282495)	-60	NM_001282495	79175	Hs.516846	NM_024325	ENSG00000088876	ZNF343	dJ734P14.5	zinc finger protein 343	protein-coding			LINC02021
13627	chr13	48095096	48095307	+	0	NA	promoter-TSS (NM_001270629)	promoter-TSS (NM_001270629)	-60	NM_001270629	29079	Hs.181112	NM_014166	ENSG00000136146	MED4	ARC36|DRIP36|HSPC126|TRAP36|VDRIP	mediator complex subunit 4	protein-coding			LINC02226
15697	chr15	74906851	74907058	+	0	NA	promoter-TSS (NM_001321923)	promoter-TSS (NM_001321923)	-60	NR_135842	57184	Hs.367690	NM_020447	ENSG00000178761	FAM219B	C15orf17	family with sequence similarity 219 member B	protein-coding			LINC02256
271	chr1	38859727	38860040	+	0	NA	promoter-TSS (NM_001271851)	promoter-TSS (NM_001271851)	-60	NM_001271851	64121	Hs.532461	NM_022157	ENSG00000116954	RRAGC	GTR2|RAGC|TIB929	Ras related GTP binding C	protein-coding			LINC02259
24681	chr2	99337255	99337368	+	0	NA	promoter-TSS (NM_015904)	promoter-TSS (NM_015904)	-60	NM_015904	9669	Hs.158688	NM_015904	ENSG00000158417	EIF5B	IF2	eukaryotic translation initiation factor 5B	protein-coding			LINC02352
36904	chr7	30026757	30026965	+	0	NA	promoter-TSS (NM_017946)	promoter-TSS (NM_017946)	-60	NR_046478	55033	Hs.390838	NM_017946	ENSG00000106080	FKBP14	EDSKMH|EDSKSCL2|FKBP22|IPBP12	FK506 binding protein 14	protein-coding			LINC02361
41226	chr8	125430183	125430339	+	0	NA	promoter-TSS (NM_025195)	promoter-TSS (NM_025195)	-60	NM_025195	10221	Hs.444947	NM_025195	ENSG00000173334	TRIB1	C8FW|GIG-2|GIG2|SKIP1|TRB-1|TRB1	tribbles pseudokinase 1	protein-coding			LINC02533
18078	chr16	88570185	88570458	+	0	NA	promoter-TSS (NM_144604)	promoter-TSS (NM_144604)	-60	NM_144604	124245	Hs.93670	NM_144604	ENSG00000158545	ZC3H18	NHN1	zinc finger CCCH-type containing 18	protein-coding			LINC02564
10981	chr12	128823919	128824194	+	0	NA	promoter-TSS (NM_145648)	promoter-TSS (NM_145648)	-60	NM_145648	121260	Hs.507260	NM_145648	ENSG00000139370	SLC15A4	FP12591|PHT1|PTR4	solute carrier family 15 member 4	protein-coding			LIPC-AS1
10619	chr12	43758797	43758957	+	0	NA	promoter-TSS (NM_001351339)	promoter-TSS (NM_001351339)	-60	NM_001271826	83448	Hs.23554	NM_031292	ENSG00000129317	PUS7L	-	pseudouridylate synthase 7 like	protein-coding			LIPE-AS1
41446	chr9	37800411	37801043	+	0	NA	promoter-TSS (NM_024345)	promoter-TSS (NM_024345)	-59	NM_024345	79269	Hs.118394	NM_024345	ENSG00000122741	DCAF10	WDR32	DDB1 and CUL4 associated factor 10	protein-coding			LIPT1
31118	chr4	25312626	25312804	+	0	NA	promoter-TSS (NM_024936)	promoter-TSS (NM_024936)	-59	NM_024936	29063	Hs.278945	NM_024936	ENSG00000168228	ZCCHC4	HSPC052|ZGRF4	zinc finger CCHC-type containing 4	protein-coding			LMAN2
22520	chr19	37551217	37551407	+	0	NA	promoter-TSS (NM_152606)	promoter-TSS (NM_152606)	-59	NM_152606	163255	Hs.728927	NM_152606	ENSG00000171817	ZNF540	Nbla10512	zinc finger protein 540	protein-coding			LMBR1
18021	chr16	75464740	75464853	+	0	NA	promoter-TSS (NM_145254)	promoter-TSS (NM_145254)	-59	NM_001304998	124491	Hs.487510	NM_145254	ENSG00000166822	TMEM170A	TMEM170	transmembrane protein 170A	protein-coding			LMF1-AS1
41129	chr8	100559734	100559956	+	0	NA	promoter-TSS (NM_001270379)	promoter-TSS (NM_001270379)	-59	NM_001270377	157567	Hs.530199	NM_198401	ENSG00000186106	ANKRD46	ANK-S|GENX-115279	ankyrin repeat domain 46	protein-coding			LMNB1
43744	chrX	56995558	56995671	+	0	NA	promoter-TSS (NR_027139)	promoter-TSS (NR_027139)	-59	NM_001010862	169981	Hs.522672	NM_001010862	ENSG00000204271	SPIN3	SPIN-3|TDRD27|bA445O16.1	spindlin family member 3	protein-coding			LNP1
36906	chr7	30594746	30594923	+	0	NA	promoter-TSS (NM_001316772)	promoter-TSS (NM_001316772)	-59	NM_002047	2617	Hs.404321	NM_002047	ENSG00000106105	GARS	CMT2D|DSMAV|GlyRS|HMN5|SMAD1	glycyl-tRNA synthetase	protein-coding			LNPEP
4709	chr1	211134048	211134301	+	0	NA	promoter-TSS (NR_046784)	promoter-TSS (NR_046784)	-59	NM_172362	3756	Hs.553187	NM_002238	ENSG00000143473	KCNH1	EAG|EAG1|Kv10.1|TMBTS|ZLS1|h-eag|hEAG1	potassium voltage-gated channel subfamily H member 1	protein-coding			LNPK
17971	chr16	68310811	68311237	+	0	NA	promoter-TSS (NM_001351143)	promoter-TSS (NM_001351143)	-59	NM_032178	84138	Hs.729520	NM_032178	ENSG00000103061	SLC7A6OS	-	solute carrier family 7 member 6 opposite strand	protein-coding			LOC100128108
25339	chr20	17968982	17969118	+	0	NA	promoter-TSS (NM_014426)	promoter-TSS (NM_014426)	-59	NM_152227	27131	Hs.316890	NM_014426	ENSG00000089006	SNX5	-	sorting nexin 5	protein-coding			LOC100128164
31108	chr4	20700278	20700430	+	0	NA	promoter-TSS (NM_001258345)	promoter-TSS (NM_001258345)	-59	NM_001317849	133015	Hs.479298	NM_145048	ENSG00000163138	PACRGL	C4orf28	parkin coregulated like	protein-coding			LOC100130950
34222	chr5	123088988	123089102	+	0	NA	promoter-TSS (NM_001136239)	promoter-TSS (NM_001136239)	-58	NM_001136239	93166	Hs.135118	NM_001136239	ENSG00000061455	PRDM6	KMT8C|PDA3|PRISM	PR/SET domain 6	protein-coding			LOC100131496
41299	chr8	143291178	143291484	+	0	NA	promoter-TSS (NM_030895)	promoter-TSS (NM_030895)	-58	NM_030895	79943	Hs.512740	NM_030895	ENSG00000185730	ZNF696	-	zinc finger protein 696	protein-coding			LOC100132057
6651	chr11	6926193	6926414	+	0	NA	promoter-TSS (NM_001354859)	promoter-TSS (NM_001354859)	-58	NM_001354860	7762	Hs.523457	NM_013250	ENSG00000149054	ZNF215	BAZ-2|BAZ2|ZKSCAN11|ZSCAN43	zinc finger protein 215	protein-coding			LOC100132062
620	chr1	120176313	120176845	+	0	NA	promoter-TSS (NM_004892)	promoter-TSS (NM_004892)	-58	NM_004892	9554	Hs.632438	NM_004892	ENSG00000265808	SEC22B	ERS-24|SEC22L1	SEC22 homolog B, vesicle trafficking protein (gene/pseudogene)	protein-coding			LOC100133331
24700	chr2	101252715	101252935	+	0	NA	promoter-TSS (NM_017546)	promoter-TSS (NM_017546)	-58	NM_017546	55571	Hs.744080	NM_017546	ENSG00000158435	CNOT11	C2orf29|C40	CCR4-NOT transcription complex subunit 11	protein-coding			LOC100147773
15927	chr16	2682215	2682657	+	0	NA	promoter-TSS (NM_018992)	promoter-TSS (NM_018992)	-58	NM_018992	54442	Hs.61960	NM_018992	ENSG00000167977	KCTD5	-	potassium channel tetramerization domain containing 5	protein-coding			LOC100233156
6319	chr10	68331850	68332057	+	0	NA	promoter-TSS (NM_001322453)	promoter-TSS (NM_001322453)	-58	NM_001322447	3189	Hs.643472	NM_012207	ENSG00000096746	HNRNPH3	2H9|HNRPH3	heterogeneous nuclear ribonucleoprotein H3	protein-coding			LOC100268168
22697	chr19	50511182	50511645	+	0	NA	promoter-TSS (NM_001270640)	promoter-TSS (NM_001270640)	-58	NM_001270639	126119	Hs.467151	NM_138334	ENSG00000161677	JOSD2	SBBI54	Josephin domain containing 2	protein-coding			LOC100270746
38768	chr7	158829527	158829846	+	0	NA	promoter-TSS (NM_020728)	promoter-TSS (NM_020728)	-58	NM_020728	57488	Hs.490795	NM_020728	ENSG00000117868	ESYT2	CHR2SYT|E-Syt2|FAM62B	extended synaptotagmin 2	protein-coding			LOC100270804
43477	chrUn_GL000218v1	97318	97705	+	0	NA	promoter-TSS (NR_037871)	promoter-TSS (NR_037871)	-57	NR_037871	100233156	Hs.487536	NM_174888		LOC100233156	-	tektin 4 pseudogene	pseudo			LOC100272217
30666	chr3	119463626	119463853	+	0	NA	promoter-TSS (NM_018266)	promoter-TSS (NM_018266)	-57	NR_073506	55254	Hs.594171	NM_018266	ENSG00000176142	TMEM39A	-	transmembrane protein 39A	protein-coding			LOC100287497
13829	chr14	30622070	30622325	+	0	NA	promoter-TSS (NM_001257376)	promoter-TSS (NM_001257376)	-57	NM_016106	23256	Hs.369168	NM_016106	ENSG00000092108	SCFD1	C14orf163|RA410|SLY1|SLY1P|STXBP1L2	sec1 family domain containing 1	protein-coding			LOC100288181
33839	chr5	39074408	39074523	+	0	NA	promoter-TSS (NM_001285439)	promoter-TSS (NM_001285439)	-57	NM_001285439	253260	Hs.407926	NM_152756	ENSG00000164327	RICTOR	AVO3|PIA|hAVO3	RPTOR independent companion of MTOR complex 2	protein-coding			LOC100288203
15761	chr15	82750414	82750601	+	0	NA	promoter-TSS (NR_110099)	promoter-TSS (NR_110099)	-57	NR_110099	100505616	Hs.513091	NR_110096	ENSG00000250988	SNHG21	FSD2-AS1|SCARNA15HG	small nucleolar RNA host gene 21	ncRNA			LOC100288798
36571	chr6	117675290	117675517	+	0	NA	promoter-TSS (NM_138459)	promoter-TSS (NM_138459)	-57	NM_138459	116150	Hs.289008	NM_138459	ENSG00000153989	NUS1	C6orf68|CDG1AA|MGC:7199|MRD55|NgBR|TANGO14	NUS1, dehydrodolichyl diphosphate synthase subunit	protein-coding			LOC100289361
33864	chr5	43557015	43557286	+	0	NA	promoter-TSS (NM_006451)	promoter-TSS (NM_006451)	-57	NM_182789	10605	Hs.482038	NM_006451	ENSG00000172239	PAIP1	-	poly(A) binding protein interacting protein 1	protein-coding			LOC100289561
22096	chr18	80108904	80109045	+	0	NA	promoter-TSS (NM_014913)	promoter-TSS (NM_014913)	-57	NM_014913	22850	Hs.131915	NM_014913	ENSG00000101544	ADNP2	ZNF508	ADNP homeobox 2	protein-coding			LOC100419583
22754	chr19	53212680	53213102	+	0	NA	promoter-TSS (NR_073396)	promoter-TSS (NR_073396)	-57	NR_073396	390963	Hs.444446	NM_001001675		ZNF818P	ZNF818	zinc finger protein 818, pseudogene	pseudo			LOC100505549
18226	chr17	18315105	18315342	+	0	NA	promoter-TSS (NM_144775)	promoter-TSS (NM_144775)	-57	NM_144775	140775	Hs.592944	NM_144775	ENSG00000176994	SMCR8	-	Smith-Magenis syndrome chromosome region, candidate 8	protein-coding			LOC100505555
28287	chr22	36507025	36507292	+	0	NA	promoter-TSS (NM_024955)	promoter-TSS (NM_024955)	-57	NM_001102371	80020	Hs.387601	NM_024955	ENSG00000100350	FOXRED2	ERFAD	FAD dependent oxidoreductase domain containing 2	protein-coding			LOC100505658
83	chr1	9234670	9234827	+	0	NA	promoter-TSS (NM_004285)	promoter-TSS (NM_004285)	-56	NM_004285	9563	Hs.463511	NM_004285	ENSG00000049239	H6PD	CORTRD1|G6PDH|GDH	hexose-6-phosphate dehydrogenase/glucose 1-dehydrogenase	protein-coding			LOC100505715
13863	chr14	39432421	39432692	+	0	NA	promoter-TSS (NM_203301)	promoter-TSS (NM_203301)	-56	NM_203301	254170	Hs.146632	NM_203301	ENSG00000165355	FBXO33	BMND12|Fbx33|c14_5247	F-box protein 33	protein-coding			LOC100506207
6693	chr11	12377459	12377572	+	0	NA	promoter-TSS (NM_018222)	promoter-TSS (NM_018222)	-56	NM_018222	55742	Hs.432914	NM_018222	ENSG00000197702	PARVA	CH-ILKBP|MXRA2	parvin alpha	protein-coding			LOC100506885
36870	chr7	23299149	23299382	+	0	NA	promoter-TSS (NM_138446)	promoter-TSS (NM_138446)	-56	NM_138446	115416	Hs.87385	NM_138446	ENSG00000156928	MALSU1	C7orf30|mtRsfA	mitochondrial assembly of ribosomal large subunit 1	protein-coding			LOC100507053
13657	chr13	52194207	52194840	+	0	NA	promoter-TSS (NR_002816)	promoter-TSS (NR_002816)	-56	NR_051963	100887750	Hs.553878	NR_002816	ENSG00000243406	MRPS31P5	MRPS31P3	mitochondrial ribosomal protein S31 pseudogene 5	pseudo			LOC100507283
38728	chr7	144835904	144836315	+	0	NA	promoter-TSS (NM_022445)	promoter-TSS (NM_022445)	-56	NM_001350895	27010	Hs.660232	NM_022445	ENSG00000196511	TPK1	HTPK1|PP20|THMD5	thiamin pyrophosphokinase 1	protein-coding			LOC100507334
28310	chr22	39399639	39399758	+	0	NA	promoter-TSS (NM_006116)	promoter-TSS (NM_006116)	-56	NM_006116	10454	Hs.507681	NM_006116	ENSG00000100324	TAB1	3'-Tab1|MAP3K7IP1	TGF-beta activated kinase 1 (MAP3K7) binding protein 1	protein-coding			LOC100507412
22898	chr2	3377865	3378111	+	0	NA	promoter-TSS (NM_003310)	promoter-TSS (NM_003310)	-56	NM_001330530	7260	Hs.502770	NM_003310	ENSG00000032389	EIPR1	EIPR-1|TSSC1	EARP complex and GARP complex interacting protein 1	protein-coding			LOC100507507
13900	chr14	52730031	52730187	+	0	NA	promoter-TSS (NM_145251)	promoter-TSS (NM_145251)	-56	NM_145251	6815	Hs.364980	NM_145251	ENSG00000198252	STYX	-	serine/threonine/tyrosine interacting protein	protein-coding			LOC100507551
31140	chr4	39366292	39366583	+	0	NA	promoter-TSS (NM_001204747)	promoter-TSS (NM_001204747)	-56	NM_001204747	5981	Hs.507475	NM_002913	ENSG00000035928	RFC1	A1|MHCBFB|PO-GA|RECC1|RFC|RFC140	replication factor C subunit 1	protein-coding			LOC100507557
38676	chr7	133082052	133082377	+	0	NA	promoter-TSS (NM_001317177)	promoter-TSS (NM_001317177)	-56	NR_133671	54927	Hs.655010	NM_017812	ENSG00000106554	CHCHD3	MINOS3|Mic19|PPP1R22	coiled-coil-helix-coiled-coil-helix domain containing 3	protein-coding			LOC100631378
38767	chr7	158704812	158704961	+	0	NA	promoter-TSS (NM_001281932)	promoter-TSS (NM_001281932)	-55	NM_001281933	54892	Hs.18616	NM_017760	ENSG00000146918	NCAPG2	CAP-G2|CAPG2|LUZP5|MTB|hCAP-G2	non-SMC condensin II complex subunit G2	protein-coding			LOC100996335
15711	chr15	75903483	75904125	+	0	NA	promoter-TSS (NM_012170)	promoter-TSS (NM_012170)	-55	NR_037623	26263	Hs.591115	NM_012170	ENSG00000167196	FBXO22	FBX22|FISTC1	F-box protein 22	protein-coding			LOC100996415
18001	chr16	71845831	71846041	+	0	NA	promoter-TSS (NM_001137675)	promoter-TSS (NM_001137675)	-55	NM_001137675	342371	Hs.743239	NM_001137675	ENSG00000224470	ATXN1L	BOAT|BOAT1	ataxin 1 like	protein-coding			LOC100996437
38659	chr7	130070216	130070692	+	0	NA	promoter-TSS (NM_014997)	promoter-TSS (NM_014997)	-55	NM_014997	23008	Hs.520710	NM_014997	ENSG00000128607	KLHDC10	slim	kelch domain containing 10	protein-coding			LOC100996842
22375	chr19	20661507	20661796	+	0	NA	promoter-TSS (NM_145297)	promoter-TSS (NM_145297)	-55	NM_001076675	199777	Hs.657001	NM_145297	ENSG00000188171	ZNF626	-	zinc finger protein 626	protein-coding			LOC101593348
22759	chr19	53467545	53467816	+	0	NA	promoter-TSS (NM_001004301)	promoter-TSS (NM_001004301)	-55	NM_001004301	126017	Hs.710780	NM_001004301	ENSG00000198346	ZNF813	-	zinc finger protein 813	protein-coding			LOC101926935
41080	chr8	89902353	89902606	+	0	NA	promoter-TSS (NM_001126111)	promoter-TSS (NM_001126111)	-55	NM_001126111	734	Hs.436445	NM_004337	ENSG00000164823	OSGIN2	C8orf1|hT41	oxidative stress induced growth inhibitor family member 2	protein-coding			LOC101926948
44017	chrY	19744938	19745051	+	0	NA	promoter-TSS (NM_004653)	promoter-TSS (NM_004653)	-55	NM_001146706	8284	Hs.80358	NM_004653	ENSG00000012817	KDM5D	HY|HYA|JARID1D|SMCY	lysine demethylase 5D	protein-coding			LOC101927045
36454	chr6	73263145	73263358	+	0	NA	promoter-TSS (NM_030568)	promoter-TSS (NM_030568)	-55	NM_030568	80759	Hs.433062	NM_030568	ENSG00000135314	KHDC1	C6orf147|C6orf148|Em:AC019205.8|NDG1|bA257K9.4	KH domain containing 1	protein-coding			LOC101927168
34279	chr5	134632694	134633102	+	0	NA	promoter-TSS (NM_016103)	promoter-TSS (NM_016103)	-55	NM_016103	51128	Hs.432984	NM_016103	ENSG00000152700	SAR1B	ANDD|CMRD|GTBPB|SARA2	secretion associated Ras related GTPase 1B	protein-coding			LOC101927296
6787	chr11	45147192	45147385	+	0	NA	promoter-TSS (NM_001256696)	promoter-TSS (NM_001256696)	-55	NM_001256695	56981	Hs.178715	NM_001256695	ENSG00000019485	PRDM11	PFM8	PR/SET domain 11	protein-coding			LOC101927415
4416	chr1	151399443	151399578	+	0	NA	promoter-TSS (NM_002796)	promoter-TSS (NM_002796)	-55	NM_002796	5692	Hs.89545	NM_002796	ENSG00000159377	PSMB4	HN3|HsN3|PROS-26|PROS26	proteasome subunit beta 4	protein-coding			LOC101927588
554	chr1	109090437	109090938	+	0	NA	promoter-TSS (NR_136242)	promoter-TSS (NR_136242)	-54	NR_136243	56900	Hs.82933	NM_020141	ENSG00000215717	TMEM167B	AD-020|C1orf119	transmembrane protein 167B	protein-coding			LOC101927620
30994	chr3	197949779	197950179	+	0	NA	promoter-TSS (NM_001134435)	promoter-TSS (NM_001134435)	-54	NM_001134435	84223	Hs.591675	NM_032263	ENSG00000114473	IQCG	CFAP122|DRC9	IQ motif containing G	protein-coding			LOC101927727
43454	chrUn_GL000195v1	86580	86999	+	0	NA	promoter-TSS (NM_001347680)	promoter-TSS (NM_001347680)	-54	NM_001347680	389831	Hs.743984	NM_001242480	ENSG00000276256	LOC389831	-	uncharacterized LOC389831	protein-coding			LOC101927751
22547	chr19	39996899	39997065	+	0	NA	promoter-TSS (NM_001297763)	promoter-TSS (NM_001297763)	-54	NM_001297763	339327	Hs.125008	NM_178544	ENSG00000187187	ZNF546	ZNF49	zinc finger protein 546	protein-coding			LOC101927759
203	chr1	28088563	28088819	+	0	NA	promoter-TSS (NR_104214)	promoter-TSS (NR_104214)	-54	NM_001990	2140	Hs.185774	NM_001990	ENSG00000158161	EYA3	-	EYA transcriptional coactivator and phosphatase 3	protein-coding			LOC101927865
19556	chr17	81871330	81871590	+	0	NA	promoter-TSS (NR_125441)	promoter-TSS (NR_125441)	-54	NM_001301243	396	Hs.159161	NM_004309	ENSG00000141522	ARHGDIA	GDIA1|HEL-S-47e|NPHS8|RHOGDI|RHOGDI-1	Rho GDP dissociation inhibitor alpha	protein-coding			LOC101927974
19569	chr17	82450797	82450973	+	0	NA	promoter-TSS (NM_001193654)	promoter-TSS (NM_001193654)	-54	NM_001193657	79415	Hs.163113	NM_001033046	ENSG00000178927	CYBC1	C17orf62|Eros	cytochrome b-245 chaperone 1	protein-coding			LOC101928103
22418	chr19	29942065	29942306	+	0	NA	promoter-TSS (NR_045557)	promoter-TSS (NR_045557)	-54	NM_003796	8725	Hs.466391	NM_003796	ENSG00000105176	URI1	C19orf2|NNX3|PPP1R19|RMP|URI	URI1, prefoldin like chaperone	protein-coding			LOC101928222
15538	chr15	44663551	44663913	+	0	NA	promoter-TSS (NM_025137)	promoter-TSS (NM_025137)	-54	NM_001160227	80208	Hs.656271	NM_025137	ENSG00000104133	SPG11	ALS5|CMT2X|KIAA1840	SPG11, spatacsin vesicle trafficking associated	protein-coding			LOC101928323
41187	chr8	119416200	119416316	+	0	NA	promoter-TSS (NM_002514)	promoter-TSS (NM_002514)	-54	NM_002514	4856	Hs.235935	NM_002514	ENSG00000136999	NOV	CCN3|IBP-9|IGFBP-9|IGFBP9|NOVh	nephroblastoma overexpressed	protein-coding			LOC101928403
38933	chr8	42541486	42541999	+	0	NA	promoter-TSS (NM_001257181)	promoter-TSS (NM_001257181)	-54	NM_001135675	114926	Hs.655320	NM_138436	ENSG00000176209	SMIM19	C8orf40	small integral membrane protein 19	protein-coding			LOC101928414
28084	chr21	36069697	36070043	+	0	NA	promoter-TSS (NM_001286789)	promoter-TSS (NM_001286789)	-54	NM_001757	873	Hs.88778	NM_001757	ENSG00000159228	CBR1	CBR|SDR21C1|hCBR1	carbonyl reductase 1	protein-coding			LOC101928438
8257	chr11	65662913	65663139	+	0	NA	promoter-TSS (NM_001243985)	promoter-TSS (NM_001243985)	-54	NM_021975	5970	Hs.502875	NM_021975	ENSG00000173039	RELA	NFKB3|p65	RELA proto-oncogene, NF-kB subunit	protein-coding			LOC101928530
43899	chrX	151397032	151397230	+	0	NA	promoter-TSS (NM_001017980)	promoter-TSS (NM_001017980)	-54	NM_001017980	203547	Hs.58633	NM_001017980	ENSG00000160131	VMA21	MEAX|XMEA	VMA21, vacuolar ATPase assembly factor	protein-coding			LOC101928595
92	chr1	10474826	10474960	+	0	NA	promoter-TSS (NM_004565)	promoter-TSS (NM_004565)	-53	NM_004565	5195	Hs.149983	NM_004565	ENSG00000142655	PEX14	NAPP2|PBD13A|Pex14p|dJ734G22.2	peroxisomal biogenesis factor 14	protein-coding			LOC101928605
4889	chr1	241519683	241519993	+	0	NA	promoter-TSS (NM_000143)	promoter-TSS (NM_000143)	-53	NM_000143	2271	Hs.592490	NM_000143	ENSG00000091483	FH	FMRD|HLRCC|LRCC|MCL|MCUL1	fumarate hydratase	protein-coding			LOC101928626
28124	chr21	43107603	43107716	+	0	NA	promoter-TSS (NM_001320651).2	promoter-TSS (NM_001320651).2	-53	NM_001320646	102724594	Hs.365116	NM_001320646	ENSG00000275895	U2AF1L5	-	U2 small nuclear RNA auxiliary factor 1 like 5	protein-coding			LOC101928739
10989	chr12	132189599	132189898	+	0	NA	promoter-TSS (NR_146452)	promoter-TSS (NR_146452)	-53	NR_146452	100996246		NR_146452	ENSG00000256576	LINC02361	-	long intergenic non-protein coding RNA 2361	ncRNA			LOC101929089
18048	chr16	85011473	85011704	+	0	NA	promoter-TSS (NM_017740)	promoter-TSS (NM_017740)	-53	NM_001145548	55625	Hs.461610	NM_017740	ENSG00000153786	ZDHHC7	DHHC7|SERZ-B|SERZ1|ZNF370	zinc finger DHHC-type containing 7	protein-coding			LOC101929106
24875	chr2	134918511	134918808	+	0	NA	promoter-TSS (NR_036549)	promoter-TSS (NR_036549)	-53	NR_036549	100129961	Hs.729028	NR_036549		CCNT2-AS1	-	CCNT2 antisense RNA 1	ncRNA			LOC101929134
33992	chr5	66144092	66144239	+	0	NA	promoter-TSS (NM_001323534)	promoter-TSS (NM_001323534)	-53	NM_001077199	140890	Hs.49367	NM_139168	ENSG00000153914	SREK1	SFRS12|SRrp508|SRrp86	splicing regulatory glutamic acid and lysine rich protein 1	protein-coding			LOC101929163
28836	chr3	53347412	53347948	+	0	NA	promoter-TSS (NM_018403)	promoter-TSS (NM_018403)	-53	NM_001290207	55802	Hs.476353	NM_018403	ENSG00000272886	DCP1A	HSA275986|Nbla00360|SMAD4IP1|SMIF	decapping mRNA 1A	protein-coding			LOC101929188
6740	chr11	30322932	30323160	+	0	NA	promoter-TSS (NM_152316)	promoter-TSS (NM_152316)	-53	NM_152316	120534	Hs.502208	NM_152316	ENSG00000152219	ARL14EP	ARF7EP|C11orf46|dJ299F11.1	ADP ribosylation factor like GTPase 14 effector protein	protein-coding			LOC101929224
10657	chr12	50763830	50764077	+	0	NA	promoter-TSS (NM_005171)	promoter-TSS (NM_005171)	-53	NM_005171	466	Hs.648565	NM_005171	ENSG00000123268	ATF1	EWS-ATF1|FUS/ATF-1|TREB36	activating transcription factor 1	protein-coding			LOC101929231
30597	chr3	94063174	94063379	+	0	NA	promoter-TSS (NM_001195643)	promoter-TSS (NM_001195643)	-53	NM_001195643	200895	Hs.718516	NM_176815	ENSG00000178700	DHFR2	DHFRL1|DHFRP4	dihydrofolate reductase 2	protein-coding			LOC101929882
10677	chr12	53451976	53452124	+	0	NA	promoter-TSS (NM_001128914)	promoter-TSS (NM_001128914)	-52	NM_001128913	5094	Hs.546271	NM_005016	ENSG00000197111	PCBP2	HNRNPE2|HNRPE2|hnRNP-E2	poly(rC) binding protein 2	protein-coding			LOC101930085
34187	chr5	111758019	111758277	+	0	NA	promoter-TSS (NM_001142482)	promoter-TSS (NM_001142482)	-52	NM_001142477	9315	Hs.36053	NM_004772	ENSG00000134986	NREP	C5orf13|D4S114|P311|PRO1873|PTZ17|SEZ17	neuronal regeneration related protein	protein-coding			LOC102467080
22235	chr19	10403588	10403706	+	0	NA	promoter-TSS (NR_031592)	promoter-TSS (NR_031592)	-52	NM_007065	11140	Hs.160958	NM_007065	ENSG00000105401	CDC37	P50CDC37	cell division cycle 37	protein-coding			LOC102723582
28062	chr21	31659501	31659639	+	0	NA	promoter-TSS (NM_000454)	promoter-TSS (NM_000454)	-52	NM_000454	6647	Hs.443914	NM_000454	ENSG00000142168	SOD1	ALS|ALS1|HEL-S-44|IPOA|SOD|hSod1|homodimer	superoxide dismutase 1	protein-coding			LOC102724034
34097	chr5	78294713	78294901	+	0	NA	promoter-TSS (NM_003664)	promoter-TSS (NM_003664)	-52	NM_001271769	8546	Hs.532091	NM_003664	ENSG00000132842	AP3B1	ADTB3|ADTB3A|HPS|HPS2|PE	adaptor related protein complex 3 subunit beta 1	protein-coding			LOC102724219
8334	chr11	77637755	77637961	+	0	NA	promoter-TSS (NM_001293)	promoter-TSS (NM_001293)	-52	NM_001311202	1207	Hs.430733	NM_001293	ENSG00000074201	CLNS1A	CLCI|CLNS1B|ICln	chloride nucleotide-sensitive channel 1A	protein-coding			LOC102724265
38614	chr7	108569482	108569904	+	0	NA	promoter-TSS (NM_001287601)	promoter-TSS (NM_001287601)	-52	NM_012328	4189	Hs.732494	NM_012328	ENSG00000128590	DNAJB9	ERdj4|MDG-1|MDG1|MST049|MSTP049	DnaJ heat shock protein family (Hsp40) member B9	protein-coding			LOC102724593
38526	chr7	93232219	93232358	+	0	NA	promoter-TSS (NM_017667)	promoter-TSS (NM_017667)	-52	NM_001257998	55610	Hs.202424	NM_017667	ENSG00000004766	VPS50	CCDC132|VPS54L	VPS50, EARP/GARPII complex subunit	protein-coding			LOC102724927
38871	chr8	28092856	28093175	+	0	NA	promoter-TSS (NM_018091)	promoter-TSS (NM_018091)	-52	NM_001284225	55140	Hs.491336	NM_018091	ENSG00000134014	ELP3	KAT9	elongator acetyltransferase complex subunit 3	protein-coding			LOC102724951
28811	chr3	49856536	49856686	+	0	NA	promoter-TSS (NM_005879)	promoter-TSS (NM_005879)	-52	NM_005879	10293	Hs.517972	NM_005879	ENSG00000183763	TRAIP	RNF206|SCKL9|TRIP	TRAF interacting protein	protein-coding			LOC102725121
15547	chr15	48645740	48645941	+	0	NA	promoter-TSS (NM_000138)	promoter-TSS (NM_000138)	-52	NM_000138	2200	Hs.591133	NM_000138	ENSG00000166147	FBN1	ACMICD|ECTOL1|FBN|GPHYSD2|MASS|MFLS|MFS1|OCTD|SGS|SSKS|WMS|WMS2	fibrillin 1	protein-coding			LOC102725126
22797	chr19	57191306	57191590	+	0	NA	promoter-TSS (NM_003417)	promoter-TSS (NM_003417)	-52	NM_003417	9422	Hs.515634	NM_003417	ENSG00000083844	ZNF264	-	zinc finger protein 264	protein-coding			LOC103091866
34321	chr5	141430481	141430597	+	0	NA	promoter-TSS (NM_032094)	promoter-TSS (NM_032094)	-52	NM_003735	26025	Hs.368160	NM_003735	ENSG00000253159	PCDHGA12	CDH21|FIB3|PCDH-GAMMA-A12	protocadherin gamma subfamily A, 12	protein-coding			LOC103171574
18210	chr17	16380652	16380831	+	0	NA	promoter-TSS (NM_001281720)	promoter-TSS (NM_001281720)	-52	NM_001281716	7314	Hs.356190	NM_018955	ENSG00000170315	UBB	HEL-S-50	ubiquitin B	protein-coding			LOC103908604
22918	chr2	9474421	9474534	+	0	NA	promoter-TSS (NM_001320858)	promoter-TSS (NM_001320858)	-52	NM_001320860	285148	Hs.667226	NM_001039613	ENSG00000134330	IAH1	-	isoamyl acetate hydrolyzing esterase 1 (putative)	protein-coding			LOC104968399
24982	chr2	175168201	175168314	+	0	NA	promoter-TSS (NR_045768)	promoter-TSS (NR_045768)	-51	NM_001256093	1386	Hs.592510	NM_001880	ENSG00000115966	ATF2	CRE-BP1|CREB-2|CREB2|HB16|TREB7	activating transcription factor 2	protein-coding			LOC105369147
8594	chr12	12717163	12717276	+	0	NA	promoter-TSS (NM_004064)	promoter-TSS (NM_004064)	-51	NM_004064	1027	Hs.238990	NM_004064	ENSG00000111276	CDKN1B	CDKN4|KIP1|MEN1B|MEN4|P27KIP1	cyclin dependent kinase inhibitor 1B	protein-coding			LOC105369340
34357	chr5	149345173	149345553	+	0	NA	promoter-TSS (NM_152407)	promoter-TSS (NM_152407)	-51	NM_152407	134266	Hs.511816	NM_152407	ENSG00000164284	GRPEL2	Mt-GrpE#2	GrpE like 2, mitochondrial	protein-coding			LOC105370333
23021	chr2	32165618	32165963	+	0	NA	promoter-TSS (NM_001330476)	promoter-TSS (NM_001330476)	-51	NM_017964	55676	Hs.23248	NM_017964	ENSG00000152683	SLC30A6	MST103|MSTP103|ZNT6	solute carrier family 30 member 6	protein-coding			LOC105370526
25189	chr2	230327018	230327222	+	0	NA	promoter-TSS (NM_001352892)	promoter-TSS (NM_001352892)	-51	NR_148198	93349	Hs.589661	NM_138402	ENSG00000185404	SP140L	-	SP140 nuclear body protein like	protein-coding			LOC105370941
36499	chr6	89819788	89819903	+	0	NA	promoter-TSS (NM_014611)	promoter-TSS (NM_014611)	-51	NM_014611	23195	Hs.529948	NM_014611	ENSG00000112159	MDN1	Rea1	midasin AAA ATPase 1	protein-coding			LOC105371506
15939	chr16	3263620	3263814	+	0	NA	promoter-TSS (NR_033904)	promoter-TSS (NR_033904)	-51	NR_033904	283876	Hs.592092	NR_033904	ENSG00000281005	LINC00921	-	long intergenic non-protein coding RNA 921	ncRNA			LOC105371849
6448	chr10	94362905	94363149	+	0	NA	promoter-TSS (NM_022451)	promoter-TSS (NM_022451)	-51	NM_022451	64318	Hs.74899	NM_022451	ENSG00000173145	NOC3L	AD24|C10orf117|FAD24	NOC3 like DNA replication regulator	protein-coding			LOC105372480
22542	chr19	39435998	39436142	+	0	NA	promoter-TSS (NM_001321111)	promoter-TSS (NM_001321111)	-50	NM_001020	6217	Hs.397609	NM_001020	ENSG00000105193	RPS16	S16	ribosomal protein S16	protein-coding			LOC105372483
34801	chr6	44313284	44313468	+	0	NA	promoter-TSS (NM_020745)	promoter-TSS (NM_020745)	-50	NM_020745	57505	Hs.158381	NM_020745	ENSG00000124608	AARS2	AARSL|COXPD8|LKENP|MT-ALARS|MTALARS	alanyl-tRNA synthetase 2, mitochondrial	protein-coding			LOC105373562
34218	chr5	121961786	121962037	+	0	NA	promoter-TSS (NM_152546)	promoter-TSS (NM_152546)	-50	NM_152546	153443	Hs.107622	NM_152546	ENSG00000151304	SRFBP1	BUD22|P49|Rlb1|STRAP|p49/STRAP	serum response factor binding protein 1	protein-coding			LOC105374952
38606	chr7	106661030	106661446	+	0	NA	promoter-TSS (NM_175884)	promoter-TSS (NM_175884)	-50	NM_175884	168455	Hs.29692	NM_175884	ENSG00000253276	CCDC71L	C7orf74	coiled-coil domain containing 71 like	protein-coding			LOC105375218
146	chr1	20486229	20486342	+	0	NA	promoter-TSS (NM_018584)	promoter-TSS (NM_018584)	-50	NM_018584	55450	Hs.731383	NM_018584	ENSG00000162545	CAMK2N1	PRO1489	calcium/calmodulin dependent protein kinase II inhibitor 1	protein-coding			LOC105376114
28114	chr21	39313752	39313962	+	0	NA	promoter-TSS (NM_033656)	promoter-TSS (NM_033656)	-50	NR_111942	103091865	Hs.190548	NR_111942	ENSG00000255568	BRWD1-AS2	BRWD1-IT2|C21orf87|NCRNA00257	BRWD1 antisense RNA 2	ncRNA			LOC105376271
10888	chr12	110468263	110468492	+	0	NA	promoter-TSS (NM_013300)	promoter-TSS (NM_013300)	-50	NM_013300	29902	Hs.436618	NM_013300	ENSG00000204856	FAM216A	C12orf24|HSU79274	family with sequence similarity 216 member A	protein-coding			LOC105377623
15540	chr15	45279098	45279447	+	0	NA	promoter-TSS (NR_120335)	promoter-TSS (NR_120335)	-50	NR_120335	101928414		NR_120335	ENSG00000259520	LOC101928414	-	uncharacterized LOC101928414	ncRNA			LOC105377763
25176	chr2	227325094	227325334	+	0	NA	promoter-TSS (NM_001277064)	promoter-TSS (NM_001277064)	-50	NR_102371	654841	Hs.659982	NR_102371	ENSG00000236432	LOC654841	-	uncharacterized LOC654841	ncRNA			LOC105378663
22820	chr19	57727577	57727777	+	0	NA	promoter-TSS (NM_001321376)	promoter-TSS (NM_001321376)	-50	NM_024833	79891	Hs.180402	NM_024833	ENSG00000083814	ZNF671	-	zinc finger protein 671	protein-coding			LOC105378853
43738	chrX	52995443	52995600	+	0	NA	promoter-TSS (NM_014138)	promoter-TSS (NM_014138)	-49	NM_001242496	29057	Hs.6451	NM_014138	ENSG00000268350	FAM156A	PRO0659|TMEM29	family with sequence similarity 156 member A	protein-coding			LOC105379393
4238	chr1	143905902	143906145	+	0	NA	promoter-TSS (NM_001355409)	promoter-TSS (NM_001355409)	-49	NM_001355409	440686		NM_001025303	ENSG00000203818	HIST2H3PS2	p06	histone cluster 2 H3 pseudogene 2	protein-coding			LOC107984035
13605	chr13	43879488	43879800	+	0	NA	promoter-TSS (NM_001350648)	promoter-TSS (NM_001350648)	-49	NM_001350617	160857	Hs.170849	NM_144974	ENSG00000151773	CCDC122	-	coiled-coil domain containing 122	protein-coding			LOC145783
30646	chr3	112990831	112990977	+	0	NA	promoter-TSS (NM_138485)	promoter-TSS (NM_138485)	-49	NM_014170	29083	Hs.127496	NM_014170	ENSG00000163607	GTPBP8	HSPC135	GTP binding protein 8 (putative)	protein-coding			LOC153684
13507	chr13	21297966	21298186	+	0	NA	promoter-TSS (NR_046461)	promoter-TSS (NR_046461)	-49	NR_038939	650794	Hs.147563	NR_038939		MIPEPP3	-	mitochondrial intermediate peptidase pseudogene 3	pseudo			LOC154761
19235	chr17	36544783	36544896	+	0	NA	promoter-TSS (NM_024835).2	promoter-TSS (NM_024835).2	-49	NM_024835	79893	Hs.514116	NM_024835	ENSG00000278311	GGNBP2	DIF-3|DIF3|LCRG1|LZK1|ZFP403|ZNF403	gametogenetin binding protein 2	protein-coding			LOC155060
158	chr1	23019291	23019507	+	0	NA	promoter-TSS (NM_015013)	promoter-TSS (NM_015013)	-49	NM_001009999	23028	Hs.591518	NM_015013	ENSG00000004487	KDM1A	AOF2|BHC110|CPRF|KDM1|LSD1	lysine demethylase 1A	protein-coding			LOC283922
36952	chr7	44200813	44201047	+	0	NA	promoter-TSS (NM_006555)	promoter-TSS (NM_006555)	-49	NM_006555	10652	Hs.520794	NM_006555	ENSG00000106636	YKT6	-	YKT6 v-SNARE homolog	protein-coding			LOC284412
6792	chr11	46936313	46936967	+	0	NA	promoter-TSS (NR_103471)	promoter-TSS (NR_103471)	-49	NM_024113	79096	Hs.368296	NM_024113	ENSG00000149179	C11orf49	-	chromosome 11 open reading frame 49	protein-coding			LOC285074
28197	chr22	20858868	20859043	+	0	NA	promoter-TSS (NM_004782)	promoter-TSS (NM_004782)	-49	NM_004782	9342	Hs.108002	NM_004782	ENSG00000099940	SNAP29	CEDNIK|SNAP-29	synaptosome associated protein 29	protein-coding			LOC285626
[truncated: 2,651 more rows]

## Sheet: JunB
PeakID (cmd=annotatePeaks.pl j.bed hg38)	Chr	Start	End	Strand	Peak Score	Focus Ratio/Region Size	Annotation	Detailed Annotation	Distance to TSS	Nearest PromoterID	Entrez ID	Nearest Unigene	Nearest Refseq	Nearest Ensembl	Gene Name	Gene Alias	Gene Description	Gene Type			Gene list
[truncated: 6,088 more rows]

[truncated: 1 more sheets: Znf207]
