# Supplementary material for: Conserved transcription factors promote cell fate stability and restrict reprogramming potential in differentiated cells
Source: Nat Commun. 2023 Mar 27;14:1709. doi: 10.1038/s41467-023-37256-8 (PMC10043290; doi:10.1038/s41467-023-37256-8)
Supplement: Supplementary file 11 — Supplementary Data 8 [file 41467_2023_37256_MOESM11_ESM.xlsx]

## Sheet: AJ_overlap
Chromosome	Start	End
chr1	34456	34910
chr1	38589	38811
chr1	143821	144151
chr1	178775	178927
chr1	179142	179494
chr1	199848	200037
chr1	205099	205382
chr1	502432	502449
chr1	733664	733826
chr1	737172	737246
chr1	744242	744494
chr1	16666673	16666960
chr1	16740341	16740885
chr1	16781194	16781310
chr1	25328704	25328971
chr1	30676383	30676392
chr1	43476074	43476200
chr1	59673199	59673227
chr1	71638139	71638166
chr1	85146935	85147090
chr1	85147104	85147175
chr1	86872338	86872433
chr1	92916947	92916963
chr1	92917031	92917199
chr1	97042567	97042594
chr1	115160890	115161103
chr1	115237600	115237754
chr1	115258394	115258573
chr1	120019382	120019420
chr1	120069892	120069920
chr1	120120580	120120707
chr1	120144711	120144889
chr1	120158114	120158276
chr1	120158742	120158871
chr1	120229974	120230090
chr1	120257186	120257466
chr1	120262710	120263207
chr1	120269186	120269734
chr1	120282929	120283123
chr1	120563471	120563723
chr1	120615249	120615498
chr1	120628756	120629076
chr1	120635406	120635658
chr1	120640888	120641155
chr1	120668300	120668473
chr1	121092589	121092779
chr1	121157315	121157575
chr1	121233997	121234306
chr1	121244061	121244241
chr1	121299665	121299779
chr1	121341149	121341371
chr1	121362725	121362890
chr1	143341230	143341426
chr1	143729392	143729561
chr1	143880055	143880208
chr1	143944951	143945109
chr1	143947784	143948023
chr1	143952092	143952238
chr1	143989268	143989313
chr1	144021736	144021894
chr1	144031923	144031925
chr1	144055487	144055601
chr1	144065742	144065774
chr1	144166812	144166981
chr1	144260898	144261212
chr1	144261352	144261429
chr1	144704948	144705084
chr1	144705163	144705439
chr1	144799360	144799587
chr1	144936388	144936560
chr1	144938752	144938920
chr1	144980320	144980458
chr1	145016253	145016389
chr1	145036072	145036204
chr1	145046112	145046327
chr1	145078710	145078802
chr1	145115718	145115892
chr1	145120040	145120166
chr1	145122906	145123027
chr1	145413032	145413135
chr1	145500334	145500620
chr1	146229221	146229267
chr1	146234396	146234516
chr1	146242061	146242174
chr1	146278541	146278666
chr1	146281564	146281778
chr1	146293700	146293841
chr1	146309497	146309691
chr1	146322832	146322868
chr1	147030320	147030481
chr1	148073485	148073760
chr1	148679753	148680083
chr1	148685140	148685261
chr1	148729344	148729458
chr1	148744389	148744613
chr1	148758698	148758831
chr1	148760295	148760465
chr1	148773620	148773886
chr1	148774142	148774479
chr1	148791534	148791835
chr1	148800090	148800288
chr1	148818887	148819067
chr1	148841323	148841555
chr1	148851901	148852039
chr1	148869067	148869296
chr1	148874700	148875038
chr1	148881114	148881548
chr1	148894771	148894941
chr1	148992652	148992838
chr1	149175576	149175776
chr1	149235317	149235456
chr1	149248717	149249152
chr1	149255428	149255641
chr1	149260891	149261078
chr1	149288722	149288841
chr1	149329939	149330160
chr1	149338367	149338719
chr1	149356367	149356616
chr1	149378828	149378959
chr1	149606917	149607123
chr1	149787959	149788151
chr1	149850730	149851008
chr1	162680567	162680591
chr1	172859065	172859072
chr1	173330502	173330616
chr1	200336592	200336617
chr1	203926158	203926225
chr1	205734562	205734676
chr1	206182910	206182969
chr1	206220132	206220218
chr1	206252564	206252938
chr1	206262640	206262797
chr1	206282377	206282586
chr1	206318034	206318150
chr1	206359518	206359667
chr1	206362162	206362306
chr1	206381430	206381651
chr1	206393741	206394041
chr1	212302941	212303132
chr1	213284700	213284976
chr1	214864946	214865170
chr1	215785877	215785992
chr1	221429415	221429585
chr1	222064852	222064878
chr1	222503395	222503525
chr1	222521973	222521992
chr1	222880757	222880881
chr1	224378558	224378768
chr1	230222389	230222517
chr1	234801234	234801361
chr1	236097114	236097296
chr1	246417424	246417471
chr10	23331935	23332109
chr10	26445611	26445725
chr10	28088051	28088233
chr10	28089558	28089756
chr10	33157261	33157289
chr10	45981438	45981552
chr10	46386865	46387045
chr10	46398233	46398235
chr10	46635667	46635781
chr10	46806043	46806195
chr10	47462538	47462867
chr10	47472692	47472911
chr10	47533751	47533887
chr10	47987886	47988214
chr10	48041855	48041978
chr10	49569409	49569423
chr10	49852301	49852455
chr10	62017799	62017801
chr10	74063307	74063500
chr10	77355832	77355856
chr10	87437561	87437758
chr10	87939568	87939637
chr10	91642765	91642847
chr10	99963598	99963760
chr10	104093802	104093978
chr10	132591270	132591432
chr11	138946	139255
chr11	174329	174595
chr11	3994158	3994315
chr11	6510306	6510497
chr11	26971959	26972080
chr11	27058778	27058864
chr11	27118451	27118565
chr11	28858052	28858306
chr11	32002568	32002665
chr11	32032638	32032663
chr11	69351496	69351618
chr11	83573153	83573318
chr11	103961043	103961304
chr11	121937348	121937377
chr12	31313	31542
chr12	36639	36690
chr12	40671	40875
chr12	1760741	1760820
chr12	19151987	19152205
chr12	19152278	19152312
chr12	20492458	20492544
chr12	25706912	25707024
chr12	42609703	42609868
chr12	60279417	60279531
chr12	71725140	71725305
chr12	76449710	76449820
chr12	79674683	79674868
chr12	84382674	84382753
chr12	88246033	88246147
chr12	88747398	88747523
chr12	91207342	91207596
chr12	96424722	96424840
chr12	104549816	104549854
chr12	116916133	116916228
chr12	119857113	119857153
chr12	127257698	127257864
chr13	41596667	41596819
chr13	48428116	48428216
chr13	75492396	75492687
chr13	95710434	95710575
chr13	102681544	102681659
chr13	113913661	113913833
chr14	32567565	32567571
chr14	34368355	34368454
chr14	34546688	34547033
chr14	34556026	34556364
chr14	38404900	38405014
chr14	61755217	61755585
chr14	64633295	64633456
chr14	68753896	68753992
chr14	86683543	86683626
chr14	102392337	102392429
chr15	20789165	20789344
chr15	21358242	21358394
chr15	23153596	23153873
chr15	23350931	23351151
chr15	28536634	28536748
chr15	63198811	63198925
chr15	71055588	71055722
chr15	80599638	80599688
chr15	82444913	82445159
chr15	84172158	84172274
chr15	84337594	84337830
chr15	84422361	84422654
chr15	85407009	85407069
chr15	87669222	87669432
chr15	98884261	98884379
chr15	101952197	101952381
chr15	101956297	101956566
chr15	101961758	101961762
chr15_KI270727v1_random	85486	85641
chr16	21790478	21790880
chr16	21859312	21859388
chr16	21876779	21876912
chr16	22494243	22494392
chr16	22606612	22607005
chr16	28421477	28421591
chr16	28693384	28693548
chr16	28807579	28807739
chr16	29265770	29265805
chr16	29507508	29507672
chr16	29525000	29525149
chr16	29535988	29536136
chr16	30247328	30247378
chr16	30247478	30247579
chr16	30265013	30265134
chr16	38279069	38279296
chr16	70026419	70026533
chr16	90122922	90123319
chr16	90123562	90123717
chr16	90158313	90158350
chr16	90158443	90158666
chr16	90165448	90165616
chr17	76756	76996
chr17	112131	112398
chr17	2998817	2998891
chr17	15642930	15643044
chr17	16740947	16741073
chr17	16750547	16750782
chr17	18564901	18565189
chr17	19061867	19062438
chr17	19083898	19084066
chr17	19089154	19089210
chr17	19089288	19089481
chr17	19091081	19091236
chr17	19112640	19112677
chr17	19141686	19141972
chr17	19158544	19158880
chr17	19162615	19162772
chr17	19167994	19168151
chr17	19188385	19188477
chr17	19189833	19190249
chr17	19196525	19196708
chr17	19210060	19210163
chr17	19215447	19215809
chr17	19219377	19219690
chr17	20380572	20380833
chr17	31821974	31822161
chr17	36283282	36283587
chr17	38087516	38087677
chr17	38232849	38233032
chr17	41451441	41451512
chr17	43231813	43231834
chr17	43234744	43234935
chr17	43239620	43240111
chr17	43240863	43241224
chr17	43245255	43245421
chr17	43267505	43267780
chr17	43270934	43271124
chr17	43271257	43271644
chr17	43272805	43273181
chr17	43274084	43274278
chr17	43277674	43278031
chr17	43284064	43284173
chr17	43296358	43296697
chr17	43297340	43297525
chr17	43299553	43300173
chr17	43301021	43301254
chr17	46618255	46618261
chr17	60229201	60229366
chr17	77234156	77234168
chr17	81561058	81561078
chr17_GL000205v2_random	86901	87155
chr17_GL000205v2_random	87780	88511
chr17_GL000205v2_random	88775	89449
chr17_GL000205v2_random	89700	89863
chr18	7922440	7922554
chr18	9768514	9768533
chr18	10420747	10420778
chr18	11641179	11641233
chr18	12730177	12730232
chr18	21000744	21000958
chr18	23986702	23986816
chr18	26322979	26322998
chr18	29502050	29502242
chr18	55539502	55539567
chr18	58856951	58857092
chr18	59343918	59344069
chr18	59380023	59380038
chr18	61999541	61999663
chr18	68267674	68267675
chr18	68267808	68267854
chr18	68436648	68436825
chr19	76050	76518
chr19	80179	80377
chr19	209445	209555
chr19	244695	244746
chr19	42888042	42888320
chr19	42988345	42988556
chr19	43057162	43057251
chr19	43240246	43240360
chr19	43439287	43439408
chr19	58589951	58590083
chr1_KI270712v1_random	119473	119655
chr1_KI270713v1_random	21597	22288
chr2	9650793	9650907
chr2	11293012	11293126
chr2	29124069	29124205
chr2	30415060	30415228
chr2	33068585	33068596
chr2	33356299	33356400
chr2	40317368	40317492
chr2	47221335	47221358
chr2	53972147	53972162
chr2	54396222	54396372
chr2	54895769	54895838
chr2	55102502	55102524
chr2	64692564	64692669
chr2	67565767	67565911
chr2	71884414	71884612
chr2	74238946	74239118
chr2	86986650	86986774
chr2	86991166	86991418
chr2	87005980	87006151
chr2	87028530	87028990
chr2	87449685	87449799
chr2	87456502	87456659
chr2	87459000	87459264
chr2	87469910	87469927
chr2	87477887	87478052
chr2	87629390	87629426
chr2	87740897	87741590
chr2	87763725	87764003
chr2	87778487	87778744
chr2	87783169	87783305
chr2	87903525	87903658
chr2	89596204	89596345
chr2	91576530	91576685
chr2	91670574	91670688
chr2	91820119	91820790
chr2	92031968	92032659
chr2	95433428	95433625
chr2	95643094	95643310
chr2	95655616	95655701
chr2	102065828	102065983
chr2	106397888	106398083
chr2	106419610	106419624
chr2	107897960	107898071
chr2	109781361	109781431
chr2	109794180	109794362
chr2	109794771	109794863
chr2	109807849	109808110
chr2	109836868	109837010
chr2	109837611	109837707
chr2	109841451	109841629
chr2	109862894	109863103
chr2	109895968	109896561
chr2	109898248	109898686
chr2	109905946	109906151
chr2	109921701	109921825
chr2	109922174	109922310
chr2	109927893	109928140
chr2	109987625	109987664
chr2	110371680	110371794
chr2	110443359	110443639
chr2	110449195	110449324
chr2	110465355	110465560
chr2	110472695	110473246
chr2	110474967	110475510
chr2	110508413	110508653
chr2	110529925	110530065
chr2	110534423	110534605
chr2	110563421	110563643
chr2	110590058	110590187
chr2	111491256	111491503
chr2	111493941	111494105
chr2	111504292	111504406
chr2	112362994	112363208
chr2	112384444	112384637
chr2	112389054	112389193
chr2	112417987	112418214
chr2	113574669	113574832
chr2	113578948	113579059
chr2	117774884	117775012
chr2	150553383	150553502
chr2	150917272	150917301
chr2	152767870	152768006
chr2	157761676	157761783
chr2	159999061	159999285
chr2	164661481	164661595
chr2	169507716	169507903
chr2	169817116	169817387
chr2	171436642	171436646
chr2	173939908	173939928
chr2	209642554	209642668
chr2	222722899	222722923
chr2	224836340	224836570
chr2	225114343	225114382
chr2	228659016	228659211
chr2	230018236	230018348
chr2	231385126	231385231
chr2	237147356	237147570
chr20	9015548	9015990
chr20	25844814	25844937
chr20	38276397	38276500
chr20	41436652	41436734
chr20	53642414	53642431
chr21	5563247	5563495
chr21	5602218	5602369
chr21	5603788	5603939
chr21	6043712	6043826
chr21	6217341	6217611
chr21	6217821	6218142
chr21	6218539	6219067
chr21	6257518	6257691
chr21	6323454	6323610
chr21	6369708	6369713
chr21	6370243	6370328
chr21	6370527	6370887
chr21	6665428	6665667
chr21	6731567	6731636
chr21	6992619	6992735
chr21	7097347	7097665
chr21	7440247	7440455
chr21	7478864	7479415
chr21	7479852	7480105
chr21	7659012	7659312
chr21	8205119	8205376
chr21	8206318	8206489
chr21	8249417	8249712
chr21	8250529	8250786
chr21	8388187	8388505
chr21	8389359	8389629
chr21	8391363	8391584
chr21	8432335	8432569
chr21	8433582	8433771
chr21	8706200	8706363
chr21	15687393	15687510
chr21	26185173	26185185
chr21	28427516	28427561
chr21	44193256	44193416
chr22	20365014	20365128
chr22	21148605	21148730
chr22	21515338	21515452
chr22	32590668	32590877
chr22	40620730	40620770
chr22	50789648	50789767
chr22_KI270731v1_random	33569	33649
chr22_KI270733v1_random	121338	121786
chr22_KI270733v1_random	122571	122944
chr22_KI270733v1_random	166478	166680
chr22_KI270733v1_random	167671	167879
chr3	8822278	8822440
chr3	24319052	24319145
chr3	37129905	37130043
chr3	38353363	38353456
chr3	44125390	44125482
chr3	77414904	77415124
chr3	98883233	98883271
chr3	110521113	110521188
chr3	124854161	124854310
chr3	125923254	125923388
chr3	126618145	126618252
chr3	130960457	130960533
chr3	138675465	138675686
chr3	144586426	144586443
chr3	144586590	144586660
chr3	158742908	158743063
chr3	175585958	175586063
chr3	178500897	178500908
chr3	185558116	185558243
chr3	195634881	195635161
chr3	197132798	197132984
chr3	197692750	197692834
chr3	198175209	198175477
chr3	198210588	198210848
chr3	198214419	198214536
chr3	198217812	198217970
chr4	2430053	2430225
chr4	2472225	2472406
chr4	22385635	22385778
chr4	39856010	39856200
chr4	40994451	40994565
chr4	77773184	77773323
chr4	82976001	82976115
chr4	82988283	82988303
chr4	107854362	107854511
chr4	118620362	118620381
chr4	118623549	118623693
chr4	119420029	119420207
chr4	124890764	124890897
chr4	126889059	126889278
chr4	131970169	131970312
chr4	137267218	137267350
chr4	138056107	138056258
chr4	147351609	147351718
chr4	150308963	150309063
chr4	156734997	156735216
chr4	156830397	156830665
chr4	158451017	158451158
chr4	159296282	159296396
chr4	166422551	166422710
chr4	176841875	176842115
chr4	188405283	188405456
chr5	9701229	9701343
chr5	14171217	14171220
chr5	15665047	15665120
chr5	21336728	21336850
chr5	33795119	33795134
chr5	34249430	34249636
chr5	34494582	34494647
chr5	40738688	40738801
chr5	54013974	54014032
chr5	54909251	54909347
chr5	65164004	65164049
chr5	69710897	69711133
chr5	69715233	69715600
chr5	69839690	69839961
chr5	69844153	69844304
chr5	70295024	70295220
chr5	70396327	70396770
chr5	70415193	70415392
chr5	70451382	70451496
chr5	70590518	70590749
chr5	70714830	70715161
chr5	70719667	70719916
chr5	70924901	70925087
chr5	71290016	71290343
chr5	71294482	71294722
chr5	75551775	75551858
chr5	108651113	108651270
chr5	109918006	109918079
chr5	115381237	115381264
chr5	123705851	123705965
chr5	126430722	126430895
chr5	126470720	126470880
chr5	168093912	168094044
chr5	170907789	170907859
chr5	179634450	179634676
chr5	181316149	181316430
chr5	181320035	181320157
chr6	861961	862884
chr6	862973	863712
chr6	17336417	17336477
chr6	18039191	18039311
chr6	26961213	26961421
chr6	35694533	35694715
chr6	36952012	36952137
chr6	37251284	37251510
chr6	37251512	37251533
chr6	55925491	55925598
chr6	75195995	75196025
chr6	79028725	79028850
chr6	101462656	101462811
chr6	106037214	106037354
chr6	114000126	114000211
chr6	114000275	114000349
chr6	118896631	118896745
chr6	121691192	121691282
chr6	133724740	133724932
chr6	140001966	140002114
chr6	140060133	140060247
chr6	140872155	140872177
chr6	145248352	145248356
chr6	160695359	160695462
chr6	169168177	169168224
chr7	15435	15802
chr7	5899451	5899505
chr7	6936888	6937023
chr7	33591157	33591280
chr7	65699468	65699647
chr7	66673116	66673124
chr7	73235619	73235770
chr7	73247000	73247261
chr7	73266920	73267173
chr7	74311361	74311562
chr7	74789111	74789147
chr7	74800509	74800709
chr7	74820337	74820637
chr7	74851552	74851764
chr7	74941809	74941963
chr7	75125301	75125606
chr7	75145374	75145542
chr7	79096487	79096578
chr7	82842021	82842092
chr7	102083112	102083243
chr7	102505438	102505928
chr7	102512056	102512176
chr7	102517815	102517959
chr7	102604537	102605100
chr7	103640175	103640289
chr7	114885932	114886121
chr7	124462233	124462240
chr7	128627420	128627551
chr7	128650553	128650667
chr7	143533633	143533757
chr7	143633297	143633651
chr7	143712647	143712866
chr7	143824004	143824205
chr8	7689685	7689813
chr8	8167836	8168004
chr8	8235441	8235555
chr8	10151299	10151447
chr8	12497672	12497829
chr8	29633358	29633406
chr8	56718805	56718964
chr8	58856212	58856258
chr8	59683194	59683336
chr8	67134004	67134088
chr8	80691012	80691014
chr8	89062591	89062748
chr8	102567978	102567995
chr8	118647104	118647229
chr8	122690264	122690265
chr8	123149127	123149302
chr8	125610702	125610713
chr8	125610799	125610870
chr8	125610955	125611025
chr8	128837951	128838182
chr8	136723247	136723361
chr8	143928429	143928699
chr9	34233	34443
chr9	38382	38566
chr9	3464149	3464416
chr9	16353424	16353429
chr9	18071511	18071560
chr9	26262550	26262669
chr9	35510499	35510546
chr9	40100581	40100725
chr9	40502605	40502835
chr9	40639259	40639890
chr9	41364786	41364933
chr9	43135340	43135346
chr9	43238903	43239032
chr9	63117483	63117585
chr9	63122083	63122402
chr9	63337957	63337959
chr9	63438476	63439099
chr9	64642467	64642798
chr9	64762530	64762665
chr9	64762759	64763197
chr9	65147754	65148013
chr9	65248025	65248675
chr9	65695100	65695205
chr9	65773276	65773627
chr9	65773723	65773943
chr9	65868914	65869028
chr9	65873513	65873826
chr9	66275892	66276077
chr9	69980318	69980432
chr9	71303563	71303625
chr9	77708538	77708775
chr9	79012728	79012810
chr9	79060919	79061033
chr9	83500620	83500780
chr9	87292676	87292683
chr9	94878895	94879032
chr9	98270378	98270612
chr9	110330713	110330764
chr9	110331058	110331093
chr9	111732078	111732180
chr9	111840139	111840271
chr9	113111508	113111623
chr9	113112974	113113075
chr9	114687147	114687221
chr9	121607473	121607516
chr9	128666497	128666609
chr9	138237946	138238343
chr9	138273270	138273564
chr9	138277094	138277231
chr9_KI270717v1_random	12941	13472
chrUn_GL000195v1	30673	30923
chrUn_GL000195v1	31805	31977
chrUn_GL000195v1	32391	32883
chrUn_GL000195v1	138325	138414
chrUn_GL000220v1	104550	104859
chrUn_GL000220v1	105766	105977
chrUn_GL000220v1	113940	114126
chrUn_GL000220v1	114384	114580
chrUn_GL000220v1	148512	148849
chrUn_GL000220v1	149714	149961
chrUn_GL000220v1	158342	158562
chrUn_KI270745v1	8075	8326
chrX	2752580	2752709
chrX	9907676	9907875
chrX	10119587	10119817
chrX	14801339	14801530
chrX	14864798	14864991
chrX	15989316	15989447
chrX	34849332	34849464
chrX	44903247	44903364
chrX	48367847	48367969
chrX	48427458	48427585
chrX	52897097	52897297
chrX	52899940	52900273
chrX	52955545	52955879
chrX	52958482	52958795
chrX	74287090	74287279
chrX	110042738	110042852
chrX	122517807	122517838
chrX	144185250	144185379
chrX	154886653	154886830
chrX	155382379	155382643
chrX	155457880	155458355

## Sheet: AS_overlap
Chromosome	Start	End
chr1	29284	29403
chr1	34708	34894
chr1	199804	199982
chr1	205224	205423
chr1	629100	629205
chr1	629289	629736
chr1	630226	630480
chr1	630762	631384
chr1	631874	632306
chr1	632501	632805
chr1	633384	633549
chr1	634297	634328
chr1	634506	634687
chr1	634806	634908
chr1	733703	733801
chr1	1249231	1249350
chr1	16666775	16666912
chr1	16740591	16740684
chr1	91387247	91387537
chr1	115237660	115237754
chr1	120069892	120069915
chr1	120144766	120144884
chr1	120262706	120262879
chr1	120269620	120269732
chr1	120342191	120342291
chr1	120635495	120635626
chr1	120668401	120668473
chr1	120723500	120723542
chr1	121720712	121720795
chr1	121742991	121743137
chr1	121743297	121743402
chr1	121743479	121743588
chr1	121743665	121743748
chr1	121745826	121745952
chr1	121746374	121746539
chr1	121746701	121746807
chr1	121747243	121747326
chr1	121747409	121747568
chr1	121748098	121748240
chr1	121748379	121748494
chr1	121748844	121748928
chr1	121749275	121749346
chr1	121750223	121750355
chr1	121750866	121750971
chr1	121751126	121751222
chr1	121751796	121751907
chr1	121752142	121752245
chr1	121752381	121752483
chr1	121752566	121752676
chr1	121752840	121753077
chr1	121753289	121753380
chr1	121753507	121753591
chr1	121753864	121754034
chr1	121754334	121754417
chr1	121755161	121755250
chr1	121756520	121756604
chr1	121756700	121756778
chr1	121760511	121760621
chr1	121761393	121761485
chr1	121762142	121762297
chr1	121762877	121763003
chr1	121763671	121763868
chr1	121764162	121764335
chr1	121764802	121765020
chr1	121765806	121766023
chr1	121767520	121767764
chr1	121768588	121768812
chr1	121768996	121769089
chr1	121769671	121769776
chr1	121771639	121771847
chr1	121773298	121773579
chr1	121774088	121774262
chr1	121774373	121774619
chr1	121775068	121775272
chr1	121775398	121775489
chr1	121776198	121776328
chr1	121966312	121966395
chr1	121966920	121967007
chr1	121968546	121968714
chr1	122503374	122503639
chr1	122503863	122503950
chr1	122504484	122504567
chr1	122504664	122504818
chr1	122505712	122505872
chr1	122506504	122506692
chr1	122506826	122507277
chr1	122507387	122507475
chr1	122507798	122508071
chr1	122508563	122508646
chr1	122509601	122509686
chr1	122509770	122509874
chr1	122510857	122511017
chr1	122511230	122511501
chr1	122512453	122512544
chr1	122512622	122512747
chr1	122513111	122513124
chr1	122513347	122513428
chr1	122513712	122513818
chr1	122514059	122514272
chr1	122514538	122514766
chr1	122515474	122515760
chr1	122516536	122516709
chr1	122516866	122516941
chr1	122517219	122517295
chr1	122519324	122519423
chr1	122519636	122519970
chr1	122520321	122520481
chr1	122521599	122521685
chr1	122522503	122522736
chr1	122522836	122522967
chr1	122523051	122523206
chr1	122523344	122523553
chr1	122523763	122523872
chr1	122524441	122524724
chr1	122524917	122525094
chr1	122525261	122525484
chr1	122525812	122525976
chr1	122526572	122526868
chr1	122527343	122527523
chr1	122528399	122528595
chr1	122528842	122528969
chr1	122530506	122530716
chr1	122530799	122530943
chr1	122531041	122531101
chr1	122531545	122531710
chr1	122532192	122532275
chr1	122533292	122533406
chr1	122534395	122534571
chr1	122534704	122534891
chr1	122535334	122535417
chr1	122535764	122535825
chr1	122536065	122536281
chr1	122537307	122537390
chr1	122537547	122537646
chr1	122537788	122537884
chr1	122539078	122539161
chr1	122539277	122539372
chr1	122539660	122539862
chr1	122540279	122540375
chr1	122540487	122540573
chr1	122540927	122541026
chr1	122542110	122542279
chr1	122542712	122542800
chr1	122544517	122544674
chr1	122544865	122544971
chr1	122545380	122545505
chr1	122546273	122546388
chr1	122546896	122547110
chr1	122547673	122547846
chr1	122548944	122549159
chr1	122549278	122549497
chr1	122549663	122549848
chr1	122550038	122550251
chr1	122550868	122551086
chr1	122551186	122551285
chr1	122552444	122552567
chr1	122553303	122553630
chr1	122553856	122554013
chr1	122554938	122555032
chr1	122556810	122556893
chr1	122557360	122557508
chr1	122558593	122558757
chr1	122559677	122559788
chr1	122560830	122561028
chr1	122561578	122561778
chr1	122562238	122562376
chr1	122563164	122563247
chr1	122563382	122563465
chr1	122564156	122564321
chr1	122564599	122564729
chr1	122565147	122565233
chr1	122565573	122565741
chr1	122565839	122565954
chr1	122566040	122566124
chr1	122566264	122566374
chr1	122569297	122569391
chr1	122569472	122569619
chr1	122569863	122569949
chr1	122570078	122570185
chr1	122570882	122571065
chr1	122571212	122571324
chr1	122571600	122571699
chr1	122571987	122572120
chr1	122572370	122572618
chr1	122572818	122573216
chr1	122574980	122575115
chr1	122575815	122575910
chr1	122576056	122576272
chr1	122577384	122577494
chr1	122577849	122577983
chr1	122578935	122579018
chr1	122580006	122580166
chr1	122580308	122580466
chr1	122580553	122580663
chr1	122581165	122581248
chr1	122581513	122581808
chr1	122582592	122582931
chr1	122584178	122584274
chr1	122584468	122584570
chr1	122584676	122584812
chr1	122585619	122585722
chr1	122586537	122586663
chr1	122586744	122586826
chr1	122587276	122587379
chr1	122587775	122588003
chr1	122589528	122589668
chr1	122590664	122590745
chr1	122590875	122591037
chr1	122591834	122591954
chr1	122592047	122592399
chr1	122593297	122593507
chr1	122593866	122593950
chr1	122594436	122594646
chr1	122595718	122595801
chr1	122596136	122596318
chr1	122597428	122597546
chr1	122598435	122598613
chr1	122598726	122598848
chr1	122599658	122599766
chr1	122599917	122600033
chr1	122600577	122600861
chr1	122601752	122601859
chr1	122602512	122602659
chr1	122602856	122603116
chr1	122603630	122603726
chr1	122604319	122604403
chr1	122605107	122605359
chr1	122607249	122607346
chr1	122608384	122608476
chr1	122608886	122609211
chr1	122610335	122610417
chr1	122610498	122610585
chr1	122610673	122610760
chr1	122612140	122612233
chr1	122612446	122612665
chr1	122612860	122612947
chr1	122613315	122613551
chr1	122614244	122614521
chr1	122614988	122615092
chr1	122615614	122616191
chr1	122619011	122619096
chr1	122619447	122619677
chr1	122619848	122619972
chr1	122620859	122620968
chr1	122621373	122621558
chr1	122622695	122622838
chr1	122623932	122624584
chr1	122624829	122624951
chr1	122625114	122625201
chr1	122625868	122625982
chr1	122626870	122626942
chr1	122627189	122627319
chr1	122627422	122627623
chr1	122628624	122628772
chr1	122629237	122629508
chr1	122629915	122630079
chr1	122630298	122630397
chr1	122631798	122632057
chr1	122632948	122633095
chr1	122633988	122634269
chr1	122634454	122634538
chr1	122635715	122635799
chr1	122636066	122636164
chr1	122637097	122637296
chr1	122637383	122637474
chr1	122637975	122638036
chr1	122638265	122638426
chr1	122640125	122640352
chr1	122640678	122640756
chr1	122641522	122641608
chr1	122641881	122642081
chr1	122642627	122642999
chr1	122643220	122643357
chr1	122643733	122643876
chr1	122643974	122644080
chr1	122644757	122645103
chr1	122645306	122645389
chr1	122645474	122645648
chr1	122645804	122646027
chr1	122646218	122646251
chr1	122646772	122646865
chr1	122647097	122647182
chr1	122647281	122647442
chr1	122648036	122648232
chr1	122649449	122649532
chr1	122651376	122651566
chr1	122651780	122651967
chr1	122652770	122652797
chr1	122652908	122653156
chr1	122653956	122654152
chr1	122655111	122655290
chr1	122656026	122656141
chr1	122656583	122656874
chr1	122657042	122657160
chr1	122657391	122657475
chr1	122657599	122657698
chr1	122658020	122658155
chr1	122658703	122658836
chr1	122659147	122659236
chr1	122659338	122659577
chr1	122660358	122660532
chr1	122661017	122661111
chr1	122661405	122661517
chr1	122661785	122661884
chr1	122662169	122662262
chr1	122662987	122663094
chr1	122663866	122664016
chr1	122665316	122665409
chr1	122665562	122665669
chr1	122666186	122666663
chr1	122667107	122667554
chr1	122667935	122668021
chr1	122668378	122668809
chr1	122669419	122669544
chr1	122669685	122669833
chr1	122670134	122670250
chr1	122670570	122670585
chr1	122671436	122671586
chr1	122672390	122672557
chr1	122673920	122674083
chr1	122674795	122674881
chr1	122675001	122675164
chr1	122675267	122675379
chr1	122678776	122678904
chr1	122678988	122679071
chr1	122680172	122680678
chr1	122681468	122681811
chr1	122681962	122682148
chr1	122682513	122682708
chr1	122682994	122683546
chr1	122685381	122685472
chr1	122685714	122685828
chr1	122686192	122686293
chr1	122686519	122686635
chr1	122687886	122687984
chr1	122691625	122691900
chr1	122692008	122692109
chr1	122692577	122692855
chr1	122693510	122693647
chr1	122693787	122693884
chr1	122694576	122694714
chr1	122694870	122694958
chr1	122695037	122695110
chr1	122695775	122695859
chr1	122696068	122696376
chr1	122697276	122697703
chr1	122698122	122698256
chr1	122699043	122699147
chr1	122699886	122699969
chr1	122700684	122700823
chr1	122701882	122701988
chr1	122702276	122702388
chr1	122703299	122703621
chr1	122704106	122704369
chr1	122704742	122704831
chr1	122705177	122705356
chr1	122705720	122705909
chr1	122707587	122707720
chr1	122707838	122708046
chr1	122709125	122709243
chr1	122709466	122709553
chr1	122709758	122709888
chr1	122710822	122710935
chr1	122712586	122712694
chr1	122713889	122714052
chr1	122714310	122714406
chr1	122715010	122715306
chr1	122715425	122715508
chr1	122715907	122716032
chr1	122716906	122717053
chr1	122717318	122717407
chr1	122718987	122719070
chr1	122719263	122719373
chr1	122719521	122719636
chr1	122719790	122719961
chr1	122720309	122720458
chr1	122720543	122720650
chr1	122720968	122721175
chr1	122721323	122721417
chr1	122722302	122722816
chr1	122723401	122723526
chr1	122724754	122724868
chr1	122725309	122725409
chr1	122725534	122725786
chr1	122726784	122726898
chr1	122726981	122727076
chr1	122727868	122727976
chr1	122728068	122728234
chr1	122728336	122728439
chr1	122728533	122728619
chr1	122729125	122729342
chr1	122729627	122729716
chr1	122729834	122729931
chr1	122730797	122731109
chr1	122731325	122731441
chr1	122731871	122732502
chr1	122733306	122733449
chr1	122733724	122733949
chr1	122735090	122735228
chr1	122735839	122736031
chr1	122736210	122736297
chr1	122736845	122736966
chr1	122737760	122738330
chr1	122738496	122738615
chr1	122738808	122738913
chr1	122739025	122739112
chr1	122739246	122739331
chr1	122739424	122739460
chr1	122741458	122741711
chr1	122741816	122741845
chr1	122741954	122742185
chr1	122743251	122743377
chr1	122744926	122745063
chr1	122745331	122745424
chr1	122747183	122747281
chr1	122747835	122748016
chr1	122748118	122748177
chr1	122748825	122748989
chr1	122749278	122749361
chr1	122750768	122751008
chr1	122751391	122751485
chr1	122751907	122752003
chr1	122753379	122753529
chr1	122753843	122753942
chr1	122754102	122754370
chr1	122755160	122755398
chr1	122755489	122755575
chr1	122756343	122756452
chr1	122756545	122756668
chr1	122757618	122757737
chr1	122758438	122758677
chr1	122759329	122759544
chr1	122760509	122760738
chr1	122760913	122761016
chr1	122761679	122761792
chr1	122763001	122763291
chr1	122764764	122764948
chr1	122765507	122765623
chr1	122765772	122765859
chr1	122766110	122766312
chr1	122766678	122766765
chr1	122767121	122767292
chr1	122767665	122767802
chr1	122768616	122769091
chr1	122769679	122769762
chr1	122770469	122770563
chr1	122773157	122773273
chr1	122773383	122773709
chr1	122774231	122774316
chr1	122775579	122775687
chr1	122776226	122776315
chr1	122776525	122776612
chr1	122777221	122777337
chr1	122777679	122777812
chr1	122778131	122778216
chr1	122778302	122778432
chr1	122778658	122778793
chr1	122779077	122779184
chr1	122779494	122779600
chr1	122779770	122779843
chr1	122780018	122780265
chr1	122780364	122780451
chr1	122780884	122780934
chr1	122781448	122781834
chr1	122782132	122782313
chr1	122782578	122782842
chr1	122782959	122783089
chr1	122783814	122783890
chr1	122784250	122784401
chr1	122785104	122785326
chr1	122786073	122786179
chr1	122787068	122787425
chr1	122788015	122788125
chr1	122788247	122788562
chr1	122789201	122789289
chr1	122790712	122791008
chr1	122791377	122791613
chr1	122791864	122792005
chr1	122792464	122792606
chr1	122792788	122792881
chr1	122792965	122793091
chr1	122793389	122793503
chr1	122793832	122794027
chr1	122794724	122794858
chr1	122795023	122795106
chr1	122795754	122795849
chr1	122795945	122796058
chr1	122796733	122796813
chr1	122797080	122797265
chr1	122797768	122797867
chr1	122798109	122798329
chr1	122798414	122798512
chr1	122798937	122799106
chr1	122799269	122799383
chr1	122800344	122800580
chr1	122801457	122801635
chr1	122801727	122801857
chr1	122802182	122802507
chr1	122802754	122802864
chr1	122803802	122803907
chr1	122804628	122804724
chr1	122805020	122805132
chr1	122805212	122805401
chr1	122805784	122805927
chr1	122806021	122806453
chr1	122806879	122806994
chr1	122807168	122807319
chr1	122811750	122811879
chr1	122812148	122812234
chr1	122812345	122812483
chr1	122813979	122814268
chr1	122815492	122815818
chr1	122816683	122816776
chr1	122818237	122818374
chr1	122818655	122818829
chr1	122819298	122819616
chr1	122820240	122820334
chr1	122820497	122820728
chr1	122821407	122821577
chr1	122822304	122822498
chr1	122823228	122823446
chr1	122824615	122824688
chr1	122824859	122825077
chr1	122825720	122825812
chr1	122826021	122826211
chr1	122826609	122826708
chr1	122827233	122827355
chr1	122827525	122827751
chr1	122828299	122828428
chr1	122829250	122829485
chr1	122830141	122830416
chr1	122830504	122830680
chr1	122831340	122831592
chr1	122831892	122832300
chr1	122832401	122832484
chr1	122833154	122833243
chr1	122833932	122834010
chr1	122834089	122834238
chr1	122834409	122834515
chr1	122834622	122834766
chr1	122835320	122835412
chr1	122835521	122835606
chr1	122836671	122836946
chr1	122837095	122837188
chr1	122837333	122837424
chr1	122837782	122837877
chr1	122838999	122839092
chr1	122839443	122839561
chr1	122839785	122839892
chr1	122842269	122842364
chr1	122842649	122843174
chr1	122843707	122843967
chr1	122844808	122844894
chr1	122845584	122845884
chr1	122846263	122846416
chr1	122846872	122846994
chr1	122848891	122849027
chr1	122849327	122849470
chr1	122850133	122850253
chr1	122850343	122850488
chr1	122850609	122850988
chr1	122852917	122853048
chr1	122853813	122854081
chr1	122854475	122854666
chr1	122854843	122854899
chr1	122854985	122855085
chr1	122855701	122855945
chr1	122857084	122857246
chr1	122857786	122857978
chr1	122859127	122859470
chr1	122859672	122859848
chr1	122859952	122860044
chr1	122860267	122860470
chr1	122861121	122861568
chr1	122861952	122862223
chr1	122862628	122862760
chr1	122863184	122863350
chr1	122864727	122864931
chr1	122865516	122865599
chr1	122865710	122865912
chr1	122866589	122866727
chr1	122866985	122867127
chr1	122867316	122867425
chr1	122867572	122867627
chr1	122868760	122868890
chr1	122869464	122869559
chr1	122870278	122870853
chr1	122871631	122872226
chr1	122872804	122872943
chr1	122874269	122874387
chr1	122874871	122874955
chr1	122875486	122875573
chr1	122875960	122876173
chr1	122877180	122877459
chr1	122877961	122878205
chr1	122878411	122878609
chr1	122878698	122878782
chr1	122878950	122879040
chr1	122879147	122879257
chr1	122879565	122879719
chr1	122879975	122880540
chr1	122881044	122881259
chr1	122881370	122881457
chr1	122881825	122882134
chr1	122882797	122882979
chr1	122883899	122884162
chr1	122884798	122885044
chr1	122885955	122886003
chr1	122886113	122886385
chr1	122886981	122887114
chr1	122887555	122887756
chr1	122887869	122888041
chr1	122889285	122889445
chr1	122889624	122889779
chr1	122890060	122890445
chr1	122890763	122890856
chr1	122891045	122891151
chr1	122892008	122892104
chr1	122893025	122893329
chr1	122894284	122894501
chr1	122894618	122895153
chr1	122895970	122896192
chr1	122896507	122896696
chr1	122896777	122896897
chr1	122897226	122897425
chr1	122897695	122897995
chr1	122899117	122899356
chr1	122900067	122900197
chr1	122901330	122901446
chr1	122902259	122902467
chr1	122903179	122903321
chr1	122904099	122904337
chr1	122904451	122904728
chr1	122906559	122906650
chr1	122906731	122906776
chr1	122907049	122907520
chr1	122908244	122908519
chr1	122908968	122909044
chr1	122909309	122909438
chr1	122909589	122909660
chr1	122909957	122910062
chr1	122910433	122910639
chr1	122911276	122911474
chr1	122912939	122913055
chr1	122912342	122912848
chr1	122913448	122913598
chr1	122913914	122914182
chr1	122914740	122914823
chr1	122915788	122916121
chr1	122916745	122917004
chr1	122917126	122917266
chr1	122917781	122918069
chr1	122918958	122919041
chr1	122919285	122919376
chr1	122920041	122920147
chr1	122921915	122922000
chr1	122922640	122922905
chr1	122923302	122923390
chr1	122924508	122924611
chr1	122925058	122925144
chr1	122925471	122925640
chr1	122925754	122925966
chr1	122926717	122926919
chr1	122927783	122928056
chr1	122928666	122928781
chr1	122929150	122929538
chr1	122930355	122930443
chr1	122931315	122931581
chr1	122932200	122932358
chr1	122932610	122932792
chr1	122933737	122933971
chr1	122934254	122934466
chr1	122934824	122934932
chr1	122935419	122935659
chr1	122935993	122936173
chr1	122936517	122936798
chr1	122936946	122937138
chr1	122938486	122938604
chr1	122939303	122939752
chr1	122940287	122940421
chr1	122941434	122941541
chr1	122941740	122941991
chr1	122943065	122943165
chr1	122943936	122944175
chr1	122946161	122946373
chr1	122946474	122946611
chr1	122946942	122947132
chr1	122948239	122948385
chr1	122950108	122950291
chr1	122950802	122951017
chr1	122951656	122951757
chr1	122951899	122952060
chr1	122952137	122952257
chr1	122952810	122953057
chr1	122953947	122954052
chr1	122954871	122955002
chr1	122955371	122955506
chr1	122957286	122957444
chr1	122958247	122958431
chr1	122959280	122959427
chr1	122959720	122959941
chr1	122960269	122960372
chr1	122960593	122960808
chr1	122961344	122961452
chr1	122961635	122961813
chr1	122961964	122962084
chr1	122962727	122962912
chr1	122963472	122963739
chr1	122964686	122964906
chr1	122966570	122966681
chr1	122967739	122967867
chr1	122968083	122968180
chr1	122968693	122968781
chr1	122968868	122968991
chr1	122969623	122969788
chr1	122971477	122971572
chr1	122971775	122971862
chr1	122973905	122974031
chr1	122974116	122974257
chr1	122974914	122975079
chr1	122977152	122977666
chr1	122978981	122979175
chr1	122979257	122979381
chr1	122980278	122980381
chr1	122981180	122981334
chr1	122982022	122982105
chr1	122982225	122982338
chr1	122982995	122983271
chr1	122983407	122983562
chr1	122984623	122984733
chr1	122986542	122986934
chr1	122988541	122988663
chr1	122988768	122988875
chr1	122989006	122989124
chr1	122989276	122989399
chr1	122989810	122990054
chr1	122990688	122990933
chr1	122991669	122991964
chr1	122992113	122992441
chr1	122992898	122992985
chr1	122994393	122994661
chr1	122995216	122995436
chr1	122996257	122996493
chr1	122996808	122997007
chr1	122997407	122997538
chr1	122998135	122998249
chr1	122998407	122998498
chr1	122999426	122999549
chr1	123000021	123000107
chr1	123001257	123001380
chr1	123001904	123002138
chr1	123002312	123002420
chr1	123004212	123004307
chr1	123004728	123004820
chr1	123005230	123005337
chr1	123006237	123006322
chr1	123006604	123006738
chr1	123007270	123007367
chr1	123007476	123007652
chr1	123007819	123008085
chr1	123009035	123009207
chr1	123009997	123010144
chr1	123011253	123011432
chr1	123011726	123011825
chr1	123012238	123012626
chr1	123012744	123012803
chr1	123013575	123013801
chr1	123014408	123014647
chr1	123015320	123015696
chr1	123016421	123016863
chr1	123017469	123017572
chr1	123018228	123018428
chr1	123018568	123018667
chr1	123018751	123018888
chr1	123019351	123019628
chr1	123019787	123019894
chr1	123020298	123020449
chr1	123020704	123020926
chr1	123021488	123021637
chr1	123021925	123022070
chr1	123022319	123022515
chr1	123022909	123023094
chr1	123023774	123023999
chr1	123024268	123024480
chr1	123025008	123025093
chr1	123025503	123025721
chr1	123026050	123026203
chr1	123026989	123027300
chr1	123028060	123028345
chr1	123028953	123029031
chr1	123029621	123029773
chr1	123029888	123030110
chr1	123030856	123031015
chr1	123031524	123031592
chr1	123031742	123031981
chr1	123032355	123032469
chr1	123032718	123033061
chr1	123033331	123033472
chr1	123033763	123034194
chr1	123035014	123035210
chr1	123035822	123036390
chr1	123036801	123036914
chr1	123037884	123038103
chr1	123038882	123039170
chr1	123040914	123041225
chr1	123041851	123041944
chr1	123042294	123042413
chr1	123042508	123042598
chr1	123042717	123042991
chr1	123043978	123043993
chr1	123043599	123043851
chr1	123044521	123044760
chr1	123045249	123045286
chr1	123045525	123045756
chr1	123046368	123046483
chr1	123047356	123047626
chr1	123047749	123048000
chr1	123049167	123049603
chr1	123050199	123050395
chr1	123051060	123051194
chr1	123051462	123051705
chr1	123052149	123052240
chr1	123052370	123052536
chr1	123054263	123054428
chr1	123055222	123055427
chr1	123056102	123056308
chr1	123056663	123056775
chr1	123057057	123057190
chr1	123057634	123057753
chr1	123057971	123058151
chr1	123058719	123058977
chr1	123061023	123061239
chr1	123061976	123062100
chr1	123062924	123063034
chr1	123063971	123064195
chr1	123064538	123064650
chr1	123065106	123065318
chr1	123066086	123066200
chr1	123067324	123067501
chr1	123067968	123068071
chr1	123068332	123068588
chr1	123069334	123069431
chr1	123069589	123069716
chr1	123070732	123070939
chr1	123072128	123072280
chr1	123073488	123073571
chr1	123074405	123074644
chr1	123074725	123074832
chr1	123075531	123075692
chr1	123075803	123076004
chr1	123076532	123076651
chr1	123077076	123077206
chr1	123078153	123078359
chr1	123079004	123079371
chr1	123080112	123080338
chr1	123081073	123081285
chr1	123082024	123082186
chr1	123083240	123083709
chr1	123083802	123083934
chr1	123084085	123084318
chr1	123086102	123086378
chr1	123086729	123086870
chr1	123087139	123087582
chr1	123088209	123088452
chr1	123088593	123089084
chr1	123090674	123090820
chr1	123090999	123091082
chr1	123091474	123091579
chr1	123091806	123092006
chr1	123093189	123093294
chr1	123094077	123094202
chr1	123094888	123094971
chr1	123095700	123095832
chr1	123096354	123096578
chr1	123097723	123097874
chr1	123098315	123098448
chr1	123098571	123098756
chr1	123098870	123099001
chr1	123099550	123099634
chr1	123099729	123099825
chr1	123100777	123100900
chr1	123101165	123101292
chr1	123101477	123101670
chr1	123101862	123101970
chr1	123103513	123103718
chr1	123104083	123104276
chr1	123105029	123105220
chr1	123106690	123106784
chr1	123106930	123107032
chr1	123107223	123107367
chr1	123107468	123107771
chr1	123108286	123108369
chr1	123108565	123108997
chr1	123109860	123109958
chr1	123110460	123110634
chr1	123113433	123113523
chr1	123114147	123114452
chr1	123115222	123115475
chr1	123116974	123117057
chr1	123117350	123117452
chr1	123118550	123118711
chr1	123119354	123119560
chr1	123119640	123119788
chr1	123120310	123120542
chr1	123121104	123121648
chr1	123121820	123122053
chr1	123122147	123122242
chr1	123122684	123122772
chr1	123123360	123123448
chr1	123124855	123124942
chr1	123125961	123126090
chr1	123126767	123126963
chr1	123127205	123127291
chr1	123127597	123127791
chr1	123128673	123128769
chr1	123129633	123129763
chr1	123130459	123130568
chr1	123130978	123131108
chr1	123131405	123131496
chr1	123132692	123132938
chr1	123134041	123134356
chr1	123134975	123135188
chr1	123135865	123135965
chr1	123136115	123136215
chr1	123137093	123137215
chr1	123138001	123138174
chr1	123138258	123138358
chr1	123139052	123139264
chr1	123141047	123141139
chr1	123141302	123141485
chr1	123142247	123142353
chr1	123142666	123142986
chr1	123144630	123144734
chr1	123144863	123145071
chr1	123145371	123145478
chr1	123145861	123146171
chr1	123146926	123147023
chr1	123147200	123147283
chr1	123147415	123147535
chr1	123148109	123148300
chr1	123150371	123150782
chr1	123152359	123152474
chr1	123152851	123152866
chr1	123152977	123153072
chr1	123153336	123153463
chr1	123153586	123153687
chr1	123155020	123155118
chr1	123155218	123155507
chr1	123156271	123156634
chr1	123156719	123156991
chr1	123157232	123157639
chr1	123157823	123157874
chr1	123158531	123158798
chr1	123159298	123159643
chr1	123160507	123160680
chr1	123161187	123161400
chr1	123161773	123161937
chr1	123162075	123162179
chr1	123162295	123162443
chr1	123163076	123163164
chr1	123163277	123163518
chr1	123163949	123164146
chr1	123164483	123164721
chr1	123164967	123165085
chr1	123165625	123165758
chr1	123166472	123166770
chr1	123167019	123167239
chr1	123168624	123168766
chr1	123169495	123169807
chr1	123170876	123171169
chr1	123171792	123172068
chr1	123172174	123172294
chr1	123173021	123173340
chr1	123173978	123174312
chr1	123175034	123175252
chr1	123175904	123176203
chr1	123176492	123176609
chr1	123177118	123177449
chr1	123177881	123178417
chr1	123178919	123179110
chr1	123180533	123180673
chr1	123183009	123183221
chr1	123184414	123184556
chr1	123185051	123185276
chr1	123185660	123185708
chr1	123185791	123185927
chr1	123186019	123186143
chr1	123186537	123186672
chr1	123187003	123187165
chr1	123189330	123189584
chr1	123190375	123190565
chr1	123191135	123191272
chr1	123191451	123191607
chr1	123192342	123192604
chr1	123193330	123193759
chr1	123194691	123194785
chr1	123194966	123195113
chr1	123195484	123195716
chr1	123196450	123196645
chr1	123197621	123197733
chr1	123198005	123198137
chr1	123198655	123198768
chr1	123199264	123199361
chr1	123199474	123199750
chr1	123200401	123200522
chr1	123201690	123201773
chr1	123202553	123202772
chr1	123202983	123203178
chr1	123203359	123203585
chr1	123203966	123204083
chr1	123204759	123204949
chr1	123205308	123205532
chr1	123205913	123206062
chr1	123206720	123206794
chr1	123206914	123207012
chr1	123207910	123208121
chr1	123208495	123208606
chr1	123208753	123208913
chr1	123209066	123209443
chr1	123209577	123209775
chr1	123211228	123211344
chr1	123211771	123212267
chr1	123212490	123212587
chr1	123213354	123213580
chr1	123214280	123214381
chr1	123214541	123214636
chr1	123215299	123215405
chr1	123216159	123216256
chr1	123216341	123216428
chr1	123216734	123216890
chr1	123217146	123217307
chr1	123217426	123217521
chr1	123218015	123218333
chr1	123219049	123219124
chr1	123220170	123220282
chr1	123220450	123220601
chr1	123221207	123221290
chr1	123221672	123221799
chr1	123222314	123222516
chr1	123222896	123223014
chr1	123223259	123223347
chr1	123225687	123225934
chr1	123226520	123226992
chr1	123227424	123227635
chr1	123227857	123227965
chr1	123228298	123228449
chr1	123229145	123229240
chr1	123229402	123229540
chr1	123229778	123229894
chr1	123230483	123230578
chr1	123230753	123230998
chr1	123231498	123231597
chr1	123232707	123232890
chr1	123232984	123233161
chr1	123233609	123233811
chr1	123234184	123234367
chr1	123234652	123234765
chr1	123234888	123235054
chr1	123235246	123235552
chr1	123235657	123235903
chr1	123235990	123236079
chr1	123236761	123237112
chr1	123237746	123237837
chr1	123239050	123239133
chr1	123239878	123240015
chr1	123240444	123240536
chr1	123240916	123241184
chr1	123241954	123242060
chr1	123242343	123242414
chr1	123243348	123243459
chr1	123243536	123243621
chr1	123244321	123244625
chr1	123245089	123245246
chr1	123245666	123245809
chr1	123247329	123247641
chr1	123247758	123247940
chr1	123248264	123248641
chr1	123250473	123250604
chr1	123250788	123250875
chr1	123251296	123251627
chr1	123252651	123252734
chr1	123253314	123253408
chr1	123253593	123253676
chr1	123254150	123254310
chr1	123254468	123254622
chr1	123255061	123255245
chr1	123255553	123255729
chr1	123256140	123256254
chr1	123256371	123256528
chr1	123257110	123257261
chr1	123257396	123257839
chr1	123258328	123258548
chr1	123258995	123259099
chr1	123259444	123259665
chr1	123259770	123259881
chr1	123260289	123260424
chr1	123260611	123260703
chr1	123261546	123261684
chr1	123262278	123262512
chr1	123262740	123262898
chr1	123263067	123263178
chr1	123263264	123263502
chr1	123263905	123263997
chr1	123264372	123264470
chr1	123265172	123265466
chr1	123266276	123266362
chr1	123267189	123267402
chr1	123268061	123268245
chr1	123268353	123268489
chr1	123269496	123269579
chr1	123270920	123271245
chr1	123271474	123271793
chr1	123272220	123272421
chr1	123272850	123273085
chr1	123273676	123273783
chr1	123273197	123273564
chr1	123274464	123274601
chr1	123275252	123275341
chr1	123275537	123275845
chr1	123276095	123276216
chr1	123276486	123276614
chr1	123278052	123278162
chr1	123279620	123279843
chr1	123279985	123280097
chr1	123280593	123280778
chr1	123280962	123281121
chr1	123282727	123282960
chr1	123284105	123284651
chr1	123284904	123285172
chr1	123285780	123285891
chr1	123286029	123286208
chr1	123287645	123287953
chr1	123288094	123288187
chr1	123288375	123288504
chr1	123288848	123289134
chr1	123289704	123289877
chr1	123290453	123290628
chr1	123292230	123292320
chr1	123292890	123292981
chr1	123293127	123293228
chr1	123293941	123294031
chr1	123294320	123294434
chr1	123294647	123294751
chr1	123295019	123295141
chr1	123296581	123296664
chr1	123296859	123297009
chr1	123297683	123297785
chr1	123298838	123298930
chr1	123299473	123299563
chr1	123299730	123300063
chr1	123300928	123301221
chr1	123302065	123302196
chr1	123302387	123302609
chr1	123303631	123303752
chr1	123304795	123304910
chr1	123305038	123305237
chr1	123305762	123306045
chr1	123306381	123306481
chr1	123306678	123306758
chr1	123307098	123307380
chr1	123307797	123307893
chr1	123308605	123308702
chr1	123309616	123310025
chr1	123310368	123310681
chr1	123311399	123311508
chr1	123312419	123312557
chr1	123312902	123312941
chr1	123313837	123314091
chr1	123314337	123314427
chr1	123314571	123314698
chr1	123315134	123315218
chr1	123315723	123315838
chr1	123318005	123318191
chr1	123319000	123319187
chr1	123319274	123319460
chr1	123319624	123319750
chr1	123319909	123319998
chr1	123321124	123321234
chr1	123321500	123321617
chr1	123322369	123322486
chr1	123323400	123323599
chr1	123324075	123324610
chr1	123325217	123325701
chr1	123326304	123326478
chr1	123327156	123327247
chr1	123327353	123327474
chr1	123327676	123327815
chr1	123328332	123328561
chr1	123328961	123329040
chr1	123329136	123329327
chr1	123330342	123330542
chr1	123330923	123331094
chr1	123331462	123331617
chr1	123331713	123331815
chr1	123332024	123332139
chr1	123332498	123332660
chr1	123332890	123332978
chr1	123333739	123333840
chr1	123333923	123334164
chr1	123334411	123334610
chr1	123334714	123335040
chr1	123335117	123335295
chr1	123336613	123336748
chr1	123337760	123337861
chr1	123337954	123338052
chr1	123338755	123338943
chr1	123339026	123339113
chr1	123339721	123339919
chr1	123340027	123340111
chr1	123341306	123341431
chr1	123342079	123342174
chr1	123342413	123342529
chr1	123343099	123343213
chr1	123343813	123344015
chr1	123344975	123345128
chr1	123345433	123345531
chr1	123346022	123346190
chr1	123346967	123347184
chr1	123347988	123348071
chr1	123348183	123348380
chr1	123348983	123349478
chr1	123350799	123351250
chr1	123351376	123351632
chr1	123352531	123352806
chr1	123353255	123353369
chr1	123353454	123353722
chr1	123354134	123354266
chr1	123354470	123354647
chr1	123354863	123355019
chr1	123355392	123355874
chr1	123356473	123356650
chr1	123356797	123356923
chr1	123357453	123357776
chr1	123358409	123358521
chr1	123359474	123359559
chr1	123359924	123360142
chr1	123360325	123360442
chr1	123361586	123361669
chr1	123362549	123362776
chr1	123363703	123363837
chr1	123364676	123364890
chr1	123365101	123365208
chr1	123366904	123366991
chr1	123367537	123367620
chr1	123367714	123367974
chr1	123368686	123368783
chr1	123368889	123368980
chr1	123369148	123369257
chr1	123369820	123369956
chr1	123370139	123370338
chr1	123370459	123370658
chr1	123371099	123371301
chr1	123371562	123371652
chr1	123372469	123372690
chr1	123373930	123374220
chr1	123374373	123374534
chr1	123374706	123374863
chr1	123375623	123375738
chr1	123375959	123376098
chr1	123376511	123376828
chr1	123377516	123377744
chr1	123378032	123378141
chr1	123380296	123380522
chr1	123381180	123381344
chr1	123381495	123381795
chr1	123382643	123382809
chr1	123384196	123384410
chr1	123385653	123385922
chr1	123386951	123387185
chr1	123387304	123387458
chr1	123387579	123387841
chr1	123388617	123389026
chr1	123389345	123389428
chr1	123389919	123390002
chr1	123390186	123390276
chr1	123390630	123390825
chr1	123391692	123392035
chr1	123392752	123392836
chr1	123393631	123393785
chr1	123394738	123394990
chr1	123395131	123395239
chr1	123397269	123397549
chr1	123398758	123398844
chr1	123399123	123399171
chr1	123399390	123399556
chr1	123399855	123400056
chr1	123400164	123400257
chr1	123400577	123400660
chr1	123401096	123401272
chr1	123401708	123402117
chr1	123402435	123402735
chr1	123403318	123403503
chr1	123404979	123405328
chr1	123407004	123407095
chr1	123408844	123409031
chr1	123409166	123409426
chr1	123409583	123409668
chr1	123410482	123410786
chr1	123411306	123411456
chr1	123412230	123412453
chr1	123413374	123413536
chr1	123414113	123414368
chr1	123415248	123415371
chr1	123415530	123415671
chr1	123415952	123416039
chr1	123416299	123416407
chr1	123417265	123417619
chr1	123418266	123418365
chr1	123418530	123418841
chr1	123419803	123419889
chr1	123420009	123420140
chr1	123420489	123420650
chr1	123420774	123420956
chr1	123421358	123421440
chr1	123421977	123422107
chr1	123422497	123422696
chr1	123422867	123422976
chr1	123423071	123423197
chr1	123424189	123424264
chr1	123424532	123424669
chr1	123424835	123425207
chr1	123425366	123425497
chr1	123425670	123425950
chr1	123426628	123427296
chr1	123427764	123427943
chr1	123429598	123429789
chr1	123429882	123430014
chr1	123430205	123430314
chr1	123430634	123430773
chr1	123431272	123431364
chr1	123431758	123431857
chr1	123432040	123432234
chr1	123432542	123432680
chr1	123433218	123433320
chr1	123433456	123433997
chr1	123434490	123434607
chr1	123435589	123435758
chr1	123436108	123436200
chr1	123436363	123436907
chr1	123438039	123438307
chr1	123438419	123438751
chr1	123439235	123439419
chr1	123439544	123439676
chr1	123440816	123441069
chr1	123441424	123441508
chr1	123441910	123441997
chr1	123442233	123442422
chr1	123442960	123443043
chr1	123443356	123443524
chr1	123443670	123444088
chr1	123444429	123444903
chr1	123445030	123445265
chr1	123445678	123445957
chr1	123446379	123446634
chr1	123446733	123446878
chr1	123447411	123447611
chr1	123448677	123448794
chr1	123449172	123449354
chr1	123449551	123449670
chr1	123449775	123449986
chr1	123450583	123450693
chr1	123451488	123451596
chr1	123451708	123451967
chr1	123452240	123452352
chr1	123452736	123452911
chr1	123453584	123453785
chr1	123454955	123455076
chr1	123455215	123455813
chr1	123457527	123457882
chr1	123458886	123459052
chr1	123460685	123460775
chr1	123461473	123461594
chr1	123461775	123461896
chr1	123462985	123463124
chr1	123463593	123463825
chr1	123464585	123465221
chr1	123465962	123466059
chr1	123466480	123466571
chr1	123466737	123467060
chr1	123467649	123468042
chr1	123468364	123468449
chr1	123468702	123468968
chr1	123469322	123469515
chr1	123469784	123469899
chr1	123471146	123471230
chr1	123471634	123471776
chr1	123472064	123472201
chr1	123472633	123472888
chr1	123473116	123473286
chr1	123473688	123473810
chr1	123474463	123474816
chr1	123475279	123475486
chr1	123476471	123476609
chr1	123477386	123477611
chr1	123479505	123479625
chr1	123480218	123480454
chr1	123480685	123480814
chr1	123481525	123481663
chr1	123482964	123483061
chr1	123484433	123484536
chr1	123484626	123484738
chr1	123485706	123485790
chr1	123486520	123486628
chr1	123487602	123487779
chr1	123489050	123489160
chr1	123489427	123489601
chr1	123489839	123489982
chr1	123490545	123490758
chr1	123491144	123491277
chr1	123491470	123491697
chr1	123491895	123492097
chr1	123492636	123492838
chr1	123493539	123493887
chr1	123494762	123494858
chr1	123495479	123495682
chr1	123495805	123495919
chr1	123496200	123496318
chr1	123496870	123497068
chr1	123497295	123497545
chr1	123498883	123498992
chr1	123499074	123499166
chr1	123499699	123499782
chr1	123501966	123502066
chr1	123502230	123502268
chr1	123502647	123502888
chr1	123502993	123503234
chr1	123503403	123503588
chr1	123503798	123504035
chr1	123504908	123505065
chr1	123505618	123505790
chr1	123505920	123506228
chr1	123506319	123506408
chr1	123506759	123506889
chr1	123507811	123507895
chr1	123508053	123508148
chr1	123509015	123509162
chr1	123509378	123509456
chr1	123509946	123510057
chr1	123510822	123511193
chr1	123511843	123512007
chr1	123512191	123512389
chr1	123513130	123513228
chr1	123514174	123514305
chr1	123514462	123514618
chr1	123514883	123515024
chr1	123516745	123516779
chr1	123519204	123519314
chr1	123520314	123520485
chr1	123521003	123521086
chr1	123521313	123521446
chr1	123523211	123523464
chr1	123524474	123524863
chr1	123526024	123526126
chr1	123526590	123526681
chr1	123526920	123527031
chr1	123527374	123527492
chr1	123527806	123528140
chr1	123528845	123529237
chr1	123529830	123529921
chr1	123530848	123530925
chr1	123532305	123532669
chr1	123534350	123534489
chr1	123535171	123535413
chr1	123535577	123535999
chr1	123536311	123536443
chr1	123536607	123536792
chr1	123537110	123537339
chr1	123537637	123537897
chr1	123539429	123539586
chr1	123539887	123539970
chr1	123540049	123540264
chr1	123540517	123540604
chr1	123540710	123540804
chr1	123542558	123542765
chr1	123543352	123543620
chr1	123544556	123544668
chr1	123545910	123546038
chr1	123546855	123547092
chr1	123547527	123547767
chr1	123547874	123547958
chr1	123548418	123548538
chr1	123548697	123548941
chr1	123549156	123549256
chr1	123549402	123549515
chr1	123549638	123549854
chr1	123550440	123550560
chr1	123550689	123550955
chr1	123551597	123551802
chr1	123554243	123554351
chr1	123555130	123555429
chr1	123556240	123556348
chr1	123556486	123556579
chr1	123557258	123557564
chr1	123558109	123558258
chr1	123558339	123558432
chr1	123559205	123559418
chr1	123559784	123559906
chr1	123560260	123560353
chr1	123561066	123561147
chr1	123562180	123562502
chr1	123562868	123562983
chr1	123563277	123563421
chr1	123564138	123564407
chr1	123564487	123564570
chr1	123565673	123565760
chr1	123566921	123567063
chr1	123567615	123567702
chr1	123568383	123568486
chr1	123568047	123568282
chr1	123568934	123569064
chr1	123569236	123569433
chr1	123570273	123570373
chr1	123570596	123570801
chr1	123571303	123571447
chr1	123572469	123572766
chr1	123572883	123573021
chr1	123573738	123573943
chr1	123574112	123574203
chr1	123574673	123574890
chr1	123576404	123576487
chr1	123576600	123576617
chr1	123576705	123576899
chr1	123577132	123577220
chr1	123577575	123577671
chr1	123577765	123577920
chr1	123578294	123578396
chr1	123578610	123578748
chr1	123579080	123579179
chr1	123580232	123580352
chr1	123581578	123581690
chr1	123581777	123581890
chr1	123582728	123582935
chr1	123583022	123583236
chr1	123585177	123585475
chr1	123585977	123586081
chr1	123586726	123586856
chr1	123587641	123587740
chr1	123587839	123588015
chr1	123588465	123588633
chr1	123589669	123589791
chr1	123589955	123590138
chr1	123590237	123590444
chr1	123591303	123591574
chr1	123591895	123592154
chr1	123592386	123592545
chr1	123594811	123594925
chr1	123597067	123597618
chr1	123598654	123598752
chr1	123600321	123600542
chr1	123600747	123600888
chr1	123601337	123601489
chr1	123602283	123602683
chr1	123603117	123603499
chr1	123603803	123603923
chr1	123604383	123604557
chr1	123605016	123605297
chr1	123606612	123606907
chr1	123607481	123607601
chr1	123608028	123608143
chr1	123608296	123608556
chr1	123609111	123609210
chr1	123609500	123609761
chr1	123610471	123610584
chr1	123610772	123610951
chr1	123611722	123611821
chr1	123612332	123612479
chr1	123612775	123612964
chr1	123614361	123614454
chr1	123614547	123614892
chr1	123615409	123615757
chr1	123616327	123616421
chr1	123616513	123616700
chr1	123616845	123616949
chr1	123617511	123617714
chr1	123618611	123618875
chr1	123619677	123619881
chr1	123620017	123620273
chr1	123620654	123620853
chr1	123621546	123621745
chr1	123621835	123621985
chr1	123622092	123622219
chr1	123622482	123622713
chr1	123623648	123623771
chr1	123624250	123624349
chr1	123625549	123625834
chr1	123626495	123626567
chr1	123626712	123627100
chr1	123628322	123628432
chr1	123629289	123629513
chr1	123630214	123630414
chr1	123630618	123630703
chr1	123630869	123631120
chr1	123632084	123632321
chr1	123632468	123632679
chr1	123633089	123633167
chr1	123633336	123633430
chr1	123633521	123633622
chr1	123634495	123634635
chr1	123634934	123635049
chr1	123635478	123635963
chr1	123636879	123637252
chr1	123637439	123637645
chr1	123640457	123640557
chr1	123640956	123641197
chr1	123642776	123642872
chr1	123643262	123643909
chr1	123644312	123644420
chr1	123645444	123645814
chr1	123646020	123646129
chr1	123646348	123646763
chr1	123647554	123647842
chr1	123648265	123648576
chr1	123648753	123648853
chr1	123649332	123649562
chr1	123649739	123649939
chr1	123650641	123650728
chr1	123650814	123651088
chr1	123651739	123652089
chr1	123652539	123652772
chr1	123653510	123653719
chr1	123654082	123654098
chr1	123655464	123655621
chr1	123657252	123657386
chr1	123657521	123657657
chr1	123658237	123658490
chr1	123659213	123659580
chr1	123661262	123661468
chr1	123661777	123661890
chr1	123663203	123663343
chr1	123665131	123665521
chr1	123666167	123666497
chr1	123666661	123666930
chr1	123668378	123668758
chr1	123669129	123669266
chr1	123669579	123669739
chr1	123670253	123670606
chr1	123670974	123671085
chr1	123671225	123671413
chr1	123671553	123671668
chr1	123672401	123672695
chr1	123673597	123673725
chr1	123674582	123674799
chr1	123676704	123676898
chr1	123677243	123677306
chr1	123677471	123677741
chr1	123679099	123679237
chr1	123679321	123679546
chr1	123679885	123680040
chr1	123682427	123682522
chr1	123683125	123683235
chr1	123683517	123683694
chr1	123684013	123684340
chr1	123684879	123685009
chr1	123685348	123685552
chr1	123686173	123686283
chr1	123687010	123687116
chr1	123687887	123688088
chr1	123688166	123688313
chr1	123689098	123689195
chr1	123690025	123690440
chr1	123690971	123691194
chr1	123692157	123692667
chr1	123693362	123693445
chr1	123693556	123693943
chr1	123694705	123694845
chr1	123695044	123695140
chr1	123696000	123696201
chr1	123697160	123697294
chr1	123697956	123698117
chr1	123698764	123698839
chr1	123699007	123699171
chr1	123699807	123699954
chr1	123700084	123700220
chr1	123700542	123700623
chr1	123701485	123701807
chr1	123701916	123702009
chr1	123702188	123702309
chr1	123702593	123702688
chr1	123703168	123703273
chr1	123703904	123704244
chr1	123704501	123704658
chr1	123704783	123704854
chr1	123705378	123705553
chr1	123705835	123705930
chr1	123706497	123706595
chr1	123706720	123706818
chr1	123707021	123707116
chr1	123707613	123707701
chr1	123708343	123708552
chr1	123708633	123708759
chr1	123709020	123709106
chr1	123709361	123709487
chr1	123709589	123709853
chr1	123711538	123711777
chr1	123712657	123712839
chr1	123712976	123713118
chr1	123713846	123713954
chr1	123714413	123714534
chr1	123714662	123714768
chr1	123714892	123714989
chr1	123716775	123717027
chr1	123717503	123717807
chr1	123717950	123718057
chr1	123719082	123719367
chr1	123719446	123719530
chr1	123720595	123720774
chr1	123720956	123721084
chr1	123722010	123722266
chr1	123722824	123723260
chr1	123723786	123723883
chr1	123724458	123724554
chr1	123724903	123725187
chr1	123726104	123726297
chr1	123726823	123726971
chr1	123727790	123728085
chr1	123728226	123728336
chr1	123729138	123729259
chr1	123730117	123730223
chr1	123731062	123731205
chr1	123732171	123732463
chr1	123732912	123733331
chr1	123733953	123734044
chr1	123734199	123734530
chr1	123734755	123734866
chr1	123735142	123735221
chr1	123735362	123735492
chr1	123736112	123736228
chr1	123736312	123736406
chr1	123736932	123737034
chr1	123737161	123737419
chr1	123738327	123738446
chr1	123738647	123738824
chr1	123739070	123739470
chr1	123740362	123740463
chr1	123740584	123740666
chr1	123741234	123741557
chr1	123742187	123742480
chr1	123742712	123742806
chr1	123743664	123743751
chr1	123744074	123744230
chr1	123744391	123744624
chr1	123745141	123745497
chr1	123746367	123746601
chr1	123747113	123747475
chr1	123748518	123748637
chr1	123749308	123749522
chr1	123750124	123750224
chr1	123751119	123751292
chr1	123752134	123752721
chr1	123753391	123753503
chr1	123753717	123753818
chr1	123754296	123754399
chr1	123754787	123754923
chr1	123755607	123755901
chr1	123756635	123756711
chr1	123758610	123758820
chr1	123759472	123759656
chr1	123759928	123760087
chr1	123760606	123760778
chr1	123761848	123761957
chr1	123762469	123762578
chr1	123762797	123763093
chr1	123763399	123763496
chr1	123763637	123763768
chr1	123763853	123763936
chr1	123764321	123764456
chr1	123764739	123764810
chr1	123765208	123765292
chr1	123766132	123766282
chr1	123766634	123766999
chr1	123767612	123768191
chr1	123768395	123768586
chr1	123769992	123770081
chr1	123771300	123771503
chr1	123772444	123772542
chr1	123772941	123773212
chr1	123773289	123773468
chr1	123773604	123773709
chr1	123774032	123774546
chr1	123775201	123775296
chr1	123775489	123775632
chr1	123777680	123777734
chr1	123777863	123777955
chr1	123778272	123778557
chr1	123778659	123778739
chr1	123779355	123779545
chr1	123780460	123780592
chr1	123780899	123781025
chr1	123781345	123781658
chr1	123782194	123782294
chr1	123782765	123782805
chr1	123783329	123783476
chr1	123783608	123783733
chr1	123784205	123784323
chr1	123786103	123786365
chr1	123786515	123786685
chr1	123787202	123787327
chr1	123788183	123788277
chr1	123789185	123789311
chr1	123790217	123790427
chr1	123790563	123790646
chr1	123791289	123791461
chr1	123791749	123791833
chr1	123792245	123792332
chr1	123792475	123792633
chr1	123792782	123792879
chr1	123794426	123794608
chr1	123794727	123794825
chr1	123795068	123795176
chr1	123795425	123795730
chr1	123796280	123796496
chr1	123796788	123796900
chr1	123797158	123797620
chr1	123798374	123798616
chr1	123798715	123798800
chr1	123800297	123800491
chr1	123801180	123801510
chr1	123801887	123801981
chr1	123803355	123803538
chr1	123804499	123804588
chr1	123804667	123804771
chr1	123805293	123805410
chr1	123806713	123806893
chr1	123807529	123807631
chr1	123807875	123808105
chr1	123808418	123808657
chr1	123809455	123809609
chr1	123810338	123810492
chr1	123810658	123810760
chr1	123811287	123811428
chr1	123811517	123811638
chr1	123811848	123811964
chr1	123812530	123812685
chr1	123813110	123813228
chr1	123813505	123813752
chr1	123814543	123814794
chr1	123814877	123815070
chr1	123815496	123815623
chr1	123815788	123815995
chr1	123816579	123817063
chr1	123818431	123818636
chr1	123818813	123818911
chr1	123819135	123819272
chr1	123819589	123819824
chr1	123820379	123820482
chr1	123821500	123821705
chr1	123822426	123822537
chr1	123822816	123823158
chr1	123823550	123823651
chr1	123823762	123823991
chr1	123825134	123825225
chr1	123825802	123825980
chr1	123826531	123826616
chr1	123827123	123827204
chr1	123827300	123827453
chr1	123827745	123827829
chr1	123829542	123829709
chr1	123831657	123832020
chr1	123832149	123832247
chr1	123832818	123832911
chr1	123833109	123833231
chr1	123833518	123833607
chr1	123833746	123833841
chr1	123834036	123834141
chr1	123834792	123834943
chr1	123835624	123835821
chr1	123836725	123837049
chr1	123837405	123837495
chr1	123837755	123837838
chr1	123838170	123838239
chr1	123838584	123838897
chr1	123839517	123839621
chr1	123840021	123840130
chr1	123840212	123840303
chr1	123840790	123840919
chr1	123841816	123841899
chr1	123842018	123842190
chr1	123842446	123842538
chr1	123843069	123843294
chr1	123843733	123843918
chr1	123844856	123844966
chr1	123845104	123845162
chr1	123845256	123845525
chr1	123845776	123845972
chr1	123847361	123847489
chr1	123847800	123848081
chr1	123848207	123848390
chr1	123849014	123849118
chr1	123849219	123849379
chr1	123850026	123850330
chr1	123851012	123851133
chr1	123852139	123852223
chr1	123853154	123853243
chr1	123854242	123854316
chr1	123855265	123855321
chr1	123856251	123856427
chr1	123856779	123856903
chr1	123857154	123857237
chr1	123857324	123857442
chr1	123858350	123858441
chr1	123858607	123858753
chr1	123859360	123859627
chr1	123860155	123860462
chr1	123860654	123860823
chr1	123861814	123861915
chr1	123862422	123862544
chr1	123862621	123862684
chr1	123863307	123863470
chr1	123864528	123864799
chr1	123864910	123865012
chr1	123865379	123865753
chr1	123866371	123866578
chr1	123867389	123867536
chr1	123867929	123868028
chr1	123868865	123869425
chr1	123869549	123869632
chr1	123870242	123870448
chr1	123870617	123870702
chr1	123870837	123870944
chr1	123871307	123871450
chr1	123872635	123872911
chr1	123874015	123874201
chr1	123874438	123874578
chr1	123875378	123875465
chr1	123875634	123875743
chr1	123878696	123878943
chr1	123879505	123879704
chr1	123879898	123880034
chr1	123880339	123880422
chr1	123881156	123881309
chr1	123883002	123883167
chr1	123883537	123883691
chr1	123884059	123884190
chr1	123885577	123885894
chr1	123886135	123886223
chr1	123886846	123886944
chr1	123887468	123887570
chr1	123887951	123888041
chr1	123888908	123889163
chr1	123889496	123889695
chr1	123890155	123890417
chr1	123890994	123891498
chr1	123891719	123891886
chr1	123891967	123892072
chr1	123892414	123892679
chr1	123893226	123893382
chr1	123893889	123893988
chr1	123894071	123894185
chr1	123894850	123895154
chr1	123895854	123896240
chr1	123896748	123896831
chr1	123897862	123898185
chr1	123900416	123900533
chr1	123901165	123901239
chr1	123901943	123902294
chr1	123902641	123902724
chr1	123902835	123902932
chr1	123904301	123904468
chr1	123906088	123906197
chr1	123907105	123907200
chr1	123907939	123908026
chr1	123908494	123908741
chr1	123908932	123909204
chr1	123909989	123910079
chr1	123910160	123910277
chr1	123910733	123911017
chr1	123911233	123911371
chr1	123911468	123911670
chr1	123911997	123912273
chr1	123912746	123912830
chr1	123913292	123913464
chr1	123914459	123914628
chr1	123914900	123914984
chr1	123915066	123915357
chr1	123915552	123915663
chr1	123915854	123916047
chr1	123916148	123916275
chr1	123916655	123916760
chr1	123917151	123917383
chr1	123918314	123918403
chr1	123919012	123919260
chr1	123919346	123919587
chr1	123919799	123919897
chr1	123922194	123922303
chr1	123922401	123922470
chr1	123922564	123922647
chr1	123924184	123924268
chr1	123924385	123924795
chr1	123926110	123926673
chr1	123926933	123927067
chr1	123927709	123927832
chr1	123928425	123928534
chr1	123928672	123928824
chr1	123929206	123929353
chr1	123929677	123929897
chr1	123931597	123931708
chr1	123932000	123932102
chr1	123932541	123932659
chr1	123933268	123933382
[truncated: 11,851 more rows]

## Sheet: JS_overlap
Chromosome	Start	End
chr1	34708	34894
chr1	199848	199982
chr1	205224	205382
chr1	733703	733801
chr1	16666775	16666912
chr1	16740591	16740684
chr1	115237660	115237768
chr1	120069892	120069915
chr1	120144766	120144884
chr1	120262710	120262879
chr1	120269620	120269732
chr1	120635495	120635626
chr1	120668401	120668484
chr1	144917290	144917373
chr1	145046222	145046310
chr1	146229221	146229224
chr1	146309556	146309708
chr1	148679772	148680034
chr1	148874716	148874811
chr1	148881437	148881520
chr1	149048205	149048288
chr1	149175651	149175734
chr1	149255474	149255641
chr1	149469681	149469811
chr1	149606949	149607060
chr1	206393956	206394039
chr1	236097145	236097259
chr10	46398214	46398235
chr12	31344	31520
chr12	19152106	19152193
chr14	34546770	34546898
chr14	34556204	34556332
chr14	59455617	59455637
chr15	84422361	84422442
chr16	21886222	21886308
chr16	38279069	38279294
chr17	76789	76943
chr17	18564949	18565035
chr17	19062325	19062411
chr17	19089288	19089481
chr17	19162615	19162772
chr17	19215447	19215662
chr17	19219464	19219547
chr17	43234845	43234928
chr17	43239679	43240106
chr17	43240875	43241224
chr17	43245255	43245263
chr17	43245359	43245421
chr17	43267505	43267548
chr17	43267680	43267768
chr17	43271257	43271501
chr17	43271596	43271644
chr17	43272821	43273181
chr17	43274161	43274278
chr17	43277674	43278031
chr17	43284064	43284173
chr17	43296358	43296697
chr17	43297450	43297525
chr17	43299763	43300173
chr18	68177966	68178005
chr2	87006124	87006240
chr2	91820540	91820781
chr2	92031971	92032219
chr2	107898034	107898071
chr2	109863069	109863201
chr2	109898420	109898616
chr2	110472892	110473041
chr2	144132531	144132617
chr2	189369740	189369844
chr20	9015592	9015990
chr21	6665513	6665607
chr21	7479852	7479906
chr21	8205119	8205376
chr21	8206318	8206489
chr21	8249417	8249712
chr21	8250529	8250786
chr21	8388187	8388505
chr21	8389359	8389629
chr21	8391363	8391584
chr21	8432335	8432569
chr21	8433582	8433771
chr22_KI270733v1_random	121338	121786
chr22_KI270733v1_random	122571	122944
chr22_KI270733v1_random	166478	166680
chr22_KI270733v1_random	167671	167879
chr22_KI270734v1_random	80339	80424
chr3	144586426	144586443
chr3	144586590	144586625
chr3	198217843	198217972
chr5	34249404	34249530
chr5	69710897	69711133
chr5	69715325	69715462
chr5	69844153	69844304
chr5	70295024	70295194
chr5	70415233	70415392
chr5	70590547	70590744
chr5	70719669	70719916
chr5	70924963	70925087
chr5	71290016	71290343
chr5	71294521	71294604
chr5	181316213	181316347
chr6	26961294	26961377
chr7	102512036	102512132
chr8	123149169	123149300
chr9	40639508	40639591
chr9	40639716	40639799
chr9	63438714	63438871
chr9	64762512	64762620
chr9	65248053	65248136
chr9	65773484	65773567
chr9	65773748	65773942
chr9	113111497	113111580
chr9_KI270717v1_random	13157	13240
chrUn_GL000220v1	104550	104859
chrUn_GL000220v1	105766	105977
chrUn_GL000220v1	113940	114126
chrUn_GL000220v1	114384	114580
chrUn_GL000220v1	148512	148849
chrUn_GL000220v1	149714	149961
chrUn_GL000220v1	158342	158562
chrX	10119587	10119772

## Sheet: AJS_overlap
Chromosome	Start	End
chr1	34708	34894
chr1	199848	199982
chr1	205224	205382
chr1	733703	733801
chr1	16666775	16666912
chr1	16740591	16740684
chr1	115237660	115237754
chr1	120069892	120069915
chr1	120144766	120144884
chr1	120262710	120262879
chr1	120269620	120269732
chr1	120635495	120635626
chr1	120668401	120668473
chr1	145046222	145046310
chr1	146229221	146229224
chr1	146309556	146309691
chr1	148679772	148680034
chr1	148874716	148874811
chr1	148881437	148881520
chr1	149175651	149175734
chr1	149255474	149255641
chr1	149606949	149607060
chr1	206393956	206394039
chr1	236097145	236097259
chr10	46398233	46398235
chr12	31344	31520
chr12	19152106	19152193
chr14	34546770	34546898
chr14	34556204	34556332
chr15	84422361	84422442
chr16	38279069	38279294
chr17	76789	76943
chr17	18564949	18565035
chr17	19062325	19062411
chr17	19089288	19089481
chr17	19162615	19162772
chr17	19215447	19215662
chr17	19219464	19219547
chr17	43234845	43234928
chr17	43239679	43240106
chr17	43240875	43241224
chr17	43245255	43245263
chr17	43245359	43245421
chr17	43267505	43267548
chr17	43267680	43267768
chr17	43271257	43271501
chr17	43271596	43271644
chr17	43272821	43273181
chr17	43274161	43274278
chr17	43277674	43278031
chr17	43284064	43284173
chr17	43296358	43296697
chr17	43297450	43297525
chr17	43299763	43300173
chr2	87006124	87006151
chr2	91820540	91820781
chr2	92031971	92032219
chr2	107898034	107898071
chr2	109863069	109863103
chr2	109898420	109898616
chr2	110472892	110473041
chr20	9015592	9015990
chr21	6665513	6665607
chr21	7479852	7479906
chr21	8205119	8205376
chr21	8206318	8206489
chr21	8249417	8249712
chr21	8250529	8250786
chr21	8388187	8388505
chr21	8389359	8389629
chr21	8391363	8391584
chr21	8432335	8432569
chr21	8433582	8433771
chr22_KI270733v1_random	121338	121786
chr22_KI270733v1_random	122571	122944
chr22_KI270733v1_random	166478	166680
chr22_KI270733v1_random	167671	167879
chr3	144586426	144586443
chr3	144586590	144586625
chr3	198217843	198217970
chr5	34249430	34249530
chr5	69710897	69711133
chr5	69715325	69715462
chr5	69844153	69844304
chr5	70295024	70295194
chr5	70415233	70415392
chr5	70590547	70590744
chr5	70719669	70719916
chr5	70924963	70925087
chr5	71290016	71290343
chr5	71294521	71294604
chr5	181316213	181316347
chr6	26961294	26961377
chr7	102512056	102512132
chr8	123149169	123149300
chr9	40639508	40639591
chr9	40639716	40639799
chr9	63438714	63438871
chr9	64762530	64762620
chr9	65248053	65248136
chr9	65773484	65773567
chr9	65773748	65773942
chr9	113111508	113111580
chr9_KI270717v1_random	13157	13240
chrUn_GL000220v1	104550	104859
chrUn_GL000220v1	105766	105977
chrUn_GL000220v1	113940	114126
chrUn_GL000220v1	114384	114580
chrUn_GL000220v1	148512	148849
chrUn_GL000220v1	149714	149961
chrUn_GL000220v1	158342	158562
chrX	10119587	10119772
