# Supplementary material for: Conserved transcription factors promote cell fate stability and restrict reprogramming potential in differentiated cells
Source: Nat Commun. 2023 Mar 27;14:1709. doi: 10.1038/s41467-023-37256-8 (PMC10043290; doi:10.1038/s41467-023-37256-8)
Supplement: Supplementary file 12 — Supplementary Data 9 [file 41467_2023_37256_MOESM12_ESM.xlsx]

## Sheet: Genelist
Open in C2 TSS and closed in mm101 other clusters
ABRA
ACTA1
AKAP14
ALOX12
AMER2
AMH
ANGPT4
ANKRD13B
ANO9
AQP12B
AQP7
ARHGEF19
ARSF
ART1
ART3
ARX
ASB10
ASPDH
ATP1B2
ATP6V1F
AURKC
B4GALT2
BHLHA15
BMP7
BOLL
BST2
C11orf88
C11orf94
C19orf24
C19orf84
C1orf105
C1orf189
C1R
C2CD4B
C2orf40
C9
C9orf24
CA9
CALML6
CARD6
CAV3
CCDC116
CCDC153
CCDC17
CCDC28B
CCDC64B
CCK
CCNA2
CD164L2
CD226
CD7
CES1
CHAT
CIDEC
CLCN4
CLDN9
CLEC18B
CLIC6
CMKLR1
CNTN3
COL9A2
COMP
CRYGN
CSAR2
CSF2
CSRP3
CST5
CTAGE1
CUL9
CWC27
CX3CR1
CXCR5
CYP2W1
DBNDD1
DBP
DCDC2
DDO
DEFB135
DES
DHH
DHRS7C
DHRSX
DLX6
DMRT1
DMTN
DPYS
DPYSL5
DRC7
ECEL1
EFCAB4A
ENDOG
ENTPD2
ERP27
ESAM
ESR1
ESRP2
ETV2
EVI5
FABP6
FAM166B
FAM69C
FBXO40
FEZF1
FFAR3
FGF17
FOSL1
FOXB1
FSCN2
FSD2
FUT3
FUT6
GABRB2
GADD45GIP1
GALNT9
GATSL2
GCGR
GCN1
GDPD2
GFY
GIT1
GJD2
GLCCI1
GLRA2
GPR148
GPR25
GPR6
GPR84
GPR88
GPT
GRHL3
GRIK3
GRIN2D
GRM4
GTPBP2
H1FOO
HAPLN3
HHIPL2
HNF1B
HORMAD2
HOXA2
HOXA6
HOXD10
HYAL1
HYAL2
IGLV3-19
IL23A
IPO9
IRAK1
IRF7
JUNB
KCNE1
KCNJ4
KCNK10
KCNK12
KCNK13
KIF19
KLK4
KRT8
KRT85
KRTAP3-3
KRTAP4-12
LA16c-312E8.5
LAG3
LAMP5
LBX1
LDLRAD1
LEFTY2
LGALS12
LGALS2
LHX1
LIPC
LLGL2
LPAR2
LRAT
LRRC63
LSMEM2
LYVE1
M1AP
MAFA
MAP1LC3C
MAPK13
MAPK8IP2
MARVELD3
MCOLN2
METTL21C
MIDN
MPZ
MRPL34
MTMR1
MTMR11
MUC3A
MUM1L1
MYEOV
MYH7B
MYL4
MYLK3
MYO7B
MYOM1
NAP1L2
NAP1L3
NAPRT
NAT14
NCF2
NDUFS8
NECAB1
NISCH
NKAIN4
NKAPL
NKX2-5
NKX6-3
NMBR
NOVA2
NPPA
NR2E1
NT5DC2
NUDT6
NUP210L
OBSCN
OBSL1
OPN4
OPRD1
OXT
PAK7
PANX2
PBX2
PCBP4
PCDHB3
PDE9A
PHYHIPL
PIWIL2
PKD1L1
PLA2G4F
PLD4
PLEKHG1
PLPP2
PLXNB2
PNKP
POU4F1
POU5F1
PPP1R15A
PPP1R32
PPP1R36
PRAME
PRKAG3
PRLH
PRPH
PRSS36
PRX
PSG1
PSG6
PTPRH
PWP2
PYROXD2
RASAL1
RBBP8NL
REM1
RLN1
RNF212
RP11-563C6.1
RP13-152O15.2
RP1-56K13.1
RTBDN
S100B
S100Z
SCAMP3
SELO
SELPLG
SEMA6B
SGCA
SGCZ
SLC25A18
SLC26A7
SLC27A6
SLC39A4
SLC4A2
SLC5A10
SLC6A12
SLC6A7
SLN
SMIM2
SMIM4
SNCG
SNTG1
SP9
SPACA3
SPAG6
SPTBN2
SRGAP2
STAB1
STAU2
STRA8
SUSD2
SYNPO2L
SYT15
TACSTD2
TAF7L
TBCK
TBR1
TBX1
TCF15
TCP11
TDRD5
TEX43
TLX3
TMEM102
TMEM125
TMEM139
TMEM52
TMEM88B
TMPRSS2
TNNC1
TPM2
TRAC
TRAJ11
TRBV20-1
TRBV20OR9-2
TRBV9
TRIM54
TRIM55
TRIM71
TSPAN18
TTLL10
TUBB
TYRP1
UBE2QL1
UPB1
VAX1
VIP
WNT5B
XG
XIRP1
ZADH2
ZC3H12D
ZCCHC8
ZNF366
ZNF467
ZNF556
ZSCAN10
ZXDA

## Sheet: GOterms
Analysis Type:	PANTHER Overrepresentation Test (Released 20190711)
Annotation Version and Release Date:	GO Ontology database Released 2019-12-09
Analyzed List:	upload_1 (Homo sapiens)
Reference List:	Homo sapiens (all genes in database)
Test Type:	FISHER
Correction:	FDR
GO biological process complete	Homo sapiens - REFLIST (20851)	upload_1 (209)	upload_1 (expected)	upload_1 (over/under)	upload_1 (fold Enrichment)	upload_1 (raw P-value)	upload_1 (FDR)
myofibril assembly (GO:0030239)	61	7	0.61	+	11.45	4.98e-06	0.0264
cardiac muscle contraction (GO:0060048)	79	8	0.79	+	10.1	2.46e-06	0.0391
heart contraction (GO:0060047)	89	8	0.89	+	8.97	5.58e-06	0.0222
striated muscle contraction (GO:0006941)	113	9	1.13	+	7.95	3.64e-06	0.029
heart process (GO:0003015)	102	8	1.02	+	7.82	1.42e-05	0.0323
muscle contraction (GO:0006936)	247	12	2.48	+	4.85	1.15e-05	0.0305
actin filament-based process (GO:0030029)	575	19	5.76	+	3.3	7.97e-06	0.0254
