# Supplementary material for: Conserved transcription factors promote cell fate stability and restrict reprogramming potential in differentiated cells
Source: Nat Commun. 2023 Mar 27;14:1709. doi: 10.1038/s41467-023-37256-8 (PMC10043290; doi:10.1038/s41467-023-37256-8)
Supplement: Supplementary file 13 — Supplementary Data 10 [file 41467_2023_37256_MOESM13_ESM.xlsx]

## Sheet: Domain 1
Motif Name	Consensus	P-value	Log P-value	q-value (Benjamini)	# of Target Sequences with Motif(of 20762)	% of Target Sequences with Motif	# of Background Sequences with Motif(of 60210)	% of Background Sequences with Motif
Atf3(bZIP)/GBM-ATF3-ChIP-Seq(GSE33912)/Homer	DATGASTCATHN	1e-2560	-5895	0	8226	0.3962	3811.3	0.0633
AP-1(bZIP)/ThioMac-PU.1-ChIP-Seq(GSE21512)/Homer	VTGACTCATC	1e-2534	-5837	0	8328	0.4011	4017.7	0.0667
BATF(bZIP)/Th17-BATF-ChIP-Seq(GSE39756)/Homer	DATGASTCAT	1e-2463	-5673	0	7997	0.3852	3727.7	0.0619
JunB(bZIP)/DendriticCells-Junb-ChIP-Seq(GSE36099)/Homer	RATGASTCAT	1e-2419	-5571	0	7355	0.3543	2974.3	0.0494
Fra2(bZIP)/Striatum-Fra2-ChIP-Seq(GSE43429)/Homer	GGATGACTCATC	1e-2418	-5569	0	6873	0.3311	2384.2	0.0396
Fra1(bZIP)/BT549-Fra1-ChIP-Seq(GSE46166)/Homer	NNATGASTCATH	1e-2404	-5536	0	7586	0.3654	3311.6	0.055
Fosl2(bZIP)/3T3L1-Fosl2-ChIP-Seq(GSE56872)/Homer	NATGASTCABNN	1e-2045	-4709	0	5264	0.2536	1336.8	0.0222
Jun-AP1(bZIP)/K562-cJun-ChIP-Seq(GSE31477)/Homer	GATGASTCATCN	1e-1717	-3956	0	4153	0.2	828.7	0.0138
SCL(bHLH)/HPC7-Scl-ChIP-Seq(GSE13511)/Homer	AVCAGCTG	1e-1700	-3916	0	13004	0.6264	16783.2	0.2788
SeqBias: GA-repeat	GAGAGAGAGA	1e-1257	-2896	0	15554	0.7492	27060.4	0.4496
GAGA-repeat/SacCer-Promoters/Homer	CTYTCTYTCTCTCTC	1e-1161	-2674	0	11964	0.5763	17430.6	0.2896
ZNF416(Zf)/HEK293-ZNF416.GFP-ChIP-Seq(GSE58341)/Homer	WDNCTGGGCA	1e-1101	-2536	0	5060	0.2437	3363.4	0.0559
SeqBias: CA-repeat	CACACACACA	1e-946	-2180	0	13750	0.6623	23994	0.3986
Ptf1a(bHLH)/Panc1-Ptf1a-ChIP-Seq(GSE47459)/Homer	ACAGCTGTTN	1e-936	-2157	0	8108	0.3905	9784.9	0.1626
Ap4(bHLH)/AML-Tfap4-ChIP-Seq(GSE45738)/Homer	NAHCAGCTGD	1e-936	-2156	0	4815	0.2319	3578.3	0.0594
TCF4(bHLH)/SHSY5Y-TCF4-ChIP-Seq(GSE96915)/Homer	SMCATCTGKH	1e-929	-2141	0	6112	0.2944	5835.1	0.0969
Bach2(bZIP)/OCILy7-Bach2-ChIP-Seq(GSE44420)/Homer	TGCTGAGTCA	1e-884	-2038	0	2507	0.1208	700.1	0.0116
bZIP18(bZIP)/colamp-bZIP18-DAP-Seq(GSE60143)/Homer	KGMCAGCTND	1e-882	-2033	0	13753	0.6624	24544.7	0.4078
ERG(ETS)/VCaP-ERG-ChIP-Seq(GSE14097)/Homer	ACAGGAAGTG	1e-871	-2007	0	5788	0.2788	5521.5	0.0917
NeuroG2(bHLH)/Fibroblast-NeuroG2-ChIP-Seq(GSE75910)/Homer	ACCATCTGTT	1e-870	-2005	0	6150	0.2962	6198.3	0.103
AR-halfsite(NR)/LNCaP-AR-ChIP-Seq(GSE27824)/Homer	CCAGGAACAG	1e-840	-1935	0	10552	0.5083	16170.7	0.2686
Ascl1(bHLH)/NeuralTubes-Ascl1-ChIP-Seq(GSE55840)/Homer	NNVVCAGCTGBN	1e-835	-1923	0	5231	0.252	4696.4	0.078
Tcf21(bHLH)/ArterySmoothMuscle-Tcf21-ChIP-Seq(GSE61369)/Homer	NAACAGCTGG	1e-811	-1869	0	3960	0.1907	2718	0.0452
Atoh1(bHLH)/Cerebellum-Atoh1-ChIP-Seq(GSE22111)/Homer	VNRVCAGCTGGY	1e-806	-1856	0	4504	0.2169	3592.9	0.0597
At5g04390(C2H2)/col200-At5g04390-DAP-Seq(GSE60143)/Homer	AGTGANDN	1e-803	-1849	0	15284	0.7362	29977.9	0.498
EBF1(EBF)/Near-E2A-ChIP-Seq(GSE21512)/Homer	GTCCCCWGGGGA	1e-797	-1835	0	3705	0.1785	2393.1	0.0398
GAGA-repeat/Arabidopsis-Promoters/Homer	CTCTCTCTCY	1e-793	-1826	0	4522	0.2178	3676.6	0.0611
Bcl6(Zf)/Liver-Bcl6-ChIP-Seq(GSE31578)/Homer	NNNCTTTCCAGGAAA	1e-790	-1820	0	4895	0.2358	4317.4	0.0717
NF1-halfsite(CTF)/LNCaP-NF1-ChIP-Seq(Unpublished)/Homer	YTGCCAAG	1e-790	-1819	0	6376	0.3071	7073.3	0.1175
Tal1	CATCTG	1e-787	-1814	0	5907	0.2845	6171.7	0.1025
STZ(C2H2)/colamp-STZ-DAP-Seq(GSE60143)/Homer	HNBTCACT	1e-779	-1795	0	15413	0.7424	30618.2	0.5087
Erra(NR)/HepG2-Erra-ChIP-Seq(GSE31477)/Homer	CAAAGGTCAG	1e-772	-1778	0	6615	0.3186	7657.1	0.1272
GLIS3(Zf)/Thyroid-Glis3.GFP-ChIP-Seq(GSE103297)/Homer	CTCCCTGGGAGGCCN	1e-766	-1765	0	4835	0.2329	4321.4	0.0718
AZF1(C2H2)/colamp-AZF1-DAP-Seq(GSE60143)/Homer	DKSWCACT	1e-757	-1745	0	14400	0.6936	27630.7	0.459
Olig2(bHLH)/Neuron-Olig2-ChIP-Seq(GSE30882)/Homer	RCCATMTGTT	1e-753	-1736	0	7158	0.3448	8903.8	0.1479
Znf263(Zf)/K562-Znf263-ChIP-Seq(GSE31477)/Homer	CVGTSCTCCC	1e-743	-1712	0	5713	0.2752	6043	0.1004
Tcf12(bHLH)/GM12878-Tcf12-ChIP-Seq(GSE32465)/Homer	VCAGCTGYTG	1e-743	-1712	0	3557	0.1713	2363	0.0393
HEB(bHLH)/mES-Heb-ChIP-Seq(GSE53233)/Homer	VCAGCTGBNN	1e-724	-1667	0	5891	0.2838	6495.7	0.1079
Zac1(Zf)/Neuro2A-Plagl1-ChIP-Seq(GSE75942)/Homer	HAWGRGGCCM	1e-708	-1631	0	8160	0.393	11435.7	0.19
THRb(NR)/Liver-NR1A2-ChIP-Seq(GSE52613)/Homer	TRAGGTCA	1e-700	-1614	0	10964	0.5281	18401.7	0.3057
Rbpj1(?)/Panc1-Rbpj1-ChIP-Seq(GSE47459)/Homer	HTTTCCCASG	1e-698	-1608	0	5141	0.2476	5207.9	0.0865
EBF2(EBF)/BrownAdipose-EBF2-ChIP-Seq(GSE97114)/Homer	NABTCCCWDGGGAVH	1e-638	-1470	0	3409	0.1642	2528.3	0.042
PU.1-IRF(ETS:IRF)/Bcell-PU.1-ChIP-Seq(GSE21512)/Homer	MGGAAGTGAAAC	1e-637	-1468	0	4579	0.2206	4497.6	0.0747
TF3A(C2H2)/col-TF3A-DAP-Seq(GSE60143)/Homer	NNDDGAGGAGGWNNN	1e-632	-1457	0	4601	0.2216	4561.1	0.0758
RLR1?/SacCer-Promoters/Homer	WTTTTCYYTTTT	1e-630	-1452	0	2863	0.1379	1755.7	0.0292
NeuroD1(bHLH)/Islet-NeuroD1-ChIP-Seq(GSE30298)/Homer	GCCATCTGTT	1e-614	-1415	0	3337	0.1607	2510.3	0.0417
ZFX(Zf)/mES-Zfx-ChIP-Seq(GSE11431)/Homer	AGGCCTRG	1e-611	-1409	0	4291	0.2067	4112.3	0.0683
Smad3(MAD)/NPC-Smad3-ChIP-Seq(GSE36673)/Homer	TWGTCTGV	1e-603	-1391	0	8893	0.4284	14013.8	0.2328
MyoD(bHLH)/Myotube-MyoD-ChIP-Seq(GSE21614)/Homer	RRCAGCTGYTSY	1e-600	-1383	0	2845	0.137	1831.8	0.0304
Trl(Zf)/S2-GAGAfactor-ChIP-Seq(GSE40646)/Homer	RGAGAGAG	1e-597	-1375	0	7885	0.3798	11666.3	0.1938
MyoG(bHLH)/C2C12-MyoG-ChIP-Seq(GSE36024)/Homer	AACAGCTG	1e-593	-1368	0	3694	0.1779	3171.1	0.0527
AP-2gamma(AP2)/MCF7-TFAP2C-ChIP-Seq(GSE21234)/Homer	SCCTSAGGSCAW	1e-590	-1361	0	3576	0.1722	2990	0.0497
HIC1(Zf)/Treg-ZBTB29-ChIP-Seq(GSE99889)/Homer	TGCCAGCB	1e-576	-1326	0	6545	0.3153	8814.5	0.1464
Foxo1(Forkhead)/RAW-Foxo1-ChIP-Seq(Fan_et_al.)/Homer	CTGTTTAC	1e-575	-1325	0	6768	0.326	9308.5	0.1546
TEAD(TEA)/Fibroblast-PU.1-ChIP-Seq(Unpublished)/Homer	YCWGGAATGY	1e-572	-1318	0	3567	0.1718	3057.1	0.0508
E2A(bHLH)/proBcell-E2A-ChIP-Seq(GSE21978)/Homer	DNRCAGCTGY	1e-569	-1311	0	4386	0.2113	4506.2	0.0749
PR(NR)/T47D-PR-ChIP-Seq(GSE31130)/Homer	VAGRACAKNCTGTBC	1e-559	-1289	0	6981	0.3363	9902.2	0.1645
TEAD1(TEAD)/HepG2-TEAD1-ChIP-Seq(Encode)/Homer	CYRCATTCCA	1e-558	-1287	0	4719	0.2273	5189.8	0.0862
VRN1(ABI3VP1)/col-VRN1-DAP-Seq(GSE60143)/Homer	TTTTTTTTTT	1e-557	-1283	0	1314	0.0633	203.4	0.0034
TEAD3(TEA)/HepG2-TEAD3-ChIP-Seq(Encode)/Homer	TRCATTCCAG	1e-550	-1268	0	5416	0.2609	6615.2	0.1099
Etv2(ETS)/ES-ER71-ChIP-Seq(GSE59402)/Homer(0.967)	NNAYTTCCTGHN	1e-542	-1249	0	3561	0.1715	3186.1	0.0529
RARa(NR)/K562-RARa-ChIP-Seq(Encode)/Homer	TTGAMCTTTG	1e-533	-1228	0	8544	0.4115	13796.5	0.2292
EHF(ETS)/LoVo-EHF-ChIP-Seq(GSE49402)/Homer	AVCAGGAAGT	1e-532	-1227	0	4671	0.225	5254.1	0.0873
AP-2alpha(AP2)/Hela-AP2alpha-ChIP-Seq(GSE31477)/Homer	ATGCCCTGAGGC	1e-528	-1218	0	2841	0.1368	2088.3	0.0347
Unknown-ESC-element(?)/mES-Nanog-ChIP-Seq(GSE11724)/Homer	CACAGCAGGGGG	1e-526	-1213	0	2237	0.1078	1239	0.0206
TEAD4(TEA)/Tropoblast-Tead4-ChIP-Seq(GSE37350)/Homer	CCWGGAATGY	1e-524	-1208	0	4043	0.1947	4123.1	0.0685
SeqBias: GCW-triplet	GCWGCWGCWGCW	1e-523	-1205	0	19882	0.9577	50346.4	0.8364
HuR(?)/HEK293-HuR-CLIP-Seq(GSE87887)/Homer	BTTTGGTTTG	1e-511	-1177	0	11006	0.5301	20378.6	0.3386
Tlx?(NR)/NPC-H3K4me1-ChIP-Seq(GSE16256)/Homer	CTGGCAGSCTGCCA	1e-509	-1173	0	1883	0.0907	848.8	0.0141
Tgif2(Homeobox)/mES-Tgif2-ChIP-Seq(GSE55404)/Homer	TGTCANYT	1e-508	-1170	0	10053	0.4842	17868.4	0.2969
RXR(NR),DR1/3T3L1-RXR-ChIP-Seq(GSE13511)/Homer	TAGGGCAAAGGTCA	1e-497	-1146	0	3575	0.1722	3431.1	0.057
Unknown2/Drosophila-Promoters/Homer	CATCMCTA	1e-496	-1143	0	4634	0.2232	5408.3	0.0898
NF1(CTF)/LNCAP-NF1-ChIP-Seq(Unpublished)/Homer	CYTGGCABNSTGCCAR	1e-491	-1131	0	1898	0.0914	914.4	0.0152
ZNF711(Zf)/SHSY5Y-ZNF711-ChIP-Seq(GSE20673)/Homer	AGGCCTAG	1e-482	-1112	0	5473	0.2636	7209.1	0.1198
PHA-4(Forkhead)/cElegans-Embryos-PHA4-ChIP-Seq(modEncode)/Homer	KTGTTTGC	1e-473	-1089	0	9855	0.4747	17721	0.2944
EWS:ERG-fusion(ETS)/CADO_ES1-EWS:ERG-ChIP-Seq(SRA014231)/Homer	ATTTCCTGTN	1e-472	-1089	0	3050	0.1469	2658.8	0.0442
MafA(bZIP)/Islet-MafA-ChIP-Seq(GSE30298)/Homer	TGCTGACTCA	1e-464	-1070	0	3453	0.1663	3387.4	0.0563
bZIP52(bZIP)/colamp-bZIP52-DAP-Seq(GSE60143)/Homer	NDNHCAGCTGTCANN	1e-462	-1064	0	5098	0.2456	6577.4	0.1093
Myf5(bHLH)/GM-Myf5-ChIP-Seq(GSE24852)/Homer	BAACAGCTGT	1e-462	-1064	0	2602	0.1253	1989.5	0.0331
Zic3(Zf)/mES-Zic3-ChIP-Seq(GSE37889)/Homer	GGCCYCCTGCTGDGH	1e-461	-1064	0	2067	0.0996	1218	0.0202
REM19(REM)/colamp-REM19-DAP-Seq(GSE60143)/Homer	AAAAAAAA	1e-461	-1062	0	3120	0.1503	2830.9	0.047
At3g60580(C2H2)/col-At3g60580-DAP-Seq(GSE60143)/Homer	WTTYTACT	1e-453	-1045	0	14303	0.6889	30616.8	0.5086
SeqBias: polyC-repeat	CCCCCCCCCC	1e-442	-1020	0	19636	0.9458	49945	0.8297
AT5G60130(ABI3VP1)/col-AT5G60130-DAP-Seq(GSE60143)/Homer	WTTYTAAGVAAA	1e-442	-1019	0	6610	0.3184	10045.9	0.1669
MafB(bZIP)/BMM-Mafb-ChIP-Seq(GSE75722)/Homer	WNTGCTGASTCAGCANWTTY	1e-441	-1018	0	2199	0.1059	1468.3	0.0244
MafK(bZIP)/C2C12-MafK-ChIP-Seq(GSE36030)/Homer	GCTGASTCAGCA	1e-435	-1003	0	1590	0.0766	696.6	0.0116
Tgif1(Homeobox)/mES-Tgif1-ChIP-Seq(GSE55404)/Homer	YTGWCADY	1e-419	-967	0	9281	0.447	16811.4	0.2793
STAT4(Stat)/CD4-Stat4-ChIP-Seq(GSE22104)/Homer	NYTTCCWGGAAR	1e-416	-960.1	0	3600	0.1734	3922.9	0.0652
ASHR1(ND)/col-ASHR1-DAP-Seq(GSE60143)/Homer	NTGGTGAN	1e-416	-959	0	4783	0.2304	6260.2	0.104
Bcl11a(Zf)/HSPC-BCL11A-ChIP-Seq(GSE104676)/Homer	TYTGACCASWRG	1e-415	-957.1	0	2746	0.1323	2423.5	0.0403
TEAD2(TEA)/Py2T-Tead2-ChIP-Seq(GSE55709)/Homer	CCWGGAATGY	1e-412	-950.2	0	2616	0.126	2224.4	0.037
PIF4(bHLH)/Seedling-PIF4-ChIP-Seq(GSE35315)/Homer	NNBCACGTGN	1e-409	-942.8	0	4508	0.2171	5746.9	0.0955
ZBTB18(Zf)/HEK293-ZBTB18.GFP-ChIP-Seq(GSE58341)/Homer	AACATCTGGA	1e-407	-938.7	0	2125	0.1024	1487.3	0.0247
SeqBias: C/A-bias	MMMMMMMMMM	1e-405	-933.3	0	19846	0.9559	51310.8	0.8524
ETS1(ETS)/Jurkat-ETS1-ChIP-Seq(GSE17954)/Homer	ACAGGAAGTG	1e-404	-932.5	0	3723	0.1793	4227	0.0702
KLF14(Zf)/HEK293-KLF14.GFP-ChIP-Seq(GSE58341)/Homer	RGKGGGCGKGGC	1e-401	-925.2	0	4286	0.2064	5351.5	0.0889
ELF3(ETS)/PDAC-ELF3-ChIP-Seq(GSE64557)/Homer	ANCAGGAAGT	1e-399	-919.4	0	2813	0.1355	2615.5	0.0435
SeqBias: polyA-repeat	AAAAAAAAAA	1e-385	-887	0	19764	0.952	51129.6	0.8494
EAR2(NR)/K562-NR2F6-ChIP-Seq(Encode)/Homer	NRBCARRGGTCA	1e-380	-877	0	4374	0.2107	5682.8	0.0944
SeqBias: G/A bias	RRRRRRRRRR	1e-380	-875.5	0	19941	0.9605	52020.9	0.8642
RUNX1(Runt)/Jurkat-RUNX1-ChIP-Seq(GSE29180)/Homer	AAACCACARM	1e-379	-874	0	4060	0.1956	5055.6	0.084
ETV1(ETS)/GIST48-ETV1-ChIP-Seq(GSE22441)/Homer	AACCGGAAGT	1e-377	-870.3	0	4682	0.2255	6345.2	0.1054
RUNX-AML(Runt)/CD4+-PolII-ChIP-Seq(Barski_et_al.)/Homer	GCTGTGGTTW	1e-377	-869.8	0	2994	0.1442	3044.5	0.0506
PPARE(NR),DR1/3T3L1-Pparg-ChIP-Seq(GSE13511)/Homer	TGACCTTTGCCCCA	1e-375	-863.5	0	3038	0.1463	3138.5	0.0521
BMAL1(bHLH)/Liver-Bmal1-ChIP-Seq(GSE39860)/Homer	GNCACGTG	1e-373	-859.7	0	6020	0.29	9329.1	0.155
COUP-TFII(NR)/K562-NR2F1-ChIP-Seq(Encode)/Homer	GKBCARAGGTCA	1e-371	-855.4	0	4724	0.2275	6485.1	0.1077
Rfx6(HTH)/Min6b1-Rfx6.HA-ChIP-Seq(GSE62844)/Homer	TGTTKCCTAGCAACM	1e-368	-849.7	0	3586	0.1727	4196.6	0.0697
Tbx5(T-box)/HL1-Tbx5.biotin-ChIP-Seq(GSE21529)/Homer	AGGTGTCA	1e-368	-847.4	0	8902	0.4288	16431.8	0.273
Ik-1	NHTTGGGAATRCC	1e-367	-846	0	20265	0.9761	53803.9	0.8939
Bapx1(Homeobox)/VertebralCol-Bapx1-ChIP-Seq(GSE36672)/Homer	TTRAGTGSYK	1e-360	-829.6	0	7254	0.3494	12379.5	0.2057
Fox:Ebox(Forkhead,bHLH)/Panc1-Foxa2-ChIP-Seq(GSE47459)/Homer	NNNVCTGWGYAAACASN	1e-359	-828.3	0	3653	0.176	4388.7	0.0729
ZNF322(Zf)/HEK293-ZNF322.GFP-ChIP-Seq(GSE58341)/Homer	GAGCCTGGTACTGWGCCTGR	1e-356	-820.5	0	1097	0.0528	347.8	0.0058
RUNX2(Runt)/PCa-RUNX2-ChIP-Seq(GSE33889)/Homer	NWAACCACADNN	1e-355	-819.1	0	3401	0.1638	3929	0.0653
BPC1(BBRBPC)/colamp-BPC1-DAP-Seq(GSE60143)/Homer	GARGAGAGAGAA	1e-351	-810.2	0	2380	0.1146	2123	0.0353
ZNF467(Zf)/HEK293-ZNF467.GFP-ChIP-Seq(GSE58341)/Homer	TGGGGAAGGGCM	1e-350	-807.8	0	2549	0.1228	2412.4	0.0401
Nkx3.1(Homeobox)/LNCaP-Nkx3.1-ChIP-Seq(GSE28264)/Homer	AAGCACTTAA	1e-345	-796.1	0	7572	0.3647	13322.4	0.2213
PPARa(NR),DR1/Liver-Ppara-ChIP-Seq(GSE47954)/Homer	VNAGGKCAAAGGTCA	1e-343	-790	0	3272	0.1576	3764.9	0.0625
Nkx2.1(Homeobox)/LungAC-Nkx2.1-ChIP-Seq(GSE43252)/Homer	RSCACTYRAG	1e-341	-785.7	0	8660	0.4171	16130.9	0.268
COUP-TFII(NR)/Artia-Nr2f2-ChIP-Seq(GSE46497)/Homer	AGRGGTCA	1e-341	-785.3	0	5416	0.2609	8263.2	0.1373
Stat3+il21(Stat)/CD4-Stat3-ChIP-Seq(GSE19198)/Homer	SVYTTCCNGGAARB	1e-333	-767.1	0	2584	0.1245	2566.8	0.0426
SPDEF(ETS)/VCaP-SPDEF-ChIP-Seq(SRA014231)/Homer	ASWTCCTGBT	1e-329	-757.7	0	3633	0.175	4565	0.0758
ARF2(ARF)/col-ARF2-DAP-Seq(GSE60143)/Homer	TTGTCGGMWN	1e-321	-740.4	0	8377	0.4035	15645.2	0.2599
Zic(Zf)/Cerebellum-ZIC1.2-ChIP-Seq(GSE60731)/Homer	CCTGCTGAGH	1e-317	-731.3	0	2773	0.1336	2993.2	0.0497
Nkx2.2(Homeobox)/NPC-Nkx2.2-ChIP-Seq(GSE61673)/Homer	BTBRAGTGSN	1e-317	-730.2	0	6414	0.3089	10823.4	0.1798
At5g62940(C2C2dof)/col-At5g62940-DAP-Seq(GSE60143)/Homer	WHWHHACTTTTT	1e-314	-723.3	0	10670	0.5139	21870.6	0.3633
PIF5ox(bHLH)/Arabidopsis-PIF5ox-ChIP-Seq(GSE35062)/Homer	BCACGTGVDN	1e-313	-722.6	0	3724	0.1794	4861.5	0.0808
Elf4(ETS)/BMDM-Elf4-ChIP-Seq(GSE88699)/Homer	ACTTCCKGKT	1e-307	-709.1	0	3451	0.1662	4355.9	0.0724
RBFox2(?)/Heart-RBFox2-CLIP-Seq(GSE57926)/Homer	TGCATGCA	1e-307	-707.9	0	6891	0.3319	12086.1	0.2008
Nkx2.5(Homeobox)/HL1-Nkx2.5.biotin-ChIP-Seq(GSE21529)/Homer	RRSCACTYAA	1e-303	-698.8	0	7232	0.3483	12973.6	0.2155
FOXA1(Forkhead)/LNCAP-FOXA1-ChIP-Seq(GSE27824)/Homer	WAAGTAAACA	1e-298	-686.7	0	4555	0.2194	6750.2	0.1121
Maz(Zf)/HepG2-Maz-ChIP-Seq(GSE31477)/Homer	GGGGGGGG	1e-295	-680.4	0	3125	0.1505	3802.4	0.0632
FRS9(ND)/col-FRS9-DAP-Seq(GSE60143)/Homer	RGAGAGAGAAAG	1e-291	-671.8	0	1107	0.0533	507.3	0.0084
Sp2(Zf)/HEK293-Sp2.eGFP-ChIP-Seq(Encode)/Homer	YGGCCCCGCCCC	1e-289	-665.7	0	3797	0.1829	5208.4	0.0865
NF-E2(bZIP)/K562-NFE2-ChIP-Seq(GSE31477)/Homer	GATGACTCAGCA	1e-289	-665.6	0	787	0.0379	185.6	0.0031
ZNF189(Zf)/HEK293-ZNF189.GFP-ChIP-Seq(GSE58341)/Homer	TGGAACAGMA	1e-288	-664.7	0	2718	0.1309	3071.2	0.051
THRb(NR)/HepG2-THRb.Flag-ChIP-Seq(Encode)/Homer	GGTCACCTGAGGTCA	1e-285	-657.1	0	1997	0.0962	1815.6	0.0302
OBP3(C2C2dof)/col-OBP3-DAP-Seq(GSE60143)/Homer	NYWACTTTTT	1e-282	-651.2	0	9775	0.4708	19864.6	0.33
AT5G02460(C2C2dof)/col-AT5G02460-DAP-Seq(GSE60143)/Homer	CHCCTTTT	1e-282	-650.7	0	7368	0.3549	13571.7	0.2255
FOXA1(Forkhead)/MCF7-FOXA1-ChIP-Seq(GSE26831)/Homer	WAAGTAAACA	1e-282	-650.4	0	3833	0.1846	5339.6	0.0887
HLH-1(bHLH)/cElegans-Embryo-HLH1-ChIP-Seq(modEncode)/Homer	RACAGCTGTTBH	1e-277	-638.3	0	2865	0.138	3426.7	0.0569
Pitx1(Homeobox)/Chicken-Pitx1-ChIP-Seq(GSE38910)/Homer	TAATCCCN	1e-275	-634.9	0	12287	0.5918	27038.8	0.4492
BORIS(Zf)/K562-CTCFL-ChIP-Seq(GSE32465)/Homer	CNNBRGCGCCCCCTGSTGGC	1e-274	-632	0	886	0.0427	306.9	0.0051
Hand2(bHLH)/Mesoderm-Hand2-ChIP-Seq(GSE61475)/Homer	TGACANARRCCAGRC	1e-273	-630.5	0	1711	0.0824	1408.4	0.0234
AT2G40260(G2like)/colamp-AT2G40260-DAP-Seq(GSE60143)/Homer	WAAAYATTCTTT	1e-272	-627.6	0	6509	0.3135	11566.6	0.1922
AT1G47655(C2C2dof)/colamp-AT1G47655-DAP-Seq(GSE60143)/Homer	YHACTTTTTS	1e-272	-626.9	0	10730	0.5168	22650	0.3763
Gfi1b(Zf)/HPC7-Gfi1b-ChIP-Seq(GSE22178)/Homer	MAATCACTGC	1e-269	-619.6	0	2609	0.1257	2994.5	0.0497
CEBP:AP1(bZIP)/ThioMac-CEBPb-ChIP-Seq(GSE21512)/Homer	DRTGTTGCAA	1e-268	-618.4	0	3643	0.1755	5058.9	0.084
IDD5(C2H2)/colamp-IDD5-DAP-Seq(GSE60143)/Homer	TTTTGTCTTTTTBTK	1e-268	-618.3	0	2761	0.133	3286.4	0.0546
Bach1(bZIP)/K562-Bach1-ChIP-Seq(GSE31477)/Homer	AWWNTGCTGAGTCAT	1e-267	-615	0	764	0.0368	203.6	0.0034
AT2G38300(G2like)/col-AT2G38300-DAP-Seq(GSE60143)/Homer	ADRGAATGTT	1e-267	-614.9	0	5645	0.2719	9554.3	0.1587
Hoxa9(Homeobox)/ChickenMSG-Hoxa9.Flag-ChIP-Seq(GSE86088)/Homer	RGCAATNAAA	1e-266	-614.5	0	9035	0.4352	18105.1	0.3008
Sp5(Zf)/mES-Sp5.Flag-ChIP-Seq(GSE72989)/Homer	RGKGGGCGGAGC	1e-266	-613.8	0	2411	0.1161	2643.1	0.0439
Hoxa13(Homeobox)/ChickenMSG-Hoxa13.Flag-ChIP-Seq(GSE86088)/Homer	CYHATAAAAN	1e-264	-609.7	0	8795	0.4236	17497.6	0.2907
CTCF(Zf)/CD4+-CTCF-ChIP-Seq(Barski_et_al.)/Homer	AYAGTGCCMYCTRGTGGCCA	1e-263	-607.2	0	755	0.0364	201.6	0.0033
KLF5(Zf)/LoVo-KLF5-ChIP-Seq(GSE49402)/Homer	DGGGYGKGGC	1e-263	-606.1	0	3243	0.1562	4277.2	0.0711
c-Jun-CRE(bZIP)/K562-cJun-ChIP-Seq(GSE31477)/Homer	ATGACGTCATCY	1e-263	-605.7	0	1544	0.0744	1197.7	0.0199
NLP7(RWPRK)/col-NLP7-DAP-Seq(GSE60143)/Homer	TGRCCYTTCR	1e-263	-605.6	0	5753	0.2771	9856.9	0.1638
FOXM1(Forkhead)/MCF7-FOXM1-ChIP-Seq(GSE72977)/Homer	TRTTTACTTW	1e-261	-601	0	3939	0.1897	5753.9	0.0956
SeqBias: A/T bias	WWWWWWWWWW	1e-259	-598.5	0	17688	0.852	44472.7	0.7388
NGA4(ABI3VP1)/col-NGA4-DAP-Seq(GSE60143)/Homer	TKNTCAGGTG	1e-259	-596.4	0	6466	0.3114	11628.2	0.1932
RBPJ:Ebox(?,bHLH)/Panc1-Rbpj1-ChIP-Seq(GSE47459)/Homer	GGGRAARRGRMCAGMTG	1e-258	-594.7	0	1173	0.0565	687.5	0.0114
PU.1(ETS)/ThioMac-PU.1-ChIP-Seq(GSE21512)/Homer	AGAGGAAGTG	1e-257	-593.1	0	1831	0.0882	1679.2	0.0279
PRDM10(Zf)/HEK293-PRDM10.eGFP-ChIP-Seq(Encode)/Homer	TGGTACATTCCA	1e-257	-592.1	0	2129	0.1025	2192.6	0.0364
Nanog(Homeobox)/mES-Nanog-ChIP-Seq(GSE11724)/Homer	RGCCATTAAC	1e-253	-583.1	0	12075	0.5816	26781.3	0.4449
Sox10(HMG)/SciaticNerve-Sox3-ChIP-Seq(GSE35132)/Homer	CCWTTGTYYB	1e-252	-580.8	0	5190	0.25	8653.7	0.1438
MNT(bHLH)/HepG2-MNT-ChIP-Seq(Encode)/Homer	DGCACACGTG	1e-252	-580.5	0	3490	0.1681	4878.7	0.0811
PRDM15(Zf)/ESC-Prdm15-ChIP-Seq(GSE73694)/Homer	YCCDNTCCAGGTTTT	1e-250	-576.9	0	3297	0.1588	4490.1	0.0746
AT5G25475(ABI3VP1)/col-AT5G25475-DAP-Seq(GSE60143)/Homer	RNNRNCAAGCADNDB	1e-249	-575.5	0	4064	0.1958	6128.4	0.1018
Smad2(MAD)/ES-SMAD2-ChIP-Seq(GSE29422)/Homer	CTGTCTGG	1e-248	-572	0	4913	0.2366	8053.5	0.1338
Meis1(Homeobox)/MastCells-Meis1-ChIP-Seq(GSE48085)/Homer	VGCTGWCAVB	1e-246	-566.6	0	5007	0.2412	8296.6	0.1378
IDD4(C2H2)/col-IDD4-DAP-Seq(GSE60143)/Homer	TTTGTCTTTWTB	1e-244	-562.9	0	3362	0.1619	4676.6	0.0777
bZIP:IRF(bZIP,IRF)/Th17-BatF-ChIP-Seq(GSE39756)/Homer	NAGTTTCABTHTGACTNW	1e-244	-562.7	0	1847	0.089	1774.1	0.0295
Nrf2(bZIP)/Lymphoblast-Nrf2-ChIP-Seq(GSE37589)/Homer	HTGCTGAGTCAT	1e-244	-562.2	0	651	0.0314	144.9	0.0024
Smad4(MAD)/ESC-SMAD4-ChIP-Seq(GSE29422)/Homer	VBSYGTCTGG	1e-243	-561.7	0	4884	0.2352	8035.6	0.1335
Initiator/Drosophila-Promoters/Homer	NTCAGTYG	1e-243	-561.6	0	7405	0.3567	14179.2	0.2356
RUNX(Runt)/HPC7-Runx1-ChIP-Seq(GSE22178)/Homer	SAAACCACAG	1e-243	-561.6	0	2901	0.1397	3740	0.0621
EWS:FLI1-fusion(ETS)/SK_N_MC-EWS:FLI1-ChIP-Seq(SRA014231)/Homer	VACAGGAAAT	1e-243	-560.4	0	2077	0.1	2180.6	0.0362
STAT6(Stat)/Macrophage-Stat6-ChIP-Seq(GSE38377)/Homer	TTCCKNAGAA	1e-243	-560.3	0	2097	0.101	2216.2	0.0368
NPAS(bHLH)/Liver-NPAS-ChIP-Seq(GSE39860)/Homer	NVCACGTG	1e-243	-560	0	5282	0.2544	8971.4	0.149
FUS3(ABI3VP1)/col-FUS3-DAP-Seq(GSE60143)/Homer	DNNWTNTGCATGKNN	1e-242	-559.2	0	3675	0.177	5352.2	0.0889
Unknown6/Drosophila-Promoters/Homer	AATTTTAAAA	1e-241	-555.3	0	3060	0.1474	4081.8	0.0678
STAT6(Stat)/CD4-Stat6-ChIP-Seq(GSE22104)/Homer	ABTTCYYRRGAA	1e-238	-548.6	0	2079	0.1001	2215	0.0368
NPAS2(bHLH)/Liver-NPAS2-ChIP-Seq(GSE39860)/Homer	KCCACGTGAC	1e-236	-544.4	0	3508	0.169	5054.6	0.084
ELF5(ETS)/T47D-ELF5-ChIP-Seq(GSE30407)/Homer	ACVAGGAAGT	1e-235	-543.3	0	2666	0.1284	3334.6	0.0554
NFkB-p65(RHD)/GM12787-p65-ChIP-Seq(GSE19485)/Homer	WGGGGATTTCCC	1e-235	-542.1	0	1751	0.0843	1660	0.0276
Sox9(HMG)/Limb-SOX9-ChIP-Seq(GSE73225)/Homer	AGGVNCCTTTGT	1e-234	-539.9	0	2861	0.1378	3732.4	0.062
Hoxd12(Homeobox)/ChickenMSG-Hoxd12.Flag-ChIP-Seq(GSE86088)/Homer	HDGYAATGAAAN	1e-233	-537.9	0	6702	0.3228	12544.6	0.2084
NFE2L2(bZIP)/HepG2-NFE2L2-ChIP-Seq(Encode)/Homer	AWWWTGCTGAGTCAT	1e-233	-537.2	0	701	0.0338	208.1	0.0035
PABPC1(?)/MEL-PABC1-CLIP-Seq(GSE69755)/Homer	HAATAAAGNN	1e-232	-535.6	0	6597	0.3178	12295.5	0.2043
Ets1-distal(ETS)/CD4+-PolII-ChIP-Seq(Barski_et_al.)/Homer	MACAGGAAGT	1e-232	-535.3	0	1271	0.0612	915	0.0152
Pax8(Paired,Homeobox)/Thyroid-Pax8-ChIP-Seq(GSE26938)/Homer	GTCATGCHTGRCTGS	1e-230	-531.8	0	1181	0.0569	792.3	0.0132
At3g24120(G2like)/col-At3g24120-DAP-Seq(GSE60143)/Homer	NWWAGMATMW	1e-230	-530.4	0	10395	0.5007	22380.1	0.3718
AT2G28810(C2C2dof)/colamp-AT2G28810-DAP-Seq(GSE60143)/Homer	VAAAAAGTWA	1e-230	-530	0	7798	0.3756	15388.6	0.2557
Stat3(Stat)/mES-Stat3-ChIP-Seq(GSE11431)/Homer	CTTCCGGGAA	1e-227	-524.6	0	1823	0.0878	1823.7	0.0303
OBP1(C2C2dof)/col-OBP1-DAP-Seq(GSE60143)/Homer	NHHACTTTWT	1e-224	-516.5	0	9253	0.4457	19340.6	0.3213
KLF6(Zf)/PDAC-KLF6-ChIP-Seq(GSE64557)/Homer	MKGGGYGTGGCC	1e-220	-506.9	0	2659	0.1281	3440.9	0.0572
ERF15(AP2EREBP)/colamp-ERF15-DAP-Seq(GSE60143)/Homer	WDHAGCMGCCAT	1e-219	-506.3	0	4956	0.2387	8478.4	0.1409
ZNF143|STAF(Zf)/CUTLL-ZNF143-ChIP-Seq(GSE29600)/Homer	ATTTCCCAGVAKSCY	1e-219	-504.8	0	1075	0.0518	688	0.0114
MITF(bHLH)/MastCells-MITF-ChIP-Seq(GSE48085)/Homer	RTCATGTGAC	1e-218	-502	0	3489	0.1681	5184.8	0.0861
WT1(Zf)/Kidney-WT1-ChIP-Seq(GSE90016)/Homer	MCTCCCMCRCAB	1e-217	-500.3	0	1788	0.0861	1822	0.0303
Hoxd10(Homeobox)/ChickenMSG-Hoxd10.Flag-ChIP-Seq(GSE86088)/Homer	GGCMATGAAA	1e-217	-500.2	0	4625	0.2228	7737.6	0.1285
AT5G63260(C3H)/col-AT5G63260-DAP-Seq(GSE60143)/Homer	RAAAAAGTRA	1e-214	-494.8	0	7991	0.3849	16123.8	0.2679
Adof1(C2C2dof)/col-Adof1-DAP-Seq(GSE60143)/Homer	NRWAAAGYDV	1e-213	-490.7	0	8960	0.4316	18730.8	0.3112
GABPA(ETS)/Jurkat-GABPa-ChIP-Seq(GSE17954)/Homer	RACCGGAAGT	1e-211	-487.7	0	3000	0.1445	4204	0.0698
Nr5a2(NR)/Pancreas-LRH1-ChIP-Seq(GSE34295)/Homer	BTCAAGGTCA	1e-211	-486.7	0	2157	0.1039	2530.2	0.042
Sox3(HMG)/NPC-Sox3-ChIP-Seq(GSE33059)/Homer	CCWTTGTY	1e-211	-486.3	0	5490	0.2644	9859.1	0.1638
SeqBias: TA-repeat	TATATATATA	1e-209	-483	0	8848	0.4262	18483.4	0.3071
THRa(NR)/C17.2-THRa-ChIP-Seq(GSE38347)/Homer	GGTCANYTGAGGWCA	1e-209	-482.9	0	1518	0.0731	1403.3	0.0233
HSF3(HSF)/colamp-HSF3-DAP-Seq(GSE60143)/Homer	NTTCTAGAAKCTTCT	1e-209	-481.7	0	3317	0.1598	4898.6	0.0814
PRDM9(Zf)/Testis-DMC1-ChIP-Seq(GSE35498)/Homer	ADGGYAGYAGCATCT	1e-209	-481.3	0	1447	0.0697	1290.6	0.0214
HNF4a(NR),DR1/HepG2-HNF4a-ChIP-Seq(GSE25021)/Homer	CARRGKBCAAAGTYCA	1e-208	-479.6	0	1435	0.0691	1274	0.0212
SeqBias: CG bias	SSSSSSSSSS	1e-208	-479.3	0	15122	0.7284	36784	0.6111
NFAT(RHD)/Jurkat-NFATC1-ChIP-Seq(Jolma_et_al.)/Homer	ATTTTCCATT	1e-208	-479	0	3152	0.1518	4557.4	0.0757
EBF(EBF)/proBcell-EBF-ChIP-Seq(GSE21978)/Homer	DGTCCCYRGGGA	1e-206	-475.7	0	832	0.0401	413.7	0.0069
STAT5(Stat)/mCD4+-Stat5-ChIP-Seq(GSE12346)/Homer	RTTTCTNAGAAA	1e-205	-473.7	0	1310	0.0631	1087.3	0.0181
AT3G12130(C3H)/colamp-AT3G12130-DAP-Seq(GSE60143)/Homer	TMACTTTTTV	1e-205	-473.6	0	7988	0.3848	16260.4	0.2701
PRDM1(Zf)/Hela-PRDM1-ChIP-Seq(GSE31477)/Homer	ACTTTCACTTTC	1e-201	-463	0	1995	0.0961	2296.2	0.0381
KLF10(Zf)/HEK293-KLF10.GFP-ChIP-Seq(GSE58341)/Homer	GGGGGTGTGTCC	1e-198	-457.7	0	1555	0.0749	1523	0.0253
Hoxd11(Homeobox)/ChickenMSG-Hoxd11.Flag-ChIP-Seq(GSE86088)/Homer	VGCCATAAAA	1e-196	-452.7	0	8466	0.4078	17677.5	0.2937
Atf7(bZIP)/3T3L1-Atf7-ChIP-Seq(GSE56872)/Homer	NGRTGACGTCAY	1e-196	-451.5	0	2136	0.1029	2597	0.0431
dof45(C2C2dof)/col-dof45-DAP-Seq(GSE60143)/Homer	NVAWAAAGTN	1e-195	-450	0	8543	0.4115	17903.3	0.2974
BIM2(bHLH)/col-BIM2-DAP-Seq(GSE60143)/Homer	NNNNCACGTGNN	1e-194	-449	0	3045	0.1467	4451.5	0.074
JGL(C2H2)/col-JGL-DAP-Seq(GSE60143)/Homer	ACYTTCAGTT	1e-194	-448.5	0	5571	0.2683	10275.1	0.1707
DAG2(C2C2dof)/col-DAG2-DAP-Seq(GSE60143)/Homer	WWTTHACTTTTT	1e-194	-447.6	0	6170	0.2972	11763.5	0.1954
Atf2(bZIP)/3T3L1-Atf2-ChIP-Seq(GSE56872)/Homer	NRRTGACGTCAT	1e-193	-445.8	0	1526	0.0735	1502.8	0.025
At3g45610(C2C2dof)/col-At3g45610-DAP-Seq(GSE60143)/Homer	TWACTTTTTS	1e-192	-443.8	0	5687	0.2739	10588.7	0.1759
SOL1(CPP)/colamp-SOL1-DAP-Seq(GSE60143)/Homer	ATTTAAATHN	1e-190	-438.2	0	5004	0.241	8961.6	0.1489
GRF9(GRF)/colamp-GRF9-DAP-Seq(GSE60143)/Homer	NWCTGACANNNNNNN	1e-188	-435	0	3179	0.1531	4797.2	0.0797
SF1(NR)/H295R-Nr5a1-ChIP-Seq(GSE44220)/Homer	CAAGGHCANV	1e-188	-433.5	0	1446	0.0696	1395.5	0.0232
SUT1?/SacCer-Promoters/Homer	CCCCGCGC	1e-181	-418.1	0	12208	0.588	28439.2	0.4725
Hoxa11(Homeobox)/ChickenMSG-Hoxa11.Flag-ChIP-Seq(GSE86088)/Homer	TTTTATGGCM	1e-181	-417.4	0	8300	0.3998	17495.6	0.2907
Zfp809(Zf)/ES-Zfp809-ChIP-Seq(GSE70799)/Homer	GGGGCTYGKCTGGGA	1e-180	-416.3	0	753	0.0363	391.3	0.0065
Nr5a2(NR)/mES-Nr5a2-ChIP-Seq(GSE19019)/Homer	BTCAAGGTCA	1e-179	-412.4	0	1594	0.0768	1705.6	0.0283
SEP3(MADS)/Arabidoposis-Flower-Sep3-ChIP-Seq/Homer	CCAAAAAGGG	1e-179	-412.2	0	4177	0.2012	7150.3	0.1188
IRF3(IRF)/BMDM-Irf3-ChIP-Seq(GSE67343)/Homer	AGTTTCAKTTTC	1e-178	-410	0	1193	0.0575	1031.2	0.0171
At1g64620(C2C2dof)/colamp-At1g64620-DAP-Seq(GSE60143)/Homer	CACTTTTT	1e-176	-406.6	0	5339	0.2572	9961.5	0.1655
Sox15(HMG)/CPA-Sox15-ChIP-Seq(GSE62909)/Homer	RAACAATGGN	1e-175	-404.2	0	3605	0.1736	5880.1	0.0977
ZNF415(Zf)/HEK293-ZNF415.GFP-ChIP-Seq(GSE58341)/Homer	GRTGMTRGAGCC	1e-175	-403.7	0	1705	0.0821	1931	0.0321
CEBP(bZIP)/ThioMac-CEBPb-ChIP-Seq(GSE21512)/Homer	ATTGCGCAAC	1e-174	-402.5	0	3634	0.175	5954.4	0.0989
COG1(C2C2dof)/col-COG1-DAP-Seq(GSE60143)/Homer	DAAAAAGTGA	1e-173	-399	0	5358	0.2581	10055.5	0.1671
CDF3(C2C2dof)/colamp-CDF3-DAP-Seq(GSE60143)/Homer	AAAAGTRM	1e-171	-395.3	0	6111	0.2943	11956	0.1986
dof24(C2C2dof)/col-dof24-DAP-Seq(GSE60143)/Homer	TWMCTTTTTG	1e-170	-393.4	0	6712	0.3233	13502.9	0.2243
AT3G52440(C2C2dof)/colamp-AT3G52440-DAP-Seq(GSE60143)/Homer	DTHACTTTTT	1e-169	-389.7	0	7747	0.3732	16234	0.2697
WIP5(C2H2)/colamp-WIP5-DAP-Seq(GSE60143)/Homer	TDTTCTCMAGGT	1e-168	-389.1	0	3497	0.1684	5711.4	0.0949
AT2G33550(Trihelix)/colamp-AT2G33550-DAP-Seq(GSE60143)/Homer	TTTAAGGGCAYTTTT	1e-167	-386.6	0	6775	0.3263	13713.6	0.2278
ETV4(ETS)/HepG2-ETV4-ChIP-Seq(ENCODE)/Homer	ACCGGAAGTG	1e-167	-385	0	3564	0.1717	5883.4	0.0977
TCX2(CPP)/colamp-TCX2-DAP-Seq(GSE60143)/Homer	NNWWTTYRAAHN	1e-164	-379.8	0	5073	0.2444	9477.3	0.1574
AT5G66940(C2C2dof)/col-AT5G66940-DAP-Seq(GSE60143)/Homer	NNHACTTTWT	1e-164	-378.4	0	6912	0.3329	14128.9	0.2347
bHLH80(bHLH)/col-bHLH80-DAP-Seq(GSE60143)/Homer	NNNNDCAASTTGHNN	1e-162	-373.1	0	2949	0.142	4570.7	0.0759
E-box/Drosophila-Promoters/Homer	AACAGCTGTTHN	1e-160	-369.4	0	1000	0.0482	810.1	0.0135
Max(bHLH)/K562-Max-ChIP-Seq(GSE31477)/Homer	RCCACGTGGYYN	1e-159	-368	0	2215	0.1067	3039.5	0.0505
AT4G37180(G2like)/col-AT4G37180-DAP-Seq(GSE60143)/Homer	AGAATCTTNN	1e-158	-364.5	0	4590	0.2211	8399.7	0.1395
Sox4(HMG)/proB-Sox4-ChIP-Seq(GSE50066)/Homer	YCTTTGTTCC	1e-157	-361.7	0	2649	0.1276	3972.7	0.066
RAV1(RAV)/colamp-RAV1-DAP-Seq(GSE60143)/Homer	TWWTTTCTGTTG	1e-156	-360.9	0	2782	0.134	4262.5	0.0708
Hoxd13(Homeobox)/ChickenMSG-Hoxd13.Flag-ChIP-Seq(GSE86088)/Homer	NCYAATAAAA	1e-156	-359.4	0	6212	0.2992	12464.5	0.2071
NFAT:AP1(RHD,bZIP)/Jurkat-NFATC1-ChIP-Seq(Jolma_et_al.)/Homer	SARTGGAAAAWRTGAGTCAB	1e-156	-359.2	0	870	0.0419	634.8	0.0105
STAT1(Stat)/HelaS3-STAT1-ChIP-Seq(GSE12782)/Homer	NATTTCCNGGAAAT	1e-154	-356.5	0	1174	0.0565	1117.5	0.0186
Foxa2(Forkhead)/Liver-Foxa2-ChIP-Seq(GSE25694)/Homer	CYTGTTTACWYW	1e-151	-349.5	0	3044	0.1466	4890.1	0.0812
Twist(bHLH)/HMLE-TWIST1-ChIP-Seq(Chang_et_al)/Homer	VCAKCTGGNNNCCAGMTGBN	1e-151	-348.8	0	548	0.0264	230.8	0.0038
At1g25550(G2like)/colamp-At1g25550-DAP-Seq(GSE60143)/Homer	NAGATTCY	1e-149	-343.8	0	4126	0.1987	7414.8	0.1232
AT2G31460(REMB3)/col-AT2G31460-DAP-Seq(GSE60143)/Homer	WNWARWDGAAATGAT	1e-148	-341.3	0	1485	0.0715	1705.5	0.0283
ASL18(LOBAS2)/colamp-ASL18-DAP-Seq(GSE60143)/Homer	CCGGAAAWTCMGGAR	1e-146	-338.2	0	4757	0.2291	8970.5	0.149
HOXD13(Homeobox)/Chicken-Hoxd13-ChIP-Seq(GSE38910)/Homer	NCYAATAAAA	1e-146	-338	0	4287	0.2065	7833	0.1301
E2A(bHLH),near_PU.1/Bcell-PU.1-ChIP-Seq(GSE21512)/Homer	NVCACCTGBN	1e-146	-337.3	0	3184	0.1534	5265.8	0.0875
Pitx1:Ebox(Homeobox,bHLH)/Hindlimb-Pitx1-ChIP-Seq(GSE41591)/Homer	YTAATTRAWWCCAGATGT	1e-146	-336.8	0	997	0.048	871.9	0.0145
FoxL2(Forkhead)/Ovary-FoxL2-ChIP-Seq(GSE60858)/Homer	WWTRTAAACAVG	1e-145	-335.2	0	3297	0.1588	5532.1	0.0919
FOXK1(Forkhead)/HEK293-FOXK1-ChIP-Seq(GSE51673)/Homer	NVWTGTTTAC	1e-144	-333.7	0	3987	0.192	7144.4	0.1187
BBX31(Orphan)/col-BBX31-DAP-Seq(GSE60143)/Homer	NAAAAAGTDA	1e-143	-331.1	0	5777	0.2783	11562.7	0.1921
Foxf1(Forkhead)/Lung-Foxf1-ChIP-Seq(GSE77951)/Homer	WWATRTAAACAN	1e-143	-330.1	0	3515	0.1693	6060.2	0.1007
Foxo3(Forkhead)/U2OS-Foxo3-ChIP-Seq(E-MTAB-2701)/Homer	DGTAAACA	1e-139	-321.1	0	3000	0.1445	4934	0.082
Sox6(HMG)/Myotubes-Sox6-ChIP-Seq(GSE32627)/Homer	CCATTGTTNY	1e-139	-320.8	0	5174	0.2492	10118.5	0.1681
IRF8(IRF)/BMDM-IRF8-ChIP-Seq(GSE77884)/Homer	GRAASTGAAAST	1e-138	-318.5	0	1160	0.0559	1185.8	0.0197
c-Myc(bHLH)/mES-cMyc-ChIP-Seq(GSE11431)/Homer	VVCCACGTGG	1e-137	-317.5	0	1630	0.0785	2054.1	0.0341
KAN2(G2like)/colamp-KAN2-DAP-Seq(GSE60143)/Homer	ATATTCTY	1e-137	-316.7	0	5188	0.2499	10182.2	0.1692
Eomes(T-box)/H9-Eomes-ChIP-Seq(GSE26097)/Homer	ATTAACACCT	1e-136	-313.3	0	6369	0.3068	13216.6	0.2196
AT2G20110(CPP)/colamp-AT2G20110-DAP-Seq(GSE60143)/Homer	ATTYAAATHY	1e-135	-311.7	0	4797	0.2311	9245.9	0.1536
At2g01060(G2like)/colamp-At2g01060-DAP-Seq(GSE60143)/Homer	AGATKCBNWW	1e-133	-307.7	0	9905	0.4771	22830	0.3793
Esrrb(NR)/mES-Esrrb-ChIP-Seq(GSE11431)/Homer	KTGACCTTGA	1e-130	-299.6	0	2020	0.0973	2905.2	0.0483
LRF(Zf)/Erythroblasts-ZBTB7A-ChIP-Seq(GSE74977)/Homer	AAGACCCYYN	1e-129	-297.3	0	3508	0.169	6231.6	0.1035
dof43(C2C2dof)/colamp-dof43-DAP-Seq(GSE60143)/Homer	NAAAAAGTDA	1e-128	-296	0	5331	0.2568	10692.6	0.1776
Egr1(Zf)/K562-Egr1-ChIP-Seq(GSE32465)/Homer	TGCGTGGGYG	1e-127	-293.1	0	1732	0.0834	2341.2	0.0389
At5g08330(TCP)/col-At5g08330-DAP-Seq(GSE60143)/Homer	GGRCCCAC	1e-126	-290.4	0	1721	0.0829	2329.7	0.0387
CHR(?)/Hela-CellCycle-Expression/Homer	SRGTTTCAAA	1e-124	-287	0	2209	0.1064	3358.2	0.0558
Klf4(Zf)/mES-Klf4-ChIP-Seq(GSE11431)/Homer	GCCACACCCA	1e-123	-284.5	0	957	0.0461	922	0.0153
OBP4(C2C2dof)/col-OBP4-DAP-Seq(GSE60143)/Homer	WTTHACTTTTTB	1e-123	-284.2	0	5207	0.2508	10468	0.1739
HSFA6B(HSF)/colamp-HSFA6B-DAP-Seq(GSE60143)/Homer	NTTCTAGAANHTTCT	1e-122	-282.2	0	1864	0.0898	2652.1	0.0441
FOXK2(Forkhead)/U2OS-FOXK2-ChIP-Seq(E-MTAB-2204)/Homer	SCHTGTTTACAT	1e-121	-280.7	0	2437	0.1174	3882.6	0.0645
SGR5(C2H2)/colamp-SGR5-DAP-Seq(GSE60143)/Homer	TTTGTCTTTTTT	1e-120	-278.3	0	2422	0.1167	3861.4	0.0641
Reverb(NR),DR2/RAW-Reverba.biotin-ChIP-Seq(GSE45914)/Homer	GTRGGTCASTGGGTCA	1e-120	-276.8	0	555	0.0267	328.6	0.0055
n-Myc(bHLH)/mES-nMyc-ChIP-Seq(GSE11431)/Homer	VRCCACGTGG	1e-118	-272.9	0	2108	0.1015	3205.8	0.0533
PU.1:IRF8(ETS:IRF)/pDC-Irf8-ChIP-Seq(GSE66899)/Homer	GGAAGTGAAAST	1e-118	-272.5	0	715	0.0344	561.4	0.0093
FXR(NR),IR1/Liver-FXR-ChIP-Seq(Chong_et_al.)/Homer	AGGTCANTGACCTB	1e-115	-265.4	0	1275	0.0614	1544.4	0.0257
Pdx1(Homeobox)/Islet-Pdx1-ChIP-Seq(SRA008281)/Homer	YCATYAATCA	1e-115	-265.1	0	4062	0.1957	7763.8	0.129
LIN-39(Homeobox)/cElegans.L3-LIN39-ChIP-Seq(modEncode)/Homer	ATGATTRATG	1e-114	-263	0	4651	0.224	9232.3	0.1534
TCP16(TCP)/colamp-TCP16-DAP-Seq(GSE60143)/Homer	GTGGDCCYNNNNNNN	1e-113	-261.9	0	1653	0.0796	2300.6	0.0382
AT1G49560(G2like)/colamp-AT1G49560-DAP-Seq(GSE60143)/Homer	GAWTCTNWDA	1e-113	-261.3	0	4959	0.2389	10018.7	0.1664
At4g38000(C2C2dof)/col-At4g38000-DAP-Seq(GSE60143)/Homer	WWWTWACTTTTT	1e-112	-259.1	0	4463	0.215	8793.6	0.1461
ERE(NR),IR3/MCF7-ERa-ChIP-Seq(Unpublished)/Homer	VAGGTCACNSTGACC	1e-110	-255.4	0	843	0.0406	800	0.0133
KLF3(Zf)/MEF-Klf3-ChIP-Seq(GSE44748)/Homer	NRGCCCCRCCCHBNN	1e-110	-254.7	0	1073	0.0517	1202.3	0.02
ZNF7(Zf)/HepG2-ZNF7.Flag-ChIP-Seq(Encode)/Homer	CTGCCWVCTTTTRTA	1e-109	-252.3	0	1872	0.0902	2794.1	0.0464
AT3G09735(S1Falike)/col-AT3G09735-DAP-Seq(GSE60143)/Homer	TTCTAGAANMTTCTA	1e-109	-252.2	0	1476	0.0711	1980.4	0.0329
AT5G23930(mTERF)/col-AT5G23930-DAP-Seq(GSE60143)/Homer	GGCGGCTG	1e-109	-252	0	3350	0.1614	6136.6	0.1019
Chop(bZIP)/MEF-Chop-ChIP-Seq(GSE35681)/Homer	ATTGCATCAT	1e-108	-250.3	0	1287	0.062	1616.5	0.0269
VIP1(bZIP)/col-VIP1-DAP-Seq(GSE60143)/Homer	NTTGACAGCTGTCAN	1e-108	-249.4	0	762	0.0367	681.6	0.0113
EGL-5(Homeobox)/cElegans-L3-EGL5-ChIP-Seq(modEncode)/Homer	ATTTAATGGG	1e-107	-248.2	0	5462	0.2631	11407	0.1895
AT5G45580(G2like)/colamp-AT5G45580-DAP-Seq(GSE60143)/Homer	ADRGAATCTH	1e-107	-247.5	0	5735	0.2762	12117.5	0.2013
Fli1(ETS)/CD8-FLI-ChIP-Seq(GSE20898)/Homer	NRYTTCCGGH	1e-105	-243.9	0	3560	0.1715	6691.8	0.1112
ARE(NR)/LNCAP-AR-ChIP-Seq(GSE27824)/Homer	RGRACASNSTGTYCYB	1e-104	-241	0	774	0.0373	719.9	0.012
Hoxa10(Homeobox)/ChickenMSG-Hoxa10.Flag-ChIP-Seq(GSE86088)/Homer	GGYAATGAAA	1e-103	-237.5	0	2293	0.1104	3781.7	0.0628
Atf4(bZIP)/MEF-Atf4-ChIP-Seq(GSE35681)/Homer	MTGATGCAAT	1e-103	-237.5	0	1572	0.0757	2231.1	0.0371
FEA4(bZIP)/Corn-FEA4-ChIP-Seq(GSE61954)/Homer	TGACGTCACS	1e-102	-236.9	0	3555	0.1712	6727.4	0.1118
LEF1(HMG)/H1-LEF1-ChIP-Seq(GSE64758)/Homer	CCTTTGATST	1e-101	-234.8	0	2239	0.1078	3675.8	0.0611
Klf9(Zf)/GBM-Klf9-ChIP-Seq(GSE62211)/Homer	GCCACRCCCACY	1e-101	-234.2	0	791	0.0381	763.8	0.0127
At2g41835(C2H2)/col-At2g41835-DAP-Seq(GSE60143)/Homer	TTTGAAAA	1e-101	-233.8	0	1825	0.0879	2777	0.0461
Zfp281(Zf)/ES-Zfp281-ChIP-Seq(GSE81042)/Homer	CCCCTCCCCCAC	1e-100	-231.8	0	420	0.0202	218.2	0.0036
OCT:OCT-short(POU,Homeobox)/NPC-OCT6-ChIP-Seq(GSE43916)/Homer	ATGCATWATGCATRW	1e-100	-230.7	0	3026	0.1458	5505.2	0.0915
Sox2(HMG)/mES-Sox2-ChIP-Seq(GSE11431)/Homer	BCCATTGTTC	1e-98	-227.4	0	2749	0.1324	4877.1	0.081
EKLF(Zf)/Erythrocyte-Klf1-ChIP-Seq(GSE20478)/Homer	NWGGGTGTGGCY	1e-98	-226.6	0	609	0.0293	488.3	0.0081
Cdx2(Homeobox)/mES-Cdx2-ChIP-Seq(GSE14586)/Homer	GYMATAAAAH	1e-97	-224.4	0	2990	0.144	5460.7	0.0907
p63(p53)/Keratinocyte-p63-ChIP-Seq(GSE17611)/Homer	NNDRCATGYCYNRRCATGYH	1e-96	-221.6	0	1111	0.0535	1374.6	0.0228
TCP7(TCP)/col-TCP7-DAP-Seq(GSE60143)/Homer	GTGGGSCCCACHHNN	1e-95	-219.2	0	1383	0.0666	1918.1	0.0319
bHLH122(bHLH)/col100-bHLH122-DAP-Seq(GSE60143)/Homer	NDDCAASTTGHHNWW	1e-94	-217.8	0	2434	0.1172	4208.4	0.0699
SpiB(ETS)/OCILY3-SPIB-ChIP-Seq(GSE56857)/Homer	AAAGRGGAAGTG	1e-94	-217.2	0	851	0.041	909.7	0.0151
HRE(HSF)/Striatum-HSF1-ChIP-Seq(GSE38000)/Homer	TTCTAGAABNTTCTA	1e-91	-211.4	0	727	0.035	710.7	0.0118
WUS1(Homeobox)/colamp-WUS1-DAP-Seq(GSE60143)/Homer	CAWTCATTCA	1e-91	-211.4	0	1778	0.0856	2780.9	0.0462
BPC6(BBRBPC)/col-BPC6-DAP-Seq(GSE60143)/Homer	YTYTCTCTCTCTCTA	1e-91	-210.2	0	240	0.0116	51.1	0.0008
HSFC1(HSF)/col-HSFC1-DAP-Seq(GSE60143)/Homer	HTTCTAGAADCTTCT	1e-91	-210.1	0	768	0.037	783.1	0.013
At1g72010(TCP)/colamp-At1g72010-DAP-Seq(GSE60143)/Homer	GGDCCCAC	1e-91	-209.6	0	1324	0.0638	1836.9	0.0305
HOXB13(Homeobox)/ProstateTumor-HOXB13-ChIP-Seq(GSE56288)/Homer	TTTTATKRGG	1e-89	-206.7	0	4322	0.2082	8850.2	0.147
Unknown4/Arabidopsis-Promoters/Homer	CKTCKTCTTY	1e-88	-204.6	0	2775	0.1337	5081.6	0.0844
bHLH130(bHLH)/col-bHLH130-DAP-Seq(GSE60143)/Homer	GCAACTTG	1e-88	-203.7	0	2144	0.1033	3629.7	0.0603
TATA-Box(TBP)/Promoter/Homer	CCTTTTAWAGSC	1e-87	-201.3	0	4239	0.2042	8686.3	0.1443
At3g04030(G2like)/col-At3g04030-DAP-Seq(GSE60143)/Homer	DRGAATCT	1e-87	-200.8	0	3562	0.1716	7005.2	0.1164
HLF(bZIP)/HSC-HLF.Flag-ChIP-Seq(GSE69817)/Homer	RTTATGYAAB	1e-86	-200	0	3806	0.1833	7614.7	0.1265
Atf1(bZIP)/K562-ATF1-ChIP-Seq(GSE31477)/Homer	GATGACGTCA	1e-86	-198.5	0	2703	0.1302	4951.2	0.0823
FOXP1(Forkhead)/H9-FOXP1-ChIP-Seq(GSE31006)/Homer	NYYTGTTTACHN	1e-85	-197.6	0	1730	0.0833	2744	0.0456
IRF1(IRF)/PBMC-IRF1-ChIP-Seq(GSE43036)/Homer	GAAAGTGAAAGT	1e-84	-195.6	0	525	0.0253	420.9	0.007
Rfx1(HTH)/NPC-H3K4me1-ChIP-Seq(GSE16256)/Homer	KGTTGCCATGGCAA	1e-84	-195.2	0	656	0.0316	630.7	0.0105
AT1G69570(C2C2dof)/col-AT1G69570-DAP-Seq(GSE60143)/Homer	WAAAAGTGHH	1e-84	-194.1	0	4422	0.213	9211.7	0.153
Foxa3(Forkhead)/Liver-Foxa3-ChIP-Seq(GSE77670)/Homer	BSNTGTTTACWYWGN	1e-84	-193.5	0	1329	0.064	1911.7	0.0318
ZNF519(Zf)/HEK293-ZNF519.GFP-ChIP-Seq(GSE58341)/Homer	GAGSCCGAGC	1e-83	-191.4	0	571	0.0275	500.5	0.0083
ZNF165(Zf)/WHIM12-ZNF165-ChIP-Seq(GSE65937)/Homer	AAGGKGRCGCAGGCA	1e-82	-190.6	0	407	0.0196	259.5	0.0043
Tbet(T-box)/CD8-Tbet-ChIP-Seq(GSE33802)/Homer	AGGTGTGAAM	1e-82	-189.8	0	3300	0.159	6446.3	0.1071
PAX5(Paired,Homeobox)/GM12878-PAX5-ChIP-Seq(GSE32465)/Homer	GCAGCCAAGCRTGACH	1e-82	-189.6	0	1220	0.0588	1704.8	0.0283
HRE(HSF)/HepG2-HSF1-ChIP-Seq(GSE31477)/Homer	BSTTCTRGAABVTTCYAGAA	1e-80	-186	0	487	0.0235	381.6	0.0063
TCP1(TCP)/col-TCP1-DAP-Seq(GSE60143)/Homer	GGGGGCCCMMCN	1e-80	-184.3	0	894	0.0431	1084.5	0.018
NTM1(NAC)/col-NTM1-DAP-Seq(GSE60143)/Homer	ACTTRTARAASAAGT	1e-79	-183.8	0	1425	0.0686	2154.6	0.0358
Unknown(Homeobox)/Limb-p300-ChIP-Seq/Homer	SSCMATWAAA	1e-79	-182.8	0	2679	0.129	4999.2	0.0831
ZBTB12(Zf)/HEK293-ZBTB12.GFP-ChIP-Seq(GSE58341)/Homer	NGNTCTAGAACCNGV	1e-79	-182.7	0	1279	0.0616	1854	0.0308
Tbx20(T-box)/Heart-Tbx20-ChIP-Seq(GSE29636)/Homer	GGTGYTGACAGS	1e-79	-182.7	0	778	0.0375	875.7	0.0145
MafF(bZIP)/HepG2-MafF-ChIP-Seq(GSE31477)/Homer	HWWGTCAGCAWWTTT	1e-79	-182.3	0	1147	0.0552	1585.8	0.0263
TCP20(TCP)/col-TCP20-DAP-Seq(GSE60143)/Homer	GGDCCCAC	1e-78	-181.2	0	977	0.0471	1253.4	0.0208
JunD(bZIP)/K562-JunD-ChIP-Seq/Homer	ATGACGTCATCN	1e-78	-181.1	0	434	0.0209	312.1	0.0052
CDX4(Homeobox)/ZebrafishEmbryos-Cdx4.Myc-ChIP-Seq(GSE48254)/Homer	NGYCATAAAWCH	1e-78	-181.1	0	3752	0.1807	7633.4	0.1268
Usf2(bHLH)/C2C12-Usf2-ChIP-Seq(GSE36030)/Homer	GTCACGTGGT	1e-78	-180.7	0	1132	0.0545	1562	0.0259
Pit1(Homeobox)/GCrat-Pit1-ChIP-Seq(GSE58009)/Homer	ATGMATATDC	1e-78	-179.8	0	3734	0.1799	7599.6	0.1263
ETS:E-box(ETS,bHLH)/HPC7-Scl-ChIP-Seq(GSE22178)/Homer	AGGAARCAGCTG	1e-77	-178.6	0	345	0.0166	195.5	0.0032
Rfx5(HTH)/GM12878-Rfx5-ChIP-Seq(GSE31477)/Homer	SCCTAGCAACAG	1e-77	-178.4	0	1019	0.0491	1345.1	0.0223
ANAC005(NAC)/col-ANAC005-DAP-Seq(GSE60143)/Homer	WVCTTVTWNHABAAG	1e-77	-178.1	0	1433	0.069	2197.2	0.0365
Oct4(POU,Homeobox)/mES-Oct4-ChIP-Seq(GSE11431)/Homer	ATTTGCATAW	1e-76	-176.3	0	1706	0.0822	2799	0.0465
At3g12730(G2like)/colamp-At3g12730-DAP-Seq(GSE60143)/Homer	AAGATTCT	1e-75	-173.7	0	5357	0.258	11823.3	0.1964
USF1(bHLH)/GM12878-Usf1-ChIP-Seq(GSE32465)/Homer	SGTCACGTGR	1e-75	-173	0	1462	0.0704	2283.9	0.0379
SPCH(bHLH)/Seedling-SPCH-ChIP-Seq(GSE57497)/Homer	WNBCACGTGA	1e-73	-169.1	0	3431	0.1653	6933.5	0.1152
Six2(Homeobox)/NephronProgenitor-Six2-ChIP-Seq(GSE39837)/Homer	GWAAYHTGAKMC	1e-73	-168.3	0	3495	0.1683	7099.4	0.1179
Tcf4(HMG)/Hct116-Tcf4-ChIP-Seq(SRA012054)/Homer	ASATCAAAGGVA	1e-72	-168	0	1470	0.0708	2325.4	0.0386
Tbx21(T-box)/GM12878-TBX21-ChIP-Seq(Encode)/Homer	AGGTGTGAAA	1e-72	-166.7	0	2999	0.1445	5888.8	0.0978
CELF2(RRM)/JSL1-CELF2-CLIP-Seq(GSE71264)/Homer	RGTGTCAG	1e-70	-162	0	1072	0.0516	1514.2	0.0252
LBD19(LOBAS2)/colamp-LBD19-DAP-Seq(GSE60143)/Homer	CCKGAAWTTCMGGAW	1e-70	-161.9	0	5723	0.2757	12915	0.2146
Sox17(HMG)/Endoderm-Sox17-ChIP-Seq(GSE61475)/Homer	CCATTGTTYB	1e-70	-161.4	0	2369	0.1141	4411.6	0.0733
HSF7(HSF)/colamp-HSF7-DAP-Seq(GSE60143)/Homer	TTCTAGAAGCTTCTA	1e-69	-161	0	694	0.0334	786.6	0.0131
bZIP69(bZIP)/col-bZIP69-DAP-Seq(GSE60143)/Homer	GACAGCTGKCAW	1e-69	-160.4	0	458	0.0221	387.7	0.0064
X-box(HTH)/NPC-H3K4me1-ChIP-Seq(GSE16256)/Homer	GGTTGCCATGGCAA	1e-67	-156.1	0	387	0.0186	288.5	0.0048
HOXA9(Homeobox)/HSC-Hoxa9-ChIP-Seq(GSE33509)/Homer	GGCCATAAATCA	1e-67	-155.7	0	2836	0.1366	5576.8	0.0926
GRHL2(CP2)/HBE-GRHL2-ChIP-Seq(GSE46194)/Homer	AAACYKGTTWDACMRGTTTB	1e-67	-155.6	0	1229	0.0592	1868.4	0.031
ETS:RUNX(ETS,Runt)/Jurkat-RUNX1-ChIP-Seq(GSE17954)/Homer	RCAGGATGTGGT	1e-67	-155.1	0	340	0.0164	223.7	0.0037
ZEB1(Zf)/PDAC-ZEB1-ChIP-Seq(GSE64557)/Homer	VCAGGTRDRY	1e-67	-155.1	0	3677	0.1771	7672	0.1275
HSF6(HSF)/col-HSF6-DAP-Seq(GSE60143)/Homer	TTYTAGAAGCTTCTA	1e-67	-154.3	0	766	0.0369	940.2	0.0156
At1g14580(C2H2)/colamp-At1g14580-DAP-Seq(GSE60143)/Homer	CASAAAAMGACAAAA	1e-66	-153.3	0	700	0.0337	820.7	0.0136
WRKY18(WRKY)/col-WRKY18-DAP-Seq(GSE60143)/Homer	NNNTTGACYWNNNNN	1e-66	-153	0	4826	0.2325	10646.7	0.1769
Srebp1a(bHLH)/HepG2-Srebp1a-ChIP-Seq(GSE31477)/Homer	RTCACSCCAY	1e-66	-152.9	0	817	0.0394	1042.3	0.0173
AGL63(MADS)/col-AGL63-DAP-Seq(GSE60143)/Homer	TTCCAAWWWTGG	1e-65	-151.6	0	2843	0.1369	5625.7	0.0935
ZSCAN22(Zf)/HEK293-ZSCAN22.GFP-ChIP-Seq(GSE58341)/Homer	SMCAGTCWGAKGGAGGAGGC	1e-64	-149.1	0	245	0.0118	111.3	0.0018
PGR(NR)/EndoStromal-PGR-ChIP-Seq(GSE69539)/Homer	AAGAACATWHTGTTC	1e-64	-148.4	0	810	0.039	1044.9	0.0174
Tcf7(HMG)/GM12878-TCF7-ChIP-Seq(Encode)/Homer	CTTTGATGTGSB	1e-64	-147.8	0	1080	0.052	1590.7	0.0264
ZNF692(Zf)/HEK293-ZNF692.GFP-ChIP-Seq(GSE58341)/Homer	GTGGGCCCCA	1e-63	-147.3	0	445	0.0214	394.1	0.0065
Tbr1(T-box)/Cortex-Tbr1-ChIP-Seq(GSE71384)/Homer	AAGGTGTKAA	1e-63	-146.4	0	4210	0.2028	9115.3	0.1514
ZEB2(Zf)/SNU398-ZEB2-ChIP-Seq(GSE103048)/Homer	GNMCAGGTGTGC	1e-62	-144.5	0	2043	0.0984	3759	0.0624
CLOCK(bHLH)/Liver-Clock-ChIP-Seq(GSE39860)/Homer	GHCACGTG	1e-62	-144.4	0	1641	0.079	2831.9	0.047
Oct6(POU,Homeobox)/NPC-Pou3f1-ChIP-Seq(GSE35496)/Homer	WATGCAAATGAG	1e-62	-144	0	1494	0.072	2503.7	0.0416
MYB30(MYB)/colamp-MYB30-DAP-Seq(GSE60143)/Homer	AGGTAGTTGG	1e-62	-143.5	0	3301	0.159	6829.4	0.1135
AT2G01818(PLATZ)/col-AT2G01818-DAP-Seq(GSE60143)/Homer	TCTAGAABSTTC	1e-61	-141.2	0	583	0.0281	643.6	0.0107
Slug(Zf)/Mesoderm-Snai2-ChIP-Seq(GSE61475)/Homer	SNGCACCTGCHS	1e-59	-137.1	0	1193	0.0575	1879.9	0.0312
At1g69690(TCP)/colamp-At1g69690-DAP-Seq(GSE60143)/Homer	NHGTGGGGCCCACHW	1e-59	-136.3	0	659	0.0317	797.6	0.0133
GATA(Zf),IR3/iTreg-Gata3-ChIP-Seq(GSE20898)/Homer	NNNNNBAGATAWYATCTVHN	1e-59	-136.2	0	764	0.0368	998.5	0.0166
ISRE(IRF)/ThioMac-LPS-Expression(GSE23622)/Homer	AGTTTCASTTTC	1e-59	-136.1	0	266	0.0128	153.6	0.0026
caudal(Homeobox)/Drosophila-Embryos-ChIP-Chip(modEncode)/Homer	GGYCATAAAW	1e-59	-136.1	0	3379	0.1628	7093.8	0.1179
GRE(NR),IR3/RAW264.7-GRE-ChIP-Seq(Unpublished)/Homer	VAGRACAKWCTGTYC	1e-58	-135.8	0	759	0.0366	990.6	0.0165
IRF4(IRF)/GM12878-IRF4-ChIP-Seq(GSE32465)/Homer	ACTGAAACCA	1e-58	-135.6	0	1546	0.0745	2668.4	0.0443
AARE(HLH)/mES-cMyc-ChIP-Seq/Homer	GATTGCATCA	1e-58	-134.8	0	556	0.0268	613.6	0.0102
AtGRF6(GRF)/col-AtGRF6-DAP-Seq(GSE60143)/Homer	NTGTCAGADNNNNNN	1e-58	-134.7	0	3536	0.1703	7504	0.1247
ZML2(C2C2gata)/col-ZML2-DAP-Seq(GSE60143)/Homer	CATCATCATC	1e-58	-133.8	0	722	0.0348	926	0.0154
ABF1(bZIP)/Arabidopsis-ABF1-ChIP-Seq(GSE80564)/Homer	CACGTGGC	1e-57	-133	0	2291	0.1104	4430.1	0.0736
CEBP:CEBP(bZIP)/MEF-Chop-ChIP-Seq(GSE35681)/Homer	NTNATGCAAYMNNHTGMAAY	1e-56	-131.1	0	605	0.0291	713.5	0.0119
ANAC011(NAC)/col-ANAC011-DAP-Seq(GSE60143)/Homer	TDCTTGYRNNDCAAG	1e-56	-129.4	0	942	0.0454	1384.3	0.023
ANAC004(NAC)/colamp-ANAC004-DAP-Seq(GSE60143)/Homer	WNCTTVYNNNRBAAG	1e-56	-129	0	1014	0.0488	1536.4	0.0255
OCT4-SOX2-TCF-NANOG(POU,Homeobox,HMG)/mES-Oct4-ChIP-Seq(GSE11431)/Homer	ATTTGCATAACAATG	1e-55	-128.1	0	639	0.0308	786.4	0.0131
Oct2(POU,Homeobox)/Bcell-Oct2-ChIP-Seq(GSE21512)/Homer	ATATGCAAAT	1e-54	-126.4	0	1045	0.0503	1614	0.0268
CRX(Homeobox)/Retina-Crx-ChIP-Seq(GSE20012)/Homer	GCTAATCC	1e-54	-126.4	0	7800	0.3757	19017.3	0.3159
Pit1+1bp(Homeobox)/GCrat-Pit1-ChIP-Seq(GSE58009)/Homer	ATGCATAATTCA	1e-54	-126.2	0	1437	0.0692	2477.4	0.0412
WRKY55(WRKY)/col-WRKY55-DAP-Seq(GSE60143)/Homer	NCGTTGACTT	1e-54	-125.9	0	3455	0.1664	7384.7	0.1227
LBD18(LOBAS2)/colamp-LBD18-DAP-Seq(GSE60143)/Homer	CKGAWWTTCHGS	1e-53	-122.8	0	7756	0.3736	18946.8	0.3148
VDR(NR),DR3/GM10855-VDR+vitD-ChIP-Seq(GSE22484)/Homer	ARAGGTCANWGAGTTCANNN	1e-53	-122.5	0	637	0.0307	801.8	0.0133
STOP1(C2H2)/colamp-STOP1-DAP-Seq(GSE60143)/Homer	DTATCTGGKGRAGGT	1e-53	-122.1	0	1217	0.0586	2009.3	0.0334
NFIL3(bZIP)/HepG2-NFIL3-ChIP-Seq(Encode)/Homer	VTTACGTAAYNNNNN	1e-52	-121.3	0	3038	0.1463	6373	0.1059
ANAC045(NAC)/col-ANAC045-DAP-Seq(GSE60143)/Homer	DNCKTVNNNNNNAMG	1e-52	-121.1	0	5121	0.2467	11788.3	0.1958
Tbox:Smad(T-box,MAD)/ESCd5-Smad2_3-ChIP-Seq(GSE29422)/Homer	AGGTGHCAGACA	1e-52	-120.6	0	576	0.0277	692.4	0.0115
IRF:BATF(IRF:bZIP)/pDC-Irf8-ChIP-Seq(GSE66899)/Homer	CTTTCANTATGACTV	1e-51	-118.7	0	498	0.024	555.2	0.0092
GLI3(Zf)/Limb-GLI3-ChIP-Chip(GSE11077)/Homer	CGTGGGTGGTCC	1e-50	-117.4	0	387	0.0186	368	0.0061
IRF2(IRF)/Erythroblas-IRF2-ChIP-Seq(GSE36985)/Homer	GAAASYGAAASY	1e-50	-116.8	0	397	0.0191	385.2	0.0064
SVP(MADS)/col-SVP-DAP-Seq(GSE60143)/Homer	ANTTWCCHAATTTGG	1e-50	-115.4	0	1934	0.0932	3707.9	0.0616
Foxh1(Forkhead)/hESC-FOXH1-ChIP-Seq(GSE29422)/Homer	NNTGTGGATTSS	1e-49	-113.9	0	2318	0.1117	4649.7	0.0772
ANAC062(NAC)/colamp-ANAC062-DAP-Seq(GSE60143)/Homer	TACTTANTNWNYAAG	1e-48	-112.5	0	1061	0.0511	1718.8	0.0286
Srebp2(bHLH)/HepG2-Srebp2-ChIP-Seq(GSE31477)/Homer	CGGTCACSCCAC	1e-48	-111.9	0	482	0.0232	546.3	0.0091
At5g52660(MYBrelated)/colamp-At5g52660-DAP-Seq(GSE60143)/Homer	HAAAAATATCTW	1e-47	-109.1	0	1703	0.082	3204.2	0.0532
GBF3(bZIP)/Arabidopsis-GBF3-ChIP-Seq(GSE80564)/Homer	TGCCACGTSAYC	1e-47	-109	0	1261	0.0607	2182.4	0.0363
Hoxc9(Homeobox)/Ainv15-Hoxc9-ChIP-Seq(GSE21812)/Homer	GGCCATAAATCA	1e-47	-108.3	0	2177	0.1049	4351.3	0.0723
RKD2(RWPRK)/colamp-RKD2-DAP-Seq(GSE60143)/Homer	GACKTTTCRDCTTCC	1e-46	-107.6	0	2049	0.0987	4045.1	0.0672
WRKY28(WRKY)/col-WRKY28-DAP-Seq(GSE60143)/Homer	BGTTGACTWH	1e-46	-106.4	0	3729	0.1796	8297.6	0.1378
MYB83(MYB)/colamp-MYB83-DAP-Seq(GSE60143)/Homer	CACCAACCWH	1e-45	-105.5	0	5033	0.2424	11752.3	0.1952
Brn1(POU,Homeobox)/NPC-Brn1-ChIP-Seq(GSE35496)/Homer	TATGCWAATBAV	1e-45	-105.4	0	1113	0.0536	1871	0.0311
AGL95(ND)/col-AGL95-DAP-Seq(GSE60143)/Homer	TTCTAGAAGCTTCTA	1e-45	-104.5	0	366	0.0176	363.1	0.006
LXRE(NR),DR4/RAW-LXRb.biotin-ChIP-Seq(GSE21512)/Homer	RGGTTACTANAGGTCA	1e-44	-103.2	0	257	0.0124	193.5	0.0032
Dorsal(RHD)/Embryo-dl-ChIP-Seq(GSE65441)/Homer	GGGAAAAMCCCG	1e-44	-102.6	0	578	0.0278	757.1	0.0126
RAR:RXR(NR),DR5/ES-RAR-ChIP-Seq(GSE56893)/Homer	AGGTCAAGGTCA	1e-43	-100.4	0	344	0.0166	336.2	0.0056
RFX(HTH)/K562-RFX3-ChIP-Seq(SRA012198)/Homer	CGGTTGCCATGGCAAC	1e-43	-99.43	0	240	0.0116	175.4	0.0029
At1g68670(G2like)/colamp-At1g68670-DAP-Seq(GSE60143)/Homer	WNWWHNRAAGATTCT	1e-41	-96.26	0	1823	0.0878	3590.6	0.0597
PBX2(Homeobox)/K562-PBX2-ChIP-Seq(Encode)/Homer	RTGATTKATRGN	1e-41	-96.03	0	3380	0.1628	7510.7	0.1248
Tcf3(HMG)/mES-Tcf3-ChIP-Seq(GSE11724)/Homer	ASWTCAAAGG	1e-41	-94.72	0	794	0.0382	1232.9	0.0205
Rfx2(HTH)/LoVo-RFX2-ChIP-Seq(GSE49402)/Homer	GTTGCCATGGCAACM	1e-40	-92.67	0	266	0.0128	227.7	0.0038
HSFA1E(HSF)/col-HSFA1E-DAP-Seq(GSE60143)/Homer	TTCTAGAAGCTTCTA	1e-39	-91.9	0	277	0.0133	246.3	0.0041
GRE(NR),IR3/A549-GR-ChIP-Seq(GSE32465)/Homer	NRGVACABNVTGTYCY	1e-39	-91.78	0	400	0.0193	457.9	0.0076
Six1(Homeobox)/Myoblast-Six1-ChIP-Chip(GSE20150)/Homer	GKVTCADRTTWC	1e-39	-91.78	0	968	0.0466	1626.1	0.027
AGL15(MADS)/col-AGL15-DAP-Seq(GSE60143)/Homer	TTTCCHWATWDGGAA	1e-39	-89.99	0	561	0.027	771.9	0.0128
PSE(SNAPc)/K562-mStart-Seq/Homer	WAVTCACCMTAASYDAAAAG	1e-38	-88.22	0	1838	0.0885	3694.9	0.0614
MYB96(MYB)/colamp-MYB96-DAP-Seq(GSE60143)/Homer	WGGTRGTTGG	1e-38	-87.63	0	2728	0.1314	5927.3	0.0985
At3g09600(MYBrelated)/colamp-At3g09600-DAP-Seq(GSE60143)/Homer	AAAATATCTT	1e-38	-87.6	0	1720	0.0828	3412.6	0.0567
AT5G47660(Trihelix)/colamp-AT5G47660-DAP-Seq(GSE60143)/Homer	AWTTTTACCG	1e-37	-87.28	0	4843	0.2333	11493.7	0.1909
NF1:FOXA1(CTF,Forkhead)/LNCAP-FOXA1-ChIP-Seq(GSE27824)/Homer	WNTGTTTRYTTTGGCA	1e-37	-86.82	0	235	0.0113	191.4	0.0032
TCP3(TCP)/colamp-TCP3-DAP-Seq(GSE60143)/Homer	WGTGGTCCCAAHWWW	1e-37	-86.47	0	767	0.0369	1215.8	0.0202
PTF1(TCP)/colamp-PTF1-DAP-Seq(GSE60143)/Homer	RDDGGGACCACA	1e-37	-85.22	0	322	0.0155	337.8	0.0056
Pbx3(Homeobox)/GM12878-PBX3-ChIP-Seq(GSE32465)/Homer	SCTGTCAMTCAN	1e-36	-85.17	0	584	0.0281	837.9	0.0139
Mef2b(MADS)/HEK293-Mef2b.V5-ChIP-Seq(GSE67450)/Homer	GCTATTTTTGGM	1e-36	-84.92	0	2578	0.1242	5574	0.0926
M1BP(Zf)/S2R+-M1BP-ChIP-Seq(GSE49842)/Homer	CAGTGTGACCGT	1e-36	-83.74	0	706	0.034	1098.6	0.0183
Unknown1(NR/Ini-like)/Drosophila-Promoters/Homer	MYGGTCACACTG	1e-35	-82.73	0	595	0.0287	870.6	0.0145
NAC2(NAC)/colamp-NAC2-DAP-Seq(GSE60143)/Homer	TDCTTGNNNNNCAAG	1e-35	-82.48	0	1739	0.0838	3502.4	0.0582
Isl1(Homeobox)/Neuron-Isl1-ChIP-Seq(GSE31456)/Homer	CTAATKGV	1e-35	-81.45	0	6465	0.3114	16012.8	0.266
IBL1(bHLH)/Seedling-IBL1-ChIP-Seq(GSE51120)/Homer	CACGTGCC	1e-35	-81.25	0	4270	0.2057	10043.5	0.1669
MYB94(MYB)/col-MYB94-DAP-Seq(GSE60143)/Homer	WGGTRGTTGGKA	1e-35	-80.9	0	1238	0.0596	2313.1	0.0384
HSF21(HSF)/col-HSF21-DAP-Seq(GSE60143)/Homer	CTTCTAGAAGMTTYW	1e-35	-80.66	0	347	0.0167	394.7	0.0066
Tcfcp2l1(CP2)/mES-Tcfcp2l1-ChIP-Seq(GSE11431)/Homer	NRAACCRGTTYRAACCRGYT	1e-34	-79.31	0	459	0.0221	610.4	0.0101
WRKY75(WRKY)/col-WRKY75-DAP-Seq(GSE60143)/Homer	CGTTGACTWW	1e-34	-79	0	2821	0.1359	6263.9	0.1041
HSFA6A(HSF)/col-HSFA6A-DAP-Seq(GSE60143)/Homer	RGAAGNTTCTAGAAN	1e-34	-78.83	0	148	0.0071	82.9	0.0014
ATY13(MYB)/col-ATY13-DAP-Seq(GSE60143)/Homer	YYYAACYRHH	1e-33	-77.78	0	9014	0.4342	23233	0.386
HAP3(CCAATHAP3)/col-HAP3-DAP-Seq(GSE60143)/Homer	TGATGGAW	1e-33	-77.69	0	1023	0.0493	1836.6	0.0305
Mef2c(MADS)/GM12878-Mef2c-ChIP-Seq(GSE32465)/Homer	DCYAAAAATAGM	1e-33	-77.67	0	1339	0.0645	2576.4	0.0428
dof42(C2C2dof)/col-dof42-DAP-Seq(GSE60143)/Homer	AAAAAGGC	1e-33	-77.26	0	2013	0.097	4228.8	0.0703
SOC1(MADS)/Seedling-SOC1-ChIP-Seq(GSE45846)/Homer	TWCCAWWTWTGG	1e-33	-77.15	0	1294	0.0623	2473.6	0.0411
MYB3(MYB)/Arabidopsis-MYB3-ChIP-Seq(GSE80564)/Homer	GKTAGGTRGG	1e-33	-76.87	0	4665	0.2247	11168.1	0.1855
AT1G23810(Orphan)/col-AT1G23810-DAP-Seq(GSE60143)/Homer	TTCTAGAAGSTTCTA	1e-33	-76.49	0	160	0.0077	101.9	0.0017
PAX5(Paired,Homeobox),condensed/GM12878-PAX5-ChIP-Seq(GSE32465)/Homer	GTCACGCTCSCTGM	1e-33	-76	0	354	0.0171	421.1	0.007
MYB107(MYB)/col-MYB107-DAP-Seq(GSE60143)/Homer	RGTWGGTRRR	1e-32	-75.43	0	4672	0.225	11209.1	0.1862
LCL1(MYBrelated)/colamp-LCL1-DAP-Seq(GSE60143)/Homer	NAAAATATCTWHWWN	1e-32	-75.12	0	581	0.028	875	0.0145
RORa(NR)/Liver-Rora-ChIP-Seq(GSE101115)/Homer	AAWCTAGGTCARDNN	1e-32	-75.08	0	519	0.025	747.3	0.0124
At4g01280(MYBrelated)/colamp-At4g01280-DAP-Seq(GSE60143)/Homer	AAATATCT	1e-32	-74.96	0	2005	0.0966	4231.7	0.0703
SFP1/SacCer-Promoters/Homer	DDAAAAATTTTY	1e-32	-74.51	0	386	0.0186	486.9	0.0081
OCT:OCT(POU,Homeobox)/NPC-OCT6-ChIP-Seq(GSE43916)/Homer	YATGCATATRCATRT	1e-31	-73.12	0	270	0.013	279.7	0.0046
AGL25(MADS)/colamp-AGL25-DAP-Seq(GSE60143)/Homer	TTTCCATWTWTGGAA	1e-31	-72.98	0	211	0.0102	182.9	0.003
WRKY6(WRKY)/colamp-WRKY6-DAP-Seq(GSE60143)/Homer	NCGTTGACTWWD	1e-31	-72.31	0	2547	0.1227	5636.7	0.0936
WRKY29(WRKY)/colamp-WRKY29-DAP-Seq(GSE60143)/Homer	MGTTGACTTT	1e-31	-72.12	0	3048	0.1468	6938	0.1153
WRKY25(WRKY)/colamp-WRKY25-DAP-Seq(GSE60143)/Homer	NNNNHRGTCAAMNNN	1e-30	-69.92	0	3348	0.1613	7754	0.1288
ATHB13(Homeobox)/col-ATHB13-DAP-Seq(GSE60143)/Homer	CAATAATT	1e-30	-69.71	0	3962	0.1908	9388.5	0.156
Egr2(Zf)/Thymocytes-Egr2-ChIP-Seq(GSE34254)/Homer	NGCGTGGGCGGR	1e-30	-69.5	0	398	0.0192	527.5	0.0088
MYB13(MYB)/col-MYB13-DAP-Seq(GSE60143)/Homer	HYCACCWACCHH	1e-30	-69.47	0	1948	0.0938	4144.3	0.0689
ANAC013(NAC)/col-ANAC013-DAP-Seq(GSE60143)/Homer	CTTGNNNNNCAAGNA	1e-30	-69.28	0	1043	0.0502	1940.3	0.0322
TR4(NR),DR1/Hela-TR4-ChIP-Seq(GSE24685)/Homer	GAGGTCAAAGGTCA	1e-29	-67.43	0	241	0.0116	244.6	0.0041
WRKY50(WRKY)/col-WRKY50-DAP-Seq(GSE60143)/Homer	NNTTGACTWNNGNNN	1e-29	-67.31	0	2892	0.1393	6592.1	0.1095
NFkB-p65-Rel(RHD)/ThioMac-LPS-Expression(GSE23622)/Homer	GGAAATTCCC	1e-29	-66.92	0	220	0.0106	210.3	0.0035
Replumless(BLH)/Arabidopsis-RPL.GFP-ChIP-Seq(GSE78727)/Homer	HGTCWHATCA	1e-29	-66.82	0	3540	0.1705	8306.6	0.138
AT1G10720(BSD)/col-AT1G10720-DAP-Seq(GSE60143)/Homer	TTCTAGAAKCTTCTA	1e-28	-66.1	0	103	0.005	44.8	0.0007
p53(p53)/Saos-p53-ChIP-Seq/Homer	RRCATGYCYRGRCATGYYYN	1e-28	-65.68	0	292	0.0141	339.6	0.0056
p53(p53)/Saos-p53-ChIP-Seq(GSE15780)/Homer	RRCATGYCYRGRCATGYYYN	1e-28	-65.68	0	292	0.0141	339.6	0.0056
WRKY71(WRKY)/col-WRKY71-DAP-Seq(GSE60143)/Homer	CKTTGACYWW	1e-28	-65.55	0	2248	0.1083	4948.1	0.0822
HSFB4(HSF)/col-HSFB4-DAP-Seq(GSE60143)/Homer	TTCTAGAAGCTTCTA	1e-28	-65.03	0	129	0.0062	77.9	0.0013
RORgt(NR)/EL4-RORgt.Flag-ChIP-Seq(GSE56019)/Homer	AAYTAGGTCA	1e-28	-64.97	0	483	0.0233	717.8	0.0119
RORgt(NR)/EL4-RORgt.Flag-ChIP-Seq(GSE56019)/Homer	AAYTAGGTCA	1e-28	-64.97	0	483	0.0233	717.8	0.0119
NFkB-p50,p52(RHD)/Monocyte-p50-ChIP-Chip(Schreiber_et_al.)/Homer	GGGGGAATCCCC	1e-28	-64.92	0	288	0.0139	334.9	0.0056
Sp1(Zf)/Promoter/Homer	GGCCCCGCCCCC	1e-28	-64.91	0	323	0.0156	399	0.0066
TGA3(bZIP)/colamp-TGA3-DAP-Seq(GSE60143)/Homer	WTGATGACGTCATCW	1e-28	-64.7	0	215	0.0104	207.5	0.0034
Unknown3/Drosophila-Promoters/Homer	ACVAKCTGGCAGCGC	1e-28	-64.5	0	251	0.0121	269.2	0.0045
GSC(Homeobox)/FrogEmbryos-GSC-ChIP-Seq(DRA000576)/Homer	RGGATTAR	1e-27	-64.34	0	4535	0.2184	11016.9	0.183
Six4(Homeobox)/MCF7-SIX4-ChIP-Seq(Encode)/Homer	TGWAAYCTGABACCB	1e-27	-63.93	0	234	0.0113	241.9	0.004
ATHB6(Homeobox)/col-ATHB6-DAP-Seq(GSE60143)/Homer	AATGATTG	1e-27	-63.86	0	4619	0.2225	11252.6	0.1869
Oct4:Sox17(POU,Homeobox,HMG)/F9-Sox17-ChIP-Seq(GSE44553)/Homer	CCATTGTATGCAAAT	1e-27	-63.58	0	491	0.0237	740.6	0.0123
HDG1(Homeobox)/col100-HDG1-DAP-Seq(GSE60143)/Homer	DDYAATTAATGH	1e-27	-63.48	0	2071	0.0998	4520.4	0.0751
REST-NRSF(Zf)/Jurkat-NRSF-ChIP-Seq/Homer	GGMGCTGTCCATGGTGCTGA	1e-27	-62.59	0	58	0.0028	6.8	0.0001
WRKY31(WRKY)/colamp-WRKY31-DAP-Seq(GSE60143)/Homer	NCGTTGACTWWK	1e-27	-62.56	0	2081	0.1002	4556.7	0.0757
GTL1(Trihelix)/colamp-GTL1-DAP-Seq(GSE60143)/Homer	WWTTTACCKY	1e-27	-62.4	0	3729	0.1796	8876.2	0.1475
PHV(HB)/col-PHV-DAP-Seq(GSE60143)/Homer	RTAATSATTA	1e-26	-61.82	0	1605	0.0773	3364.2	0.0559
AGL16(MADS)/col-AGL16-DAP-Seq(GSE60143)/Homer	TWCCHWATWDGGAAA	1e-26	-61.57	0	342	0.0165	447.9	0.0074
ANAC096(NAC)/colamp-ANAC096-DAP-Seq(GSE60143)/Homer	TACTTGWNNNWCAAG	1e-26	-61.19	0	1675	0.0807	3545.4	0.0589
NTM2(NAC)/col-NTM2-DAP-Seq(GSE60143)/Homer	CTTRTNNNAYAAGBH	1e-26	-60.29	0	1457	0.0702	3012.2	0.05
Cbf1(bHLH)/Yeast-Cbf1-ChIP-Seq(GSE29506)/Homer	TCACGTGAYH	1e-26	-59.87	0	839	0.0404	1532.8	0.0255
ZNF675(Zf)/HEK293-ZNF675.GFP-ChIP-Seq(GSE58341)/Homer	ARGAGGMCAAAATGW	1e-25	-59.84	0	466	0.0224	705.5	0.0117
MYB73(MYB)/col-MYB73-DAP-Seq(GSE60143)/Homer	NNNNHAACNGHHDHN	1e-25	-59.45	0	6441	0.3102	16350	0.2716
TSO1(CPP)/col-TSO1-DAP-Seq(GSE60143)/Homer	RAATTTRAAW	1e-25	-59.42	0	502	0.0242	783.7	0.013
Brachyury(T-box)/Mesoendoderm-Brachyury-ChIP-exo(GSE54963)/Homer	ANTTMRCASBNNNGTGYKAAN	1e-25	-58.74	0	804	0.0387	1459.7	0.0243
WRKY27(WRKY)/colamp-WRKY27-DAP-Seq(GSE60143)/Homer	NHGTTGACYTWD	1e-24	-57.39	0	2624	0.1264	6024.4	0.1001
FOXA1:AR(Forkhead,NR)/LNCAP-AR-ChIP-Seq(GSE27824)/Homer	AGTAAACAAAAAAGAACAND	1e-24	-56.97	0	206	0.0099	211.1	0.0035
PAX3:FKHR-fusion(Paired,Homeobox)/Rh4-PAX3:FKHR-ChIP-Seq(GSE19063)/Homer	ACCRTGACTAATTNN	1e-24	-56.2	0	901	0.0434	1703.2	0.0283
WRKY24(WRKY)/colamp-WRKY24-DAP-Seq(GSE60143)/Homer	CGTTGACTWW	1e-24	-56.17	0	2540	0.1223	5821.3	0.0967
Pknox1(Homeobox)/ES-Prep1-ChIP-Seq(GSE63282)/Homer	SCTGTCAVTCAV	1e-24	-55.47	0	574	0.0276	960.5	0.016
Knotted(Homeobox)/Corn-KN1-ChIP-Seq(GSE39161)/Homer	GAYGNGACRGGN	1e-24	-55.46	0	4077	0.1964	9926.9	0.1649
TFE3(bHLH)/MEF-TFE3-ChIP-Seq(GSE75757)/Homer	GTCACGTGACYV	1e-24	-55.29	0	291	0.014	371	0.0062
HSFB3(HSF)/colamp-HSFB3-DAP-Seq(GSE60143)/Homer	TTCTAGAAGMTTHTW	1e-24	-55.28	0	224	0.0108	247.8	0.0041
TGA1(bZIP)/colamp-TGA1-DAP-Seq(GSE60143)/Homer	TGACGTCAKC	1e-23	-55.19	0	1257	0.0605	2568.7	0.0427
Tbx6(T-box)/ESC-Tbx6-ChIP-Seq(GSE93524)/Homer	DAGGTGTBAA	1e-23	-55.17	0	2825	0.1361	6583.4	0.1094
AT2G28920(ND)/col-AT2G28920-DAP-Seq(GSE60143)/Homer	WAGATATTTWTW	1e-23	-55.02	0	995	0.0479	1935.7	0.0322
ANAC103(NAC)/col-ANAC103-DAP-Seq(GSE60143)/Homer	AACTTGNWNWNCAAG	1e-23	-54.7	0	996	0.048	1940.3	0.0322
ZNF264(Zf)/HEK293-ZNF264.GFP-ChIP-Seq(GSE58341)/Homer	RGGGCACTAACY	1e-23	-54.65	0	1880	0.0906	4135.5	0.0687
IDD7(C2H2)/col-IDD7-DAP-Seq(GSE60143)/Homer	TTTGTCKTTTTN	1e-23	-54.15	0	1249	0.0602	2558.6	0.0425
PCF/Arabidopsis-Promoters/Homer	NNWWWTGGGCYTDDN	1e-23	-53.24	0	832	0.0401	1563.3	0.026
p73(p53)/Trachea-p73-ChIP-Seq(PRJNA310161)/Homer	NRRRCAWGTCCDGRCATGYY	1e-22	-52.75	0	145	0.007	121.1	0.002
Hoxb4(Homeobox)/ES-Hoxb4-ChIP-Seq(GSE34014)/Homer	TGATTRATGGCY	1e-22	-52.16	0	829	0.0399	1564	0.026
CRC(C2C2YABBY)/col-CRC-DAP-Seq(GSE60143)/Homer	TWATSATA	1e-22	-51.94	0	4886	0.2353	12196.3	0.2026
ATHB5(HB)/colamp-ATHB5-DAP-Seq(GSE60143)/Homer	AATGATTG	1e-22	-51.8	0	3435	0.1655	8258.4	0.1372
GT2(Trihelix)/colamp-GT2-DAP-Seq(GSE60143)/Homer	AMGGTAAAWWWN	1e-22	-51.3	0	3661	0.1763	8874.4	0.1474
ZNF317(Zf)/HEK293-ZNF317.GFP-ChIP-Seq(GSE58341)/Homer	GTCWGCTGTYYCTCT	1e-22	-51.03	0	266	0.0128	338	0.0056
TRP2(MYBrelated)/colamp-TRP2-DAP-Seq(GSE60143)/Homer	TAAACCCT	1e-22	-50.92	0	550	0.0265	933.3	0.0155
WRKY15(WRKY)/col-WRKY15-DAP-Seq(GSE60143)/Homer	VGTTGACTWW	1e-21	-50.17	0	2812	0.1354	6623.8	0.11
At2g45680(TCP)/colamp-At2g45680-DAP-Seq(GSE60143)/Homer	GTGGGNCCCACNDND	1e-21	-49.85	0	183	0.0088	190.7	0.0032
ANAC028(NAC)/col-ANAC028-DAP-Seq(GSE60143)/Homer	WRCTTGNNNNNCAAG	1e-21	-49.82	0	1762	0.0849	3891.2	0.0646
AT1G24250(Orphan)/col-AT1G24250-DAP-Seq(GSE60143)/Homer	KTDGTTGGTDGTTGG	1e-21	-48.64	0	950	0.0458	1881	0.0312
TGA5(bZIP)/col-TGA5-DAP-Seq(GSE60143)/Homer	NNGATGACGTCATCN	1e-21	-48.59	0	331	0.0159	476.5	0.0079
ANL2(HB)/col-ANL2-DAP-Seq(GSE60143)/Homer	CATTAATTGC	1e-21	-48.4	0	1980	0.0954	4469.3	0.0742
TOD6?/SacCer-Promoters/Homer	GCGATGAGMT	1e-20	-47.87	0	545	0.0263	940.1	0.0156
Nur77(NR)/K562-NR4A1-ChIP-Seq(GSE31363)/Homer	TGACCTTTNCNT	1e-20	-47.62	0	567	0.0273	991.9	0.0165
O2(bZIP)/Corn-O2-ChIP-Seq(GSE63991)/Homer	GCTGACGTGGCA	1e-20	-47.6	0	405	0.0195	635.4	0.0106
Brn2(POU,Homeobox)/NPC-Brn2-ChIP-Seq(GSE35496)/Homer	ATGAATATTC	1e-19	-45.49	0	426	0.0205	691.8	0.0115
PBX1(Homeobox)/MCF7-PBX1-ChIP-Seq(GSE28007)/Homer	GSCTGTCACTCA	1e-19	-45.23	0	186	0.009	208.1	0.0035
AGL6(MADS)/col-AGL6-DAP-Seq(GSE60143)/Homer	TTWCCWWAWWDGGWA	1e-19	-44.31	0	435	0.021	717.8	0.0119
ZNF136(Zf)/HEK293-ZNF136.GFP-ChIP-Seq(GSE58341)/Homer	YTKGATAHAGTATTCTWGGTNGGCA	1e-19	-44.24	0	341	0.0164	516.9	0.0086
ANAC053(NAC)/colamp-ANAC053-DAP-Seq(GSE60143)/Homer	TDCTTGNNNNNCAAG	1e-19	-43.91	0	1300	0.0626	2788.5	0.0463
CArG(MADS)/PUER-Srf-ChIP-Seq(Sullivan_et_al.)/Homer	CCATATATGGNM	1e-18	-43.18	0	945	0.0455	1916.2	0.0318
Mouse_Recombination_Hotspot(Zf)/Testis-DMC1-ChIP-Seq(GSE24438)/Homer	ACTYKNATTCGTGNTACTTC	1e-18	-42.71	0	233	0.0112	304.5	0.0051
ZNF16(Zf)/HEK293-ZNF16.GFP-ChIP-Seq(GSE58341)/Homer	MACCTTCYATGGCTCCCTAKTGCCY	1e-18	-42.18	0	48	0.0023	11.7	0.0002
MYNN(Zf)/HEK293-MYNN.eGFP-ChIP-Seq(Encode)/Homer	TTCAAAWTAAAAGTC	1e-18	-41.59	0	812	0.0391	1608.8	0.0267
MYB93(MYB)/colamp-MYB93-DAP-Seq(GSE60143)/Homer	GGTAGGTGRD	1e-17	-40.8	0	3317	0.1598	8133.5	0.1351
Lhx3(Homeobox)/Neuron-Lhx3-ChIP-Seq(GSE31456)/Homer	ADBTAATTAR	1e-17	-40.17	0	5935	0.2859	15358.4	0.2552
WRKY20(WRKY)/col-WRKY20-DAP-Seq(GSE60143)/Homer	CKTTGACYWD	1e-17	-40.03	0	2090	0.1007	4872.9	0.081
IDD2(C2H2)/colamp-IDD2-DAP-Seq(GSE60143)/Homer	HAVAAAAMGACAAAA	1e-17	-39.18	0	466	0.0224	816.1	0.0136
SRS7(SRS)/colamp-SRS7-DAP-Seq(GSE60143)/Homer	HATAGGTTTH	1e-16	-38.99	0	8844	0.426	23623.4	0.3925
WRKY40(WRKY)/colamp-WRKY40-DAP-Seq(GSE60143)/Homer	AHWAGTCAAC	1e-16	-38.8	0	1683	0.0811	3828.7	0.0636
AtIDD11(C2H2)/colamp-AtIDD11-DAP-Seq(GSE60143)/Homer	TTTGTCGTTT	1e-16	-38.19	0	1148	0.0553	2469.1	0.041
Mef2a(MADS)/HL1-Mef2a.biotin-ChIP-Seq(GSE21529)/Homer	CYAAAAATAG	1e-16	-37.38	0	1271	0.0612	2789.2	0.0463
DMRT1(DM)/Testis-DMRT1-ChIP-Seq(GSE64892)/Homer	TWGHWACAWTGTWDC	1e-16	-37.28	0	800	0.0385	1617.4	0.0269
TCFL2(HMG)/K562-TCF7L2-ChIP-Seq(GSE29196)/Homer	ACWTCAAAGG	1e-16	-36.85	0	253	0.0122	367	0.0061
HDG7(HB)/col-HDG7-DAP-Seq(GSE60143)/Homer	WGCATTTAATGC	1e-15	-36.73	0	653	0.0315	1268.7	0.0211
Nkx6.1(Homeobox)/Islet-Nkx6.1-ChIP-Seq(GSE40975)/Homer	GKTAATGR	1e-15	-35.96	0	8685	0.4183	23253.2	0.3863
TCP17(TCP)/col-TCP17-DAP-Seq(GSE60143)/Homer	GTGGTCCCCA	1e-15	-35.48	0	149	0.0072	170.2	0.0028
RARg(NR)/ES-RARg-ChIP-Seq(GSE30538)/Homer	AGGTCAAGGTCA	1e-15	-35.13	0	82	0.0039	60	0.001
ANAC016(NAC)/col-ANAC016-DAP-Seq(GSE60143)/Homer	WNCTTGNNNNNCAMG	1e-15	-34.83	0	1932	0.0931	4537	0.0754
ETS(ETS)/Promoter/Homer	AACCGGAAGT	1e-15	-34.75	0	858	0.0413	1783.2	0.0296
HAT2(Homeobox)/colamp-HAT2-DAP-Seq(GSE60143)/Homer	CYAATSATTR	1e-15	-34.58	0	3031	0.146	7478.1	0.1242
E2F6(E2F)/Hela-E2F6-ChIP-Seq(GSE31477)/Homer	GGCGGGAARN	1e-14	-34.45	0	974	0.0469	2074.8	0.0345
ATHB6(Homeobox)/Arabidopsis-HB6-ChIP-Seq(GSE80564)/Homer	CAATNATTBN	1e-14	-34.4	0	2792	0.1345	6836.9	0.1136
PIF7(bHLH)/col-PIF7-DAP-Seq(GSE60143)/Homer	CCACGTGGNH	1e-14	-34.33	0	473	0.0228	865	0.0144
TBP3(MYBrelated)/col-TBP3-DAP-Seq(GSE60143)/Homer	VYTAGGGCAN	1e-14	-33.97	0	2542	0.1224	6172.2	0.1025
WRKY22(WRKY)/colamp-WRKY22-DAP-Seq(GSE60143)/Homer	WWAAAGTCAACK	1e-14	-33.82	0	1653	0.0796	3820.7	0.0635
dHNF4(NR)/Fly-HNF4-ChIP-Seq(GSE73675)/Homer	GGTCCAAAGTCCAMT	1e-14	-33.75	0	130	0.0063	141.9	0.0024
bZIP3(bZIP)/col-bZIP3-DAP-Seq(GSE60143)/Homer	DWKNHSACGTGGCAD	1e-14	-33.5	0	1436	0.0692	3262	0.0542
PRDM14(Zf)/H1-PRDM14-ChIP-Seq(GSE22767)/Homer	RGGTCTCTAACY	1e-14	-32.71	0	865	0.0417	1821	0.0303
RORg(NR)/Liver-Rorc-ChIP-Seq(GSE101115)/Homer	WAABTAGGTCAV	1e-14	-32.69	0	327	0.0158	545.6	0.0091
SCRT1(Zf)/HEK293-SCRT1.eGFP-ChIP-Seq(Encode)/Homer	GCAACAGGTG	1e-13	-32.1	0	780	0.0376	1617.6	0.0269
WRKY26(WRKY)/colamp-WRKY26-DAP-Seq(GSE60143)/Homer	CGTTGACTWDKN	1e-13	-31.92	0	1438	0.0693	3288.2	0.0546
bcd(Homeobox)/Embryo-Bcd-ChIP-Seq(GSE86966)/Homer	VNNGGATTADNN	1e-13	-31.62	0	4003	0.1928	10198.1	0.1694
MYB61(MYB)/colamp-MYB61-DAP-Seq(GSE60143)/Homer	HCYACCTACC	1e-13	-30.81	0	4175	0.2011	10692.3	0.1776
AT1G72740(MYBrelated)/colamp-AT1G72740-DAP-Seq(GSE60143)/Homer	NNWWAMCCTAAHWNN	1e-13	-30.75	0	3423	0.1649	8625.1	0.1433
p53(p53)/mES-cMyc-ChIP-Seq(GSE11431)/Homer	ACATGCCCGGGCAT	1e-13	-30.56	0	66	0.0032	45.3	0.0008
AT1G76870(Trihelix)/col-AT1G76870-DAP-Seq(GSE60143)/Homer	AAAACCRGWW	1e-12	-29.84	0	1397	0.0673	3211.3	0.0534
GFY(?)/Promoter/Homer	ACTACAATTCCC	1e-12	-29.73	0	173	0.0083	235.1	0.0039
RAR:RXR(NR),DR5/ES-RAR-ChIP-Seq(GSE56893)/Homer	RGGTCADNNAGAGGTCAV	1e-12	-28.77	0	76	0.0037	63.6	0.0011
ANAC050(NAC)/colamp-ANAC050-DAP-Seq(GSE60143)/Homer	WNCTTGNNNNNCAAG	1e-12	-28.14	0	1326	0.0639	3051.8	0.0507
LMI1(HB)/colamp-LMI1-DAP-Seq(GSE60143)/Homer	AATTATTG	1e-12	-28	0	2550	0.1228	6308.3	0.1048
DMRT6(DM)/Testis-DMRT6-ChIP-Seq(GSE60440)/Homer	YDGHTACAWTGTADC	1e-12	-27.97	0	616	0.0297	1256	0.0209
At5g66730(C2H2)/colamp-At5g66730-DAP-Seq(GSE60143)/Homer	TTTGTCKTTTTK	1e-11	-27.62	0	841	0.0405	1816.5	0.0302
WRKY3(WRKY)/col-WRKY3-DAP-Seq(GSE60143)/Homer	NCKTTGACYDDN	1e-11	-27.55	0	1734	0.0835	4131.7	0.0686
WRKY14(WRKY)/colamp-WRKY14-DAP-Seq(GSE60143)/Homer	NCGTTGACTTTN	1e-11	-27.24	0	1416	0.0682	3299	0.0548
Pho4(bHLH)/Yeast-Pho4-ChIP-Seq(GSE29506)/Homer	AAGCACGTGBGD	1e-11	-27.14	0	497	0.0239	975.2	0.0162
ATHB15(HB)/col-ATHB15-DAP-Seq(GSE60143)/Homer	GYAATSATTA	1e-11	-25.86	0	1279	0.0616	2962.7	0.0492
ZFP3(Zf)/HEK293-ZFP3.GFP-ChIP-Seq(GSE58341)/Homer	GGGTTTTGAAGGATGARTAGGAGTT	1e-11	-25.77	0	21	0.001	1.9	0
WRKY65(WRKY)/colamp-WRKY65-DAP-Seq(GSE60143)/Homer	AWWWAGTCAACG	1e-11	-25.72	0	1428	0.0688	3354.5	0.0557
GATA:SCL(Zf,bHLH)/Ter119-SCL-ChIP-Seq(GSE18720)/Homer	CRGCTGBNGNSNNSAGATAA	1e-10	-25.31	0	336	0.0162	611.4	0.0102
CTCF-SatelliteElement(Zf?)/CD4+-CTCF-ChIP-Seq(Barski_et_al.)/Homer	TGCAGTTCCMVNWRTGGCCA	1e-10	-24.79	0	57	0.0027	42.1	0.0007
Otx2(Homeobox)/EpiLC-Otx2-ChIP-Seq(GSE56098)/Homer	NYTAATCCYB	1e-10	-24.7	0	2824	0.136	7124.8	0.1184
HOXA1(Homeobox)/mES-Hoxa1-ChIP-Seq(SRP084292)/Homer	TGATKGATGR	1e-10	-24.52	0	928	0.0447	2074.4	0.0345
At1g76110(ARID)/colamp-At1g76110-DAP-Seq(GSE60143)/Homer	ATTTAATG	1e-10	-23.89	0	2313	0.1114	5752.2	0.0956
ATY19(MYB)/col-ATY19-DAP-Seq(GSE60143)/Homer	YYCACCWACCAT	1e-10	-23.89	0	1999	0.0963	4905.8	0.0815
RAP211(AP2EREBP)/colamp-RAP211-DAP-Seq(GSE60143)/Homer	RGCCGGCYWW	1e-10	-23.86	0	4399	0.2119	11496.1	0.191
AMYB(HTH)/Testes-AMYB-ChIP-Seq(GSE44588)/Homer	TGGCAGTTGG	1e-10	-23.68	0	4738	0.2282	12448.8	0.2068
WRKY33(WRKY)/col-WRKY33-DAP-Seq(GSE60143)/Homer	CGTTGACYAW	1e-10	-23.66	0	2211	0.1065	5481.4	0.0911
AGL13(MADS)/col-AGL13-DAP-Seq(GSE60143)/Homer	TWCCAWWTWTGGWAA	1e-09	-22.95	0	163	0.0079	243.7	0.004
EPR1(MYBrelated)/colamp-EPR1-DAP-Seq(GSE60143)/Homer	AAATATCT	1e-09	-22.81	0	1290	0.0621	3038.4	0.0505
LHY1(MYBrelated)/col-LHY1-DAP-Seq(GSE60143)/Homer	AAATATCT	1e-09	-22.81	0	1290	0.0621	3038.4	0.0505
Barx1(Homeobox)/Stomach-Barx1.3xFlag-ChIP-Seq(GSE69483)/Homer	AAACMATTAN	1e-09	-22.33	0	1820	0.0877	4455.5	0.074
VND3(NAC)/colamp-VND3-DAP-Seq(GSE60143)/Homer	TRCTTGWDNHWCAAG	1e-09	-22.29	0	1677	0.0808	4073.2	0.0677
EBNA1(EBV-virus)/Raji-EBNA1-ChIP-Seq(GSE30709)/Homer	GGYAGCAYDTGCTDCCCNNN	1e-09	-22.28	0	47	0.0023	32.1	0.0005
HOXA2(Homeobox)/mES-Hoxa2-ChIP-Seq(Donaldson_et_al.)/Homer	GYCATCMATCAT	1e-09	-22.25	0	373	0.018	720.1	0.012
WRKY45(WRKY)/col-WRKY45-DAP-Seq(GSE60143)/Homer	HNNNKTTGACTWWNH	1e-09	-22.16	0	1185	0.0571	2773.7	0.0461
JKD(C2H2)/col-JKD-DAP-Seq(GSE60143)/Homer	TTTTGTCGTTTT	1e-09	-21.87	0	611	0.0294	1304.7	0.0217
CCA(Myb)/Arabidopsis-CCA.GFP-ChIP-Seq(GSE70533)/Homer	AGATATYTTT	1e-09	-21.49	0	2741	0.132	6973.2	0.1158
ZNF528(Zf)/HEK293-ZNF528.GFP-ChIP-Seq(GSE58341)/Homer	AGAAATGACTTCCCT	1e-09	-21.22	0	23	0.0011	5.8	0.0001
CRE(bZIP)/Promoter/Homer	CSGTGACGTCAC	1e-09	-21.13	0	566	0.0273	1200.1	0.0199
WRKY8(WRKY)/colamp-WRKY8-DAP-Seq(GSE60143)/Homer	CGTTGACTTT	1e-09	-21.03	0	321	0.0155	607.4	0.0101
TGA4(bZIP)/colamp-TGA4-DAP-Seq(GSE60143)/Homer	RTGACGTCAKCW	1e-08	-20.57	0	891	0.0429	2032.4	0.0338
CES-1(Homeobox)/cElegans-L1-CES1-ChIP-Seq(modEncode)/Homer	AAATTSAATTTN	1e-08	-20.37	0	1917	0.0923	4756.3	0.079
AT1G19040(NAC)/col-AT1G19040-DAP-Seq(GSE60143)/Homer	CTTGNDNHNCAAGYW	1e-08	-19.7	0	243	0.0117	436.8	0.0073
ZNF652/HepG2-ZNF652.Flag-ChIP-Seq(Encode)/Homer	TTAACCCTTTVNKKN	1e-08	-19.69	0	804	0.0387	1821	0.0303
ANAC070(NAC)/colamp-ANAC070-DAP-Seq(GSE60143)/Homer	CTTRHDNHNBAAGHW	1e-08	-19.6	0	3065	0.1476	7913.5	0.1315
GATA11(C2C2gata)/col-GATA11-DAP-Seq(GSE60143)/Homer	DDHYYAGATCTR	1e-08	-19.43	0	1189	0.0573	2828.3	0.047
OCT:OCT(POU,Homeobox,IR1)/NPC-Brn2-ChIP-Seq(GSE35496)/Homer	ATGAATWATTCATGA	1e-08	-19.13	0	78	0.0038	90	0.0015
NUC(C2H2)/col-NUC-DAP-Seq(GSE60143)/Homer	HAVAAAACGACAAAA	1e-08	-19.03	0	300	0.0145	573.9	0.0095
EIN3(EIL)/col-EIN3-DAP-Seq(GSE60143)/Homer	ARATTCAATGWATYT	1e-08	-18.97	0	460	0.0222	960.8	0.016
GATA14(C2C2gata)/col-GATA14-DAP-Seq(GSE60143)/Homer	AYCAGATCTG	1e-08	-18.54	0	1882	0.0907	4701	0.0781
bHLH74(bHLH)/col-bHLH74-DAP-Seq(GSE60143)/Homer	DRATCACGTGAB	1e-07	-17.89	0	554	0.0267	1206.9	0.0201
ELF1(ETS)/Jurkat-ELF1-ChIP-Seq(SRA014231)/Homer	AVCCGGAAGT	1e-07	-17.85	0	1287	0.062	3116.6	0.0518
ATHB7(Homeobox)/col-ATHB7-DAP-Seq(GSE60143)/Homer	AATGATTG	1e-07	-17.56	0	2593	0.1249	6667.3	0.1108
ZKSCAN1(Zf)/HepG2-ZKSCAN1-ChIP-Seq(Encode)/Homer	GCACAYAGTAGGKCY	1e-07	-17.46	0	94	0.0045	126.1	0.0021
GATA3(Zf),DR8/iTreg-Gata3-ChIP-Seq(GSE20898)/Homer	AGATSTNDNNDSAGATAASN	1e-07	-17.2	0	257	0.0124	486.9	0.0081
WRKY43(WRKY)/colamp-WRKY43-DAP-Seq(GSE60143)/Homer	NCGTTGACTTTT	1e-07	-17.18	0	997	0.048	2360.5	0.0392
At5g58900(MYBrelated)/colamp-At5g58900-DAP-Seq(GSE60143)/Homer	WWWTYTTATCTWWWW	1e-07	-17.07	0	4678	0.2253	12492	0.2075
SND3(NAC)/col-SND3-DAP-Seq(GSE60143)/Homer	CTTNHNNNDNAAGNH	1e-07	-16.96	0	1766	0.0851	4422.9	0.0735
Mef2d(MADS)/Retina-Mef2d-ChIP-Seq(GSE61391)/Homer	GCTATTTTTAGC	1e-07	-16.79	0	531	0.0256	1161.1	0.0193
TGA9(bZIP)/colamp-TGA9-DAP-Seq(GSE60143)/Homer	VTGACGTC	1e-06	-15.62	0	3614	0.1741	9558	0.1588
BOS1(MYB)/col-BOS1-DAP-Seq(GSE60143)/Homer	NNRCCTAACT	1e-06	-15.55	0	2685	0.1293	6977.3	0.1159
AT1G76880(Trihelix)/col-AT1G76880-DAP-Seq(GSE60143)/Homer	ACGGTAAAAW	1e-06	-15.28	0	1234	0.0594	3024.3	0.0502
GFY-Staf(?,Zf)/Promoter/Homer	RACTACAATTCCCAGAAKGC	1e-06	-15.08	0	70	0.0034	88.1	0.0015
ZNF41(Zf)/HEK293-ZNF41.GFP-ChIP-Seq(GSE58341)/Homer	CCTCATGGTGYCYTWYTCCCTTGTG	1e-06	-15.05	0	71	0.0034	90.7	0.0015
MYB92(MYB)/colamp-MYB92-DAP-Seq(GSE60143)/Homer	GGTAGGTR	1e-06	-15.03	0	2593	0.1249	6738.5	0.1119
NST1(NAC)/colamp-NST1-DAP-Seq(GSE60143)/Homer	WRCTTRWWNWWYAAG	1e-06	-14.94	0	2321	0.1118	5990.4	0.0995
Lhx1(Homeobox)/EmbryoCarcinoma-Lhx1-ChIP-Seq(GSE70957)/Homer	NNYTAATTAR	1e-06	-14.66	0	4080	0.1965	10897.9	0.181
bHLHE40(bHLH)/HepG2-BHLHE40-ChIP-Seq(GSE31477)/Homer	KCACGTGMCN	1e-06	-14.1	0	748	0.036	1757.8	0.0292
YY1(Zf)/Promoter/Homer	CAAGATGGCGGC	1e-06	-13.86	0	119	0.0057	194.9	0.0032
ZNF382(Zf)/HEK293-ZNF382.GFP-ChIP-Seq(GSE58341)/Homer	GNCTGTASTRNTGBCTCHTT	1e-05	-13.67	0	84	0.004	121.2	0.002
AT3G25990(Trihelix)/colamp-AT3G25990-DAP-Seq(GSE60143)/Homer	TTAACCATAG	1e-05	-13.58	0	2295	0.1105	5957.1	0.099
MYB33(MYB)/col-MYB33-DAP-Seq(GSE60143)/Homer	DDTYNGTTAN	1e-05	-13.58	0	5902	0.2843	16093	0.2674
PAX6(Paired,Homeobox)/Forebrain-Pax6-ChIP-Seq(GSE66961)/Homer	NGTGTTCAVTSAAGCGKAAA	1e-05	-13.52	0	264	0.0127	533.4	0.0089
MYB88(MYB)/col-MYB88-DAP-Seq(GSE60143)/Homer	HNACGCTCCT	1e-05	-13.33	0	3746	0.1804	10008.5	0.1663
ANAC058(NAC)/col-ANAC058-DAP-Seq(GSE60143)/Homer	TWCTTGTDNNACAAG	1e-05	-12.95	0	1359	0.0655	3411.1	0.0567
Hnf1(Homeobox)/Liver-Foxa2-Chip-Seq(GSE25694)/Homer	GGTTAAWCATTAA	1e-05	-12.9	0	442	0.0213	983.8	0.0163
SPL11(SBP)/col100-SPL11-DAP-Seq(GSE60143)/Homer	YTGTACTTBH	1e-05	-12.68	0	2040	0.0983	5280.1	0.0877
ANAC020(NAC)/col-ANAC020-DAP-Seq(GSE60143)/Homer	DVCKTGHNNNDCAAG	1e-05	-12.48	0	1447	0.0697	3661.2	0.0608
E-box(bHLH)/Promoter/Homer	SSGGTCACGTGA	1e-05	-12.41	0	172	0.0083	323	0.0054
MYB17(MYB)/colamp-MYB17-DAP-Seq(GSE60143)/Homer	GGTAGGTGRG	1e-05	-12.19	0	1430	0.0689	3622.1	0.0602
SMB(NAC)/colamp-SMB-DAP-Seq(GSE60143)/Homer	CTTVNNNNDBAAGHW	1e-05	-11.83	0	2275	0.1096	5955.5	0.0989
Prop1(Homeobox)/GHFT1-PROP1.biotin-ChIP-Seq(GSE77302)/Homer	NTAATBNAATTA	0.0001	-11.48	0	2196	0.1058	5748	0.0955
ATHB53(HB)/col-ATHB53-DAP-Seq(GSE60143)/Homer	CAATAATT	0.0001	-11.46	0	1785	0.086	4613.1	0.0766
GATA1(C2C2gata)/colamp-GATA1-DAP-Seq(GSE60143)/Homer	DDWWYYAGATCTRRW	0.0001	-11.44	0	1047	0.0504	2602.9	0.0432
VND2(NAC)/col-VND2-DAP-Seq(GSE60143)/Homer	DNCKTNNNNNNNAAG	0.0001	-11.38	0	2255	0.1086	5914.7	0.0983
MYB49(MYB)/col-MYB49-DAP-Seq(GSE60143)/Homer	ARKTAGGTRR	0.0001	-11.17	0	3080	0.1484	8221.8	0.1366
Pho2(bHLH)/Yeast-Pho2-ChIP-Seq(GSE29506)/Homer	CCCACGTGCT	0.0001	-10.96	0	919	0.0443	2268.2	0.0377
GATA(Zf),IR4/iTreg-Gata3-ChIP-Seq(GSE20898)/Homer	NAGATWNBNATCTNN	0.0001	-10.91	0	290	0.014	623.1	0.0104
MYB4(MYB)/col200-MYB4-DAP-Seq(GSE60143)/Homer	WAGKTAGGTARR	0.0001	-10.91	0	1851	0.0892	4811.8	0.0799
MYB63(MYB)/col-MYB63-DAP-Seq(GSE60143)/Homer	BHYACCWACCHH	0.0001	-10.77	0	1251	0.0603	3170.9	0.0527
GATA12(C2C2gata)/col-GATA12-DAP-Seq(GSE60143)/Homer	YAGATCTRAW	0.0001	-10.37	0	1562	0.0752	4031.9	0.067
AT5G56840(MYBrelated)/colamp-AT5G56840-DAP-Seq(GSE60143)/Homer	TGGATAAGGT	0.0001	-10.26	0.0001	4056	0.1954	11005.4	0.1828
GBF5(bZIP)/colamp-GBF5-DAP-Seq(GSE60143)/Homer	WKNWSACGTGGCAWN	0.0001	-9.891	0.0001	794	0.0382	1955.1	0.0325
ATHB20(Homeobox)/colamp-ATHB20-DAP-Seq(GSE60143)/Homer	CAATHATT	0.0001	-9.766	0.0001	1500	0.0723	3878.4	0.0644
ANAC017(NAC)/colamp-ANAC017-DAP-Seq(GSE60143)/Homer	TMCTTGNNNNNCAAG	0.0001	-9.644	0.0001	219	0.0105	460.8	0.0077
LHY(Myb)/Seedling-LHY-ChIP-Seq(GSE52175)/Homer	ADAAATATCT	0.0001	-9.376	0.0001	3327	0.1603	8987.1	0.1493
At1g78700(BZR)/col-At1g78700-DAP-Seq(GSE60143)/Homer	NNNNCACGTGNNNNN	0.0001	-9.341	0.0001	705	0.034	1728.5	0.0287
ZNF669(Zf)/HEK293-ZNF669.GFP-ChIP-Seq(GSE58341)/Homer	GARTGGTCATCGCCC	0.001	-9.186	0.0001	207	0.01	435.8	0.0072
Ronin(THAP)/ES-Thap11-ChIP-Seq(GSE51522)/Homer	RACTACAACTCCCAGVAKGC	0.001	-9.026	0.0002	22	0.0011	19.8	0.0003
ANAC057(NAC)/colamp-ANAC057-DAP-Seq(GSE60143)/Homer	DVCKTGNNNNNCAMG	0.001	-8.855	0.0002	1738	0.0837	4563.1	0.0758
bHLH34(bHLH)/colamp-bHLH34-DAP-Seq(GSE60143)/Homer	HGWGRHWGACACGTG	0.001	-8.643	0.0003	650	0.0313	1595.6	0.0265
At4g36780(BZR)/col-At4g36780-DAP-Seq(GSE60143)/Homer	NNNNNNCACGTGNNN	0.001	-8.463	0.0003	699	0.0337	1731	0.0288
GATA15(C2C2gata)/col-GATA15-DAP-Seq(GSE60143)/Homer	KATGATCA	0.001	-8.448	0.0003	4546	0.219	12481.8	0.2074
T1ISRE(IRF)/ThioMac-Ifnb-Expression/Homer	ACTTTCGTTTCT	0.001	-8.241	0.0004	40	0.0019	54.9	0.0009
AT4G26030(C2H2)/col-AT4G26030-DAP-Seq(GSE60143)/Homer	BYYACCWACY	0.001	-8.138	0.0004	2711	0.1306	7307.9	0.1214
AT3G10113(MYBrelated)/col-AT3G10113-DAP-Seq(GSE60143)/Homer	WNAAATATCWWN	0.001	-7.933	0.0005	1557	0.075	4092.6	0.068
VND1(NAC)/col-VND1-DAP-Seq(GSE60143)/Homer	CTTRWDNHWYAAGYW	0.001	-7.924	0.0005	1987	0.0957	5288.4	0.0879
AIL7(AP2EREBP)/colamp-AIL7-DAP-Seq(GSE60143)/Homer	KCACRAWTYYCGAGG	0.001	-7.14	0.0011	1206	0.0581	3147.8	0.0523
GATA3(Zf),DR4/iTreg-Gata3-ChIP-Seq(GSE20898)/Homer	AGATGKDGAGATAAG	0.001	-6.91	0.0014	275	0.0132	635.8	0.0106
bZIP44(bZIP)/colamp-bZIP44-DAP-Seq(GSE60143)/Homer	NDTGCCACGTCAGCH	0.01	-6.844	0.0015	60	0.0029	103.5	0.0017
ATHB40(HB)/col-ATHB40-DAP-Seq(GSE60143)/Homer	HCAATWATTG	0.01	-6.819	0.0015	2790	0.1344	7589.1	0.1261
At1g74840(MYBrelated)/col100-At1g74840-DAP-Seq(GSE60143)/Homer	YHTTATCCAWWT	0.01	-6.779	0.0016	2579	0.1242	6996.7	0.1162
NFY(CCAAT)/Promoter/Homer	RGCCAATSRG	0.01	-6.745	0.0017	2468	0.1189	6685.9	0.1111
MYB116(MYB)/colamp-MYB116-DAP-Seq(GSE60143)/Homer	AGTTAGGCAN	0.01	-6.744	0.0017	2090	0.1007	5624	0.0934
BZR1(BZR)/col-BZR1-DAP-Seq(GSE60143)/Homer	NNCRCACGTGCG	0.01	-6.687	0.0017	205	0.0099	458.8	0.0076
At1g49010(MYBrelated)/col-At1g49010-DAP-Seq(GSE60143)/Homer	RGATAASNTT	0.01	-6.611	0.0019	5636	0.2715	15698	0.2608
VND6(NAC)/col-VND6-DAP-Seq(GSE60143)/Homer	DCTTNHTTTTYAMGY	0.01	-6.568	0.002	2617	0.1261	7113.9	0.1182
Pax7(Paired,Homeobox),longest/Myoblast-Pax7-ChIP-Seq(GSE25064)/Homer	NTAATTDGCYAATTANNWWD	0.01	-6.531	0.002	86	0.0041	165.2	0.0027
HNF1b(Homeobox)/PDAC-HNF1B-ChIP-Seq(GSE64557)/Homer	GTTAATNATTAA	0.01	-6.34	0.0025	534	0.0257	1332.9	0.0221
WRKY42(WRKY)/colamp-WRKY42-DAP-Seq(GSE60143)/Homer	NAAAGTCAACGN	0.01	-6.315	0.0025	990	0.0477	2577.5	0.0428
WRKY21(WRKY)/colamp-WRKY21-DAP-Seq(GSE60143)/Homer	DCGTTGACTTTT	0.01	-6.197	0.0028	269	0.013	630.6	0.0105
MYB40(MYB)/col-MYB40-DAP-Seq(GSE60143)/Homer	TGGTAGGTRARA	0.01	-6.101	0.0031	923	0.0445	2399.4	0.0399
Unknown4/Drosophila-Promoters/Homer	AAAAATACCRMA	0.01	-6.073	0.0032	431	0.0208	1061.8	0.0176
At5g29000(G2like)/col-At5g29000-DAP-Seq(GSE60143)/Homer	RGAATATTCYHH	0.01	-5.805	0.0042	830	0.04	2152.2	0.0358
GT3a(Trihelix)/col-GT3a-DAP-Seq(GSE60143)/Homer	WNACACGTGTYWWAW	0.01	-5.64	0.0049	493	0.0237	1237.6	0.0206
ANAC075(NAC)/col-ANAC075-DAP-Seq(GSE60143)/Homer	CTTSWWNWWSAAGYT	0.01	-5.618	0.005	753	0.0363	1946.6	0.0323
GATA6(C2C2gata)/col200-GATA6-DAP-Seq(GSE60143)/Homer	TAGATCTARAHH	0.01	-5.271	0.0071	398	0.0192	989.6	0.0164
AT5G61620(MYBrelated)/colamp-AT5G61620-DAP-Seq(GSE60143)/Homer	CTTATCCA	0.01	-4.792	0.0114	4534	0.2184	12668.9	0.2105
OCT:OCT(POU,Homeobox)/NPC-Brn1-ChIP-Seq(GSE35496)/Homer	ATGAATATTCATGAG	0.01	-4.789	0.0114	23	0.0011	33.7	0.0006
MYB58(MYB)/colamp-MYB58-DAP-Seq(GSE60143)/Homer	YYYACCWACC	0.01	-4.66	0.013	2661	0.1282	7338.3	0.1219
RVE1(MYBrelated)/col-RVE1-DAP-Seq(GSE60143)/Homer	AAATATCT	0.1	-4.128	0.022	1936	0.0933	5314.5	0.0883
ANAC071(NAC)/col-ANAC071-DAP-Seq(GSE60143)/Homer	DNCKTNDNNNHNAAG	0.1	-4.104	0.0225	2038	0.0982	5604.8	0.0931
At4g18890(BZR)/col-At4g18890-DAP-Seq(GSE60143)/Homer	NDBRCACGTGYR	0.1	-4.058	0.0236	372	0.0179	946.8	0.0157
Unknown1/Arabidopsis-Promoters/Homer	RGGGTAWWWTHGTAA	0.1	-3.989	0.0252	275	0.0132	685.8	0.0114
AT3G42860(zfGRF)/col-AT3G42860-DAP-Seq(GSE60143)/Homer	CGTTGACTTN	0.1	-3.953	0.0261	684	0.0329	1807	0.03
WRKY11(WRKY)/col-WRKY11-DAP-Seq(GSE60143)/Homer	SCGTTGACTTTN	0.1	-3.786	0.0308	317	0.0153	803.2	0.0133
At2g03500(G2like)/col-At2g03500-DAP-Seq(GSE60143)/Homer	WWAGAATATTCT	0.1	-3.734	0.0324	741	0.0357	1973.6	0.0328
At1g19000(MYBrelated)/colamp-At1g19000-DAP-Seq(GSE60143)/Homer	WWTGGATAADDT	0.1	-3.617	0.0364	2775	0.1337	7729.9	0.1284
E2F3(E2F)/MEF-E2F3-ChIP-Seq(GSE71376)/Homer	BTKGGCGGGAAA	0.1	-3.589	0.0374	1107	0.0533	3003.4	0.0499
MYB67(MYB)/col-MYB67-DAP-Seq(GSE60143)/Homer	YYYACCTAAC	0.1	-3.586	0.0374	2610	0.1257	7261.5	0.1206
WRKY30(WRKY)/colamp-WRKY30-DAP-Seq(GSE60143)/Homer	CGTTGACTTN	0.1	-3.565	0.0382	747	0.036	1996.4	0.0332
ATHB33(ZFHD)/col-ATHB33-DAP-Seq(GSE60143)/Homer	NGTRATTAAK	0.1	-3.378	0.0459	4711	0.2269	13289.2	0.2208
MGP(C2H2)/colamp-MGP-DAP-Seq(GSE60143)/Homer	TTTTGTCGTTTW	0.1	-3.362	0.0466	741	0.0357	1987.7	0.033
bZIP48(bZIP)/colamp-bZIP48-DAP-Seq(GSE60143)/Homer	DDWWKVTSACGTGGC	0.1	-3.301	0.0495	832	0.0401	2244.1	0.0373
Lhx2(Homeobox)/HFSC-Lhx2-ChIP-Seq(GSE48068)/Homer	TAATTAGN	0.1	-3.239	0.0526	3854	0.1856	10843.2	0.1801
At5g22890(C2H2)/col-At5g22890-DAP-Seq(GSE60143)/Homer	NSAGGTKWTATCTGD	0.1	-3.179	0.0557	94	0.0045	218.4	0.0036
bHLHE41(bHLH)/proB-Bhlhe41-ChIP-Seq(GSE93764)/Homer	KCACGTGMCN	0.1	-3.086	0.0611	2761	0.133	7728.1	0.1284
ANAC038(NAC)/col-ANAC038-DAP-Seq(GSE60143)/Homer	ACACGTWAYC	0.1	-2.979	0.0679	6263	0.3017	17794.7	0.2956
Phox2a(Homeobox)/Neuron-Phox2a-ChIP-Seq(GSE31456)/Homer	YTAATYNRATTA	0.1	-2.919	0.072	1332	0.0642	3672.5	0.061
BAM8(BES1)/col-BAM8-DAP-Seq(GSE60143)/Homer	NNWSACACGTGTSWN	0.1	-2.874	0.0752	346	0.0167	907	0.0151
MYB51(MYB)/col-MYB51-DAP-Seq(GSE60143)/Homer	GGTAGGTG	0.1	-2.797	0.0811	2216	0.1067	6194.2	0.1029
MYB74(MYB)/colamp-MYB74-DAP-Seq(GSE60143)/Homer	YYYACCTACCWH	0.1	-2.79	0.0815	1703	0.082	4733.8	0.0786
SND2(NAC)/colamp-SND2-DAP-Seq(GSE60143)/Homer	CTTVWNNNWBAAGNW	0.1	-2.727	0.0867	1206	0.0581	3326.1	0.0553
MS188(MYB)/colamp-MS188-DAP-Seq(GSE60143)/Homer	WARKTAGGTRRA	0.1	-2.665	0.0922	2334	0.1124	6541.5	0.1087
GATA3(Zf)/iTreg-Gata3-ChIP-Seq(GSE20898)/Homer	AGATAASR	0.1	-2.636	0.0948	4649	0.2239	13183.9	0.219
ATHB25(ZFHD)/colamp-ATHB25-DAP-Seq(GSE60143)/Homer	TAATTAVB	0.1	-2.398	0.1201	4110	0.198	11658	0.1937
WRKY47(WRKY)/colamp-WRKY47-DAP-Seq(GSE60143)/Homer	WAAGTCAACGBT	0.1	-2.343	0.1267	698	0.0336	1910.4	0.0317
BMYB(HTH)/Hela-BMYB-ChIP-Seq(GSE27030)/Homer	NHAACBGYYV	0.1	-2.317	0.1298	4730	0.2278	13451.9	0.2235
GATA4(C2C2gata)/col-GATA4-DAP-Seq(GSE60143)/Homer	DDWTYAGATCTR	1	-2.062	0.1673	2053	0.0989	5787.2	0.0961
HAT1(Homeobox)/col-HAT1-DAP-Seq(GSE60143)/Homer	SCAATCATTGNN	1	-2.012	0.1757	573	0.0276	1574	0.0261
At5g47390(MYBrelated)/col-At5g47390-DAP-Seq(GSE60143)/Homer	CTTATCCA	1	-2.006	0.1765	3936	0.1896	11201.1	0.1861
At1g13300(G2like)/col-At1g13300-DAP-Seq(GSE60143)/Homer	GAATCTWAGATTCYN	1	-1.911	0.1937	36	0.0017	83.6	0.0014
KANADI1(Myb)/Seedling-KAN1-ChIP-Seq(GSE48081)/Homer	ARGAATAWWN	1	-1.889	0.1979	4011	0.1932	11431.2	0.1899
VND4(NAC)/colamp-VND4-DAP-Seq(GSE60143)/Homer	WRCTTGWANWWCAAG	1	-1.824	0.2108	1713	0.0825	4834.2	0.0803
E-box/Arabidopsis-Promoters/Homer	GCCACGTG	1	-1.607	0.2616	1009	0.0486	2837.9	0.0471
AT4G12670(MYBrelated)/col-AT4G12670-DAP-Seq(GSE60143)/Homer	AGGGTTTAGGGTTTA	1	-1.361	0.3342	1	0	0	0
HAT5(Homeobox)/colamp-HAT5-DAP-Seq(GSE60143)/Homer	DCAATWATTG	1	-1.221	0.384	481	0.0232	1355	0.0225
MYB101(MYB)/colamp-MYB101-DAP-Seq(GSE60143)/Homer	TAACNRMY	1	-1.208	0.3885	6230	0.3001	17944.9	0.2981
MYB55(MYB)/colamp-MYB55-DAP-Seq(GSE60143)/Homer	YACCWAMC	1	-1.192	0.3941	2973	0.1432	8531	0.1417
ATHB18(Homeobox)/colamp-ATHB18-DAP-Seq(GSE60143)/Homer	YCAATSATTG	1	-1.169	0.4027	601	0.0289	1701.2	0.0283
MYB10(MYB)/col-MYB10-DAP-Seq(GSE60143)/Homer	YCCACCTACCHH	1	-1.148	0.4106	1045	0.0503	2978	0.0495
bHLH18(bHLH)/col-bHLH18-DAP-Seq(GSE60143)/Homer	CACGTGTTYCACGTG	1	-1.078	0.44	44	0.0021	117	0.0019
BIM3(bHLH)/col-BIM3-DAP-Seq(GSE60143)/Homer	TWVTCACGTGAB	1	-0.9597	0.4945	285	0.0137	808.6	0.0134
TATA-box/Drosophila-Promoters/Homer	CTATAAAAGCSV	1	-0.9264	0.5105	214	0.0103	606.9	0.0101
GT1(Trihelix)/col-GT1-DAP-Seq(GSE60143)/Homer	TTAACCATGGTTAAD	1	-0.8704	0.5392	34	0.0016	93.7	0.0016
AT1G04880(ARID)/colamp-AT1G04880-DAP-Seq(GSE60143)/Homer	AAACTATATADTATA	1	-0.8271	0.5623	379	0.0183	1087.5	0.0181
AT1G20910(ARID)/col-AT1G20910-DAP-Seq(GSE60143)/Homer	THAATTRAWN	1	-0.7672	0.5963	4856	0.2339	14059.8	0.2336
TGA10(bZIP)/colamp-TGA10-DAP-Seq(GSE60143)/Homer	ATGACGTC	1	-0.7649	0.5969	1687	0.0813	4878.2	0.081
DUX(Homeobox)/C2C12-Dux-ChIP-Seq(GSE87279)/Homer	BCWGATTCAATCAAN	1	-0.7127	0.6281	11	0.0005	30.3	0.0005
CUC1(NAC)/col-CUC1-DAP-Seq(GSE60143)/Homer	TACTTGTNNNACAAG	1	-0.6313	0.6804	948	0.0457	2755.7	0.0458
MYB70(MYB)/col-MYB70-DAP-Seq(GSE60143)/Homer	WTAACNGTTA	1	-0.5577	0.7314	5018	0.2417	14585.8	0.2423
WRKY7(WRKY)/colamp-WRKY7-DAP-Seq(GSE60143)/Homer	AAAAGTCAACGSHWD	1	-0.5006	0.7734	6	0.0003	18.6	0.0003
c-Myc(bHLH)/LNCAP-cMyc-ChIP-Seq(Unpublished)/Homer	VCCACGTG	1	-0.441	0.8198	987	0.0475	2898.1	0.0481
AT3G51470(DBP)/col-AT3G51470-DAP-Seq(GSE60143)/Homer	TTWHGGTGCACC	1	-0.4319	0.8262	3967	0.1911	11573.9	0.1923
MYB39(MYB)/col-MYB39-DAP-Seq(GSE60143)/Homer	WWAARKTAGGTGRAA	1	-0.3448	0.9002	434	0.0209	1295.7	0.0215
Pax7(Paired,Homeobox),long/Myoblast-Pax7-ChIP-Seq(GSE25064)/Homer	TAATCHGATTAC	1	-0.3311	0.9115	84	0.004	260.1	0.0043
BIM1(bHLH)/colamp-BIM1-DAP-Seq(GSE60143)/Homer	NNNNNNVTCACGTGM	1	-0.3184	0.9219	237	0.0114	717.5	0.0119
Gata2(Zf)/K562-GATA2-ChIP-Seq(GSE18829)/Homer	BBCTTATCTS	1	-0.3009	0.937	1917	0.0923	5647.4	0.0938
MYB44(MYB)/colamp-MYB44-DAP-Seq(GSE60143)/Homer	CVGTTWWKTCNGTTA	1	-0.2427	0.9918	215	0.0104	661.7	0.011
ATHB21(HB)/colamp-ATHB21-DAP-Seq(GSE60143)/Homer	YCAATWAT	1	-0.1862	1	1742	0.0839	5178.5	0.086
DEL1(E2FDP)/colamp-DEL1-DAP-Seq(GSE60143)/Homer	TTCCCGCCAA	1	-0.1619	1	3	0.0001	14.6	0.0002
Elk1(ETS)/Hela-Elk1-ChIP-Seq(GSE31477)/Homer	HACTTCCGGY	1	-0.1537	1	1424	0.0686	4259.2	0.0708
ELT-3(Gata)/cElegans-L1-ELT3-ChIP-Seq(modEncode)/Homer	AWTGATAAGA	1	-0.1339	1	1311	0.0631	3936.3	0.0654
Gata6(Zf)/HUG1N-GATA6-ChIP-Seq(GSE51936)/Homer	YCTTATCTBN	1	-0.1279	1	2672	0.1287	7937.9	0.1319
WRKY17(WRKY)/colamp-WRKY17-DAP-Seq(GSE60143)/Homer	GCGTTGACTTTT	1	-0.08971	1	18	0.0009	72.6	0.0012
MYB62(MYB)/colamp-MYB62-DAP-Seq(GSE60143)/Homer	NTACCTAACT	1	-0.0743	1	3724	0.1794	11069.2	0.1839
ABF2(bZIP)/col-ABF2-DAP-Seq(GSE60143)/Homer	KGMCACGTGDCMHHH	1	-0.07313	1	434	0.0209	1361.6	0.0226
ATHB23(ZFHD)/col-ATHB23-DAP-Seq(GSE60143)/Homer	HTAATTARNN	1	-0.06527	1	3190	0.1537	9516.3	0.1581
bZIP42(bZIP)/colamp-bZIP42-DAP-Seq(GSE60143)/Homer	GCCACGTCAGCA	1	-0.05938	1	4	0.0002	23.5	0.0004
ANAC092(NAC)/colamp-ANAC092-DAP-Seq(GSE60143)/Homer	WRCKTGWNNNWCAMG	1	-0.05348	1	885	0.0426	2726.7	0.0453
MYB99(MYB)/colamp-MYB99-DAP-Seq(GSE60143)/Homer	GGTAGGTG	1	-0.05202	1	2414	0.1163	7254.7	0.1205
MYB41(MYB)/col-MYB41-DAP-Seq(GSE60143)/Homer	BYTYACCTAA	1	-0.04521	1	884	0.0426	2731.5	0.0454
DUX4(Homeobox)/Myoblasts-DUX4.V5-ChIP-Seq(GSE75791)/Homer	NWTAAYCYAATCAWN	1	-0.04246	1	107	0.0052	372.4	0.0062
AT2G20400(G2like)/colamp-AT2G20400-DAP-Seq(GSE60143)/Homer	DNVGAATATTCBNHN	1	-0.03752	1	432	0.0208	1378.9	0.0229
MYB27(MYB)/colamp-MYB27-DAP-Seq(GSE60143)/Homer	TACCTAACWT	1	-0.02202	1	541	0.0261	1727.1	0.0287
TGA6(bZIP)/colamp-TGA6-DAP-Seq(GSE60143)/Homer	TGACGTCABC	1	-0.0159	1	1620	0.078	4979.7	0.0827
AT4G00250(GeBP)/col-AT4G00250-DAP-Seq(GSE60143)/Homer	WDTGGATAAKRT	1	-0.01179	1	1835	0.0884	5635.2	0.0936
ABI5(bZIP)/col-ABI5-DAP-Seq(GSE60143)/Homer	GCCACGTG	1	-0.01045	1	840	0.0405	2660.9	0.0442
Gata1(Zf)/K562-GATA1-ChIP-Seq(GSE18829)/Homer	SAGATAAGRV	1	-0.009829	1	1668	0.0803	5147.6	0.0855
EMB1789(C3H)/col-EMB1789-DAP-Seq(GSE60143)/Homer	TWTTTACCGYND	1	-0.009598	1	1240	0.0597	3868.7	0.0643
Zelda(Zf)/Embryo-zld-ChIP-Seq(GSE65441)/Homer	KBCTACCTGW	1	-0.009572	1	795	0.0383	2527.1	0.042
GBF6(bZIP)/colamp-GBF6-DAP-Seq(GSE60143)/Homer	WWTGMCACGTCABCW	1	-0.004383	1	466	0.0224	1545.8	0.0257
NRF1(NRF)/MCF7-NRF1-ChIP-Seq(Unpublished)/Homer	CTGCGCATGCGC	1	-0.003885	1	61	0.0029	253.4	0.0042
Gata4(Zf)/Heart-Gata4-ChIP-Seq(GSE35151)/Homer	NBWGATAAGR	1	-0.0031	1	3015	0.1452	9213.4	0.1531
Dlx3(Homeobox)/Kerainocytes-Dlx3-ChIP-Seq(GSE89884)/Homer	NDGTAATTAC	1	-0.002543	1	2379	0.1146	7335.8	0.1219
EFL-1(E2F)/cElegans-L1-EFL1-ChIP-Seq(modEncode)/Homer	TGCAARYGCGCTCYA	1	-0.002536	1	33	0.0016	157.8	0.0026
PQM-1(?)/cElegans-L3-ChIP-Seq(modEncode)/Homer	ACTGATAAGA	1	-0.002313	1	1098	0.0529	3497.6	0.0581
Phox2b(Homeobox)/CLBGA-PHOX2B-ChIP-Seq(GSE90683)/Homer	TTAATTNAATTA	1	-0.002259	1	676	0.0326	2211.1	0.0367
ATHB34(ZFHD)/colamp-ATHB34-DAP-Seq(GSE60143)/Homer	TRATTARS	1	-0.002206	1	2809	0.1353	8621.1	0.1432
Unknown5/Drosophila-Promoters/Homer	GCTGATAASV	1	-0.001324	1	1701	0.0819	5338.7	0.0887
LIN-15B(Zf)/cElegans-L3-LIN15B-ChIP-Seq(modEncode)/Homer	CARTGGAGCGCRYTTGCATT	1	-0.000797	1	5	0.0002	48.3	0.0008
AT4G27900(C2C2COlike)/col-AT4G27900-DAP-Seq(GSE60143)/Homer	TCTCVACCGTTSATT	1	-0.00048	1	10	0.0005	75.6	0.0013
bZIP28(bZIP)/col-bZIP28-DAP-Seq(GSE60143)/Homer	TGCCACGTSABH	1	-0.000373	1	546	0.0263	1855.1	0.0308
PLT1(AP2EREBP)/colamp-PLT1-DAP-Seq(GSE60143)/Homer	GCACGAWTYCCGAGG	1	-0.000352	1	136	0.0066	538.5	0.0089
CUC3(NAC)/col-CUC3-DAP-Seq(GSE60143)/Homer	TRCKTGWNNNACAMG	1	-0.000207	1	749	0.0361	2502.6	0.0416
ANAC083(NAC)/col-ANAC083-DAP-Seq(GSE60143)/Homer	CKTRWNNNWYAMGTA	1	-0.000109	1	1805	0.0869	5749.6	0.0955
MYB57(MYB)/col-MYB57-DAP-Seq(GSE60143)/Homer	TTACCTAACT	1	-9.4e-05	1	1383	0.0666	4473.5	0.0743
AT3G10580(MYBrelated)/colamp-AT3G10580-DAP-Seq(GSE60143)/Homer	TACCTAACWNHW	1	-8.6e-05	1	1196	0.0576	3904.4	0.0649
At5g08520(MYBrelated)/colamp-At5g08520-DAP-Seq(GSE60143)/Homer	ADBSTTATCY	1	-8e-05	1	3170	0.1527	9858.8	0.1638
CUC2(NAC)/colamp-CUC2-DAP-Seq(GSE60143)/Homer	TRCKTGTNNNWCAMG	1	-5.9e-05	1	683	0.0329	2327	0.0387
MYB121(MYB)/col-MYB121-DAP-Seq(GSE60143)/Homer	YNTACCTAACWW	1	-5.8e-05	1	1013	0.0488	3353.4	0.0557
Pax7(Paired,Homeobox)/Myoblast-Pax7-ChIP-Seq(GSE25064)/Homer	TAATCAATTA	1	-5.7e-05	1	258	0.0124	971	0.0161
AREB3(bZIP)/col-AREB3-DAP-Seq(GSE60143)/Homer	NKGMCACGTGDCMNN	1	-3.3e-05	1	647	0.0312	2227.3	0.037
bZIP16(bZIP)/colamp-bZIP16-DAP-Seq(GSE60143)/Homer	TGCCACGTGD	1	-3.1e-05	1	576	0.0277	2004.5	0.0333
ERF13(AP2EREBP)/colamp-ERF13-DAP-Seq(GSE60143)/Homer	TYAGCCGCCATT	1	-2.6e-05	1	1707	0.0822	5502.7	0.0914
TATA-box/SacCer-Promoters/Homer	BBHWTATATA	1	-1.8e-05	1	1499	0.0722	4879.7	0.0811
REB1/SacCer-Promoters/Homer	KCCGGGTAAYRR	1	-1.5e-05	1	425	0.0205	1536.8	0.0255
NRF(NRF)/Promoter/Homer	STGCGCATGCGC	1	-7e-06	1	155	0.0075	651.1	0.0108
PLT3(AP2EREBP)/col-PLT3-DAP-Seq(GSE60143)/Homer	GCACGNWTHYCGAGG	1	-6e-06	1	99	0.0048	453.9	0.0075
ERF105(AP2EREBP)/colamp-ERF105-DAP-Seq(GSE60143)/Homer	TGGCGGCT	1	-5e-06	1	1850	0.0891	5990.1	0.0995
ATHB24(ZFHD)/colamp-ATHB24-DAP-Seq(GSE60143)/Homer	TAATTAAS	1	-4e-06	1	2618	0.1261	8323.5	0.1383
ANAC046(NAC)/colamp-ANAC046-DAP-Seq(GSE60143)/Homer	ACACGYWAYC	1	-3e-06	1	5651	0.2722	17369.1	0.2886
bZIP68(bZIP)/col-bZIP68-DAP-Seq(GSE60143)/Homer	WGCCACGTGK	1	-1e-06	1	709	0.0342	2496.5	0.0415
Unknown2/Arabidopsis-Promoters/Homer	AAACGACGTCGTTTT	1	0	1	8	0.0004	102.8	0.0017
WRKY46(WRKY)/colamp-WRKY46-DAP-Seq(GSE60143)/Homer	AAAGTCAACGSN	1	0	1	113	0.0054	551.3	0.0092
MYB81(MYB)/col-MYB81-DAP-Seq(GSE60143)/Homer	NWAACSGWTWNN	1	0	1	4756	0.2291	14915.3	0.2478
GFX(?)/Promoter/Homer	ATTCTCGCGAGA	1	0	1	8	0.0004	110.4	0.0018
AT5G59990(C2C2COlike)/colamp-AT5G59990-DAP-Seq(GSE60143)/Homer	TCTCAACCGTTCATT	1	0	1	37	0.0018	254.7	0.0042
MYB113(MYB)/col-MYB113-DAP-Seq(GSE60143)/Homer	HNDAWTCMGTTAYWN	1	0	1	1887	0.0909	6265.1	0.1041
SHN3(AP2EREBP)/col-SHN3-DAP-Seq(GSE60143)/Homer	CCGCCGCC	1	0	1	187	0.009	846.4	0.0141
ANAC087(NAC)/col-ANAC087-DAP-Seq(GSE60143)/Homer	WVCKTGHNNNWCAMG	1	0	1	562	0.0271	2124.3	0.0353
bZIP53(bZIP)/colamp-bZIP53-DAP-Seq(GSE60143)/Homer	NDNHSACGTGKMNNN	1	0	1	669	0.0322	2476.2	0.0411
GATA19(C2C2gata)/colamp-GATA19-DAP-Seq(GSE60143)/Homer	ATCSGATCVG	1	0	1	187	0.009	855.1	0.0142
GEI-11(Myb?)/cElegans-L4-GEI11-ChIP-Seq(modEncode)/Homer	CCGACAYYTYACGGG	1	0	1	63	0.003	384.5	0.0064
E2F1(E2F)/Hela-E2F1-ChIP-Seq(GSE22478)/Homer	CWGGCGGGAA	1	0	1	307	0.0148	1284.1	0.0213
AT3G57600(AP2EREBP)/col-AT3G57600-DAP-Seq(GSE60143)/Homer	GGCGGTGG	1	0	1	844	0.0407	3078.7	0.0511
MYB119(MYB)/colamp-MYB119-DAP-Seq(GSE60143)/Homer	YRACCGTTACDD	1	0	1	692	0.0333	4928.2	0.0819
SeqBias: CG-repeat	CGCGCGCGCG	1	0	1	1280	0.0617	6762.7	0.1123
TGA2(bZIP)/colamp-TGA2-DAP-Seq(GSE60143)/Homer	ACGTCAYCHH	1	0	1	1264	0.0609	5821.5	0.0967
FAR1(FAR1)/col-FAR1-DAP-Seq(GSE60143)/Homer	TKNNNYYCACGCGCY	1	0	1	98	0.0047	965.4	0.016
At5g18450(AP2EREBP)/col-At5g18450-DAP-Seq(GSE60143)/Homer	CACCGCTT	1	0	1	2266	0.1091	9198.3	0.1528
DEAR2(AP2EREBP)/colamp-DEAR2-DAP-Seq(GSE60143)/Homer	HCACCGACAWHD	1	0	1	1113	0.0536	8855.7	0.1471
CBF2(AP2EREBP)/colamp-CBF2-DAP-Seq(GSE60143)/Homer	YBRCCGACATNNNNN	1	0	1	455	0.0219	4624.4	0.0768
At4g28140(AP2EREBP)/colamp-At4g28140-DAP-Seq(GSE60143)/Homer	DCCACCGACCAW	1	0	1	305	0.0147	2290	0.038
AT1G28160(AP2EREBP)/colamp-AT1G28160-DAP-Seq(GSE60143)/Homer	GGCGGCGG	1	0	1	1787	0.0861	8913.4	0.1481
DPL-1(E2F)/cElegans-Adult-ChIP-Seq(modEncode)/Homer	TAGCGCGC	1	0	1	593	0.0286	6631.6	0.1102
AT2G15740(C2H2)/col-AT2G15740-DAP-Seq(GSE60143)/Homer	DHNDWATCGATD	1	0	1	1535	0.0739	15443.2	0.2566
MYB(HTH)/ERMYB-Myb-ChIPSeq(GSE22095)/Homer	GGCVGTTR	1	0	1	5128	0.247	16711.7	0.2776
CRF4(AP2EREBP)/colamp-CRF4-DAP-Seq(GSE60143)/Homer	CGCCGCCA	1	0	1	429	0.0207	2441.8	0.0406
CBF3(AP2EREBP)/colamp-CBF3-DAP-Seq(GSE60143)/Homer	YNRCCGACATNN	1	0	1	454	0.0219	4449.6	0.0739
NAP(NAC)/col-NAP-DAP-Seq(GSE60143)/Homer	ARGTTACGTRTN	1	0	1	1805	0.0869	11745.1	0.1951
bZIP50(bZIP)/colamp-bZIP50-DAP-Seq(GSE60143)/Homer	GATGACGTCA	1	0	1	2744	0.1322	9130.4	0.1517
Arnt:Ahr(bHLH)/MCF7-Arnt-ChIP-Seq(Lo_et_al.)/Homer	TBGCACGCAA	1	0	1	1728	0.0832	6540.4	0.1087
AT3G16280(AP2EREBP)/colamp-AT3G16280-DAP-Seq(GSE60143)/Homer	HCACCGACAHHDHHN	1	0	1	329	0.0158	3810.9	0.0633
ERF10(AP2EREBP)/col-ERF10-DAP-Seq(GSE60143)/Homer	RTGGCGGCGG	1	0	1	651	0.0314	3258.6	0.0541
ERF1(AP2EREBP)/colamp-ERF1-DAP-Seq(GSE60143)/Homer	GGCGGCTR	1	0	1	475	0.0229	2184.3	0.0363
GATA20(C2C2gata)/colamp-GATA20-DAP-Seq(GSE60143)/Homer	TNGATCNDNM	1	0	1	5892	0.2838	19001.4	0.3157
AT5G05550(Trihelix)/col-AT5G05550-DAP-Seq(GSE60143)/Homer	HDNHDTCKCCGGMGA	1	0	1	2721	0.1311	10702.2	0.1778
MYB77(MYB)/col-MYB77-DAP-Seq(GSE60143)/Homer	NYAACBGYMC	1	0	1	3653	0.176	12859.1	0.2136
ANAC042(NAC)/col-ANAC042-DAP-Seq(GSE60143)/Homer	CGTNDHNDHNACGKY	1	0	1	414	0.0199	5463.6	0.0908
MYB3R1(MYB)/col-MYB3R1-DAP-Seq(GSE60143)/Homer	WWDTDACCGTTR	1	0	1	510	0.0246	5145.4	0.0855
ABR1(AP2EREBP)/colamp-ABR1-DAP-Seq(GSE60143)/Homer	AAATGGCGGCGG	1	0	1	939	0.0452	6824.9	0.1134
AT1G77200(AP2EREBP)/colamp-AT1G77200-DAP-Seq(GSE60143)/Homer	ACCGACAHWD	1	0	1	720	0.0347	7592	0.1261
ERF8(AP2EREBP)/colamp-ERF8-DAP-Seq(GSE60143)/Homer	CGCCGYCATW	1	0	1	991	0.0477	7781	0.1293
ESE1(AP2EREBP)/col-ESE1-DAP-Seq(GSE60143)/Homer	GGCGGCGG	1	0	1	612	0.0295	2885.5	0.0479
ERF9(AP2EREBP)/colamp-ERF9-DAP-Seq(GSE60143)/Homer	AWATGGCGGCGG	1	0	1	181	0.0087	1201.8	0.02
AT1G12630(AP2EREBP)/colamp-AT1G12630-DAP-Seq(GSE60143)/Homer	TGTCGGCA	1	0	1	493	0.0237	4376.4	0.0727
AT1G44830(AP2EREBP)/col-AT1G44830-DAP-Seq(GSE60143)/Homer	NCCACCGACA	1	0	1	350	0.0169	1701.9	0.0283
HY5(bZIP)/colamp-HY5-DAP-Seq(GSE60143)/Homer	RRTSACGTSD	1	0	1	1614	0.0777	8315.9	0.1382
MYB65(MYB)/colamp-MYB65-DAP-Seq(GSE60143)/Homer	RACNGTTA	1	0	1	3596	0.1732	12173.7	0.2022
DREB19(AP2EREBP)/colamp-DREB19-DAP-Seq(GSE60143)/Homer	AATGTCGGTK	1	0	1	542	0.0261	4604.3	0.0765
ANAC094(NAC)/col-ANAC094-DAP-Seq(GSE60143)/Homer	DVCGTRNNNNNYACG	1	0	1	251	0.0121	3891.1	0.0646
bHLH157(bHLH)/col-bHLH157-DAP-Seq(GSE60143)/Homer	KACACGTCTCTY	1	0	1	462	0.0223	2070.9	0.0344
At2g33710(AP2EREBP)/colamp-At2g33710-DAP-Seq(GSE60143)/Homer	WTKGCGGCKR	1	0	1	2488	0.1198	11368.6	0.1889
HIF-1a(bHLH)/MCF7-HIF1a-ChIP-Seq(GSE28352)/Homer	TACGTGCV	1	0	1	579	0.0279	3417.1	0.0568
RAP212(AP2EREBP)/col-RAP212-DAP-Seq(GSE60143)/Homer	CGCCGCCATTTT	1	0	1	618	0.0298	4450.2	0.0739
ERF3(AP2EREBP)/colamp-ERF3-DAP-Seq(GSE60143)/Homer	ATGGCGGCGG	1	0	1	529	0.0255	3565.1	0.0592
RRTF1(AP2EREBP)/colamp-RRTF1-DAP-Seq(GSE60143)/Homer	CCGCCGCHATTT	1	0	1	200	0.0096	2465.7	0.041
ERF73(AP2EREBP)/col-ERF73-DAP-Seq(GSE60143)/Homer	CCGCCGCC	1	0	1	539	0.026	2343	0.0389
CAMTA5(CAMTA)/col-CAMTA5-DAP-Seq(GSE60143)/Homer	ACGCGTTTTANACRC	1	0	1	443	0.0213	3522.3	0.0585
AT3G60490(AP2EREBP)/colamp-AT3G60490-DAP-Seq(GSE60143)/Homer	NNRCCGACANNNNNN	1	0	1	255	0.0123	2711.3	0.045
SPL15(SBP)/colamp-SPL15-DAP-Seq(GSE60143)/Homer	WDWMMGTACADW	1	0	1	3840	0.185	14981.8	0.2489
LBD23(LOBAS2)/colamp-LBD23-DAP-Seq(GSE60143)/Homer	GCGNAWWWTNCGCYW	1	0	1	1673	0.0806	7918.6	0.1316
Elk4(ETS)/Hela-Elk4-ChIP-Seq(GSE31477)/Homer	NRYTTCCGGY	1	0	1	1333	0.0642	5037.8	0.0837
DEAR5(AP2EREBP)/col-DEAR5-DAP-Seq(GSE60143)/Homer	NDWTGTCGGTGRWDN	1	0	1	164	0.0079	1366.3	0.0227
ERF7(AP2EREBP)/col-ERF7-DAP-Seq(GSE60143)/Homer	ATGRCGGCGG	1	0	1	1601	0.0771	7896.9	0.1312
MYB105(MYB)/colamp-MYB105-DAP-Seq(GSE60143)/Homer	RATWCCGTTA	1	0	1	1854	0.0893	8565.5	0.1423
FHY3(FAR1)/Arabidopsis-FHY3-ChIP-Seq(GSE30711)/Homer	HHCACGCGCBTN	1	0	1	333	0.016	2803.7	0.0466
ANAC047(NAC)/colamp-ANAC047-DAP-Seq(GSE60143)/Homer	WACACGTAACTT	1	0	1	1423	0.0685	8254.2	0.1371
ERF5(AP2EREBP)/colamp-ERF5-DAP-Seq(GSE60143)/Homer	DCMGCCGCCA	1	0	1	334	0.0161	1700.3	0.0282
ERF4(AP2EREBP)/colamp-ERF4-DAP-Seq(GSE60143)/Homer	WDWTGGCGGCGG	1	0	1	959	0.0462	6860.3	0.114
ERF11(AP2EREBP)/col-ERF11-DAP-Seq(GSE60143)/Homer	RTGGCGGCGG	1	0	1	692	0.0333	5272.9	0.0876
At4g16750(AP2EREBP)/col-At4g16750-DAP-Seq(GSE60143)/Homer	HACCGACAHA	1	0	1	699	0.0337	7293.3	0.1212
ABF1/SacCer-Promoters/Homer	CGTRNAAARTGA	1	0	1	398	0.0192	3364.7	0.0559
MYB118(MYB)/colamp-MYB118-DAP-Seq(GSE60143)/Homer	TAWCCGTTAC	1	0	1	735	0.0354	4136.5	0.0687
DDF1(AP2EREBP)/col-DDF1-DAP-Seq(GSE60143)/Homer	GCCGACAT	1	0	1	407	0.0196	4371.3	0.0726
SPL3(SBP)/colamp-SPL3-DAP-Seq(GSE60143)/Homer	WDTTGTACGGAH	1	0	1	43	0.0021	848.6	0.0141
MYB98(MYB)/col-MYB98-DAP-Seq(GSE60143)/Homer	NWDCCGTTAC	1	0	1	696	0.0335	3277.5	0.0544
RAP21(AP2EREBP)/colamp-RAP21-DAP-Seq(GSE60143)/Homer	BCACCGACAHNN	1	0	1	185	0.0089	1767.6	0.0294
AtHB32(ZFHD)/col200-AtHB32-DAP-Seq(GSE60143)/Homer	CGAATTAT	1	0	1	4266	0.2055	14282.4	0.2373
DEAR3(AP2EREBP)/colamp-DEAR3-DAP-Seq(GSE60143)/Homer	BCACCGACAWNNNNN	1	0	1	331	0.0159	3189.4	0.053
AT3G10030(Trihelix)/colamp-AT3G10030-DAP-Seq(GSE60143)/Homer	GCCGTTAA	1	0	1	1365	0.0657	8855.4	0.1471
LBD2(LOBAS2)/colamp-LBD2-DAP-Seq(GSE60143)/Homer	TCCGAWTTTTTCGGN	1	0	1	422	0.0203	3945.6	0.0655
ESE3(AP2EREBP)/col-ESE3-DAP-Seq(GSE60143)/Homer	GACGGTGG	1	0	1	1160	0.0559	7366.3	0.1224
SPL14(SBP)/col-SPL14-DAP-Seq(GSE60143)/Homer	NNWHTGTACGGAHNH	1	0	1	206	0.0099	2738.6	0.0455
ZIM(C2C2gata)/col-ZIM-DAP-Seq(GSE60143)/Homer	ATCSRACGGTYRAGA	1	0	1	11	0.0005	196.6	0.0033
CEJ1(AP2EREBP)/col-CEJ1-DAP-Seq(GSE60143)/Homer	WWTGTCGGTG	1	0	1	1073	0.0517	8398.3	0.1395
ERF38(AP2EREBP)/col-ERF38-DAP-Seq(GSE60143)/Homer	CACCGACA	1	0	1	423	0.0204	4037.9	0.0671
At5g05790(MYBrelated)/col-At5g05790-DAP-Seq(GSE60143)/Homer	AYCTTATC	1	0	1	2729	0.1314	9373.6	0.1557
HIF2a(bHLH)/785_O-HIF2a-ChIP-Seq(GSE34871)/Homer	GCACGTACCC	1	0	1	793	0.0382	4501.8	0.0748
At1g22810(AP2EREBP)/colamp-At1g22810-DAP-Seq(GSE60143)/Homer	BCACCGACANNN	1	0	1	440	0.0212	3508.3	0.0583
At2g44940(AP2EREBP)/colamp-At2g44940-DAP-Seq(GSE60143)/Homer	NYACCGACAHNNNNN	1	0	1	211	0.0102	2178.2	0.0362
TINY(AP2EREBP)/col-TINY-DAP-Seq(GSE60143)/Homer	NNCACCGACA	1	0	1	242	0.0117	2386.1	0.0396
bHLH28(bHLH)/col-bHLH28-DAP-Seq(GSE60143)/Homer	NHHTGTACGGAH	1	0	1	313	0.0151	5097.3	0.0847
Unknown3/Arabidopsis-Promoters/Homer	AYTAAACCGG	1	0	1	265	0.0128	2819.4	0.0468
ERF104(AP2EREBP)/col-ERF104-DAP-Seq(GSE60143)/Homer	GGCGGCGG	1	0	1	873	0.042	4525.8	0.0752
REM16(ABI3VP1)/col-REM16-DAP-Seq(GSE60143)/Homer	DTTTTTSCCGSMAAA	1	0	1	0	0	4.7	0.0001
LOB(LOBAS2)/col-LOB-DAP-Seq(GSE60143)/Homer	CGCCGKAWWTTHCGS	1	0	1	151	0.0073	1761.1	0.0293
At3g11280(MYBrelated)/col-At3g11280-DAP-Seq(GSE60143)/Homer	GATAAGRT	1	0	1	2580	0.1243	8978.8	0.1492
E2F4(E2F)/K562-E2F4-ChIP-Seq(GSE31477)/Homer	GGCGGGAAAH	1	0	1	588	0.0283	3801.2	0.0632
AT1G01250(AP2EREBP)/col-AT1G01250-DAP-Seq(GSE60143)/Homer	YCACCGACAHTW	1	0	1	96	0.0046	657.6	0.0109
MYB56(MYB)/colamp-MYB56-DAP-Seq(GSE60143)/Homer	HTAACGRMHY	1	0	1	2325	0.112	10504.8	0.1745
CBF1(AP2EREBP)/colamp-CBF1-DAP-Seq(GSE60143)/Homer	YRCCGACATN	1	0	1	626	0.0302	6056.2	0.1006
AT4G18450(AP2EREBP)/col-AT4G18450-DAP-Seq(GSE60143)/Homer	ATGGCGGCKG	1	0	1	342	0.0165	1612.2	0.0268
DREF/Drosophila-Promoters/Homer	AVYTATCGATAD	1	0	1	14	0.0007	504.9	0.0084
CBF4(AP2EREBP)/colamp-CBF4-DAP-Seq(GSE60143)/Homer	NRCCGACDWNNNNNN	1	0	1	650	0.0313	6765.8	0.1124
At4g31060(AP2EREBP)/colamp-At4g31060-DAP-Seq(GSE60143)/Homer	CACCGACAAW	1	0	1	369	0.0178	3877.5	0.0644
HNF6(Homeobox)/Liver-Hnf6-ChIP-Seq(ERP000394)/Homer	NTATYGATCH	1	0	1	1535	0.0739	7596.6	0.1262
bHLH10(bHLH)/colamp-bHLH10-DAP-Seq(GSE60143)/Homer	YACCGACA	1	0	1	265	0.0128	2664.3	0.0443
HINFP(Zf)/K562-HINFP.eGFP-ChIP-Seq(Encode)/Homer	TWVGGTCCGC	1	0	1	232	0.0112	2848.1	0.0473
At5g65130(AP2EREBP)/colamp-At5g65130-DAP-Seq(GSE60143)/Homer	CCRCCGACAWTN	1	0	1	197	0.0095	1369.4	0.0227
AT3G58630(Trihelix)/col-AT3G58630-DAP-Seq(GSE60143)/Homer	TCTCCGGCGA	1	0	1	151	0.0073	1185.1	0.0197
ATAF1(NAC)/col-ATAF1-DAP-Seq(GSE60143)/Homer	YACGTMAY	1	0	1	4831	0.2327	23109.7	0.3839
At1g19210(AP2EREBP)/colamp-At1g19210-DAP-Seq(GSE60143)/Homer	HCACCGACCAHN	1	0	1	1643	0.0791	11631.2	0.1932
ERF115(AP2EREBP)/colamp-ERF115-DAP-Seq(GSE60143)/Homer	WTKRCGGCGB	1	0	1	1525	0.0735	10182.3	0.1692
DEL2(E2FDP)/col-DEL2-DAP-Seq(GSE60143)/Homer	WTTTCSCGCC	1	0	1	720	0.0347	2842	0.0472
Rap210(AP2EREBP)/col-Rap210-DAP-Seq(GSE60143)/Homer	TGTCGGCA	1	0	1	557	0.0268	5702	0.0947
RAP26(AP2EREBP)/colamp-RAP26-DAP-Seq(GSE60143)/Homer	HDATGGCGGCGG	1	0	1	1054	0.0508	8152.4	0.1354
CDM1(C3H)/colamp-CDM1-DAP-Seq(GSE60143)/Homer	CCGAWAWTWTCGGAN	1	0	1	95	0.0046	1751.2	0.0291
At1g77640(AP2EREBP)/col-At1g77640-DAP-Seq(GSE60143)/Homer	TGTCGGTGGA	1	0	1	217	0.0105	1012.2	0.0168
HIF-1b(HLH)/T47D-HIF1b-ChIP-Seq(GSE59937)/Homer	RTACGTGC	1	0	1	2631	0.1267	11004.2	0.1828
AT1G71450(AP2EREBP)/col-AT1G71450-DAP-Seq(GSE60143)/Homer	DHDWTGTCGGTG	1	0	1	1742	0.0839	12092.7	0.2009
ERF2(AP2EREBP)/colamp-ERF2-DAP-Seq(GSE60143)/Homer	GGCGGCTG	1	0	1	518	0.025	2437.3	0.0405
MYB3R4(MYB)/col-MYB3R4-DAP-Seq(GSE60143)/Homer	AWWTAACCGTTR	1	0	1	243	0.0117	3091.7	0.0514
CAMTA1(CAMTA)/col-CAMTA1-DAP-Seq(GSE60143)/Homer	WWAACGCGTT	1	0	1	418	0.0201	6443.7	0.1071
LEP(AP2EREBP)/col-LEP-DAP-Seq(GSE60143)/Homer	CDCCGCCGTC	1	0	1	169	0.0081	1084.9	0.018
SPL5(SBP)/colamp-SPL5-DAP-Seq(GSE60143)/Homer	NNHGTACGGHNN	1	0	1	560	0.027	8420.5	0.1399
DREB26(AP2EREBP)/col-DREB26-DAP-Seq(GSE60143)/Homer	CCACCGACAH	1	0	1	246	0.0118	1205.5	0.02
DDF2(AP2EREBP)/col-DDF2-DAP-Seq(GSE60143)/Homer	GATGTCGRCR	1	0	1	40	0.0019	500.4	0.0083
SPL9(SBP)/colamp-SPL9-DAP-Seq(GSE60143)/Homer	BTGTACTT	1	0	1	5445	0.2623	18319.9	0.3044
MYB3R5(MYB)/col-MYB3R5-DAP-Seq(GSE60143)/Homer	THYAACGGTHAWAWT	1	0	1	115	0.0055	1490.8	0.0248
DREB2(AP2EREBP)/col-DREB2-DAP-Seq(GSE60143)/Homer	TMACCGACATWA	1	0	1	485	0.0234	3919	0.0651
AS2(LOBAS2)/col-AS2-DAP-Seq(GSE60143)/Homer	CCGDAAWWHMCGSCG	1	0	1	31	0.0015	429.8	0.0071
SPL13(SBP)/col-SPL13-DAP-Seq(GSE60143)/Homer	WAHTGTACGGAH	1	0	1	108	0.0052	1806.9	0.03
ANAC079(NAC)/colamp-ANAC079-DAP-Seq(GSE60143)/Homer	TACACGCAACCT	1	0	1	952	0.0459	4551	0.0756
SPL1(SBP)/colamp-SPL1-DAP-Seq(GSE60143)/Homer	HYGTACDTWH	1	0	1	4909	0.2365	17597.2	0.2923
ZBTB33(Zf)/GM12878-ZBTB33-ChIP-Seq(GSE32465)/Homer	GGVTCTCGCGAGAAC	1	0	1	20	0.001	348.3	0.0058
At1g75490(AP2EREBP)/colamp-At1g75490-DAP-Seq(GSE60143)/Homer	CACCGMCT	1	0	1	2325	0.112	15503.7	0.2576
Cux2(Homeobox)/Liver-Cux2-ChIP-Seq(GSE35985)/Homer	HNRAATCAAT	1	0	1	1212	0.0584	5993.6	0.0996
PUCHI(AP2EREBP)/colamp-PUCHI-DAP-Seq(GSE60143)/Homer	GCGCCGTY	1	0	1	363	0.0175	3787.8	0.0629
At1g36060(AP2EREBP)/colamp-At1g36060-DAP-Seq(GSE60143)/Homer	NNWWKGTCGGTG	1	0	1	697	0.0336	5358.5	0.089
ZML1(C2C2gata)/colamp-ZML1-DAP-Seq(GSE60143)/Homer	ATCWYRACCGTTSRW	1	0	1	9	0.0004	202.3	0.0034
NAM(NAC)/col-NAM-DAP-Seq(GSE60143)/Homer	RGTTRCGTRW	1	0	1	2160	0.104	13157.2	0.2186
LBD13(LOBAS2)/colamp-LBD13-DAP-Seq(GSE60143)/Homer	KCCGTNWTTTBCGGC	1	0	1	1164	0.0561	5906.2	0.0981
At5g08750(C3H)/col-At5g08750-DAP-Seq(GSE60143)/Homer	NWDTTGCGGCTR	1	0	1	771	0.0371	6814.3	0.1132
AT5G22990(C2H2)/col-AT5G22990-DAP-Seq(GSE60143)/Homer	WCGAHDTCGWHN	1	0	1	58	0.0028	2635.4	0.0438
CUX1(Homeobox)/K562-CUX1-ChIP-Seq(GSE92882)/Homer	TATCGATNAN	1	0	1	1812	0.0873	9192.7	0.1527
E2FA(E2FDP)/colamp-E2FA-DAP-Seq(GSE60143)/Homer	WWTGGCGCCAWWWNN	1	0	1	552	0.0266	5921.7	0.0984
CRF10(AP2EREBP)/col100-CRF10-DAP-Seq(GSE60143)/Homer	DCCGCCGYHA	1	0	1	799	0.0385	7748.5	0.1287
At4g32800(AP2EREBP)/colamp-At4g32800-DAP-Seq(GSE60143)/Homer	DYCACCGACAHWWWH	1	0	1	114	0.0055	1228.5	0.0204
E2F7(E2F)/Hela-E2F7-ChIP-Seq(GSE32673)/Homer	VDTTTCCCGCCA	1	0	1	142	0.0068	728.7	0.0121
E2F(E2F)/Hela-CellCycle-Expression/Homer	TTSGCGCGAAAA	1	0	1	35	0.0017	495.5	0.0082
ARF16(ARF)/col-ARF16-DAP-Seq(GSE60143)/Homer	ATTTTACGAT	1	0	1	273	0.0131	3148.9	0.0523

## Sheet: Domain 2
Motif Name	Consensus	P-value	Log P-value	q-value (Benjamini)	# of Target Sequences with Motif(of 17540)	% of Target Sequences with Motif	# of Background Sequences with Motif(of 50452)	% of Background Sequences with Motif
SCL(bHLH)/HPC7-Scl-ChIP-Seq(GSE13511)/Homer	AVCAGCTG	1e-1275	-2938	0	8377	0.4776	8814	0.1747
SeqBias: GA-repeat	GAGAGAGAGA	1e-1192	-2746	0	10974	0.6257	15473.8	0.3067
GAGA-repeat/SacCer-Promoters/Homer	CTYTCTYTCTCTCTC	1e-1018	-2345	0	8332	0.4751	10089.8	0.2
SeqBias: CA-repeat	CACACACACA	1e-951	-2191	0	9779	0.5576	13964.5	0.2768
bZIP18(bZIP)/colamp-bZIP18-DAP-Seq(GSE60143)/Homer	KGMCAGCTND	1e-916	-2111	0	9321	0.5315	13057.8	0.2588
AZF1(C2H2)/colamp-AZF1-DAP-Seq(GSE60143)/Homer	DKSWCACT	1e-913	-2104	0	10173	0.5801	15239	0.302
ZNF416(Zf)/HEK293-ZNF416.GFP-ChIP-Seq(GSE58341)/Homer	WDNCTGGGCA	1e-871	-2008	0	3285	0.1873	1612.5	0.032
At5g04390(C2H2)/col200-At5g04390-DAP-Seq(GSE60143)/Homer	AGTGANDN	1e-836	-1925	0	10629	0.6061	17032.1	0.3376
STZ(C2H2)/colamp-STZ-DAP-Seq(GSE60143)/Homer	HNBTCACT	1e-833	-1919	0	10652	0.6074	17117	0.3393
Ptf1a(bHLH)/Panc1-Ptf1a-ChIP-Seq(GSE47459)/Homer	ACAGCTGTTN	1e-822	-1893	0	5244	0.299	4856	0.0963
AR-halfsite(NR)/LNCaP-AR-ChIP-Seq(GSE27824)/Homer	CCAGGAACAG	1e-802	-1847	0	6986	0.3983	8419.8	0.1669
SeqBias: GCW-triplet	GCWGCWGCWGCW	1e-781	-1799	0	15714	0.896	34263.6	0.6791
GLIS3(Zf)/Thyroid-Glis3.GFP-ChIP-Seq(GSE103297)/Homer	CTCCCTGGGAGGCCN	1e-760	-1752	0	3402	0.194	2099.9	0.0416
THRb(NR)/Liver-NR1A2-ChIP-Seq(GSE52613)/Homer	TRAGGTCA	1e-742	-1710	0	7338	0.4184	9567.5	0.1896
Tbx5(T-box)/HL1-Tbx5.biotin-ChIP-Seq(GSE21529)/Homer	AGGTGTCA	1e-706	-1627	0	6827	0.3893	8674.3	0.1719
Mef2c(MADS)/GM12878-Mef2c-ChIP-Seq(GSE32465)/Homer	DCYAAAAATAGM	1e-698	-1609	0	2843	0.1621	1526.2	0.0303
GAGA-repeat/Arabidopsis-Promoters/Homer	CTCTCTCTCY	1e-693	-1597	0	3059	0.1744	1833.9	0.0363
Mef2b(MADS)/HEK293-Mef2b.V5-ChIP-Seq(GSE67450)/Homer	GCTATTTTTGGM	1e-681	-1570	0	3930	0.2241	3205.1	0.0635
Erra(NR)/HepG2-Erra-ChIP-Seq(GSE31477)/Homer	CAAAGGTCAG	1e-662	-1525	0	4248	0.2422	3832.1	0.076
SeqBias: polyC-repeat	CCCCCCCCCC	1e-658	-1517	0	15348	0.8751	33861.5	0.6712
Ascl1(bHLH)/NeuralTubes-Ascl1-ChIP-Seq(GSE55840)/Homer	NNVVCAGCTGBN	1e-652	-1501	0	3291	0.1876	2313.1	0.0458
Zac1(Zf)/Neuro2A-Plagl1-ChIP-Seq(GSE75942)/Homer	HAWGRGGCCM	1e-643	-1483	0	5123	0.2921	5540	0.1098
Bcl6(Zf)/Liver-Bcl6-ChIP-Seq(GSE31578)/Homer	NNNCTTTCCAGGAAA	1e-643	-1482	0	3096	0.1765	2053	0.0407
TCF4(bHLH)/SHSY5Y-TCF4-ChIP-Seq(GSE96915)/Homer	SMCATCTGKH	1e-638	-1470	0	3620	0.2064	2881.6	0.0571
TEAD3(TEA)/HepG2-TEAD3-ChIP-Seq(Encode)/Homer	TRCATTCCAG	1e-635	-1462	0	3942	0.2248	3430	0.068
NF1-halfsite(CTF)/LNCaP-NF1-ChIP-Seq(Unpublished)/Homer	YTGCCAAG	1e-633	-1459	0	3998	0.228	3531.8	0.07
TEAD1(TEAD)/HepG2-TEAD1-ChIP-Seq(Encode)/Homer	CYRCATTCCA	1e-626	-1443	0	3447	0.1965	2653	0.0526
TEAD(TEA)/Fibroblast-PU.1-ChIP-Seq(Unpublished)/Homer	YCWGGAATGY	1e-623	-1435	0	2706	0.1543	1571.4	0.0311
HEB(bHLH)/mES-Heb-ChIP-Seq(GSE53233)/Homer	VCAGCTGBNN	1e-610	-1406	0	3738	0.2131	3194.5	0.0633
RARa(NR)/K562-RARa-ChIP-Seq(Encode)/Homer	TTGAMCTTTG	1e-606	-1396	0	5808	0.3312	7149.2	0.1417
TEAD4(TEA)/Tropoblast-Tead4-ChIP-Seq(GSE37350)/Homer	CCWGGAATGY	1e-603	-1391	0	2972	0.1695	2012.3	0.0399
Ap4(bHLH)/AML-Tfap4-ChIP-Seq(GSE45738)/Homer	NAHCAGCTGD	1e-602	-1388	0	2756	0.1571	1705.3	0.0338
RLR1?/SacCer-Promoters/Homer	WTTTTCYYTTTT	1e-599	-1381	0	2409	0.1374	1249.7	0.0248
HIC1(Zf)/Treg-ZBTB29-ChIP-Seq(GSE99889)/Homer	TGCCAGCB	1e-598	-1379	0	4379	0.2497	4378.3	0.0868
Tgif2(Homeobox)/mES-Tgif2-ChIP-Seq(GSE55404)/Homer	TGTCANYT	1e-593	-1367	0	6762	0.3856	9314.6	0.1846
SeqBias: C/A-bias	MMMMMMMMMM	1e-589	-1357	0	15642	0.8919	35686	0.7073
Rbpj1(?)/Panc1-Rbpj1-ChIP-Seq(GSE47459)/Homer	HTTTCCCASG	1e-582	-1340	0	3320	0.1893	2631.7	0.0522
NeuroG2(bHLH)/Fibroblast-NeuroG2-ChIP-Seq(GSE75910)/Homer	ACCATCTGTT	1e-577	-1330	0	3595	0.205	3101.4	0.0615
SeqBias: G/A bias	RRRRRRRRRR	1e-573	-1320	0	15845	0.9035	36672.7	0.7269
Trl(Zf)/S2-GAGAfactor-ChIP-Seq(GSE40646)/Homer	RGAGAGAG	1e-572	-1319	0	5123	0.2921	5956.4	0.1181
HuR(?)/HEK293-HuR-CLIP-Seq(GSE87887)/Homer	BTTTGGTTTG	1e-565	-1303	0	7913	0.4512	12237	0.2425
At3g60580(C2H2)/col-At3g60580-DAP-Seq(GSE60143)/Homer	WTTYTACT	1e-564	-1300	0	9984	0.5693	17597.2	0.3488
Olig2(bHLH)/Neuron-Olig2-ChIP-Seq(GSE30882)/Homer	RCCATMTGTT	1e-542	-1250	0	4296	0.245	4525.6	0.0897
Smad3(MAD)/NPC-Smad3-ChIP-Seq(GSE36673)/Homer	TWGTCTGV	1e-542	-1249	0	5732	0.3268	7418.4	0.147
Nkx2.1(Homeobox)/LungAC-Nkx2.1-ChIP-Seq(GSE43252)/Homer	RSCACTYRAG	1e-540	-1245	0	6160	0.3512	8361.1	0.1657
Ik-1	NHTTGGGAATRCC	1e-538	-1240	0	16437	0.9372	39590.4	0.7847
Tgif1(Homeobox)/mES-Tgif1-ChIP-Seq(GSE55404)/Homer	YTGWCADY	1e-535	-1234	0	6366	0.363	8855.5	0.1755
ERG(ETS)/VCaP-ERG-ChIP-Seq(GSE14097)/Homer	ACAGGAAGTG	1e-533	-1229	0	3259	0.1858	2739.5	0.0543
EBF1(EBF)/Near-E2A-ChIP-Seq(GSE21512)/Homer	GTCCCCWGGGGA	1e-529	-1219	0	2096	0.1195	1053.7	0.0209
RUNX1(Runt)/Jurkat-RUNX1-ChIP-Seq(GSE29180)/Homer	AAACCACARM	1e-523	-1204	0	3178	0.1812	2653.3	0.0526
E2A(bHLH)/proBcell-E2A-ChIP-Seq(GSE21978)/Homer	DNRCAGCTGY	1e-521	-1200	0	2891	0.1648	2204	0.0437
Znf263(Zf)/K562-Znf263-ChIP-Seq(GSE31477)/Homer	CVGTSCTCCC	1e-518	-1194	0	3357	0.1914	2970.5	0.0589
Bapx1(Homeobox)/VertebralCol-Bapx1-ChIP-Seq(GSE36672)/Homer	TTRAGTGSYK	1e-516	-1190	0	5291	0.3017	6663.5	0.1321
Atoh1(bHLH)/Cerebellum-Atoh1-ChIP-Seq(GSE22111)/Homer	VNRVCAGCTGGY	1e-515	-1187	0	2589	0.1476	1769.4	0.0351
TEAD2(TEA)/Py2T-Tead2-ChIP-Seq(GSE55709)/Homer	CCWGGAATGY	1e-505	-1165	0	2084	0.1188	1105.9	0.0219
SeqBias: CG bias	SSSSSSSSSS	1e-505	-1164	0	10982	0.6262	20985.1	0.4159
Tcf21(bHLH)/ArterySmoothMuscle-Tcf21-ChIP-Seq(GSE61369)/Homer	NAACAGCTGG	1e-497	-1145	0	2202	0.1256	1287.9	0.0255
PR(NR)/T47D-PR-ChIP-Seq(GSE31130)/Homer	VAGRACAKNCTGTBC	1e-490	-1129	0	4399	0.2508	5030.1	0.0997
Mef2a(MADS)/HL1-Mef2a.biotin-ChIP-Seq(GSE21529)/Homer	CYAAAAATAG	1e-488	-1125	0	2431	0.1386	1636.9	0.0324
RUNX-AML(Runt)/CD4+-PolII-ChIP-Seq(Barski_et_al.)/Homer	GCTGTGGTTW	1e-487	-1123	0	2394	0.1365	1587	0.0315
RUNX2(Runt)/PCa-RUNX2-ChIP-Seq(GSE33889)/Homer	NWAACCACADNN	1e-485	-1119	0	2752	0.1569	2129.5	0.0422
PHA-4(Forkhead)/cElegans-Embryos-PHA4-ChIP-Seq(modEncode)/Homer	KTGTTTGC	1e-484	-1117	0	6750	0.3849	10140.5	0.201
Tcf12(bHLH)/GM12878-Tcf12-ChIP-Seq(GSE32465)/Homer	VCAGCTGYTG	1e-483	-1114	0	2095	0.1195	1186.8	0.0235
SeqBias: polyA-repeat	AAAAAAAAAA	1e-479	-1105	0	15500	0.8838	36203.5	0.7176
Foxo1(Forkhead)/RAW-Foxo1-ChIP-Seq(Fan_et_al.)/Homer	CTGTTTAC	1e-465	-1073	0	4331	0.2469	5048.4	0.1001
Tal1	CATCTG	1e-465	-1073	0	3304	0.1884	3135.3	0.0621
VRN1(ABI3VP1)/col-VRN1-DAP-Seq(GSE60143)/Homer	TTTTTTTTTT	1e-461	-1063	0	1189	0.0678	242.1	0.0048
SeqBias: TA-repeat	TATATATATA	1e-460	-1060	0	7134	0.4068	11264.9	0.2233
Nkx3.1(Homeobox)/LNCaP-Nkx3.1-ChIP-Seq(GSE28264)/Homer	AAGCACTTAA	1e-453	-1044	0	5336	0.3043	7211.1	0.1429
Nkx2.2(Homeobox)/NPC-Nkx2.2-ChIP-Seq(GSE61673)/Homer	BTBRAGTGSN	1e-442	-1020	0	4506	0.2569	5550	0.11
REM19(REM)/colamp-REM19-DAP-Seq(GSE60143)/Homer	AAAAAAAA	1e-438	-1010	0	2624	0.1496	2126.5	0.0421
Nkx2.5(Homeobox)/HL1-Nkx2.5.biotin-ChIP-Seq(GSE21529)/Homer	RRSCACTYAA	1e-438	-1009	0	5061	0.2886	6738.2	0.1336
AT5G60130(ABI3VP1)/col-AT5G60130-DAP-Seq(GSE60143)/Homer	WTTYTAAGVAAA	1e-435	-1004	0	4682	0.267	5958.4	0.1181
SeqBias: A/T bias	WWWWWWWWWW	1e-434	-1001	0	13220	0.7538	28632	0.5675
PU.1-IRF(ETS:IRF)/Bcell-PU.1-ChIP-Seq(GSE21512)/Homer	MGGAAGTGAAAC	1e-433	-998	0	2838	0.1618	2498.7	0.0495
ZNF711(Zf)/SHSY5Y-ZNF711-ChIP-Seq(GSE20673)/Homer	AGGCCTAG	1e-432	-995.6	0	3429	0.1955	3535.1	0.0701
ZFX(Zf)/mES-Zfx-ChIP-Seq(GSE11431)/Homer	AGGCCTRG	1e-431	-993.7	0	2564	0.1462	2061.3	0.0409
MyoG(bHLH)/C2C12-MyoG-ChIP-Seq(GSE36024)/Homer	AACAGCTG	1e-431	-993.6	0	2200	0.1254	1508.7	0.0299
KLF14(Zf)/HEK293-KLF14.GFP-ChIP-Seq(GSE58341)/Homer	RGKGGGCGKGGC	1e-430	-992.1	0	3058	0.1744	2884.8	0.0572
At5g62940(C2C2dof)/col-At5g62940-DAP-Seq(GSE60143)/Homer	WHWHHACTTTTT	1e-428	-987.4	0	7464	0.4256	12366.2	0.2451
NGA4(ABI3VP1)/col-NGA4-DAP-Seq(GSE60143)/Homer	TKNTCAGGTG	1e-427	-984.5	0	4608	0.2627	5864.1	0.1162
TF3A(C2H2)/col-TF3A-DAP-Seq(GSE60143)/Homer	NNDDGAGGAGGWNNN	1e-424	-976.4	0	2712	0.1546	2333.1	0.0462
ARF2(ARF)/col-ARF2-DAP-Seq(GSE60143)/Homer	TTGTCGGMWN	1e-416	-959.3	0	5654	0.3224	8204.4	0.1626
Pitx1(Homeobox)/Chicken-Pitx1-ChIP-Seq(GSE38910)/Homer	TAATCCCN	1e-414	-954.4	0	8378	0.4777	14827.8	0.2939
NeuroD1(bHLH)/Islet-NeuroD1-ChIP-Seq(GSE30298)/Homer	GCCATCTGTT	1e-413	-952.5	0	1964	0.112	1237	0.0245
bZIP52(bZIP)/colamp-bZIP52-DAP-Seq(GSE60143)/Homer	NDNHCAGCTGTCANN	1e-413	-951.6	0	3230	0.1842	3280	0.065
EBF2(EBF)/BrownAdipose-EBF2-ChIP-Seq(GSE97114)/Homer	NABTCCCWDGGGAVH	1e-410	-945.2	0	1912	0.109	1175.2	0.0233
Mef2d(MADS)/Retina-Mef2d-ChIP-Seq(GSE61391)/Homer	GCTATTTTTAGC	1e-404	-932.1	0	1480	0.0844	645.4	0.0128
MyoD(bHLH)/Myotube-MyoD-ChIP-Seq(GSE21614)/Homer	RRCAGCTGYTSY	1e-396	-913.1	0	1657	0.0945	882.6	0.0175
RXR(NR),DR1/3T3L1-RXR-ChIP-Seq(GSE13511)/Homer	TAGGGCAAAGGTCA	1e-395	-911.4	0	2252	0.1284	1724.1	0.0342
Unknown2/Drosophila-Promoters/Homer	CATCMCTA	1e-389	-896.3	0	2875	0.1639	2779.3	0.0551
Meis1(Homeobox)/MastCells-Meis1-ChIP-Seq(GSE48085)/Homer	VGCTGWCAVB	1e-384	-885.2	0	3646	0.2079	4229.9	0.0838
AT1G47655(C2C2dof)/colamp-AT1G47655-DAP-Seq(GSE60143)/Homer	YHACTTTTTS	1e-381	-878.5	0	7524	0.429	12992.7	0.2575
Bcl11a(Zf)/HSPC-BCL11A-ChIP-Seq(GSE104676)/Homer	TYTGACCASWRG	1e-380	-876.8	0	1864	0.1063	1210.2	0.024
AP-2gamma(AP2)/MCF7-TFAP2C-ChIP-Seq(GSE21234)/Homer	SCCTSAGGSCAW	1e-372	-858.8	0	1977	0.1127	1401.4	0.0278
EAR2(NR)/K562-NR2F6-ChIP-Seq(Encode)/Homer	NRBCARRGGTCA	1e-372	-858.3	0	2791	0.1591	2719.1	0.0539
COUP-TFII(NR)/K562-NR2F1-ChIP-Seq(Encode)/Homer	GKBCARAGGTCA	1e-370	-853.6	0	3034	0.173	3163.5	0.0627
AT2G40260(G2like)/colamp-AT2G40260-DAP-Seq(GSE60143)/Homer	WAAAYATTCTTT	1e-368	-848.1	0	4662	0.2658	6422.1	0.1273
AT5G02460(C2C2dof)/col-AT5G02460-DAP-Seq(GSE60143)/Homer	CHCCTTTT	1e-367	-846.8	0	5337	0.3043	7909.5	0.1568
RUNX(Runt)/HPC7-Runx1-ChIP-Seq(GSE22178)/Homer	SAAACCACAG	1e-365	-840.9	0	2318	0.1322	1960.4	0.0389
SEP3(MADS)/Arabidoposis-Flower-Sep3-ChIP-Seq/Homer	CCAAAAAGGG	1e-357	-822.5	0	3494	0.1992	4111.3	0.0815
COUP-TFII(NR)/Artia-Nr2f2-ChIP-Seq(GSE46497)/Homer	AGRGGTCA	1e-355	-818.3	0	3461	0.1973	4059.9	0.0805
OBP3(C2C2dof)/col-OBP3-DAP-Seq(GSE60143)/Homer	NYWACTTTTT	1e-353	-815	0	6753	0.385	11367.2	0.2253
AT2G38300(G2like)/col-AT2G38300-DAP-Seq(GSE60143)/Homer	ADRGAATGTT	1e-353	-814.2	0	4097	0.2336	5346.5	0.106
ASHR1(ND)/col-ASHR1-DAP-Seq(GSE60143)/Homer	NTGGTGAN	1e-351	-809.4	0	2987	0.1703	3188.7	0.0632
IDD5(C2H2)/colamp-IDD5-DAP-Seq(GSE60143)/Homer	TTTTGTCTTTTTBTK	1e-350	-807.8	0	2319	0.1322	2028.6	0.0402
STAT4(Stat)/CD4-Stat4-ChIP-Seq(GSE22104)/Homer	NYTTCCWGGAAR	1e-339	-782.7	0	2273	0.1296	2004.5	0.0397
SUT1?/SacCer-Promoters/Homer	CCCCGCGC	1e-338	-779	0	8374	0.4775	15665.3	0.3105
Unknown-ESC-element(?)/mES-Nanog-ChIP-Seq(GSE11724)/Homer	CACAGCAGGGGG	1e-337	-776	0	1316	0.075	630.2	0.0125
EHF(ETS)/LoVo-EHF-ChIP-Seq(GSE49402)/Homer	AVCAGGAAGT	1e-330	-761.7	0	2666	0.152	2726.9	0.054
IDD4(C2H2)/col-IDD4-DAP-Seq(GSE60143)/Homer	TTTGTCTTTWTB	1e-330	-760.7	0	2752	0.1569	2883.5	0.0572
Adof1(C2C2dof)/col-Adof1-DAP-Seq(GSE60143)/Homer	NRWAAAGYDV	1e-329	-758.7	0	6394	0.3646	10748.1	0.213
Sp2(Zf)/HEK293-Sp2.eGFP-ChIP-Seq(Encode)/Homer	YGGCCCCGCCCC	1e-327	-754.3	0	2543	0.145	2526.7	0.0501
OBP1(C2C2dof)/col-OBP1-DAP-Seq(GSE60143)/Homer	NHHACTTTWT	1e-326	-751.4	0	6549	0.3734	11159.9	0.2212
PPARa(NR),DR1/Liver-Ppara-ChIP-Seq(GSE47954)/Homer	VNAGGKCAAAGGTCA	1e-325	-749.7	0	2148	0.1225	1867.1	0.037
Eomes(T-box)/H9-Eomes-ChIP-Seq(GSE26097)/Homer	ATTAACACCT	1e-325	-749.1	0	4881	0.2783	7264.3	0.144
KLF5(Zf)/LoVo-KLF5-ChIP-Seq(GSE49402)/Homer	DGGGYGKGGC	1e-325	-749	0	2339	0.1334	2186.5	0.0433
NF1(CTF)/LNCAP-NF1-ChIP-Seq(Unpublished)/Homer	CYTGGCABNSTGCCAR	1e-324	-747.9	0	1093	0.0623	408.9	0.0081
dof45(C2C2dof)/col-dof45-DAP-Seq(GSE60143)/Homer	NVAWAAAGTN	1e-324	-747.4	0	6183	0.3525	10290.7	0.204
Tlx?(NR)/NPC-H3K4me1-ChIP-Seq(GSE16256)/Homer	CTGGCAGSCTGCCA	1e-320	-739	0	1061	0.0605	383.6	0.0076
Myf5(bHLH)/GM-Myf5-ChIP-Seq(GSE24852)/Homer	BAACAGCTGT	1e-316	-728.6	0	1523	0.0868	960.1	0.019
BMAL1(bHLH)/Liver-Bmal1-ChIP-Seq(GSE39860)/Homer	GNCACGTG	1e-314	-723.6	0	3652	0.2082	4727.3	0.0937
Unknown6/Drosophila-Promoters/Homer	AATTTTAAAA	1e-314	-723.6	0	2444	0.1394	2425.9	0.0481
NLP7(RWPRK)/col-NLP7-DAP-Seq(GSE60143)/Homer	TGRCCYTTCR	1e-312	-719.2	0	3803	0.2168	5052.8	0.1001
At3g24120(G2like)/col-At3g24120-DAP-Seq(GSE60143)/Homer	NWWAGMATMW	1e-310	-713.9	0	6910	0.394	12231.5	0.2424
Hoxa13(Homeobox)/ChickenMSG-Hoxa13.Flag-ChIP-Seq(GSE86088)/Homer	CYHATAAAAN	0	-712.1	0	5940	0.3387	9868.4	0.1956
AT2G28810(C2C2dof)/colamp-AT2G28810-DAP-Seq(GSE60143)/Homer	VAAAAAGTWA	1e-305	-704.4	0	5432	0.3097	8704.6	0.1725
AP-2alpha(AP2)/Hela-AP2alpha-ChIP-Seq(GSE31477)/Homer	ATGCCCTGAGGC	1e-302	-696.8	0	1514	0.0863	996.4	0.0197
PABPC1(?)/MEL-PABC1-CLIP-Seq(GSE69755)/Homer	HAATAAAGNN	1e-302	-696.4	0	4849	0.2765	7402	0.1467
AT3G12130(C3H)/colamp-AT3G12130-DAP-Seq(GSE60143)/Homer	TMACTTTTTV	1e-301	-693.3	0	5597	0.3191	9139.2	0.1811
PIF4(bHLH)/Seedling-PIF4-ChIP-Seq(GSE35315)/Homer	NNBCACGTGN	1e-300	-692.2	0	2647	0.1509	2867.8	0.0568
AT5G63260(C3H)/col-AT5G63260-DAP-Seq(GSE60143)/Homer	RAAAAAGTRA	1e-295	-680.6	0	5571	0.3177	9135.7	0.1811
Etv2(ETS)/ES-ER71-ChIP-Seq(GSE59402)/Homer(0.967)	NNAYTTCCTGHN	1e-291	-670.8	0	1873	0.1068	1582.4	0.0314
PPARE(NR),DR1/3T3L1-Pparg-ChIP-Seq(GSE13511)/Homer	TGACCTTTGCCCCA	1e-287	-661.7	0	1851	0.1055	1565.4	0.031
FOXA1(Forkhead)/LNCAP-FOXA1-ChIP-Seq(GSE27824)/Homer	WAAGTAAACA	1e-286	-659.6	0	3199	0.1824	4019.4	0.0797
Zic3(Zf)/mES-Zic3-ChIP-Seq(GSE37889)/Homer	GGCCYCCTGCTGDGH	1e-285	-658.3	0	1180	0.0673	608.1	0.0121
Nanog(Homeobox)/mES-Nanog-ChIP-Seq(GSE11724)/Homer	RGCCATTAAC	1e-285	-657.9	0	7875	0.449	14997.8	0.2973
EWS:ERG-fusion(ETS)/CADO_ES1-EWS:ERG-ChIP-Seq(SRA014231)/Homer	ATTTCCTGTN	1e-283	-653.9	0	1702	0.097	1346.2	0.0267
At3g45610(C2C2dof)/col-At3g45610-DAP-Seq(GSE60143)/Homer	TWACTTTTTS	1e-283	-652.7	0	4214	0.2403	6167.7	0.1222
Sox10(HMG)/SciaticNerve-Sox3-ChIP-Seq(GSE35132)/Homer	CCWTTGTYYB	1e-278	-640.2	0	3494	0.1992	4682.8	0.0928
Hoxd12(Homeobox)/ChickenMSG-Hoxd12.Flag-ChIP-Seq(GSE86088)/Homer	HDGYAATGAAAN	1e-277	-639	0	4620	0.2634	7123.9	0.1412
BPC1(BBRBPC)/colamp-BPC1-DAP-Seq(GSE60143)/Homer	GARGAGAGAGAA	1e-276	-636	0	1558	0.0888	1160.7	0.023
Gfi1b(Zf)/HPC7-Gfi1b-ChIP-Seq(GSE22178)/Homer	MAATCACTGC	1e-274	-631.1	0	1714	0.0977	1408.2	0.0279
KLF6(Zf)/PDAC-KLF6-ChIP-Seq(GSE64557)/Homer	MKGGGYGTGGCC	1e-269	-619.6	0	1883	0.1074	1704.3	0.0338
AT2G33550(Trihelix)/colamp-AT2G33550-DAP-Seq(GSE60143)/Homer	TTTAAGGGCAYTTTT	1e-268	-618.2	0	4770	0.272	7552.9	0.1497
FOXA1(Forkhead)/MCF7-FOXA1-ChIP-Seq(GSE26831)/Homer	WAAGTAAACA	1e-267	-616.1	0	2745	0.1565	3263.6	0.0647
Hoxa9(Homeobox)/ChickenMSG-Hoxa9.Flag-ChIP-Seq(GSE86088)/Homer	RGCAATNAAA	1e-267	-615.3	0	5886	0.3356	10197.1	0.2021
RBFox2(?)/Heart-RBFox2-CLIP-Seq(GSE57926)/Homer	TGCATGCA	1e-267	-615	0	4148	0.2365	6171.2	0.1223
AT3G52440(C2C2dof)/colamp-AT3G52440-DAP-Seq(GSE60143)/Homer	DTHACTTTTT	1e-265	-610.9	0	5433	0.3098	9131.2	0.181
HLH-1(bHLH)/cElegans-Embryo-HLH1-ChIP-Seq(modEncode)/Homer	RACAGCTGTTBH	1e-261	-602	0	1848	0.1054	1684.3	0.0334
THRb(NR)/HepG2-THRb.Flag-ChIP-Seq(Encode)/Homer	GGTCACCTGAGGTCA	1e-255	-589.3	0	1272	0.0725	826	0.0164
SOL1(CPP)/colamp-SOL1-DAP-Seq(GSE60143)/Homer	ATTTAAATHN	1e-255	-587.5	0	3635	0.2073	5168.3	0.1024
Stat3+il21(Stat)/CD4-Stat3-ChIP-Seq(GSE19198)/Homer	SVYTTCCNGGAARB	1e-254	-586.1	0	1547	0.0882	1234.2	0.0245
dof24(C2C2dof)/col-dof24-DAP-Seq(GSE60143)/Homer	TWMCTTTTTG	1e-252	-582.4	0	4722	0.2692	7601.3	0.1507
DAG2(C2C2dof)/col-DAG2-DAP-Seq(GSE60143)/Homer	WWTTHACTTTTT	1e-251	-579.8	0	4346	0.2478	6757.6	0.1339
Fox:Ebox(Forkhead,bHLH)/Panc1-Foxa2-ChIP-Seq(GSE47459)/Homer	NNNVCTGWGYAAACASN	1e-251	-579.5	0	2252	0.1284	2442.4	0.0484
ZNF467(Zf)/HEK293-ZNF467.GFP-ChIP-Seq(GSE58341)/Homer	TGGGGAAGGGCM	1e-251	-579.2	0	1514	0.0863	1196.4	0.0237
Rfx6(HTH)/Min6b1-Rfx6.HA-ChIP-Seq(GSE62844)/Homer	TGTTKCCTAGCAACM	1e-250	-577.7	0	2023	0.1153	2038.5	0.0404
Hoxa11(Homeobox)/ChickenMSG-Hoxa11.Flag-ChIP-Seq(GSE86088)/Homer	TTTTATGGCM	1e-250	-575.8	0	5664	0.323	9857.9	0.1954
Hoxd11(Homeobox)/ChickenMSG-Hoxd11.Flag-ChIP-Seq(GSE86088)/Homer	VGCCATAAAA	1e-249	-575.4	0	5664	0.323	9859.1	0.1954
Initiator/Drosophila-Promoters/Homer	NTCAGTYG	1e-248	-572.1	0	4623	0.2636	7420.9	0.1471
ETV1(ETS)/GIST48-ETV1-ChIP-Seq(GSE22441)/Homer	AACCGGAAGT	1e-246	-568.2	0	2588	0.1476	3104.4	0.0615
ETS1(ETS)/Jurkat-ETS1-ChIP-Seq(GSE17954)/Homer	ACAGGAAGTG	1e-246	-567.9	0	2035	0.116	2083.1	0.0413
AT5G66940(C2C2dof)/col-AT5G66940-DAP-Seq(GSE60143)/Homer	NNHACTTTWT	1e-246	-566.6	0	4863	0.2773	8000.4	0.1586
At1g64620(C2C2dof)/colamp-At1g64620-DAP-Seq(GSE60143)/Homer	CACTTTTT	1e-246	-566.5	0	3819	0.2178	5647	0.1119
KAN2(G2like)/colamp-KAN2-DAP-Seq(GSE60143)/Homer	ATATTCTY	1e-245	-566.1	0	3770	0.215	5541.4	0.1098
COG1(C2C2dof)/col-COG1-DAP-Seq(GSE60143)/Homer	DAAAAAGTGA	1e-245	-565.9	0	3861	0.2202	5740	0.1138
At2g01060(G2like)/colamp-At2g01060-DAP-Seq(GSE60143)/Homer	AGATKCBNWW	1e-245	-565.3	0	6705	0.3823	12495.4	0.2477
NPAS(bHLH)/Liver-NPAS-ChIP-Seq(GSE39860)/Homer	NVCACGTG	1e-244	-562.9	0	3244	0.185	4436.2	0.0879
AT5G25475(ABI3VP1)/col-AT5G25475-DAP-Seq(GSE60143)/Homer	RNNRNCAAGCADNDB	1e-241	-555.6	0	2611	0.1489	3187.8	0.0632
CDF3(C2C2dof)/colamp-CDF3-DAP-Seq(GSE60143)/Homer	AAAAGTRM	1e-240	-554.5	0	4264	0.2431	6682.5	0.1325
GRF9(GRF)/colamp-GRF9-DAP-Seq(GSE60143)/Homer	NWCTGACANNNNNNN	1e-240	-553.9	0	2148	0.1225	2321.8	0.046
ERF15(AP2EREBP)/colamp-ERF15-DAP-Seq(GSE60143)/Homer	WDHAGCMGCCAT	1e-239	-551.9	0	3122	0.178	4223.6	0.0837
HSF3(HSF)/colamp-HSF3-DAP-Seq(GSE60143)/Homer	NTTCTAGAAKCTTCT	1e-237	-546.1	0	2231	0.1272	2494.6	0.0494
Smad4(MAD)/ESC-SMAD4-ChIP-Seq(GSE29422)/Homer	VBSYGTCTGG	1e-236	-543.5	0	3037	0.1732	4078.3	0.0808
TCX2(CPP)/colamp-TCX2-DAP-Seq(GSE60143)/Homer	NNWWTTYRAAHN	1e-233	-537.9	0	3652	0.2082	5398.4	0.107
ELF3(ETS)/PDAC-ELF3-ChIP-Seq(GSE64557)/Homer	ANCAGGAAGT	1e-231	-533.5	0	1563	0.0891	1363.9	0.027
PRDM10(Zf)/HEK293-PRDM10.eGFP-ChIP-Seq(Encode)/Homer	TGGTACATTCCA	1e-231	-533.4	0	1385	0.079	1084.3	0.0215
Smad2(MAD)/ES-SMAD2-ChIP-Seq(GSE29422)/Homer	CTGTCTGG	1e-230	-529.6	0	3000	0.1711	4051.2	0.0803
Tbx21(T-box)/GM12878-TBX21-ChIP-Seq(Encode)/Homer	AGGTGTGAAA	1e-229	-528.8	0	2505	0.1428	3064.6	0.0607
E2A(bHLH),near_PU.1/Bcell-PU.1-ChIP-Seq(GSE21512)/Homer	NVCACCTGBN	1e-228	-526.6	0	2251	0.1283	2586.9	0.0513
PRDM15(Zf)/ESC-Prdm15-ChIP-Seq(GSE73694)/Homer	YCCDNTCCAGGTTTT	1e-228	-525	0	2088	0.1191	2289.9	0.0454
SPDEF(ETS)/VCaP-SPDEF-ChIP-Seq(SRA014231)/Homer	ASWTCCTGBT	1e-227	-524.2	0	2137	0.1218	2381.5	0.0472
Sox3(HMG)/NPC-Sox3-ChIP-Seq(GSE33059)/Homer	CCWTTGTY	1e-227	-522.8	0	3694	0.2106	5552	0.11
Tbet(T-box)/CD8-Tbet-ChIP-Seq(GSE33802)/Homer	AGGTGTGAAM	1e-226	-521.1	0	2658	0.1516	3389.2	0.0672
FOXM1(Forkhead)/MCF7-FOXM1-ChIP-Seq(GSE72977)/Homer	TRTTTACTTW	1e-226	-520.9	0	2637	0.1504	3348.8	0.0664
JGL(C2H2)/col-JGL-DAP-Seq(GSE60143)/Homer	ACYTTCAGTT	1e-224	-517.5	0	3673	0.2094	5527.3	0.1096
Zic(Zf)/Cerebellum-ZIC1.2-ChIP-Seq(GSE60731)/Homer	CCTGCTGAGH	1e-224	-516.7	0	1592	0.0908	1446.5	0.0287
ZNF189(Zf)/HEK293-ZNF189.GFP-ChIP-Seq(GSE58341)/Homer	TGGAACAGMA	1e-224	-516.5	0	1649	0.094	1541.4	0.0306
ZBTB18(Zf)/HEK293-ZBTB18.GFP-ChIP-Seq(GSE58341)/Homer	AACATCTGGA	1e-223	-513.7	0	1119	0.0638	730	0.0145
KLF10(Zf)/HEK293-KLF10.GFP-ChIP-Seq(GSE58341)/Homer	GGGGGTGTGTCC	1e-222	-511.5	0	1186	0.0676	828.6	0.0164
BBX31(Orphan)/col-BBX31-DAP-Seq(GSE60143)/Homer	NAAAAAGTDA	1e-219	-504.6	0	4123	0.2351	6586.5	0.1306
Sp5(Zf)/mES-Sp5.Flag-ChIP-Seq(GSE72989)/Homer	RGKGGGCGGAGC	1e-217	-501.7	0	1540	0.0878	1393.7	0.0276
AGL63(MADS)/col-AGL63-DAP-Seq(GSE60143)/Homer	TTCCAAWWWTGG	1e-217	-500.4	0	2455	0.14	3056.3	0.0606
CTCF(Zf)/CD4+-CTCF-ChIP-Seq(Barski_et_al.)/Homer	AYAGTGCCMYCTRGTGGCCA	1e-217	-499.8	0	530	0.0302	88.2	0.0017
Maz(Zf)/HepG2-Maz-ChIP-Seq(GSE31477)/Homer	GGGGGGGG	1e-216	-499.3	0	1907	0.1087	2030.4	0.0402
Tbr1(T-box)/Cortex-Tbr1-ChIP-Seq(GSE71384)/Homer	AAGGTGTKAA	1e-213	-492.5	0	3392	0.1934	5019.9	0.0995
AP-1(bZIP)/ThioMac-PU.1-ChIP-Seq(GSE21512)/Homer	VTGACTCATC	1e-211	-488	0	1866	0.1064	1986.1	0.0394
PIF5ox(bHLH)/Arabidopsis-PIF5ox-ChIP-Seq(GSE35062)/Homer	BCACGTGVDN	1e-211	-487.1	0	2115	0.1206	2445.4	0.0485
MNT(bHLH)/HepG2-MNT-ChIP-Seq(Encode)/Homer	DGCACACGTG	1e-211	-486	0	2093	0.1193	2407.8	0.0477
TATA-Box(TBP)/Promoter/Homer	CCTTTTAWAGSC	1e-208	-480.9	0	3235	0.1845	4728.9	0.0937
BORIS(Zf)/K562-CTCFL-ChIP-Seq(GSE32465)/Homer	CNNBRGCGCCCCCTGSTGGC	1e-206	-475.2	0	567	0.0323	134.3	0.0027
THRa(NR)/C17.2-THRa-ChIP-Seq(GSE38347)/Homer	GGTCANYTGAGGWCA	1e-204	-471.2	0	1003	0.0572	636.2	0.0126
Tbx6(T-box)/ESC-Tbx6-ChIP-Seq(GSE93524)/Homer	DAGGTGTBAA	1e-204	-471.1	0	2600	0.1482	3442.9	0.0682
WIP5(C2H2)/colamp-WIP5-DAP-Seq(GSE60143)/Homer	TDTTCTCMAGGT	1e-204	-470.2	0	2315	0.132	2879.6	0.0571
NPAS2(bHLH)/Liver-NPAS2-ChIP-Seq(GSE39860)/Homer	KCCACGTGAC	1e-203	-469.6	0	2121	0.1209	2508.4	0.0497
Foxf1(Forkhead)/Lung-Foxf1-ChIP-Seq(GSE77951)/Homer	WWATRTAAACAN	1e-202	-467.3	0	2684	0.153	3626.4	0.0719
ASL18(LOBAS2)/colamp-ASL18-DAP-Seq(GSE60143)/Homer	CCGGAAAWTCMGGAR	1e-202	-466.4	0	3140	0.179	4583.4	0.0908
Elf4(ETS)/BMDM-Elf4-ChIP-Seq(GSE88699)/Homer	ACTTCCKGKT	1e-201	-464.4	0	1930	0.11	2166.5	0.0429
dof43(C2C2dof)/colamp-dof43-DAP-Seq(GSE60143)/Homer	NAAAAAGTDA	1e-200	-462.8	0	3845	0.2192	6149.1	0.1219
AT2G20110(CPP)/colamp-AT2G20110-DAP-Seq(GSE60143)/Homer	ATTYAAATHY	1e-199	-459.7	0	3464	0.1975	5314	0.1053
OBP4(C2C2dof)/col-OBP4-DAP-Seq(GSE60143)/Homer	WTTHACTTTTTB	1e-198	-457.3	0	3760	0.2144	5983	0.1186
FoxL2(Forkhead)/Ovary-FoxL2-ChIP-Seq(GSE60858)/Homer	WWTRTAAACAVG	1e-194	-448.7	0	2481	0.1415	3280.6	0.065
RAV1(RAV)/colamp-RAV1-DAP-Seq(GSE60143)/Homer	TWWTTTCTGTTG	1e-194	-448.7	0	2105	0.12	2541.8	0.0504
Atf3(bZIP)/GBM-ATF3-ChIP-Seq(GSE33912)/Homer	DATGASTCATHN	1e-190	-439.1	0	1731	0.0987	1873.9	0.0371
Klf4(Zf)/mES-Klf4-ChIP-Seq(GSE11431)/Homer	GCCACACCCA	1e-189	-437.2	0	882	0.0503	524.4	0.0104
ZNF322(Zf)/HEK293-ZNF322.GFP-ChIP-Seq(GSE58341)/Homer	GAGCCTGGTACTGWGCCTGR	1e-189	-437.1	0	564	0.0322	162	0.0032
FRS9(ND)/col-FRS9-DAP-Seq(GSE60143)/Homer	RGAGAGAGAAAG	1e-189	-435.8	0	695	0.0396	297.7	0.0059
At1g25550(G2like)/colamp-At1g25550-DAP-Seq(GSE60143)/Homer	NAGATTCY	1e-187	-432.3	0	2782	0.1586	3960.5	0.0785
Sox9(HMG)/Limb-SOX9-ChIP-Seq(GSE73225)/Homer	AGGVNCCTTTGT	1e-187	-431.1	0	1768	0.1008	1962.1	0.0389
MafA(bZIP)/Islet-MafA-ChIP-Seq(GSE30298)/Homer	TGCTGACTCA	1e-186	-429.1	0	1617	0.0922	1696.9	0.0336
FUS3(ABI3VP1)/col-FUS3-DAP-Seq(GSE60143)/Homer	DNNWTNTGCATGKNN	1e-185	-427.9	0	2108	0.1202	2612.9	0.0518
STAT6(Stat)/Macrophage-Stat6-ChIP-Seq(GSE38377)/Homer	TTCCKNAGAA	1e-185	-427.7	0	1273	0.0726	1117.7	0.0222
BATF(bZIP)/Th17-BATF-ChIP-Seq(GSE39756)/Homer	DATGASTCAT	1e-185	-427	0	1710	0.0975	1868.6	0.037
STAT5(Stat)/mCD4+-Stat5-ChIP-Seq(GSE12346)/Homer	RTTTCTNAGAAA	1e-184	-425.9	0	875	0.0499	531.7	0.0105
Sox6(HMG)/Myotubes-Sox6-ChIP-Seq(GSE32627)/Homer	CCATTGTTNY	1e-184	-425	0	3481	0.1985	5506.9	0.1092
At4g38000(C2C2dof)/col-At4g38000-DAP-Seq(GSE60143)/Homer	WWWTWACTTTTT	1e-184	-423.9	0	3315	0.189	5143.6	0.1019
Hand2(bHLH)/Mesoderm-Hand2-ChIP-Seq(GSE61475)/Homer	TGACANARRCCAGRC	1e-183	-423	0	1005	0.0573	716.9	0.0142
NFAT(RHD)/Jurkat-NFATC1-ChIP-Seq(Jolma_et_al.)/Homer	ATTTTCCATT	1e-180	-415.6	0	1984	0.1131	2412.2	0.0478
PRDM9(Zf)/Testis-DMC1-ChIP-Seq(GSE35498)/Homer	ADGGYAGYAGCATCT	1e-179	-413.3	0	906	0.0517	592.4	0.0117
Fra2(bZIP)/Striatum-Fra2-ChIP-Seq(GSE43429)/Homer	GGATGACTCATC	1e-179	-412.7	0	1281	0.073	1162.7	0.023
AT4G37180(G2like)/col-AT4G37180-DAP-Seq(GSE60143)/Homer	AGAATCTTNN	1e-178	-410.7	0	3021	0.1723	4558.3	0.0903
JunB(bZIP)/DendriticCells-Junb-ChIP-Seq(GSE36099)/Homer	RATGASTCAT	1e-178	-410.1	0	1454	0.0829	1459.4	0.0289
Hoxd13(Homeobox)/ChickenMSG-Hoxd13.Flag-ChIP-Seq(GSE86088)/Homer	NCYAATAAAA	1e-175	-404.2	0	4163	0.2374	7171.1	0.1421
Stat3(Stat)/mES-Stat3-ChIP-Seq(GSE11431)/Homer	CTTCCGGGAA	1e-175	-403.8	0	1108	0.0632	905.1	0.0179
STAT6(Stat)/CD4-Stat6-ChIP-Seq(GSE22104)/Homer	ABTTCYYRRGAA	1e-174	-401.1	0	1249	0.0712	1135.1	0.0225
AT5G45580(G2like)/colamp-AT5G45580-DAP-Seq(GSE60143)/Homer	ADRGAATCTH	1e-174	-401.1	0	3926	0.2239	6635.1	0.1315
FOXK1(Forkhead)/HEK293-FOXK1-ChIP-Seq(GSE51673)/Homer	NVWTGTTTAC	1e-169	-389.8	0	2770	0.1579	4106.9	0.0814
NFkB-p65(RHD)/GM12787-p65-ChIP-Seq(GSE19485)/Homer	WGGGGATTTCCC	1e-168	-387.5	0	1021	0.0582	803.9	0.0159
Sox15(HMG)/CPA-Sox15-ChIP-Seq(GSE62909)/Homer	RAACAATGGN	1e-167	-385.9	0	2370	0.1351	3282.2	0.0651
HNF4a(NR),DR1/HepG2-HNF4a-ChIP-Seq(GSE25021)/Homer	CARRGKBCAAAGTYCA	1e-167	-384.6	0	932	0.0531	676.8	0.0134
HOXD13(Homeobox)/Chicken-Hoxd13-ChIP-Seq(GSE38910)/Homer	NCYAATAAAA	1e-166	-382.3	0	3020	0.1722	4680.2	0.0928
PU.1(ETS)/ThioMac-PU.1-ChIP-Seq(GSE21512)/Homer	AGAGGAAGTG	1e-165	-382.2	0	1040	0.0593	842.5	0.0167
RBPJ:Ebox(?,bHLH)/Panc1-Rbpj1-ChIP-Seq(GSE47459)/Homer	GGGRAARRGRMCAGMTG	1e-164	-379.3	0	662	0.0377	324.5	0.0064
KLF3(Zf)/MEF-Klf3-ChIP-Seq(GSE44748)/Homer	NRGCCCCRCCCHBNN	1e-164	-378.8	0	903	0.0515	644.1	0.0128
EKLF(Zf)/Erythrocyte-Klf1-ChIP-Seq(GSE20478)/Homer	NWGGGTGTGGCY	1e-164	-378.7	0	598	0.0341	251.5	0.005
bHLH80(bHLH)/col-bHLH80-DAP-Seq(GSE60143)/Homer	NNNNDCAASTTGHNN	1e-163	-376.5	0	1881	0.1073	2338.5	0.0464
BIM2(bHLH)/col-BIM2-DAP-Seq(GSE60143)/Homer	NNNNCACGTGNN	1e-161	-372.8	0	1813	0.1034	2219.3	0.044
ZEB1(Zf)/PDAC-ZEB1-ChIP-Seq(GSE64557)/Homer	VCAGGTRDRY	1e-160	-368.8	0	2609	0.1488	3850.6	0.0763
Foxo3(Forkhead)/U2OS-Foxo3-ChIP-Seq(E-MTAB-2701)/Homer	DGTAAACA	1e-156	-360.7	0	2132	0.1216	2890.1	0.0573
Hoxd10(Homeobox)/ChickenMSG-Hoxd10.Flag-ChIP-Seq(GSE86088)/Homer	GGCMATGAAA	1e-155	-359	0	2807	0.1601	4319.1	0.0856
Sox4(HMG)/proB-Sox4-ChIP-Seq(GSE50066)/Homer	YCTTTGTTCC	1e-155	-358.1	0	1774	0.1012	2191.3	0.0434
ELF5(ETS)/T47D-ELF5-ChIP-Seq(GSE30407)/Homer	ACVAGGAAGT	1e-154	-356.2	0	1527	0.0871	1732.4	0.0343
CRX(Homeobox)/Retina-Crx-ChIP-Seq(GSE20012)/Homer	GCTAATCC	1e-154	-355.5	0	5425	0.3093	10536.2	0.2088
ZNF143|STAF(Zf)/CUTLL-ZNF143-ChIP-Seq(GSE29600)/Homer	ATTTCCCAGVAKSCY	1e-154	-354.7	0	681	0.0388	379.3	0.0075
EWS:FLI1-fusion(ETS)/SK_N_MC-EWS:FLI1-ChIP-Seq(SRA014231)/Homer	VACAGGAAAT	1e-152	-352.3	0	1156	0.0659	1091.8	0.0216
Fosl2(bZIP)/3T3L1-Fosl2-ChIP-Seq(GSE56872)/Homer	NATGASTCABNN	1e-152	-350.5	0	874	0.0498	651.9	0.0129
Nr5a2(NR)/Pancreas-LRH1-ChIP-Seq(GSE34295)/Homer	BTCAAGGTCA	1e-151	-347.9	0	1221	0.0696	1211.2	0.024
Fra1(bZIP)/BT549-Fra1-ChIP-Seq(GSE46166)/Homer	NNATGASTCATH	1e-150	-345.6	0	1488	0.0848	1691.4	0.0335
AT1G49560(G2like)/colamp-AT1G49560-DAP-Seq(GSE60143)/Homer	GAWTCTNWDA	1e-149	-343.8	0	3211	0.1831	5289.2	0.1048
SOC1(MADS)/Seedling-SOC1-ChIP-Seq(GSE45846)/Homer	TWCCAWWTWTGG	1e-148	-341.8	0	1322	0.0754	1402.3	0.0278
Max(bHLH)/K562-Max-ChIP-Seq(GSE31477)/Homer	RCCACGTGGYYN	1e-147	-338.8	0	1313	0.0749	1394.4	0.0276
MafB(bZIP)/BMM-Mafb-ChIP-Seq(GSE75722)/Homer	WNTGCTGASTCAGCANWTTY	1e-146	-336.8	0	917	0.0523	741.6	0.0147
bZIP:IRF(bZIP,IRF)/Th17-BatF-ChIP-Seq(GSE39756)/Homer	NAGTTTCABTHTGACTNW	1e-145	-335.8	0	1054	0.0601	960.4	0.019
HSFA6B(HSF)/colamp-HSFA6B-DAP-Seq(GSE60143)/Homer	NTTCTAGAANHTTCT	1e-145	-335.5	0	1282	0.0731	1348.9	0.0267
PRDM1(Zf)/Hela-PRDM1-ChIP-Seq(GSE31477)/Homer	ACTTTCACTTTC	1e-145	-335.2	0	1218	0.0694	1237.7	0.0245
MITF(bHLH)/MastCells-MITF-ChIP-Seq(GSE48085)/Homer	RTCATGTGAC	1e-144	-333.8	0	1947	0.111	2615.3	0.0518
AT1G69570(C2C2dof)/col-AT1G69570-DAP-Seq(GSE60143)/Homer	WAAAAGTGHH	1e-144	-332.1	0	3133	0.1786	5171.6	0.1025
ATY13(MYB)/col-ATY13-DAP-Seq(GSE60143)/Homer	YYYAACYRHH	1e-141	-326.3	0	6197	0.3533	12718.4	0.2521
E-box/Drosophila-Promoters/Homer	AACAGCTGTTHN	1e-141	-324.9	0	642	0.0366	370.5	0.0073
Pitx1:Ebox(Homeobox,bHLH)/Hindlimb-Pitx1-ChIP-Seq(GSE41591)/Homer	YTAATTRAWWCCAGATGT	1e-140	-324.1	0	729	0.0416	488.4	0.0097
LBD19(LOBAS2)/colamp-LBD19-DAP-Seq(GSE60143)/Homer	CCKGAAWTTCMGGAW	1e-140	-322.9	0	3764	0.2146	6681.9	0.1324
STAT1(Stat)/HelaS3-STAT1-ChIP-Seq(GSE12782)/Homer	NATTTCCNGGAAAT	1e-139	-322.3	0	777	0.0443	559.8	0.0111
bHLH130(bHLH)/col-bHLH130-DAP-Seq(GSE60143)/Homer	GCAACTTG	1e-139	-321.8	0	1545	0.0881	1869.9	0.0371
Pax8(Paired,Homeobox)/Thyroid-Pax8-ChIP-Seq(GSE26938)/Homer	GTCATGCHTGRCTGS	1e-139	-321.7	0	663	0.0378	402.5	0.008
LRF(Zf)/Erythroblasts-ZBTB7A-ChIP-Seq(GSE74977)/Homer	AAGACCCYYN	1e-139	-321.7	0	2141	0.1221	3058.8	0.0606
IRF3(IRF)/BMDM-Irf3-ChIP-Seq(GSE67343)/Homer	AGTTTCAKTTTC	1e-138	-319.9	0	809	0.0461	610.7	0.0121
SVP(MADS)/col-SVP-DAP-Seq(GSE60143)/Homer	ANTTWCCHAATTTGG	1e-137	-317	0	1621	0.0924	2030.6	0.0402
ZNF415(Zf)/HEK293-ZNF415.GFP-ChIP-Seq(GSE58341)/Homer	GRTGMTRGAGCC	1e-137	-316.5	0	999	0.057	913.5	0.0181
Jun-AP1(bZIP)/K562-cJun-ChIP-Seq(GSE31477)/Homer	GATGASTCATCN	1e-137	-315.9	0	655	0.0373	400.6	0.0079
WT1(Zf)/Kidney-WT1-ChIP-Seq(GSE90016)/Homer	MCTCCCMCRCAB	1e-135	-311.8	0	992	0.0566	912	0.0181
GABPA(ETS)/Jurkat-GABPa-ChIP-Seq(GSE17954)/Homer	RACCGGAAGT	1e-134	-309	0	1614	0.092	2043.5	0.0405
ZNF7(Zf)/HepG2-ZNF7.Flag-ChIP-Seq(Encode)/Homer	CTGCCWVCTTTTRTA	1e-132	-304.2	0	1335	0.0761	1530.9	0.0303
SGR5(C2H2)/colamp-SGR5-DAP-Seq(GSE60143)/Homer	TTTGTCTTTTTT	1e-130	-300.3	0	1653	0.0943	2149.2	0.0426
Foxa2(Forkhead)/Liver-Foxa2-ChIP-Seq(GSE25694)/Homer	CYTGTTTACWYW	1e-129	-298.8	0	1938	0.1105	2729.5	0.0541
TCP16(TCP)/colamp-TCP16-DAP-Seq(GSE60143)/Homer	GTGGDCCYNNNNNNN	1e-128	-296.9	0	1084	0.0618	1102.4	0.0219
SF1(NR)/H295R-Nr5a1-ChIP-Seq(GSE44220)/Homer	CAAGGHCANV	1e-128	-295.4	0	844	0.0481	710.1	0.0141
CHR(?)/Hela-CellCycle-Expression/Homer	SRGTTTCAAA	1e-127	-293.9	0	1486	0.0847	1846.1	0.0366
ZEB2(Zf)/SNU398-ZEB2-ChIP-Seq(GSE103048)/Homer	GNMCAGGTGTGC	1e-125	-289.2	0	1454	0.0829	1800.9	0.0357
bHLH122(bHLH)/col100-bHLH122-DAP-Seq(GSE60143)/Homer	NDDCAASTTGHHNWW	1e-125	-288	0	1629	0.0929	2145.4	0.0425
c-Myc(bHLH)/mES-cMyc-ChIP-Seq(GSE11431)/Homer	VVCCACGTGG	1e-124	-285.6	0	972	0.0554	939.1	0.0186
AtGRF6(GRF)/col-AtGRF6-DAP-Seq(GSE60143)/Homer	NTGTCAGADNNNNNN	1e-123	-285.5	0	2344	0.1337	3646.6	0.0723
At3g12730(G2like)/colamp-At3g12730-DAP-Seq(GSE60143)/Homer	AAGATTCT	1e-123	-284.5	0	3533	0.2014	6361.1	0.1261
At3g04030(G2like)/col-At3g04030-DAP-Seq(GSE60143)/Homer	DRGAATCT	1e-123	-284.4	0	2414	0.1376	3804.7	0.0754
AT5G23930(mTERF)/col-AT5G23930-DAP-Seq(GSE60143)/Homer	GGCGGCTG	1e-123	-283.6	0	2043	0.1165	3010.2	0.0597
FOXK2(Forkhead)/U2OS-FOXK2-ChIP-Seq(E-MTAB-2204)/Homer	SCHTGTTTACAT	1e-122	-281.7	0	1614	0.092	2138.4	0.0424
Esrrb(NR)/mES-Esrrb-ChIP-Seq(GSE11431)/Homer	KTGACCTTGA	1e-122	-281.2	0	1216	0.0693	1379.4	0.0273
Nr5a2(NR)/mES-Nr5a2-ChIP-Seq(GSE19019)/Homer	BTCAAGGTCA	1e-120	-276.7	0	867	0.0494	786.6	0.0156
At5g08330(TCP)/col-At5g08330-DAP-Seq(GSE60143)/Homer	GGRCCCAC	1e-120	-276.6	0	1050	0.0599	1095	0.0217
LBD18(LOBAS2)/colamp-LBD18-DAP-Seq(GSE60143)/Homer	CKGAWWTTCHGS	1e-118	-273.5	0	4997	0.2849	10031.7	0.1988
HOXB13(Homeobox)/ProstateTumor-HOXB13-ChIP-Seq(GSE56288)/Homer	TTTTATKRGG	1e-118	-272.6	0	2938	0.1675	5041.4	0.0999
ETV4(ETS)/HepG2-ETV4-ChIP-Seq(ENCODE)/Homer	ACCGGAAGTG	1e-118	-272.6	0	1953	0.1114	2867.7	0.0568
Unknown4/Arabidopsis-Promoters/Homer	CKTCKTCTTY	1e-118	-271.9	0	1862	0.1062	2680.2	0.0531
n-Myc(bHLH)/mES-nMyc-ChIP-Seq(GSE11431)/Homer	VRCCACGTGG	1e-116	-268	0	1273	0.0726	1524.6	0.0302
MYB73(MYB)/col-MYB73-DAP-Seq(GSE60143)/Homer	NNNNHAACNGHHDHN	1e-115	-265.3	0	4539	0.2588	8939.5	0.1772
AT3G09735(S1Falike)/col-AT3G09735-DAP-Seq(GSE60143)/Homer	TTCTAGAANMTTCTA	1e-115	-265.2	0	986	0.0562	1013	0.0201
EBF(EBF)/proBcell-EBF-ChIP-Seq(GSE21978)/Homer	DGTCCCYRGGGA	1e-114	-263.6	0	433	0.0247	193.8	0.0038
EGL-5(Homeobox)/cElegans-L3-EGL5-ChIP-Seq(modEncode)/Homer	ATTTAATGGG	1e-112	-258.2	0	3603	0.2054	6692.6	0.1327
CEBP:AP1(bZIP)/ThioMac-CEBPb-ChIP-Seq(GSE21512)/Homer	DRTGTTGCAA	1e-108	-250.9	0	1787	0.1019	2611.7	0.0518
FEA4(bZIP)/Corn-FEA4-ChIP-Seq(GSE61954)/Homer	TGACGTCACS	1e-108	-250.6	0	2165	0.1234	3421	0.0678
Klf9(Zf)/GBM-Klf9-ChIP-Seq(GSE62211)/Homer	GCCACRCCCACY	1e-108	-248.9	0	621	0.0354	461.6	0.0091
GSC(Homeobox)/FrogEmbryos-GSC-ChIP-Seq(DRA000576)/Homer	RGGATTAR	1e-107	-246.9	0	3276	0.1868	5983.1	0.1186
MYB3(MYB)/Arabidopsis-MYB3-ChIP-Seq(GSE80564)/Homer	GKTAGGTRGG	1e-104	-241.3	0	3301	0.1882	6078.9	0.1205
MYB83(MYB)/colamp-MYB83-DAP-Seq(GSE60143)/Homer	CACCAACCWH	1e-104	-241.1	0	3482	0.1985	6513.5	0.1291
MYB30(MYB)/colamp-MYB30-DAP-Seq(GSE60143)/Homer	AGGTAGTTGG	1e-104	-240.3	0	2265	0.1291	3692.7	0.0732
CArG(MADS)/PUER-Srf-ChIP-Seq(Sullivan_et_al.)/Homer	CCATATATGGNM	1e-103	-237.6	0	928	0.0529	984.3	0.0195
Unknown(Homeobox)/Limb-p300-ChIP-Seq/Homer	SSCMATWAAA	1e-103	-237.5	0	1880	0.1072	2866.9	0.0568
GATA3(Zf)/iTreg-Gata3-ChIP-Seq(GSE20898)/Homer	AGATAASR	1e-101	-234.8	0	3788	0.216	7299.8	0.1447
VIP1(bZIP)/col-VIP1-DAP-Seq(GSE60143)/Homer	NTTGACAGCTGTCAN	1e-101	-234.8	0	464	0.0265	267.4	0.0053
Six2(Homeobox)/NephronProgenitor-Six2-ChIP-Seq(GSE39837)/Homer	GWAAYHTGAKMC	1e-101	-232.7	0	2250	0.1283	3698.3	0.0733
At1g72010(TCP)/colamp-At1g72010-DAP-Seq(GSE60143)/Homer	GGDCCCAC	1e-100	-232.1	0	829	0.0473	827.2	0.0164
Slug(Zf)/Mesoderm-Snai2-ChIP-Seq(GSE61475)/Homer	SNGCACCTGCHS	1e-100	-231.3	0	886	0.0505	927.8	0.0184
Ets1-distal(ETS)/CD4+-PolII-ChIP-Seq(Barski_et_al.)/Homer	MACAGGAAGT	1e-100	-231.2	0	606	0.0346	471	0.0093
At2g41835(C2H2)/col-At2g41835-DAP-Seq(GSE60143)/Homer	TTTGAAAA	1e-98	-226.9	0	1227	0.07	1571.4	0.0311
TCP7(TCP)/col-TCP7-DAP-Seq(GSE60143)/Homer	GTGGGSCCCACHHNN	1e-96	-222.1	0	837	0.0477	867	0.0172
AT2G31460(REMB3)/col-AT2G31460-DAP-Seq(GSE60143)/Homer	WNWARWDGAAATGAT	1e-95	-220.4	0	850	0.0485	893.6	0.0177
Sox2(HMG)/mES-Sox2-ChIP-Seq(GSE11431)/Homer	BCCATTGTTC	1e-93	-214.8	0	1795	0.1023	2789.7	0.0553
Atf7(bZIP)/3T3L1-Atf7-ChIP-Seq(GSE56872)/Homer	NGRTGACGTCAY	1e-92	-214	0	1072	0.0611	1317.7	0.0261
SRS7(SRS)/colamp-SRS7-DAP-Seq(GSE60143)/Homer	HATAGGTTTH	1e-91	-211.4	0	5871	0.3348	12814	0.254
c-Jun-CRE(bZIP)/K562-cJun-ChIP-Seq(GSE31477)/Homer	ATGACGTCATCY	1e-91	-211.1	0	683	0.0389	633.9	0.0126
FXR(NR),IR1/Liver-FXR-ChIP-Seq(Chong_et_al.)/Homer	AGGTCANTGACCTB	1e-90	-208.3	0	739	0.0421	733.8	0.0145
Tbx20(T-box)/Heart-Tbx20-ChIP-Seq(GSE29636)/Homer	GGTGYTGACAGS	1e-90	-207.8	0	527	0.03	398	0.0079
FOXP1(Forkhead)/H9-FOXP1-ChIP-Seq(GSE31006)/Homer	NYYTGTTTACHN	1e-90	-207.7	0	1215	0.0693	1616	0.032
Hoxa10(Homeobox)/ChickenMSG-Hoxa10.Flag-ChIP-Seq(GSE86088)/Homer	GGYAATGAAA	1e-90	-207.5	0	1431	0.0816	2053.6	0.0407
HRE(HSF)/Striatum-HSF1-ChIP-Seq(GSE38000)/Homer	TTCTAGAABNTTCTA	1e-89	-206.6	0	481	0.0274	333.5	0.0066
IRF8(IRF)/BMDM-IRF8-ChIP-Seq(GSE77884)/Homer	GRAASTGAAAST	1e-89	-206.3	0	672	0.0383	626.1	0.0124
Oct6(POU,Homeobox)/NPC-Pou3f1-ChIP-Seq(GSE35496)/Homer	WATGCAAATGAG	1e-89	-205.1	0	1067	0.0608	1337.9	0.0265
ANAC045(NAC)/col-ANAC045-DAP-Seq(GSE60143)/Homer	DNCKTVNNNNNNAMG	1e-88	-203.3	0	3223	0.1838	6146.2	0.1218
WRKY18(WRKY)/col-WRKY18-DAP-Seq(GSE60143)/Homer	NNNTTGACYWNNNNN	1e-88	-203.1	0	2926	0.1668	5434.8	0.1077
Cdx2(Homeobox)/mES-Cdx2-ChIP-Seq(GSE14586)/Homer	GYMATAAAAH	1e-87	-201.6	0	2000	0.114	3304.4	0.0655
LEF1(HMG)/H1-LEF1-ChIP-Seq(GSE64758)/Homer	CCTTTGATST	1e-86	-200.3	0	1365	0.0778	1947.3	0.0386
CELF2(RRM)/JSL1-CELF2-CLIP-Seq(GSE71264)/Homer	RGTGTCAG	1e-86	-199.2	0	738	0.0421	754.4	0.015
Fli1(ETS)/CD8-FLI-ChIP-Seq(GSE20898)/Homer	NRYTTCCGGH	1e-86	-199.1	0	2003	0.1142	3324.6	0.0659
PU.1:IRF8(ETS:IRF)/pDC-Irf8-ChIP-Seq(GSE66899)/Homer	GGAAGTGAAAST	1e-85	-197.8	0	442	0.0252	293.5	0.0058
At5g58900(MYBrelated)/colamp-At5g58900-DAP-Seq(GSE60143)/Homer	WWWTYTTATCTWWWW	1e-85	-196.8	0	3635	0.2073	7202.4	0.1428
TCP20(TCP)/col-TCP20-DAP-Seq(GSE60143)/Homer	GGDCCCAC	1e-83	-191.3	0	615	0.0351	567.8	0.0113
ZBTB12(Zf)/HEK293-ZBTB12.GFP-ChIP-Seq(GSE58341)/Homer	NGNTCTAGAACCNGV	1e-82	-191.1	0	803	0.0458	890.3	0.0176
Rfx5(HTH)/GM12878-Rfx5-ChIP-Seq(GSE31477)/Homer	SCCTAGCAACAG	1e-81	-188.5	0	686	0.0391	692.6	0.0137
At1g14580(C2H2)/colamp-At1g14580-DAP-Seq(GSE60143)/Homer	CASAAAAMGACAAAA	1e-81	-188.2	0	607	0.0346	561.9	0.0111
Rfx1(HTH)/NPC-H3K4me1-ChIP-Seq(GSE16256)/Homer	KGTTGCCATGGCAA	1e-81	-188.1	0	422	0.0241	281.5	0.0056
IBL1(bHLH)/Seedling-IBL1-ChIP-Seq(GSE51120)/Homer	CACGTGCC	1e-80	-185.9	0	2726	0.1554	5074.9	0.1006
Oct4(POU,Homeobox)/mES-Oct4-ChIP-Seq(GSE11431)/Homer	ATTTGCATAW	1e-79	-183.9	0	1135	0.0647	1546.7	0.0307
At1g49010(MYBrelated)/col-At1g49010-DAP-Seq(GSE60143)/Homer	RGATAASNTT	1e-79	-183.6	0	4236	0.2415	8819.9	0.1748
AT5G47660(Trihelix)/colamp-AT5G47660-DAP-Seq(GSE60143)/Homer	AWTTTTACCG	1e-79	-183.6	0	3298	0.188	6473.6	0.1283
CDX4(Homeobox)/ZebrafishEmbryos-Cdx4.Myc-ChIP-Seq(GSE48254)/Homer	NGYCATAAAWCH	1e-79	-183	0	2478	0.1413	4507.1	0.0893
ERE(NR),IR3/MCF7-ERa-ChIP-Seq(Unpublished)/Homer	VAGGTCACNSTGACC	1e-78	-181	0	494	0.0282	398.1	0.0079
Gata6(Zf)/HUG1N-GATA6-ChIP-Seq(GSE51936)/Homer	YCTTATCTBN	1e-77	-178.6	0	2416	0.1378	4390.3	0.087
STOP1(C2H2)/colamp-STOP1-DAP-Seq(GSE60143)/Homer	DTATCTGGKGRAGGT	1e-77	-178	0	842	0.048	1000.5	0.0198
Bach2(bZIP)/OCILy7-Bach2-ChIP-Seq(GSE44420)/Homer	TGCTGAGTCA	1e-76	-176.9	0	439	0.025	324.2	0.0064
SpiB(ETS)/OCILY3-SPIB-ChIP-Seq(GSE56857)/Homer	AAAGRGGAAGTG	1e-76	-176.1	0	527	0.03	459.7	0.0091
AMYB(HTH)/Testes-AMYB-ChIP-Seq(GSE44588)/Homer	TGGCAGTTGG	1e-76	-176.1	0	3218	0.1835	6334.5	0.1256
Foxh1(Forkhead)/hESC-FOXH1-ChIP-Seq(GSE29422)/Homer	NNTGTGGATTSS	1e-76	-175.8	0	1542	0.0879	2430.1	0.0482
bZIP69(bZIP)/col-bZIP69-DAP-Seq(GSE60143)/Homer	GACAGCTGKCAW	1e-76	-175.7	0	286	0.0163	127	0.0025
Zfp809(Zf)/ES-Zfp809-ChIP-Seq(GSE70799)/Homer	GGGGCTYGKCTGGGA	1e-76	-175.5	0	332	0.0189	181.2	0.0036
MafK(bZIP)/C2C12-MafK-ChIP-Seq(GSE36030)/Homer	GCTGASTCAGCA	1e-74	-171.4	0	433	0.0247	325.5	0.0065
Usf2(bHLH)/C2C12-Usf2-ChIP-Seq(GSE36030)/Homer	GTCACGTGGT	1e-74	-171	0	690	0.0393	745.6	0.0148
Twist(bHLH)/HMLE-TWIST1-ChIP-Seq(Chang_et_al)/Homer	VCAKCTGGNNNCCAGMTGBN	1e-73	-168.4	0	258	0.0147	103.8	0.0021
Atf2(bZIP)/3T3L1-Atf2-ChIP-Seq(GSE56872)/Homer	NRRTGACGTCAT	1e-72	-168	0	678	0.0387	732.8	0.0145
MafF(bZIP)/HepG2-MafF-ChIP-Seq(GSE31477)/Homer	HWWGTCAGCAWWTTT	1e-72	-167.9	0	743	0.0424	849.3	0.0168
ARE(NR)/LNCAP-AR-ChIP-Seq(GSE27824)/Homer	RGRACASNSTGTYCYB	1e-72	-166.5	0	435	0.0248	337.2	0.0067
Isl1(Homeobox)/Neuron-Isl1-ChIP-Seq(GSE31456)/Homer	CTAATKGV	1e-71	-165.5	0	4186	0.2387	8853.2	0.1755
Oct2(POU,Homeobox)/Bcell-Oct2-ChIP-Seq(GSE21512)/Homer	ATATGCAAAT	1e-70	-162.3	0	760	0.0433	897.1	0.0178
Egr1(Zf)/K562-Egr1-ChIP-Seq(GSE32465)/Homer	TGCGTGGGYG	1e-70	-161.5	0	950	0.0542	1264	0.0251
NFAT:AP1(RHD,bZIP)/Jurkat-NFATC1-ChIP-Seq(Jolma_et_al.)/Homer	SARTGGAAAAWRTGAGTCAB	1e-69	-160.8	0	409	0.0233	309	0.0061
HSFC1(HSF)/col-HSFC1-DAP-Seq(GSE60143)/Homer	HTTCTAGAADCTTCT	1e-69	-160.5	0	473	0.027	407.8	0.0081
AGL15(MADS)/col-AGL15-DAP-Seq(GSE60143)/Homer	TTTCCHWATWDGGAA	1e-69	-159.7	0	484	0.0276	426.3	0.0084
ABF1(bZIP)/Arabidopsis-ABF1-ChIP-Seq(GSE80564)/Homer	CACGTGGC	1e-69	-159.1	0	1376	0.0785	2154.1	0.0427
Gata4(Zf)/Heart-Gata4-ChIP-Seq(GSE35151)/Homer	NBWGATAAGR	1e-68	-158.8	0	2624	0.1496	5020.2	0.0995
HSF6(HSF)/col-HSF6-DAP-Seq(GSE60143)/Homer	TTYTAGAAGCTTCTA	1e-68	-158.8	0	512	0.0292	473.4	0.0094
At5g52660(MYBrelated)/colamp-At5g52660-DAP-Seq(GSE60143)/Homer	HAAAAATATCTW	1e-68	-157.7	0	1266	0.0722	1926.9	0.0382
MYB107(MYB)/col-MYB107-DAP-Seq(GSE60143)/Homer	RGTWGGTRRR	1e-67	-154.5	0	3057	0.1743	6108.4	0.1211
Tbox:Smad(T-box,MAD)/ESCd5-Smad2_3-ChIP-Seq(GSE29422)/Homer	AGGTGHCAGACA	1e-66	-154.2	0	422	0.0241	341.1	0.0068
AGL6(MADS)/col-AGL6-DAP-Seq(GSE60143)/Homer	TTWCCWWAWWDGGWA	1e-66	-153.9	0	456	0.026	394.3	0.0078
IRF4(IRF)/GM12878-IRF4-ChIP-Seq(GSE32465)/Homer	ACTGAAACCA	1e-66	-153.5	0	985	0.0562	1363.7	0.027
LXRE(NR),DR4/RAW-LXRb.biotin-ChIP-Seq(GSE21512)/Homer	RGGTTACTANAGGTCA	1e-66	-153.2	0	265	0.0151	128.8	0.0026
At1g68670(G2like)/colamp-At1g68670-DAP-Seq(GSE60143)/Homer	WNWWHNRAAGATTCT	1e-66	-153	0	1312	0.0748	2046.8	0.0406
LIN-39(Homeobox)/cElegans.L3-LIN39-ChIP-Seq(modEncode)/Homer	ATGATTRATG	1e-65	-151.8	0	2740	0.1562	5353.7	0.1061
RKD2(RWPRK)/colamp-RKD2-DAP-Seq(GSE60143)/Homer	GACKTTTCRDCTTCC	1e-64	-149.5	0	1332	0.0759	2106.1	0.0417
PAX5(Paired,Homeobox)/GM12878-PAX5-ChIP-Seq(GSE32465)/Homer	GCAGCCAAGCRTGACH	1e-64	-149.3	0	672	0.0383	775.2	0.0154
Sox17(HMG)/Endoderm-Sox17-ChIP-Seq(GSE61475)/Homer	CCATTGTTYB	1e-64	-147.6	0	1498	0.0854	2480	0.0492
Foxa3(Forkhead)/Liver-Foxa3-ChIP-Seq(GSE77670)/Homer	BSNTGTTTACWYWGN	1e-63	-147	0	845	0.0482	1110.2	0.022
p63(p53)/Keratinocyte-p63-ChIP-Seq(GSE17611)/Homer	NNDRCATGYCYNRRCATGYH	1e-63	-146.8	0	648	0.0369	739.5	0.0147
Gata2(Zf)/K562-GATA2-ChIP-Seq(GSE18829)/Homer	BBCTTATCTS	1e-63	-146.3	0	1747	0.0996	3046.1	0.0604
Tcf7(HMG)/GM12878-TCF7-ChIP-Seq(Encode)/Homer	CTTTGATGTGSB	1e-63	-145.3	0	715	0.0408	867.3	0.0172
TCP1(TCP)/col-TCP1-DAP-Seq(GSE60143)/Homer	GGGGGCCCMMCN	1e-63	-145.2	0	503	0.0287	490.8	0.0097
HRE(HSF)/HepG2-HSF1-ChIP-Seq(GSE31477)/Homer	BSTTCTRGAABVTTCYAGAA	1e-62	-144.9	0	297	0.0169	179.4	0.0036
caudal(Homeobox)/Drosophila-Embryos-ChIP-Chip(modEncode)/Homer	GGYCATAAAW	1e-62	-142.9	0	2191	0.1249	4101	0.0813
GATA(Zf),IR3/iTreg-Gata3-ChIP-Seq(GSE20898)/Homer	NNNNNBAGATAWYATCTVHN	1e-61	-142.2	0	524	0.0299	533.5	0.0106
WRKY50(WRKY)/col-WRKY50-DAP-Seq(GSE60143)/Homer	NNTTGACTWNNGNNN	1e-61	-142	0	1897	0.1082	3417.5	0.0677
Tcf4(HMG)/Hct116-Tcf4-ChIP-Seq(SRA012054)/Homer	ASATCAAAGGVA	1e-61	-141.7	0	870	0.0496	1179.2	0.0234
ANAC005(NAC)/col-ANAC005-DAP-Seq(GSE60143)/Homer	WVCTTVTWNHABAAG	1e-61	-141.2	0	890	0.0507	1221.5	0.0242
NTM1(NAC)/col-NTM1-DAP-Seq(GSE60143)/Homer	ACTTRTARAASAAGT	1e-61	-141	0	854	0.0487	1150.5	0.0228
HSF7(HSF)/colamp-HSF7-DAP-Seq(GSE60143)/Homer	TTCTAGAAGCTTCTA	1e-61	-140.7	0	453	0.0258	418.9	0.0083
GRHL2(CP2)/HBE-GRHL2-ChIP-Seq(GSE46194)/Homer	AAACYKGTTWDACMRGTTTB	1e-60	-140.1	0	759	0.0433	968.9	0.0192
SFP1/SacCer-Promoters/Homer	DDAAAAATTTTY	1e-60	-139.8	0	344	0.0196	252.5	0.005
CLOCK(bHLH)/Liver-Clock-ChIP-Seq(GSE39860)/Homer	GHCACGTG	1e-60	-139.1	0	964	0.055	1379.6	0.0273
WRKY55(WRKY)/col-WRKY55-DAP-Seq(GSE60143)/Homer	NCGTTGACTT	1e-60	-139	0	2057	0.1173	3811.7	0.0756
WRKY28(WRKY)/col-WRKY28-DAP-Seq(GSE60143)/Homer	BGTTGACTWH	1e-60	-139	0	2295	0.1309	4376.5	0.0867
dof42(C2C2dof)/col-dof42-DAP-Seq(GSE60143)/Homer	AAAAAGGC	1e-60	-138.6	0	1408	0.0803	2330	0.0462
PSE(SNAPc)/K562-mStart-Seq/Homer	WAVTCACCMTAASYDAAAAG	1e-60	-138.5	0	1310	0.0747	2114.2	0.0419
MYB96(MYB)/colamp-MYB96-DAP-Seq(GSE60143)/Homer	WGGTRGTTGG	1e-60	-138.2	0	1832	0.1045	3291.4	0.0652
USF1(bHLH)/GM12878-Usf1-ChIP-Seq(GSE32465)/Homer	SGTCACGTGR	1e-59	-137.9	0	810	0.0462	1075.8	0.0213
At4g01280(MYBrelated)/colamp-At4g01280-DAP-Seq(GSE60143)/Homer	AAATATCT	1e-59	-136.7	0	1461	0.0833	2457.6	0.0487
GTL1(Trihelix)/colamp-GTL1-DAP-Seq(GSE60143)/Homer	WWTTTACCKY	1e-59	-136.5	0	2573	0.1467	5066.6	0.1004
AT1G76870(Trihelix)/col-AT1G76870-DAP-Seq(GSE60143)/Homer	AAAACCRGWW	1e-59	-136.2	0	1144	0.0652	1768.2	0.035
Brachyury(T-box)/Mesoendoderm-Brachyury-ChIP-exo(GSE54963)/Homer	ANTTMRCASBNNNGTGYKAAN	1e-58	-135.2	0	618	0.0352	719.2	0.0143
GT2(Trihelix)/colamp-GT2-DAP-Seq(GSE60143)/Homer	AMGGTAAAWWWN	1e-57	-131.5	0	2594	0.1479	5158.5	0.1022
Srebp1a(bHLH)/HepG2-Srebp1a-ChIP-Seq(GSE31477)/Homer	RTCACSCCAY	1e-56	-130.8	0	532	0.0303	577.6	0.0114
ZNF264(Zf)/HEK293-ZNF264.GFP-ChIP-Seq(GSE58341)/Homer	RGGGCACTAACY	1e-56	-130	0	1226	0.0699	1975.5	0.0392
Srebp2(bHLH)/HepG2-Srebp2-ChIP-Seq(GSE31477)/Homer	CGGTCACSCCAC	1e-56	-129.3	0	370	0.0211	311.4	0.0062
AGL25(MADS)/colamp-AGL25-DAP-Seq(GSE60143)/Homer	TTTCCATWTWTGGAA	1e-56	-129	0	238	0.0136	126.2	0.0025
Dorsal(RHD)/Embryo-dl-ChIP-Seq(GSE65441)/Homer	GGGAAAAMCCCG	1e-55	-128.5	0	418	0.0238	389.6	0.0077
BPC6(BBRBPC)/col-BPC6-DAP-Seq(GSE60143)/Homer	YTYTCTCTCTCTCTA	1e-55	-128.2	0	150	0.0086	34.1	0.0007
At3g09600(MYBrelated)/colamp-At3g09600-DAP-Seq(GSE60143)/Homer	AAAATATCTT	1e-55	-127.7	0	1247	0.0711	2033.8	0.0403
Brn1(POU,Homeobox)/NPC-Brn1-ChIP-Seq(GSE35496)/Homer	TATGCWAATBAV	1e-55	-127.5	0	776	0.0442	1047.9	0.0208
Pit1(Homeobox)/GCrat-Pit1-ChIP-Seq(GSE58009)/Homer	ATGMATATDC	1e-54	-126.6	0	2262	0.129	4390.2	0.087
Sp1(Zf)/Promoter/Homer	GGCCCCGCCCCC	1e-54	-124.5	0	284	0.0162	193.4	0.0038
IRF1(IRF)/PBMC-IRF1-ChIP-Seq(GSE43036)/Homer	GAAAGTGAAAGT	1e-53	-123.9	0	301	0.0172	218.8	0.0043
WUS1(Homeobox)/colamp-WUS1-DAP-Seq(GSE60143)/Homer	CAWTCATTCA	1e-53	-123.9	0	975	0.0556	1468.4	0.0291
AT2G01818(PLATZ)/col-AT2G01818-DAP-Seq(GSE60143)/Homer	TCTAGAABSTTC	1e-53	-123.8	0	388	0.0221	351.3	0.007
SPCH(bHLH)/Seedling-SPCH-ChIP-Seq(GSE57497)/Homer	WNBCACGTGA	1e-53	-122.3	0	1881	0.1073	3513.5	0.0696
At1g69690(TCP)/colamp-At1g69690-DAP-Seq(GSE60143)/Homer	NHGTGGGGCCCACHW	1e-53	-122.1	0	390	0.0222	358.6	0.0071
MYB88(MYB)/col-MYB88-DAP-Seq(GSE60143)/Homer	HNACGCTCCT	1e-52	-120.7	0	2457	0.1401	4911.1	0.0973
PGR(NR)/EndoStromal-PGR-ChIP-Seq(GSE69539)/Homer	AAGAACATWHTGTTC	1e-52	-120.2	0	505	0.0288	559.8	0.0111
Six1(Homeobox)/Myoblast-Six1-ChIP-Chip(GSE20150)/Homer	GKVTCADRTTWC	1e-52	-119.8	0	630	0.0359	791.7	0.0157
ATHB13(Homeobox)/col-ATHB13-DAP-Seq(GSE60143)/Homer	CAATAATT	1e-51	-119.1	0	2684	0.153	5485.5	0.1087
Reverb(NR),DR2/RAW-Reverba.biotin-ChIP-Seq(GSE45914)/Homer	GTRGGTCASTGGGTCA	1e-51	-118.5	0	243	0.0139	147	0.0029
WRKY27(WRKY)/colamp-WRKY27-DAP-Seq(GSE60143)/Homer	NHGTTGACYTWD	1e-51	-118.2	0	1722	0.0982	3168.9	0.0628
X-box(HTH)/NPC-H3K4me1-ChIP-Seq(GSE16256)/Homer	GGTTGCCATGGCAA	1e-51	-117.9	0	230	0.0131	131.1	0.0026
ZNF519(Zf)/HEK293-ZNF519.GFP-ChIP-Seq(GSE58341)/Homer	GAGSCCGAGC	1e-50	-117.3	0	286	0.0163	208	0.0041
Gata1(Zf)/K562-GATA1-ChIP-Seq(GSE18829)/Homer	SAGATAAGRV	1e-50	-115.3	0	1552	0.0885	2793.5	0.0554
MYB61(MYB)/colamp-MYB61-DAP-Seq(GSE60143)/Homer	HCYACCTACC	1e-49	-113.8	0	2835	0.1616	5909.2	0.1171
AT5G56840(MYBrelated)/colamp-AT5G56840-DAP-Seq(GSE60143)/Homer	TGGATAAGGT	1e-49	-113.3	0	2918	0.1664	6123.9	0.1214
Nkx6.1(Homeobox)/Islet-Nkx6.1-ChIP-Seq(GSE40975)/Homer	GKTAATGR	1e-48	-112.6	0	5569	0.3175	13078.5	0.2592
bcd(Homeobox)/Embryo-Bcd-ChIP-Seq(GSE86966)/Homer	VNNGGATTADNN	1e-48	-111.9	0	2634	0.1502	5425.3	0.1075
AGL95(ND)/col-AGL95-DAP-Seq(GSE60143)/Homer	TTCTAGAAGCTTCTA	1e-48	-111.7	0	263	0.015	185.4	0.0037
HOXA9(Homeobox)/HSC-Hoxa9-ChIP-Seq(GSE33509)/Homer	GGCCATAAATCA	1e-48	-110.9	0	1681	0.0958	3123.8	0.0619
Atf1(bZIP)/K562-ATF1-ChIP-Seq(GSE31477)/Homer	GATGACGTCA	1e-48	-110.6	0	1464	0.0835	2621.8	0.052
Replumless(BLH)/Arabidopsis-RPL.GFP-ChIP-Seq(GSE78727)/Homer	HGTCWHATCA	1e-47	-109.6	0	2180	0.1243	4327	0.0858
MYB94(MYB)/col-MYB94-DAP-Seq(GSE60143)/Homer	WGGTRGTTGGKA	1e-47	-109.4	0	830	0.0473	1231.8	0.0244
MYB13(MYB)/col-MYB13-DAP-Seq(GSE60143)/Homer	HYCACCWACCHH	1e-46	-107.8	0	1326	0.0756	2323.6	0.0461
Zfp281(Zf)/ES-Zfp281-ChIP-Seq(GSE81042)/Homer	CCCCTCCCCCAC	1e-46	-106.4	0	241	0.0137	163.9	0.0032
ZNF136(Zf)/HEK293-ZNF136.GFP-ChIP-Seq(GSE58341)/Homer	YTKGATAHAGTATTCTWGGTNGGCA	1e-45	-105.9	0	310	0.0177	266.9	0.0053
RAR:RXR(NR),DR5/ES-RAR-ChIP-Seq(GSE56893)/Homer	AGGTCAAGGTCA	1e-45	-105.4	0	234	0.0133	155.7	0.0031
AGL16(MADS)/col-AGL16-DAP-Seq(GSE60143)/Homer	TWCCHWATWDGGAAA	1e-45	-103.7	0	289	0.0165	238.7	0.0047
LHY(Myb)/Seedling-LHY-ChIP-Seq(GSE52175)/Homer	ADAAATATCT	1e-44	-102.8	0	2421	0.138	4978.5	0.0987
AT2G28920(ND)/col-AT2G28920-DAP-Seq(GSE60143)/Homer	WAGATATTTWTW	1e-44	-102.4	0	770	0.0439	1138.6	0.0226
WRKY29(WRKY)/colamp-WRKY29-DAP-Seq(GSE60143)/Homer	MGTTGACTTT	1e-44	-102.3	0	1903	0.1085	3715.7	0.0736
ZNF165(Zf)/WHIM12-ZNF165-ChIP-Seq(GSE65937)/Homer	AAGGKGRCGCAGGCA	1e-44	-101.8	0	206	0.0117	123.8	0.0025
TCP3(TCP)/colamp-TCP3-DAP-Seq(GSE60143)/Homer	WGTGGTCCCAAHWWW	1e-43	-101.2	0	506	0.0289	619.9	0.0123
IRF2(IRF)/Erythroblas-IRF2-ChIP-Seq(GSE36985)/Homer	GAAASYGAAASY	1e-43	-101	0	265	0.0151	207.7	0.0041
CEBP:CEBP(bZIP)/MEF-Chop-ChIP-Seq(GSE35681)/Homer	NTNATGCAAYMNNHTGMAAY	1e-43	-100.9	0	402	0.0229	431.9	0.0086
GRE(NR),IR3/RAW264.7-GRE-ChIP-Seq(Unpublished)/Homer	VAGRACAKWCTGTYC	1e-43	-100.5	0	433	0.0247	487.7	0.0097
ZNF692(Zf)/HEK293-ZNF692.GFP-ChIP-Seq(GSE58341)/Homer	GTGGGCCCCA	1e-43	-100.2	0	240	0.0137	172.4	0.0034
LCL1(MYBrelated)/colamp-LCL1-DAP-Seq(GSE60143)/Homer	NAAAATATCTWHWWN	1e-43	-99.14	0	444	0.0253	511.4	0.0101
ZSCAN22(Zf)/HEK293-ZSCAN22.GFP-ChIP-Seq(GSE58341)/Homer	SMCAGTCWGAKGGAGGAGGC	1e-43	-99.05	0	139	0.0079	48.5	0.001
ETS:RUNX(ETS,Runt)/Jurkat-RUNX1-ChIP-Seq(GSE17954)/Homer	RCAGGATGTGGT	1e-42	-98.65	0	204	0.0116	125.1	0.0025
WRKY25(WRKY)/colamp-WRKY25-DAP-Seq(GSE60143)/Homer	NNNNHRGTCAAMNNN	1e-42	-97.71	0	2023	0.1153	4044.2	0.0802
Pdx1(Homeobox)/Islet-Pdx1-ChIP-Seq(SRA008281)/Homer	YCATYAATCA	1e-42	-97.59	0	2148	0.1225	4351.5	0.0862
ETS:E-box(ETS,bHLH)/HPC7-Scl-ChIP-Seq(GSE22178)/Homer	AGGAARCAGCTG	1e-42	-97.52	0	171	0.0098	85.2	0.0017
TSO1(CPP)/col-TSO1-DAP-Seq(GSE60143)/Homer	RAATTTRAAW	1e-42	-97.06	0	424	0.0242	481.7	0.0095
Knotted(Homeobox)/Corn-KN1-ChIP-Seq(GSE39161)/Homer	GAYGNGACRGGN	1e-41	-96.17	0	2445	0.1394	5100.2	0.1011
Unknown1(NR/Ini-like)/Drosophila-Promoters/Homer	MYGGTCACACTG	1e-41	-96.04	0	400	0.0228	441.2	0.0087
Lhx3(Homeobox)/Neuron-Lhx3-ChIP-Seq(GSE31456)/Homer	ADBTAATTAR	1e-41	-95.33	0	3811	0.2173	8612	0.1707
MYB33(MYB)/col-MYB33-DAP-Seq(GSE60143)/Homer	DDTYNGTTAN	1e-41	-94.96	0	3908	0.2228	8871.7	0.1758
BMYB(HTH)/Hela-BMYB-ChIP-Seq(GSE27030)/Homer	NHAACBGYYV	1e-41	-94.95	0	3186	0.1817	6993.2	0.1386
CEBP(bZIP)/ThioMac-CEBPb-ChIP-Seq(GSE21512)/Homer	ATTGCGCAAC	1e-40	-94.24	0	1673	0.0954	3227.8	0.064
M1BP(Zf)/S2R+-M1BP-ChIP-Seq(GSE49842)/Homer	CAGTGTGACCGT	1e-40	-93.58	0	445	0.0254	530.6	0.0105
IDD7(C2H2)/col-IDD7-DAP-Seq(GSE60143)/Homer	TTTGTCKTTTTN	1e-40	-92.45	0	907	0.0517	1478	0.0293
WRKY15(WRKY)/col-WRKY15-DAP-Seq(GSE60143)/Homer	VGTTGACTWW	1e-39	-91.68	0	1774	0.1012	3490.1	0.0692
WRKY6(WRKY)/colamp-WRKY6-DAP-Seq(GSE60143)/Homer	NCGTTGACTWWD	1e-39	-91.68	0	1553	0.0886	2961.3	0.0587
Hoxc9(Homeobox)/Ainv15-Hoxc9-ChIP-Seq(GSE21812)/Homer	GGCCATAAATCA	1e-39	-90.94	0	1350	0.077	2489.9	0.0494
MYB101(MYB)/colamp-MYB101-DAP-Seq(GSE60143)/Homer	TAACNRMY	1e-39	-90.03	0	4212	0.2402	9736.2	0.193
Pbx3(Homeobox)/GM12878-PBX3-ChIP-Seq(GSE32465)/Homer	SCTGTCAMTCAN	1e-38	-89.32	0	388	0.0221	439.5	0.0087
PTF1(TCP)/colamp-PTF1-DAP-Seq(GSE60143)/Homer	RDDGGGACCACA	1e-38	-87.54	0	212	0.0121	155	0.0031
VDR(NR),DR3/GM10855-VDR+vitD-ChIP-Seq(GSE22484)/Homer	ARAGGTCANWGAGTTCANNN	1e-37	-86.11	0	344	0.0196	370.5	0.0073
WRKY75(WRKY)/col-WRKY75-DAP-Seq(GSE60143)/Homer	CGTTGACTWW	1e-37	-85.44	0	1686	0.0961	3329.9	0.066
ANAC004(NAC)/colamp-ANAC004-DAP-Seq(GSE60143)/Homer	WNCTTVYNNNRBAAG	1e-36	-84.55	0	598	0.0341	862.7	0.0171
GBF3(bZIP)/Arabidopsis-GBF3-ChIP-Seq(GSE80564)/Homer	TGCCACGTSAYC	1e-36	-84.46	0	716	0.0408	1108.2	0.022
ATY19(MYB)/col-ATY19-DAP-Seq(GSE60143)/Homer	YYCACCWACCAT	1e-36	-84.4	0	1412	0.0805	2682.9	0.0532
ANAC011(NAC)/col-ANAC011-DAP-Seq(GSE60143)/Homer	TDCTTGYRNNDCAAG	1e-36	-84.04	0	549	0.0313	765.2	0.0152
At5g08520(MYBrelated)/colamp-At5g08520-DAP-Seq(GSE60143)/Homer	ADBSTTATCY	1e-36	-83.8	0	2519	0.1436	5410.6	0.1072
CCA(Myb)/Arabidopsis-CCA.GFP-ChIP-Seq(GSE70533)/Homer	AGATATYTTT	1e-36	-83.47	0	1914	0.1091	3902.8	0.0774
GATA15(C2C2gata)/col-GATA15-DAP-Seq(GSE60143)/Homer	KATGATCA	1e-35	-82.55	0	2927	0.1669	6466.1	0.1282
AT5G61620(MYBrelated)/colamp-AT5G61620-DAP-Seq(GSE60143)/Homer	CTTATCCA	1e-35	-82.51	0	3174	0.181	7105.1	0.1408
MYB93(MYB)/colamp-MYB93-DAP-Seq(GSE60143)/Homer	GGTAGGTGRD	1e-35	-82.15	0	2154	0.1228	4509.3	0.0894
Nur77(NR)/K562-NR4A1-ChIP-Seq(GSE31363)/Homer	TGACCTTTNCNT	1e-35	-81.6	0	392	0.0224	470.8	0.0093
TBP3(MYBrelated)/col-TBP3-DAP-Seq(GSE60143)/Homer	VYTAGGGCAN	1e-35	-81.48	0	1626	0.0927	3217.6	0.0638
HSFA6A(HSF)/col-HSFA6A-DAP-Seq(GSE60143)/Homer	RGAAGNTTCTAGAAN	1e-34	-79.9	0	106	0.006	33.3	0.0007
ISRE(IRF)/ThioMac-LPS-Expression(GSE23622)/Homer	AGTTTCASTTTC	1e-34	-79.33	0	154	0.0088	88.1	0.0017
RAP211(AP2EREBP)/colamp-RAP211-DAP-Seq(GSE60143)/Homer	RGCCGGCYWW	1e-34	-78.59	0	2612	0.1489	5703.7	0.1131
WRKY22(WRKY)/colamp-WRKY22-DAP-Seq(GSE60143)/Homer	WWAAAGTCAACK	1e-33	-78.04	0	1137	0.0648	2084.3	0.0413
AT1G24250(Orphan)/col-AT1G24250-DAP-Seq(GSE60143)/Homer	KTDGTTGGTDGTTGG	1e-33	-77.44	0	715	0.0408	1141.1	0.0226
ANAC038(NAC)/col-ANAC038-DAP-Seq(GSE60143)/Homer	ACACGTWAYC	1e-33	-77.03	0	4088	0.2331	9582.4	0.1899
Tcf3(HMG)/mES-Tcf3-ChIP-Seq(GSE11724)/Homer	ASWTCAAAGG	1e-33	-76.63	0	472	0.0269	641.1	0.0127
OCT:OCT-short(POU,Homeobox)/NPC-OCT6-ChIP-Seq(GSE43916)/Homer	ATGCATWATGCATRW	1e-33	-76.04	0	1578	0.09	3147.9	0.0624
Rfx2(HTH)/LoVo-RFX2-ChIP-Seq(GSE49402)/Homer	GTTGCCATGGCAACM	1e-33	-76.04	0	161	0.0092	102.7	0.002
HSFA1E(HSF)/col-HSFA1E-DAP-Seq(GSE60143)/Homer	TTCTAGAAGCTTCTA	1e-32	-75.78	0	183	0.0104	133.3	0.0026
OCT4-SOX2-TCF-NANOG(POU,Homeobox,HMG)/mES-Oct4-ChIP-Seq(GSE11431)/Homer	ATTTGCATAACAATG	1e-32	-75.62	0	399	0.0228	503.3	0.01
ZML2(C2C2gata)/col-ZML2-DAP-Seq(GSE60143)/Homer	CATCATCATC	1e-32	-75.48	0	385	0.022	477.3	0.0095
TR4(NR),DR1/Hela-TR4-ChIP-Seq(GSE24685)/Homer	GAGGTCAAAGGTCA	1e-32	-75.12	0	178	0.0101	127.4	0.0025
IRF:BATF(IRF:bZIP)/pDC-Irf8-ChIP-Seq(GSE66899)/Homer	CTTTCANTATGACTV	1e-32	-74.58	0	287	0.0164	302.9	0.006
WRKY40(WRKY)/colamp-WRKY40-DAP-Seq(GSE60143)/Homer	AHWAGTCAAC	1e-32	-74.32	0	1090	0.0622	2001.2	0.0397
AT1G72740(MYBrelated)/colamp-AT1G72740-DAP-Seq(GSE60143)/Homer	NNWWAMCCTAAHWNN	1e-32	-74.17	0	2211	0.1261	4733.4	0.0938
GLI3(Zf)/Limb-GLI3-ChIP-Chip(GSE11077)/Homer	CGTGGGTGGTCC	1e-32	-74	0	216	0.0123	186.3	0.0037
AGL13(MADS)/col-AGL13-DAP-Seq(GSE60143)/Homer	TWCCAWWTWTGGWAA	1e-32	-73.93	0	195	0.0111	154.1	0.0031
NAC2(NAC)/colamp-NAC2-DAP-Seq(GSE60143)/Homer	TDCTTGNNNNNCAAG	1e-31	-73.52	0	1050	0.0599	1914.1	0.0379
At5g47390(MYBrelated)/col-At5g47390-DAP-Seq(GSE60143)/Homer	CTTATCCA	1e-31	-73.49	0	2819	0.1607	6294.7	0.1248
WRKY31(WRKY)/colamp-WRKY31-DAP-Seq(GSE60143)/Homer	NCGTTGACTWWK	1e-31	-73.28	0	1249	0.0712	2381.3	0.0472
RFX(HTH)/K562-RFX3-ChIP-Seq(SRA012198)/Homer	CGGTTGCCATGGCAAC	1e-31	-72.81	0	146	0.0083	87.2	0.0017
HAP3(CCAATHAP3)/col-HAP3-DAP-Seq(GSE60143)/Homer	TGATGGAW	1e-31	-72.18	0	624	0.0356	973.1	0.0193
Pknox1(Homeobox)/ES-Prep1-ChIP-Seq(GSE63282)/Homer	SCTGTCAVTCAV	1e-31	-71.64	0	376	0.0214	473.3	0.0094
AtIDD11(C2H2)/colamp-AtIDD11-DAP-Seq(GSE60143)/Homer	TTTGTCGTTT	1e-30	-69.55	0	828	0.0472	1434.9	0.0284
PRDM14(Zf)/H1-PRDM14-ChIP-Seq(GSE22767)/Homer	RGGTCTCTAACY	1e-29	-69	0	586	0.0334	908.8	0.018
NF-E2(bZIP)/K562-NFE2-ChIP-Seq(GSE31477)/Homer	GATGACTCAGCA	1e-29	-68.82	0	140	0.008	85.9	0.0017
WRKY71(WRKY)/col-WRKY71-DAP-Seq(GSE60143)/Homer	CKTTGACYWW	1e-29	-68.73	0	1332	0.0759	2615.8	0.0518
EPR1(MYBrelated)/colamp-EPR1-DAP-Seq(GSE60143)/Homer	AAATATCT	1e-29	-68.62	0	973	0.0555	1770.3	0.0351
LHY1(MYBrelated)/col-LHY1-DAP-Seq(GSE60143)/Homer	AAATATCT	1e-29	-68.62	0	973	0.0555	1770.3	0.0351
HSF21(HSF)/col-HSF21-DAP-Seq(GSE60143)/Homer	CTTCTAGAAGMTTYW	1e-29	-68.07	0	224	0.0128	212.9	0.0042
KANADI1(Myb)/Seedling-KAN1-ChIP-Seq(GSE48081)/Homer	ARGAATAWWN	1e-29	-67.32	0	2795	0.1594	6308.4	0.125
ATHB40(HB)/col-ATHB40-DAP-Seq(GSE60143)/Homer	HCAATWATTG	1e-29	-67.16	0	2047	0.1167	4395	0.0871
MYNN(Zf)/HEK293-MYNN.eGFP-ChIP-Seq(Encode)/Homer	TTCAAAWTAAAAGTC	1e-29	-67.06	0	604	0.0344	956.5	0.019
TRP2(MYBrelated)/colamp-TRP2-DAP-Seq(GSE60143)/Homer	TAAACCCT	1e-28	-66.67	0	386	0.022	510.2	0.0101
WRKY20(WRKY)/col-WRKY20-DAP-Seq(GSE60143)/Homer	CKTTGACYWD	1e-28	-66.45	0	1322	0.0754	2610.7	0.0517
MYB49(MYB)/col-MYB49-DAP-Seq(GSE60143)/Homer	ARKTAGGTRR	1e-28	-66.04	0	2128	0.1213	4611.7	0.0914
Unknown3/Drosophila-Promoters/Homer	ACVAKCTGGCAGCGC	1e-28	-65.68	0	165	0.0094	125.9	0.0025
HDG1(Homeobox)/col100-HDG1-DAP-Seq(GSE60143)/Homer	DDYAATTAATGH	1e-28	-65.06	0	1382	0.0788	2767.2	0.0548
NF1:FOXA1(CTF,Forkhead)/LNCAP-FOXA1-ChIP-Seq(GSE27824)/Homer	WNTGTTTRYTTTGGCA	1e-28	-64.97	0	160	0.0091	119.6	0.0024
ANAC096(NAC)/colamp-ANAC096-DAP-Seq(GSE60143)/Homer	TACTTGWNNNWCAAG	1e-28	-64.82	0	1026	0.0585	1920.4	0.0381
Chop(bZIP)/MEF-Chop-ChIP-Seq(GSE35681)/Homer	ATTGCATCAT	1e-28	-64.73	0	514	0.0293	777.5	0.0154
HLF(bZIP)/HSC-HLF.Flag-ChIP-Seq(GSE69817)/Homer	RTTATGYAAB	1e-27	-64.12	0	1965	0.112	4220.9	0.0837
Otx2(Homeobox)/EpiLC-Otx2-ChIP-Seq(GSE56098)/Homer	NYTAATCCYB	1e-27	-64.11	0	1824	0.104	3866	0.0766
ATHB6(Homeobox)/col-ATHB6-DAP-Seq(GSE60143)/Homer	AATGATTG	1e-27	-63.37	0	2820	0.1608	6424.8	0.1273
ZNF317(Zf)/HEK293-ZNF317.GFP-ChIP-Seq(GSE58341)/Homer	GTCWGCTGTYYCTCT	1e-27	-63.27	0	190	0.0108	168	0.0033
Bach1(bZIP)/K562-Bach1-ChIP-Seq(GSE31477)/Homer	AWWNTGCTGAGTCAT	1e-27	-62.87	0	142	0.0081	97.3	0.0019
ANAC062(NAC)/colamp-ANAC062-DAP-Seq(GSE60143)/Homer	TACTTANTNWNYAAG	1e-27	-62.53	0	600	0.0342	971.8	0.0193
NFE2L2(bZIP)/HepG2-NFE2L2-ChIP-Seq(Encode)/Homer	AWWWTGCTGAGTCAT	1e-27	-62.47	0	150	0.0086	109.6	0.0022
GRE(NR),IR3/A549-GR-ChIP-Seq(GSE32465)/Homer	NRGVACABNVTGTYCY	1e-26	-62.16	0	219	0.0125	218.6	0.0043
OCT:OCT(POU,Homeobox)/NPC-OCT6-ChIP-Seq(GSE43916)/Homer	YATGCATATRCATRT	1e-26	-61.89	0	206	0.0117	197.4	0.0039
WRKY24(WRKY)/colamp-WRKY24-DAP-Seq(GSE60143)/Homer	CGTTGACTWW	1e-26	-61.86	0	1473	0.084	3018.8	0.0598
FOXA1:AR(Forkhead,NR)/LNCAP-AR-ChIP-Seq(GSE27824)/Homer	AGTAAACAAAAAAGAACAND	1e-26	-61.46	0	185	0.0105	164.3	0.0033
ATHB5(HB)/colamp-ATHB5-DAP-Seq(GSE60143)/Homer	AATGATTG	1e-26	-61.16	0	2171	0.1238	4776.6	0.0947
Lhx1(Homeobox)/EmbryoCarcinoma-Lhx1-ChIP-Seq(GSE70957)/Homer	NNYTAATTAR	1e-25	-59.26	0	2686	0.1532	6129.7	0.1215
GATA11(C2C2gata)/col-GATA11-DAP-Seq(GSE60143)/Homer	DDHYYAGATCTR	1e-25	-59.24	0	795	0.0453	1425.1	0.0282
GATA14(C2C2gata)/col-GATA14-DAP-Seq(GSE60143)/Homer	AYCAGATCTG	1e-25	-58.73	0	1210	0.069	2406.5	0.0477
GATA:SCL(Zf,bHLH)/Ter119-SCL-ChIP-Seq(GSE18720)/Homer	CRGCTGBNGNSNNSAGATAA	1e-25	-58.18	0	249	0.0142	281.2	0.0056
AT4G26030(C2H2)/col-AT4G26030-DAP-Seq(GSE60143)/Homer	BYYACCWACY	1e-24	-57.55	0	1873	0.1068	4060.3	0.0805
MYB92(MYB)/colamp-MYB92-DAP-Seq(GSE60143)/Homer	GGTAGGTR	1e-24	-57.26	0	1707	0.0973	3645.5	0.0723
AT3G25990(Trihelix)/colamp-AT3G25990-DAP-Seq(GSE60143)/Homer	TTAACCATAG	1e-24	-56.76	0	1560	0.0889	3283	0.0651
NTM2(NAC)/col-NTM2-DAP-Seq(GSE60143)/Homer	CTTRTNNNAYAAGBH	1e-24	-56.62	0	879	0.0501	1637.4	0.0325
Prop1(Homeobox)/GHFT1-PROP1.biotin-ChIP-Seq(GSE77302)/Homer	NTAATBNAATTA	1e-24	-56.15	0	1600	0.0912	3389	0.0672
At5g29000(G2like)/col-At5g29000-DAP-Seq(GSE60143)/Homer	RGAATATTCYHH	1e-24	-55.56	0	672	0.0383	1170.3	0.0232
Unknown4/Drosophila-Promoters/Homer	AAAAATACCRMA	1e-24	-55.55	0	405	0.0231	594	0.0118
MYB70(MYB)/col-MYB70-DAP-Seq(GSE60143)/Homer	WTAACNGTTA	1e-24	-55.28	0	3392	0.1934	8048.2	0.1595
SCRT1(Zf)/HEK293-SCRT1.eGFP-ChIP-Seq(Encode)/Homer	GCAACAGGTG	1e-23	-55.05	0	494	0.0282	782	0.0155
MYB116(MYB)/colamp-MYB116-DAP-Seq(GSE60143)/Homer	AGTTAGGCAN	1e-23	-54.28	0	1408	0.0803	2931.7	0.0581
WRKY3(WRKY)/col-WRKY3-DAP-Seq(GSE60143)/Homer	NCKTTGACYDDN	1e-23	-54.15	0	1109	0.0632	2202.7	0.0437
AT3G10113(MYBrelated)/col-AT3G10113-DAP-Seq(GSE60143)/Homer	WNAAATATCWWN	1e-23	-54.12	0	1180	0.0673	2374.4	0.0471
ANAC013(NAC)/col-ANAC013-DAP-Seq(GSE60143)/Homer	CTTGNNNNNCAAGNA	1e-23	-53.73	0	603	0.0344	1027.9	0.0204
ANAC028(NAC)/col-ANAC028-DAP-Seq(GSE60143)/Homer	WRCTTGNNNNNCAAG	1e-23	-53.4	0	1061	0.0605	2093.6	0.0415
ANL2(HB)/col-ANL2-DAP-Seq(GSE60143)/Homer	CATTAATTGC	1e-23	-53.37	0	1265	0.0721	2588	0.0513
RORa(NR)/Liver-Rora-ChIP-Seq(GSE101115)/Homer	AAWCTAGGTCARDNN	1e-23	-53.22	0	311	0.0177	414.1	0.0082
HSFB4(HSF)/col-HSFB4-DAP-Seq(GSE60143)/Homer	TTCTAGAAGCTTCTA	1e-22	-52.95	0	91	0.0052	45.9	0.0009
PBX1(Homeobox)/MCF7-PBX1-ChIP-Seq(GSE28007)/Homer	GSCTGTCACTCA	1e-22	-52.43	0	130	0.0074	98.9	0.002
Nrf2(bZIP)/Lymphoblast-Nrf2-ChIP-Seq(GSE37589)/Homer	HTGCTGAGTCAT	1e-22	-52.17	0	112	0.0064	73.7	0.0015
AT1G23810(Orphan)/col-AT1G23810-DAP-Seq(GSE60143)/Homer	TTCTAGAAGSTTCTA	1e-22	-51.29	0	102	0.0058	62	0.0012
PCF/Arabidopsis-Promoters/Homer	NNWWWTGGGCYTDDN	1e-22	-51.17	0	504	0.0287	824.6	0.0163
Six4(Homeobox)/MCF7-SIX4-ChIP-Seq(Encode)/Homer	TGWAAYCTGABACCB	1e-22	-50.67	0	143	0.0082	121.4	0.0024
WRKY33(WRKY)/col-WRKY33-DAP-Seq(GSE60143)/Homer	CGTTGACYAW	1e-21	-50.39	0	1372	0.0782	2881.7	0.0571
WRKY26(WRKY)/colamp-WRKY26-DAP-Seq(GSE60143)/Homer	CGTTGACTWDKN	1e-21	-50.13	0	903	0.0515	1743	0.0345
Atf4(bZIP)/MEF-Atf4-ChIP-Seq(GSE35681)/Homer	MTGATGCAAT	1e-21	-49.95	0	623	0.0355	1095.2	0.0217
WRKY14(WRKY)/colamp-WRKY14-DAP-Seq(GSE60143)/Homer	NCGTTGACTTTN	1e-21	-49.56	0	912	0.052	1769.4	0.0351
Cbf1(bHLH)/Yeast-Cbf1-ChIP-Seq(GSE29506)/Homer	TCACGTGAYH	1e-21	-49.32	0	448	0.0255	713.4	0.0141
AT1G20910(ARID)/col-AT1G20910-DAP-Seq(GSE60143)/Homer	THAATTRAWN	1e-21	-49.16	0	3365	0.1919	8074.8	0.16
HSFB3(HSF)/colamp-HSFB3-DAP-Seq(GSE60143)/Homer	TTCTAGAAGMTTHTW	1e-21	-49.1	0	151	0.0086	138	0.0027
GATA12(C2C2gata)/col-GATA12-DAP-Seq(GSE60143)/Homer	YAGATCTRAW	1e-21	-49.08	0	1045	0.0596	2092.8	0.0415
ZNF675(Zf)/HEK293-ZNF675.GFP-ChIP-Seq(GSE58341)/Homer	ARGAGGMCAAAATGW	1e-21	-48.96	0	272	0.0155	354.8	0.007
AT1G10720(BSD)/col-AT1G10720-DAP-Seq(GSE60143)/Homer	TTCTAGAAKCTTCTA	1e-21	-48.83	0	69	0.0039	25.4	0.0005
ANAC070(NAC)/colamp-ANAC070-DAP-Seq(GSE60143)/Homer	CTTRHDNHNBAAGHW	1e-21	-48.73	0	1944	0.1108	4346.9	0.0862
MYB17(MYB)/colamp-MYB17-DAP-Seq(GSE60143)/Homer	GGTAGGTGRG	1e-20	-48.29	0	972	0.0554	1923.6	0.0381
At5g66730(C2H2)/colamp-At5g66730-DAP-Seq(GSE60143)/Homer	TTTGTCKTTTTK	1e-20	-47.84	0	586	0.0334	1025.8	0.0203
HAT2(Homeobox)/colamp-HAT2-DAP-Seq(GSE60143)/Homer	CYAATSATTR	1e-20	-47.48	0	1902	0.1085	4254.7	0.0843
NFkB-p50,p52(RHD)/Monocyte-p50-ChIP-Chip(Schreiber_et_al.)/Homer	GGGGGAATCCCC	1e-20	-46.75	0	152	0.0087	144.4	0.0029
At1g19000(MYBrelated)/colamp-At1g19000-DAP-Seq(GSE60143)/Homer	WWTGGATAADDT	1e-20	-46.71	0	1979	0.1128	4462	0.0884
AT3G51470(DBP)/col-AT3G51470-DAP-Seq(GSE60143)/Homer	TTWHGGTGCACC	1e-20	-46.6	0	2605	0.1485	6096.1	0.1208
BOS1(MYB)/col-BOS1-DAP-Seq(GSE60143)/Homer	NNRCCTAACT	1e-20	-46.57	0	1706	0.0973	3764.8	0.0746
At1g74840(MYBrelated)/col100-At1g74840-DAP-Seq(GSE60143)/Homer	YHTTATCCAWWT	1e-20	-46.39	0	1812	0.1033	4037.4	0.08
Oct4:Sox17(POU,Homeobox,HMG)/F9-Sox17-ChIP-Seq(GSE44553)/Homer	CCATTGTATGCAAAT	1e-20	-46.14	0	305	0.0174	430.9	0.0085
CES-1(Homeobox)/cElegans-L1-CES1-ChIP-Seq(modEncode)/Homer	AAATTSAATTTN	1e-19	-45.62	0	1307	0.0745	2769.5	0.0549
PAX5(Paired,Homeobox),condensed/GM12878-PAX5-ChIP-Seq(GSE32465)/Homer	GTCACGCTCSCTGM	1e-19	-45.45	0	184	0.0105	202.7	0.004
WRKY45(WRKY)/col-WRKY45-DAP-Seq(GSE60143)/Homer	HNNNKTTGACTWWNH	1e-19	-45.29	0	795	0.0453	1526.8	0.0303
DMRT1(DM)/Testis-DMRT1-ChIP-Seq(GSE64892)/Homer	TWGHWACAWTGTWDC	1e-19	-45.26	0	515	0.0294	882.6	0.0175
ANAC103(NAC)/col-ANAC103-DAP-Seq(GSE60143)/Homer	AACTTGNWNWNCAAG	1e-19	-44.08	0	581	0.0331	1038.6	0.0206
TOD6?/SacCer-Promoters/Homer	GCGATGAGMT	1e-19	-44.07	0	313	0.0178	455.4	0.009
ELT-3(Gata)/cElegans-L1-ELT3-ChIP-Seq(modEncode)/Homer	AWTGATAAGA	1e-18	-43.59	0	1099	0.0627	2275	0.0451
Pho4(bHLH)/Yeast-Pho4-ChIP-Seq(GSE29506)/Homer	AAGCACGTGBGD	1e-18	-43.47	0	296	0.0169	423.7	0.0084
ATHB6(Homeobox)/Arabidopsis-HB6-ChIP-Seq(GSE80564)/Homer	CAATNATTBN	1e-18	-43.06	0	1707	0.0973	3810.1	0.0755
MYB4(MYB)/col200-MYB4-DAP-Seq(GSE60143)/Homer	WAGKTAGGTARR	1e-18	-42.72	0	1238	0.0706	2628.2	0.0521
O2(bZIP)/Corn-O2-ChIP-Seq(GSE63991)/Homer	GCTGACGTGGCA	1e-17	-41.26	0	229	0.0131	299.9	0.0059
LMI1(HB)/colamp-LMI1-DAP-Seq(GSE60143)/Homer	AATTATTG	1e-17	-41.15	0	1683	0.096	3773.8	0.0748
GATA1(C2C2gata)/colamp-GATA1-DAP-Seq(GSE60143)/Homer	DDWWYYAGATCTRRW	1e-17	-40.82	0	708	0.0404	1356.6	0.0269
NST1(NAC)/colamp-NST1-DAP-Seq(GSE60143)/Homer	WRCTTRWWNWWYAAG	1e-17	-40.7	0	1500	0.0855	3311.6	0.0656
RVE1(MYBrelated)/col-RVE1-DAP-Seq(GSE60143)/Homer	AAATATCT	1e-17	-40.61	0	1416	0.0807	3099.5	0.0614
Pit1+1bp(Homeobox)/GCrat-Pit1-ChIP-Seq(GSE58009)/Homer	ATGCATAATTCA	1e-17	-39.54	0	737	0.042	1435.7	0.0285
MS188(MYB)/colamp-MS188-DAP-Seq(GSE60143)/Homer	WARKTAGGTRRA	1e-17	-39.22	0	1658	0.0945	3734.2	0.074
Tcfcp2l1(CP2)/mES-Tcfcp2l1-ChIP-Seq(GSE11431)/Homer	NRAACCRGTTYRAACCRGYT	1e-16	-39.06	0	234	0.0133	317.4	0.0063
WRKY65(WRKY)/colamp-WRKY65-DAP-Seq(GSE60143)/Homer	AWWWAGTCAACG	1e-16	-38.66	0	876	0.0499	1777.6	0.0352
JunD(bZIP)/K562-JunD-ChIP-Seq/Homer	ATGACGTCATCN	1e-16	-38.62	0	140	0.008	144.8	0.0029
p53(p53)/Saos-p53-ChIP-Seq(GSE15780)/Homer	RRCATGYCYRGRCATGYYYN	1e-16	-38.56	0	171	0.0098	199.5	0.004
p53(p53)/Saos-p53-ChIP-Seq/Homer	RRCATGYCYRGRCATGYYYN	1e-16	-38.56	0	171	0.0098	199.5	0.004
ANAC046(NAC)/colamp-ANAC046-DAP-Seq(GSE60143)/Homer	ACACGYWAYC	1e-16	-38.5	0	3787	0.2159	9407.3	0.1865
Barx1(Homeobox)/Stomach-Barx1.3xFlag-ChIP-Seq(GSE69483)/Homer	AAACMATTAN	1e-16	-38.23	0	1186	0.0676	2547.2	0.0505
PIF7(bHLH)/col-PIF7-DAP-Seq(GSE60143)/Homer	CCACGTGGNH	1e-16	-37.97	0	274	0.0156	403	0.008
E2F6(E2F)/Hela-E2F6-ChIP-Seq(GSE31477)/Homer	GGCGGGAARN	1e-16	-37.89	0	555	0.0316	1021.7	0.0203
At2g45680(TCP)/colamp-At2g45680-DAP-Seq(GSE60143)/Homer	GTGGGNCCCACNDND	1e-16	-37.87	0	104	0.0059	87.7	0.0017
RORgt(NR)/EL4-RORgt.Flag-ChIP-Seq(GSE56019)/Homer	AAYTAGGTCA	1e-16	-37.86	0	262	0.0149	378.8	0.0075
RORgt(NR)/EL4-RORgt.Flag-ChIP-Seq(GSE56019)/Homer	AAYTAGGTCA	1e-16	-37.86	0	262	0.0149	378.8	0.0075
WRKY21(WRKY)/colamp-WRKY21-DAP-Seq(GSE60143)/Homer	DCGTTGACTTTT	1e-16	-37.78	0	246	0.014	346.1	0.0069
ANAC016(NAC)/col-ANAC016-DAP-Seq(GSE60143)/Homer	WNCTTGNNNNNCAMG	1e-16	-37.6	0	1122	0.064	2394	0.0475
bHLHE41(bHLH)/proB-Bhlhe41-ChIP-Seq(GSE93764)/Homer	KCACGTGMCN	1e-16	-37.24	0	1676	0.0956	3807.6	0.0755
PBX2(Homeobox)/K562-PBX2-ChIP-Seq(Encode)/Homer	RTGATTKATRGN	1e-16	-37.06	0	1829	0.1043	4206.4	0.0834
RAR:RXR(NR),DR5/ES-RAR-ChIP-Seq(GSE56893)/Homer	RGGTCADNNAGAGGTCAV	1e-15	-36.2	0	54	0.0031	22.6	0.0004
RARg(NR)/ES-RARg-ChIP-Seq(GSE30538)/Homer	AGGTCAAGGTCA	1e-15	-35.93	0	64	0.0036	34.8	0.0007
MYB58(MYB)/colamp-MYB58-DAP-Seq(GSE60143)/Homer	YYYACCWACC	1e-15	-35.91	0	1748	0.0997	4012.1	0.0795
NFkB-p65-Rel(RHD)/ThioMac-LPS-Expression(GSE23622)/Homer	GGAAATTCCC	1e-15	-35.87	0	112	0.0064	104.1	0.0021
IDD2(C2H2)/colamp-IDD2-DAP-Seq(GSE60143)/Homer	HAVAAAAMGACAAAA	1e-15	-35.84	0	315	0.018	498.3	0.0099
PAX6(Paired,Homeobox)/Forebrain-Pax6-ChIP-Seq(GSE66961)/Homer	NGTGTTCAVTSAAGCGKAAA	1e-15	-35.4	0	180	0.0103	226.6	0.0045
Egr2(Zf)/Thymocytes-Egr2-ChIP-Seq(GSE34254)/Homer	NGCGTGGGCGGR	1e-15	-35.2	0	202	0.0115	269	0.0053
MYB51(MYB)/col-MYB51-DAP-Seq(GSE60143)/Homer	GGTAGGTG	1e-15	-35.14	0	1484	0.0846	3341	0.0662
MYB62(MYB)/colamp-MYB62-DAP-Seq(GSE60143)/Homer	NTACCTAACT	1e-15	-34.97	0	2471	0.1409	5929.5	0.1175
TFE3(bHLH)/MEF-TFE3-ChIP-Seq(GSE75757)/Homer	GTCACGTGACYV	1e-15	-34.91	0	150	0.0086	172.9	0.0034
CRC(C2C2YABBY)/col-CRC-DAP-Seq(GSE60143)/Homer	TWATSATA	1e-15	-34.86	0	2853	0.1627	6952.1	0.1378
MYB81(MYB)/col-MYB81-DAP-Seq(GSE60143)/Homer	NWAACSGWTWNN	1e-15	-34.77	0	3312	0.1888	8192.5	0.1624
DMRT6(DM)/Testis-DMRT6-ChIP-Seq(GSE60440)/Homer	YDGHTACAWTGTADC	1e-15	-34.69	0	404	0.023	699.7	0.0139
HDG7(HB)/col-HDG7-DAP-Seq(GSE60143)/Homer	WGCATTTAATGC	1e-14	-33.96	0	418	0.0238	735.9	0.0146
Pho2(bHLH)/Yeast-Pho2-ChIP-Seq(GSE29506)/Homer	CCCACGTGCT	1e-14	-33.91	0	536	0.0306	1006.2	0.0199
JKD(C2H2)/col-JKD-DAP-Seq(GSE60143)/Homer	TTTTGTCGTTTT	1e-14	-33.84	0	449	0.0256	806.6	0.016
ANAC053(NAC)/colamp-ANAC053-DAP-Seq(GSE60143)/Homer	TDCTTGNNNNNCAAG	1e-14	-33.78	0	744	0.0424	1502.7	0.0298
NFY(CCAAT)/Promoter/Homer	RGCCAATSRG	1e-14	-32.49	0	1537	0.0876	3514.4	0.0697
WRKY8(WRKY)/colamp-WRKY8-DAP-Seq(GSE60143)/Homer	CGTTGACTTT	1e-14	-32.49	0	245	0.014	367.1	0.0073
MYB67(MYB)/col-MYB67-DAP-Seq(GSE60143)/Homer	YYYACCTAAC	1e-14	-32.44	0	1723	0.0982	3998.8	0.0793
Lhx2(Homeobox)/HFSC-Lhx2-ChIP-Seq(GSE48068)/Homer	TAATTAGN	1e-14	-32.43	0	2474	0.1411	5982.2	0.1186
VND3(NAC)/colamp-VND3-DAP-Seq(GSE60143)/Homer	TRCTTGWDNHWCAAG	1e-13	-31.68	0	1020	0.0582	2205	0.0437
PQM-1(?)/cElegans-L3-ChIP-Seq(modEncode)/Homer	ACTGATAAGA	1e-13	-31.38	0	913	0.0521	1941.2	0.0385
ZNF652/HepG2-ZNF652.Flag-ChIP-Seq(Encode)/Homer	TTAACCCTTTVNKKN	1e-13	-31.36	0	537	0.0306	1028.1	0.0204
ANAC050(NAC)/colamp-ANAC050-DAP-Seq(GSE60143)/Homer	WNCTTGNNNNNCAAG	1e-13	-30.97	0	783	0.0446	1624.9	0.0322
REST-NRSF(Zf)/Jurkat-NRSF-ChIP-Seq/Homer	GGMGCTGTCCATGGTGCTGA	1e-13	-30.91	0	25	0.0014	1.7	0
At5g05790(MYBrelated)/col-At5g05790-DAP-Seq(GSE60143)/Homer	AYCTTATC	1e-13	-30.78	0	2196	0.1252	5272	0.1045
MYB(HTH)/ERMYB-Myb-ChIPSeq(GSE22095)/Homer	GGCVGTTR	1e-13	-30.64	0	3476	0.1982	8724.3	0.1729
GATA4(C2C2gata)/col-GATA4-DAP-Seq(GSE60143)/Homer	DDWTYAGATCTR	1e-13	-30.17	0	1347	0.0768	3056.2	0.0606
bZIP3(bZIP)/col-bZIP3-DAP-Seq(GSE60143)/Homer	DWKNHSACGTGGCAD	1e-12	-29.44	0	801	0.0457	1684.1	0.0334
At3g11280(MYBrelated)/col-At3g11280-DAP-Seq(GSE60143)/Homer	GATAAGRT	1e-12	-29.15	0	2099	0.1197	5042.4	0.0999
ETS(ETS)/Promoter/Homer	AACCGGAAGT	1e-12	-29.04	0	449	0.0256	840.2	0.0167
ATHB53(HB)/col-ATHB53-DAP-Seq(GSE60143)/Homer	CAATAATT	1e-12	-28.89	0	1225	0.0698	2760.8	0.0547
At2g03500(G2like)/col-At2g03500-DAP-Seq(GSE60143)/Homer	WWAGAATATTCT	1e-12	-28.52	0	552	0.0315	1087.9	0.0216
ATHB25(ZFHD)/colamp-ATHB25-DAP-Seq(GSE60143)/Homer	TAATTAVB	1e-12	-28.37	0	2695	0.1537	6653.5	0.1319
bHLHE40(bHLH)/HepG2-BHLHE40-ChIP-Seq(GSE31477)/Homer	KCACGTGMCN	1e-12	-27.71	0	440	0.0251	829.7	0.0164
TCFL2(HMG)/K562-TCF7L2-ChIP-Seq(GSE29196)/Homer	ACWTCAAAGG	1e-11	-27.29	0	141	0.008	180.2	0.0036
SPL11(SBP)/col100-SPL11-DAP-Seq(GSE60143)/Homer	YTGTACTTBH	1e-11	-26.74	0	1260	0.0718	2880.1	0.0571
WRKY43(WRKY)/colamp-WRKY43-DAP-Seq(GSE60143)/Homer	NCGTTGACTTTT	1e-11	-26.71	0	626	0.0357	1282.4	0.0254
ATHB33(ZFHD)/col-ATHB33-DAP-Seq(GSE60143)/Homer	NGTRATTAAK	1e-11	-26.12	0	3002	0.1712	7533.4	0.1493
p53(p53)/mES-cMyc-ChIP-Seq(GSE11431)/Homer	ACATGCCCGGGCAT	1e-11	-25.97	0	42	0.0024	20.1	0.0004
TATA-box/SacCer-Promoters/Homer	BBHWTATATA	1e-11	-25.88	0	1278	0.0729	2939.4	0.0583
EIN3(EIL)/col-EIN3-DAP-Seq(GSE60143)/Homer	ARATTCAATGWATYT	1e-11	-25.84	0	298	0.017	517.6	0.0103
AARE(HLH)/mES-cMyc-ChIP-Seq/Homer	GATTGCATCA	1e-11	-25.71	0	200	0.0114	305.7	0.0061
MYB74(MYB)/colamp-MYB74-DAP-Seq(GSE60143)/Homer	YYYACCTACCWH	1e-10	-25.32	0	1177	0.0671	2686.8	0.0533
Mouse_Recombination_Hotspot(Zf)/Testis-DMC1-ChIP-Seq(GSE24438)/Homer	ACTYKNATTCGTGNTACTTC	1e-10	-25.04	0	146	0.0083	198.4	0.0039
bHLH74(bHLH)/col-bHLH74-DAP-Seq(GSE60143)/Homer	DRATCACGTGAB	1e-10	-24.46	0	299	0.017	528.9	0.0105
VND2(NAC)/col-VND2-DAP-Seq(GSE60143)/Homer	DNCKTNNNNNNNAAG	1e-10	-24.45	0	1370	0.0781	3200.5	0.0634
p73(p53)/Trachea-p73-ChIP-Seq(PRJNA310161)/Homer	NRRRCAWGTCCDGRCATGYY	1e-10	-24.25	0	86	0.0049	89.9	0.0018
RORg(NR)/Liver-Rorc-ChIP-Seq(GSE101115)/Homer	WAABTAGGTCAV	1e-10	-24.22	0	188	0.0107	287.5	0.0057
CTCF-SatelliteElement(Zf?)/CD4+-CTCF-ChIP-Seq(Barski_et_al.)/Homer	TGCAGTTCCMVNWRTGGCCA	1e-10	-24.2	0	41	0.0023	21.7	0.0004
TCP17(TCP)/col-TCP17-DAP-Seq(GSE60143)/Homer	GTGGTCCCCA	1e-10	-24.11	0	67	0.0038	58	0.0012
bHLH34(bHLH)/colamp-bHLH34-DAP-Seq(GSE60143)/Homer	HGWGRHWGACACGTG	1e-10	-23.25	0	397	0.0226	763.7	0.0151
At1g78700(BZR)/col-At1g78700-DAP-Seq(GSE60143)/Homer	NNNNCACGTGNNNNN	1e-10	-23.21	0	410	0.0234	794.9	0.0158
AT1G76880(Trihelix)/col-AT1G76880-DAP-Seq(GSE60143)/Homer	ACGGTAAAAW	1e-10	-23.16	0	813	0.0464	1785.4	0.0354
MYB63(MYB)/col-MYB63-DAP-Seq(GSE60143)/Homer	BHYACCWACCHH	1e-10	-23.04	0	789	0.045	1726.4	0.0342
GATA20(C2C2gata)/colamp-GATA20-DAP-Seq(GSE60143)/Homer	TNGATCNDNM	1e-10	-23.03	0	3804	0.2169	9809	0.1944
Unknown5/Drosophila-Promoters/Homer	GCTGATAASV	1e-09	-22.62	0	1242	0.0708	2895.7	0.0574
MYB55(MYB)/colamp-MYB55-DAP-Seq(GSE60143)/Homer	YACCWAMC	1e-09	-22.45	0	1955	0.1115	4784	0.0948
NUC(C2H2)/col-NUC-DAP-Seq(GSE60143)/Homer	HAVAAAACGACAAAA	1e-09	-21.96	0	223	0.0127	374.4	0.0074
GT3a(Trihelix)/col-GT3a-DAP-Seq(GSE60143)/Homer	WNACACGTGTYWWAW	1e-09	-21.89	0	343	0.0196	647	0.0128
Ronin(THAP)/ES-Thap11-ChIP-Seq(GSE51522)/Homer	RACTACAACTCCCAGVAKGC	1e-09	-21.78	0	36	0.0021	18.9	0.0004
TATA-box/Drosophila-Promoters/Homer	CTATAAAAGCSV	1e-09	-21.75	0	222	0.0127	373.8	0.0074
ZNF41(Zf)/HEK293-ZNF41.GFP-ChIP-Seq(GSE58341)/Homer	CCTCATGGTGYCYTWYTCCCTTGTG	1e-09	-21.72	0	48	0.0027	34.4	0.0007
VND1(NAC)/col-VND1-DAP-Seq(GSE60143)/Homer	CTTRWDNHWYAAGYW	1e-09	-21.14	0	1236	0.0705	2903.5	0.0575
At4g36780(BZR)/col-At4g36780-DAP-Seq(GSE60143)/Homer	NNNNNNCACGTGNNN	1e-09	-21.03	0	414	0.0236	822	0.0163
BAM8(BES1)/col-BAM8-DAP-Seq(GSE60143)/Homer	NNWSACACGTGTSWN	1e-09	-20.95	0	237	0.0135	411.7	0.0082
ELF1(ETS)/Jurkat-ELF1-ChIP-Seq(SRA014231)/Homer	AVCCGGAAGT	1e-09	-20.95	0	692	0.0395	1508	0.0299
PAX3:FKHR-fusion(Paired,Homeobox)/Rh4-PAX3:FKHR-ChIP-Seq(GSE19063)/Homer	ACCRTGACTAATTNN	1e-09	-20.75	0	473	0.027	968	0.0192
SND3(NAC)/col-SND3-DAP-Seq(GSE60143)/Homer	CTTNHNNNDNAAGNH	1e-08	-20.63	0	1054	0.0601	2437.5	0.0483
SMB(NAC)/colamp-SMB-DAP-Seq(GSE60143)/Homer	CTTVNNNNDBAAGHW	1e-08	-20.59	0	1365	0.0778	3251.9	0.0645
GFY-Staf(?,Zf)/Promoter/Homer	RACTACAATTCCCAGAAKGC	1e-08	-20.46	0	65	0.0037	63.1	0.0013
At1g76110(ARID)/colamp-At1g76110-DAP-Seq(GSE60143)/Homer	ATTTAATG	1e-08	-19.6	0	1420	0.081	3414.2	0.0677
At4g18890(BZR)/col-At4g18890-DAP-Seq(GSE60143)/Homer	NDBRCACGTGYR	1e-08	-19.58	0	242	0.0138	431.7	0.0086
ZNF382(Zf)/HEK293-ZNF382.GFP-ChIP-Seq(GSE58341)/Homer	GNCTGTASTRNTGBCTCHTT	1e-08	-19.38	0	58	0.0033	54.3	0.0011
ATHB23(ZFHD)/col-ATHB23-DAP-Seq(GSE60143)/Homer	HTAATTARNN	1e-08	-19.29	0	2174	0.124	5441.5	0.1079
WRKY42(WRKY)/colamp-WRKY42-DAP-Seq(GSE60143)/Homer	NAAAGTCAACGN	1e-08	-19.23	0	583	0.0332	1254.6	0.0249
TGA9(bZIP)/colamp-TGA9-DAP-Seq(GSE60143)/Homer	VTGACGTC	1e-08	-18.73	0	2015	0.1149	5024.7	0.0996
MYB40(MYB)/col-MYB40-DAP-Seq(GSE60143)/Homer	TGGTAGGTRARA	1e-08	-18.72	0	605	0.0345	1315.3	0.0261
ANAC058(NAC)/col-ANAC058-DAP-Seq(GSE60143)/Homer	TWCTTGTDNNACAAG	1e-08	-18.61	0	826	0.0471	1878.7	0.0372
MYB99(MYB)/colamp-MYB99-DAP-Seq(GSE60143)/Homer	GGTAGGTG	1e-07	-18.37	0	1608	0.0917	3938.9	0.0781
VND6(NAC)/col-VND6-DAP-Seq(GSE60143)/Homer	DCTTNHTTTTYAMGY	1e-07	-18.36	0	1566	0.0893	3826	0.0758
PHV(HB)/col-PHV-DAP-Seq(GSE60143)/Homer	RTAATSATTA	1e-07	-18.13	0	828	0.0472	1890.4	0.0375
GATA6(C2C2gata)/col200-GATA6-DAP-Seq(GSE60143)/Homer	TAGATCTARAHH	1e-07	-17.99	0	256	0.0146	474.6	0.0094
E-box(bHLH)/Promoter/Homer	SSGGTCACGTGA	1e-07	-17.87	0	104	0.0059	143.5	0.0028
ANAC057(NAC)/colamp-ANAC057-DAP-Seq(GSE60143)/Homer	DVCKTGNNNNNCAMG	1e-07	-17.83	0	1042	0.0594	2450.2	0.0486
TGA1(bZIP)/colamp-TGA1-DAP-Seq(GSE60143)/Homer	TGACGTCAKC	1e-07	-17.35	0	598	0.0341	1314.1	0.026
GATA3(Zf),DR4/iTreg-Gata3-ChIP-Seq(GSE20898)/Homer	AGATGKDGAGATAAG	1e-07	-17.29	0	187	0.0107	322	0.0064
GFY(?)/Promoter/Homer	ACTACAATTCCC	1e-07	-17.12	0	101	0.0058	141	0.0028
Brn2(POU,Homeobox)/NPC-Brn2-ChIP-Seq(GSE35496)/Homer	ATGAATATTC	1e-07	-16.77	0	206	0.0117	368.8	0.0073
ZNF16(Zf)/HEK293-ZNF16.GFP-ChIP-Seq(GSE58341)/Homer	MACCTTCYATGGCTCCCTAKTGCCY	1e-07	-16.62	0	18	0.001	4.1	0.0001
ANAC020(NAC)/col-ANAC020-DAP-Seq(GSE60143)/Homer	DVCKTGHNNNDCAAG	1e-07	-16.26	0	860	0.049	2001.3	0.0397
EBNA1(EBV-virus)/Raji-EBNA1-ChIP-Seq(GSE30709)/Homer	GGYAGCAYDTGCTDCCCNNN	1e-06	-15.95	0	25	0.0014	12.1	0.0002
ATHB7(Homeobox)/col-ATHB7-DAP-Seq(GSE60143)/Homer	AATGATTG	1e-06	-15.73	0	1525	0.087	3771.3	0.0747
YY1(Zf)/Promoter/Homer	CAAGATGGCGGC	1e-06	-15.66	0	60	0.0034	67.6	0.0013
NFIL3(bZIP)/HepG2-NFIL3-ChIP-Seq(Encode)/Homer	VTTACGTAAYNNNNN	1e-06	-15.14	0	1430	0.0815	3529.9	0.07
TGA3(bZIP)/colamp-TGA3-DAP-Seq(GSE60143)/Homer	WTGATGACGTCATCW	1e-06	-15.11	0	71	0.004	89.6	0.0018
GATA3(Zf),DR8/iTreg-Gata3-ChIP-Seq(GSE20898)/Homer	AGATSTNDNNDSAGATAASN	1e-06	-15.11	0	139	0.0079	229.4	0.0045
Unknown1/Arabidopsis-Promoters/Homer	RGGGTAWWWTHGTAA	1e-06	-14.9	0	203	0.0116	374.6	0.0074
AIL7(AP2EREBP)/colamp-AIL7-DAP-Seq(GSE60143)/Homer	KCACRAWTYYCGAGG	1e-06	-14.85	0	710	0.0405	1634.7	0.0324
AT2G20400(G2like)/colamp-AT2G20400-DAP-Seq(GSE60143)/Homer	DNVGAATATTCBNHN	1e-06	-14.58	0	342	0.0195	708.3	0.014
ATHB20(Homeobox)/colamp-ATHB20-DAP-Seq(GSE60143)/Homer	CAATHATT	1e-06	-14.3	0	937	0.0534	2235.7	0.0443
Hnf1(Homeobox)/Liver-Foxa2-Chip-Seq(GSE25694)/Homer	GGTTAAWCATTAA	1e-06	-13.99	0	299	0.017	609.1	0.0121
AT4G00250(GeBP)/col-AT4G00250-DAP-Seq(GSE60143)/Homer	WDTGGATAAKRT	1e-05	-13.69	0	1293	0.0737	3193.3	0.0633
ANAC071(NAC)/col-ANAC071-DAP-Seq(GSE60143)/Homer	DNCKTNDNNNHNAAG	1e-05	-13.57	0	1227	0.07	3019.8	0.0599
Phox2a(Homeobox)/Neuron-Phox2a-ChIP-Seq(GSE31456)/Homer	YTAATYNRATTA	1e-05	-13.16	0	909	0.0518	2182.2	0.0433
Hoxb4(Homeobox)/ES-Hoxb4-ChIP-Seq(GSE34014)/Homer	TGATTRATGGCY	1e-05	-12.41	0	371	0.0212	803.5	0.0159
AT1G19040(NAC)/col-AT1G19040-DAP-Seq(GSE60143)/Homer	CTTGNDNHNCAAGYW	1e-05	-12.4	0	135	0.0077	236.6	0.0047
CRE(bZIP)/Promoter/Homer	CSGTGACGTCAC	1e-05	-12.01	0	291	0.0166	609.5	0.0121
BZR1(BZR)/col-BZR1-DAP-Seq(GSE60143)/Homer	NNCRCACGTGCG	1e-05	-11.91	0	122	0.007	210.5	0.0042
MYB10(MYB)/col-MYB10-DAP-Seq(GSE60143)/Homer	YCCACCTACCHH	0.0001	-11.36	0	669	0.0381	1583.9	0.0314
E-box/Arabidopsis-Promoters/Homer	GCCACGTG	0.0001	-11.29	0	593	0.0338	1386.9	0.0275
ZNF528(Zf)/HEK293-ZNF528.GFP-ChIP-Seq(GSE58341)/Homer	AGAAATGACTTCCCT	0.0001	-10.58	0	17	0.001	9.6	0.0002
E2F3(E2F)/MEF-E2F3-ChIP-Seq(GSE71376)/Homer	BTKGGCGGGAAA	0.0001	-10.15	0.0001	619	0.0353	1473.6	0.0292
WRKY47(WRKY)/colamp-WRKY47-DAP-Seq(GSE60143)/Homer	WAAGTCAACGBT	0.0001	-10.03	0.0001	415	0.0237	945.7	0.0187
dHNF4(NR)/Fly-HNF4-ChIP-Seq(GSE73675)/Homer	GGTCCAAAGTCCAMT	0.0001	-9.956	0.0001	63	0.0036	93	0.0018
AT3G42860(zfGRF)/col-AT3G42860-DAP-Seq(GSE60143)/Homer	CGTTGACTTN	0.0001	-9.935	0.0001	409	0.0233	931.4	0.0185
WRKY30(WRKY)/colamp-WRKY30-DAP-Seq(GSE60143)/Homer	CGTTGACTTN	0.0001	-9.893	0.0001	436	0.0249	1001.3	0.0198
GBF5(bZIP)/colamp-GBF5-DAP-Seq(GSE60143)/Homer	WKNWSACGTGGCAWN	0.0001	-9.864	0.0001	437	0.0249	1004.7	0.0199
HOXA2(Homeobox)/mES-Hoxa2-ChIP-Seq(Donaldson_et_al.)/Homer	GYCATCMATCAT	0.0001	-9.689	0.0001	182	0.0104	366.1	0.0073
HOXA1(Homeobox)/mES-Hoxa1-ChIP-Seq(SRP084292)/Homer	TGATKGATGR	0.0001	-9.679	0.0001	485	0.0277	1131	0.0224
c-Myc(bHLH)/LNCAP-cMyc-ChIP-Seq(Unpublished)/Homer	VCCACGTG	0.0001	-9.477	0.0001	584	0.0333	1393.8	0.0276
At5g22890(C2H2)/col-At5g22890-DAP-Seq(GSE60143)/Homer	NSAGGTKWTATCTGD	0.0001	-9.311	0.0001	72	0.0041	115.4	0.0023
ATHB34(ZFHD)/colamp-ATHB34-DAP-Seq(GSE60143)/Homer	TRATTARS	0.001	-9.174	0.0001	1881	0.1073	4914.7	0.0974
ZKSCAN1(Zf)/HepG2-ZKSCAN1-ChIP-Seq(Encode)/Homer	GCACAYAGTAGGKCY	0.001	-9.127	0.0001	48	0.0027	66.3	0.0013
VND4(NAC)/colamp-VND4-DAP-Seq(GSE60143)/Homer	WRCTTGWANWWCAAG	0.001	-9.098	0.0001	1044	0.0595	2629.9	0.0521
MYB57(MYB)/col-MYB57-DAP-Seq(GSE60143)/Homer	TTACCTAACT	0.001	-8.992	0.0002	950	0.0542	2378.3	0.0471
ZFP3(Zf)/HEK293-ZFP3.GFP-ChIP-Seq(GSE58341)/Homer	GGGTTTTGAAGGATGARTAGGAGTT	0.001	-8.904	0.0002	8	0.0005	1.8	0
MYB39(MYB)/col-MYB39-DAP-Seq(GSE60143)/Homer	WWAARKTAGGTGRAA	0.001	-8.63	0.0002	312	0.0178	701.9	0.0139
Zelda(Zf)/Embryo-zld-ChIP-Seq(GSE65441)/Homer	KBCTACCTGW	0.001	-8.35	0.0003	528	0.0301	1266.7	0.0251
MGP(C2H2)/colamp-MGP-DAP-Seq(GSE60143)/Homer	TTTTGTCGTTTW	0.001	-7.849	0.0005	474	0.027	1133.8	0.0225
MYB44(MYB)/colamp-MYB44-DAP-Seq(GSE60143)/Homer	CVGTTWWKTCNGTTA	0.001	-7.612	0.0006	173	0.0099	364.2	0.0072
ANAC017(NAC)/colamp-ANAC017-DAP-Seq(GSE60143)/Homer	TMCTTGNNNNNCAAG	0.001	-7.586	0.0006	126	0.0072	250.1	0.005
ATHB15(HB)/col-ATHB15-DAP-Seq(GSE60143)/Homer	GYAATSATTA	0.001	-7.552	0.0007	652	0.0372	1611.1	0.0319
TGA5(bZIP)/col-TGA5-DAP-Seq(GSE60143)/Homer	NNGATGACGTCATCN	0.001	-7.008	0.0012	121	0.0069	243.1	0.0048
SPL9(SBP)/colamp-SPL9-DAP-Seq(GSE60143)/Homer	BTGTACTT	0.001	-6.987	0.0012	3577	0.204	9740.4	0.1931
Dlx3(Homeobox)/Kerainocytes-Dlx3-ChIP-Seq(GSE89884)/Homer	NDGTAATTAC	0.01	-6.883	0.0013	1597	0.0911	4210	0.0834
bZIP48(bZIP)/colamp-bZIP48-DAP-Seq(GSE60143)/Homer	DDWWKVTSACGTGGC	0.01	-6.692	0.0016	476	0.0271	1160.9	0.023
AT3G10580(MYBrelated)/colamp-AT3G10580-DAP-Seq(GSE60143)/Homer	TACCTAACWNHW	0.01	-6.67	0.0016	840	0.0479	2139.7	0.0424
GATA(Zf),IR4/iTreg-Gata3-ChIP-Seq(GSE20898)/Homer	NAGATWNBNATCTNN	0.01	-6.594	0.0017	167	0.0095	360.2	0.0071
ZNF669(Zf)/HEK293-ZNF669.GFP-ChIP-Seq(GSE58341)/Homer	GARTGGTCATCGCCC	0.01	-6.594	0.0017	102	0.0058	201.6	0.004
HAT1(Homeobox)/col-HAT1-DAP-Seq(GSE60143)/Homer	SCAATCATTGNN	0.01	-6.511	0.0019	358	0.0204	852.5	0.0169
MYB77(MYB)/col-MYB77-DAP-Seq(GSE60143)/Homer	NYAACBGYMC	0.01	-5.874	0.0035	2450	0.1397	6628.8	0.1314
BIM3(bHLH)/col-BIM3-DAP-Seq(GSE60143)/Homer	TWVTCACGTGAB	0.01	-5.814	0.0038	165	0.0094	364.2	0.0072
MYB27(MYB)/colamp-MYB27-DAP-Seq(GSE60143)/Homer	TACCTAACWT	0.01	-5.467	0.0053	393	0.0224	964.4	0.0191
MYB41(MYB)/col-MYB41-DAP-Seq(GSE60143)/Homer	BYTYACCTAA	0.01	-5.369	0.0059	551	0.0314	1390.8	0.0276
ANAC075(NAC)/col-ANAC075-DAP-Seq(GSE60143)/Homer	CTTSWWNWWSAAGYT	0.01	-5.129	0.0074	449	0.0256	1121.4	0.0222
MYB65(MYB)/colamp-MYB65-DAP-Seq(GSE60143)/Homer	RACNGTTA	0.01	-5.005	0.0084	2414	0.1376	6571.2	0.1302
TGA4(bZIP)/colamp-TGA4-DAP-Seq(GSE60143)/Homer	RTGACGTCAKCW	0.01	-4.814	0.0102	405	0.0231	1010.4	0.02
HAT5(Homeobox)/colamp-HAT5-DAP-Seq(GSE60143)/Homer	DCAATWATTG	0.01	-4.711	0.0112	317	0.0181	777.5	0.0154
Pax7(Paired,Homeobox),longest/Myoblast-Pax7-ChIP-Seq(GSE25064)/Homer	NTAATTDGCYAATTANNWWD	0.1	-4.362	0.0159	55	0.0031	107.5	0.0021
T1ISRE(IRF)/ThioMac-Ifnb-Expression/Homer	ACTTTCGTTTCT	0.1	-4.196	0.0188	21	0.0012	31.2	0.0006
ERF13(AP2EREBP)/colamp-ERF13-DAP-Seq(GSE60143)/Homer	TYAGCCGCCATT	0.1	-4.045	0.0218	1006	0.0574	2680.1	0.0531
REB1/SacCer-Promoters/Homer	KCCGGGTAAYRR	0.1	-3.94	0.0242	302	0.0172	753.4	0.0149
SND2(NAC)/colamp-SND2-DAP-Seq(GSE60143)/Homer	CTTVWNNNWBAAGNW	0.1	-3.75	0.0292	701	0.04	1848	0.0366
MYB121(MYB)/col-MYB121-DAP-Seq(GSE60143)/Homer	YNTACCTAACWW	0.1	-3.419	0.0406	705	0.0402	1870.9	0.0371
EMB1789(C3H)/col-EMB1789-DAP-Seq(GSE60143)/Homer	TWTTTACCGYND	0.1	-2.8	0.0753	797	0.0454	2151.5	0.0426
WRKY11(WRKY)/col-WRKY11-DAP-Seq(GSE60143)/Homer	SCGTTGACTTTN	0.1	-2.797	0.0755	183	0.0104	458.8	0.0091
ATHB18(Homeobox)/colamp-ATHB18-DAP-Seq(GSE60143)/Homer	YCAATSATTG	0.1	-2.71	0.0822	365	0.0208	956.7	0.019
ATHB24(ZFHD)/colamp-ATHB24-DAP-Seq(GSE60143)/Homer	TAATTAAS	0.1	-2.405	0.1114	1707	0.0973	4735.5	0.0939
BIM1(bHLH)/colamp-BIM1-DAP-Seq(GSE60143)/Homer	NNNNNNVTCACGTGM	1	-2.229	0.1326	127	0.0072	319.5	0.0063
OCT:OCT(POU,Homeobox,IR1)/NPC-Brn2-ChIP-Seq(GSE35496)/Homer	ATGAATWATTCATGA	1	-2.164	0.1414	25	0.0014	52	0.001
CUC1(NAC)/col-CUC1-DAP-Seq(GSE60143)/Homer	TACTTGTNNNACAAG	1	-2.161	0.1416	563	0.0321	1526.8	0.0303
Elk1(ETS)/Hela-Elk1-ChIP-Seq(GSE31477)/Homer	HACTTCCGGY	1	-2.069	0.155	760	0.0433	2083.1	0.0413
ERF105(AP2EREBP)/colamp-ERF105-DAP-Seq(GSE60143)/Homer	TGGCGGCT	1	-2.053	0.1573	1051	0.0599	2904	0.0576
Phox2b(Homeobox)/CLBGA-PHOX2B-ChIP-Seq(GSE90683)/Homer	TTAATTNAATTA	1	-2.05	0.1577	494	0.0282	1338.6	0.0265
HNF1b(Homeobox)/PDAC-HNF1B-ChIP-Seq(GSE64557)/Homer	GTTAATNATTAA	1	-2.022	0.1619	308	0.0176	821.9	0.0163
DUX4(Homeobox)/Myoblasts-DUX4.V5-ChIP-Seq(GSE75791)/Homer	NWTAAYCYAATCAWN	1	-1.956	0.1727	89	0.0051	222.7	0.0044
ATHB21(HB)/colamp-ATHB21-DAP-Seq(GSE60143)/Homer	YCAATWAT	1	-1.806	0.2005	1076	0.0614	2991.6	0.0593
ABI5(bZIP)/col-ABI5-DAP-Seq(GSE60143)/Homer	GCCACGTG	1	-1.738	0.2144	485	0.0277	1327.3	0.0263
OCT:OCT(POU,Homeobox)/NPC-Brn1-ChIP-Seq(GSE35496)/Homer	ATGAATATTCATGAG	1	-1.485	0.2756	10	0.0006	20.7	0.0004
NRF1(NRF)/MCF7-NRF1-ChIP-Seq(Unpublished)/Homer	CTGCGCATGCGC	1	-1.354	0.3139	41	0.0023	103.8	0.0021
GT1(Trihelix)/col-GT1-DAP-Seq(GSE60143)/Homer	TTAACCATGGTTAAD	1	-1.246	0.3492	23	0.0013	56.9	0.0011
NRF(NRF)/Promoter/Homer	STGCGCATGCGC	1	-1.019	0.4377	102	0.0058	280.1	0.0056
bHLH18(bHLH)/col-bHLH18-DAP-Seq(GSE60143)/Homer	CACGTGTTYCACGTG	1	-0.9488	0.4689	19	0.0011	49.1	0.001
AT1G04880(ARID)/colamp-AT1G04880-DAP-Seq(GSE60143)/Homer	AAACTATATADTATA	1	-0.9183	0.4828	265	0.0151	747.4	0.0148
EFL-1(E2F)/cElegans-L1-EFL1-ChIP-Seq(modEncode)/Homer	TGCAARYGCGCTCYA	1	-0.9023	0.49	27	0.0015	72	0.0014
AT3G57600(AP2EREBP)/col-AT3G57600-DAP-Seq(GSE60143)/Homer	GGCGGTGG	1	-0.8929	0.494	521	0.0297	1481	0.0294
MYB113(MYB)/col-MYB113-DAP-Seq(GSE60143)/Homer	HNDAWTCMGTTAYWN	1	-0.8629	0.5084	1287	0.0734	3678.5	0.0729
TGA10(bZIP)/colamp-TGA10-DAP-Seq(GSE60143)/Homer	ATGACGTC	1	-0.8447	0.5171	886	0.0505	2530.9	0.0502
AtHB32(ZFHD)/col200-AtHB32-DAP-Seq(GSE60143)/Homer	CGAATTAT	1	-0.6949	0.5999	2798	0.1595	8047.1	0.1595
ANAC083(NAC)/col-ANAC083-DAP-Seq(GSE60143)/Homer	CKTRWNNNWYAMGTA	1	-0.6702	0.6142	1107	0.0631	3186.5	0.0632
ABF2(bZIP)/col-ABF2-DAP-Seq(GSE60143)/Homer	KGMCACGTGDCMHHH	1	-0.6628	0.618	238	0.0136	685.5	0.0136
bZIP44(bZIP)/colamp-bZIP44-DAP-Seq(GSE60143)/Homer	NDTGCCACGTCAGCH	1	-0.5441	0.695	19	0.0011	56.9	0.0011
WRKY17(WRKY)/colamp-WRKY17-DAP-Seq(GSE60143)/Homer	GCGTTGACTTTT	1	-0.4094	0.7943	13	0.0007	41.2	0.0008
GEI-11(Myb?)/cElegans-L4-GEI11-ChIP-Seq(modEncode)/Homer	CCGACAYYTYACGGG	1	-0.3908	0.8082	60	0.0034	183.7	0.0036
GBF6(bZIP)/colamp-GBF6-DAP-Seq(GSE60143)/Homer	WWTGMCACGTCABCW	1	-0.2572	0.9225	259	0.0148	785	0.0156
At1g13300(G2like)/col-At1g13300-DAP-Seq(GSE60143)/Homer	GAATCTWAGATTCYN	1	-0.202	0.9737	15	0.0009	54.1	0.0011
WRKY7(WRKY)/colamp-WRKY7-DAP-Seq(GSE60143)/Homer	AAAAGTCAACGSHWD	1	-0.1999	0.9737	2	0.0001	9.5	0.0002
DEL1(E2FDP)/colamp-DEL1-DAP-Seq(GSE60143)/Homer	TTCCCGCCAA	1	-0.1999	0.9737	2	0.0001	9.3	0.0002
PLT1(AP2EREBP)/colamp-PLT1-DAP-Seq(GSE60143)/Homer	GCACGAWTYCCGAGG	1	-0.1956	0.9764	81	0.0046	260.9	0.0052
E2F1(E2F)/Hela-E2F1-ChIP-Seq(GSE22478)/Homer	CWGGCGGGAA	1	-0.1655	1	195	0.0111	608.2	0.0121
Pax7(Paired,Homeobox),long/Myoblast-Pax7-ChIP-Seq(GSE25064)/Homer	TAATCHGATTAC	1	-0.1324	1	51	0.0029	174.5	0.0035
bZIP42(bZIP)/colamp-bZIP42-DAP-Seq(GSE60143)/Homer	GCCACGTCAGCA	1	-0.1322	1	1	0.0001	6.6	0.0001
ANAC092(NAC)/colamp-ANAC092-DAP-Seq(GSE60143)/Homer	WRCKTGWNNNWCAMG	1	-0.1139	1	515	0.0294	1574.6	0.0312
LIN-15B(Zf)/cElegans-L3-LIN15B-ChIP-Seq(modEncode)/Homer	CARTGGAGCGCRYTTGCATT	1	-0.04229	1	3	0.0002	20.2	0.0004
WRKY46(WRKY)/colamp-WRKY46-DAP-Seq(GSE60143)/Homer	AAAGTCAACGSN	1	-0.02508	1	71	0.004	262.4	0.0052
bZIP28(bZIP)/col-bZIP28-DAP-Seq(GSE60143)/Homer	TGCCACGTSABH	1	-0.02169	1	287	0.0164	942.5	0.0187
DEL2(E2FDP)/col-DEL2-DAP-Seq(GSE60143)/Homer	WTTTCSCGCC	1	-0.01958	1	424	0.0242	1363.8	0.027
At5g18450(AP2EREBP)/col-At5g18450-DAP-Seq(GSE60143)/Homer	CACCGCTT	1	-0.01817	1	1496	0.0853	4565.6	0.0905
DUX(Homeobox)/C2C12-Dux-ChIP-Seq(GSE87279)/Homer	BCWGATTCAATCAAN	1	-0.01227	1	2	0.0001	20.1	0.0004
AT4G27900(C2C2COlike)/col-AT4G27900-DAP-Seq(GSE60143)/Homer	TCTCVACCGTTSATT	1	-0.00657	1	5	0.0003	38.9	0.0008
PLT3(AP2EREBP)/col-PLT3-DAP-Seq(GSE60143)/Homer	GCACGNWTHYCGAGG	1	-0.003309	1	53	0.003	225.3	0.0045
AT5G59990(C2C2COlike)/colamp-AT5G59990-DAP-Seq(GSE60143)/Homer	TCTCAACCGTTCATT	1	-0.002124	1	26	0.0015	131.8	0.0026
CUC2(NAC)/colamp-CUC2-DAP-Seq(GSE60143)/Homer	TRCKTGTNNNWCAMG	1	-0.001716	1	396	0.0226	1339.1	0.0265
E2F7(E2F)/Hela-E2F7-ChIP-Seq(GSE32673)/Homer	VDTTTCCCGCCA	1	-0.001453	1	82	0.0047	334.2	0.0066
ESE1(AP2EREBP)/col-ESE1-DAP-Seq(GSE60143)/Homer	GGCGGCGG	1	-0.001285	1	401	0.0229	1361.4	0.027
AREB3(bZIP)/col-AREB3-DAP-Seq(GSE60143)/Homer	NKGMCACGTGDCMNN	1	-0.001189	1	335	0.0191	1157	0.0229
CUC3(NAC)/col-CUC3-DAP-Seq(GSE60143)/Homer	TRCKTGWNNNACAMG	1	-0.001095	1	431	0.0246	1458.7	0.0289
bZIP16(bZIP)/colamp-bZIP16-DAP-Seq(GSE60143)/Homer	TGCCACGTGD	1	-0.001062	1	295	0.0168	1032.6	0.0205
bZIP68(bZIP)/col-bZIP68-DAP-Seq(GSE60143)/Homer	WGCCACGTGK	1	-0.000651	1	375	0.0214	1294.1	0.0256
AT4G18450(AP2EREBP)/col-AT4G18450-DAP-Seq(GSE60143)/Homer	ATGGCGGCKG	1	-0.000452	1	205	0.0117	758.5	0.015
GFX(?)/Promoter/Homer	ATTCTCGCGAGA	1	-0.000372	1	5	0.0003	51.8	0.001
SPL1(SBP)/colamp-SPL1-DAP-Seq(GSE60143)/Homer	HYGTACDTWH	1	-0.000325	1	3057	0.1743	9373.6	0.1858
ERF10(AP2EREBP)/col-ERF10-DAP-Seq(GSE60143)/Homer	RTGGCGGCGG	1	-0.000256	1	459	0.0262	1577.9	0.0313
CRF4(AP2EREBP)/colamp-CRF4-DAP-Seq(GSE60143)/Homer	CGCCGCCA	1	-0.000185	1	333	0.019	1185.3	0.0235
Pax7(Paired,Homeobox)/Myoblast-Pax7-ChIP-Seq(GSE25064)/Homer	TAATCAATTA	1	-0.000113	1	152	0.0087	602.6	0.0119
SHN3(AP2EREBP)/col-SHN3-DAP-Seq(GSE60143)/Homer	CCGCCGCC	1	-8.6e-05	1	100	0.0057	427.5	0.0085
ERF5(AP2EREBP)/colamp-ERF5-DAP-Seq(GSE60143)/Homer	DCMGCCGCCA	1	-8.5e-05	1	207	0.0118	789.6	0.0157
TGA6(bZIP)/colamp-TGA6-DAP-Seq(GSE60143)/Homer	TGACGTCABC	1	-6.6e-05	1	772	0.044	2581.7	0.0512
DREB26(AP2EREBP)/col-DREB26-DAP-Seq(GSE60143)/Homer	CCACCGACAH	1	-4.5e-05	1	144	0.0082	586.9	0.0116
At1g77640(AP2EREBP)/col-At1g77640-DAP-Seq(GSE60143)/Homer	TGTCGGTGGA	1	-3e-05	1	122	0.007	515.6	0.0102
ERF73(AP2EREBP)/col-ERF73-DAP-Seq(GSE60143)/Homer	CCGCCGCC	1	-1.7e-05	1	301	0.0172	1121.3	0.0222
ANAC087(NAC)/col-ANAC087-DAP-Seq(GSE60143)/Homer	WVCKTGHNNNWCAMG	1	-1.6e-05	1	331	0.0189	1220.2	0.0242
ERF1(AP2EREBP)/colamp-ERF1-DAP-Seq(GSE60143)/Homer	GGCGGCTR	1	-6e-06	1	266	0.0152	1021.2	0.0202
bZIP50(bZIP)/colamp-bZIP50-DAP-Seq(GSE60143)/Homer	GATGACGTCA	1	-4e-06	1	1435	0.0818	4686.1	0.0929
GATA19(C2C2gata)/colamp-GATA19-DAP-Seq(GSE60143)/Homer	ATCSGATCVG	1	-4e-06	1	91	0.0052	426	0.0084
Unknown2/Arabidopsis-Promoters/Homer	AAACGACGTCGTTTT	1	-3e-06	1	2	0.0001	51.3	0.001
ERF2(AP2EREBP)/colamp-ERF2-DAP-Seq(GSE60143)/Homer	GGCGGCTG	1	-2e-06	1	299	0.017	1145.6	0.0227
bZIP53(bZIP)/colamp-bZIP53-DAP-Seq(GSE60143)/Homer	NDNHSACGTGKMNNN	1	-2e-06	1	338	0.0193	1277.1	0.0253
AT5G05550(Trihelix)/col-AT5G05550-DAP-Seq(GSE60143)/Homer	HDNHDTCKCCGGMGA	1	0	1	1610	0.0918	5289	0.1048
Elk4(ETS)/Hela-Elk4-ChIP-Seq(GSE31477)/Homer	NRYTTCCGGY	1	0	1	723	0.0412	2546.8	0.0505
MYB98(MYB)/col-MYB98-DAP-Seq(GSE60143)/Homer	NWDCCGTTAC	1	0	1	445	0.0254	1661.7	0.0329
AT1G44830(AP2EREBP)/col-AT1G44830-DAP-Seq(GSE60143)/Homer	NCCACCGACA	1	0	1	206	0.0117	868.7	0.0172
ZML1(C2C2gata)/colamp-ZML1-DAP-Seq(GSE60143)/Homer	ATCWYRACCGTTSRW	1	0	1	8	0.0005	103.3	0.002
bHLH157(bHLH)/col-bHLH157-DAP-Seq(GSE60143)/Homer	KACACGTCTCTY	1	0	1	263	0.015	1084.1	0.0215
E2F(E2F)/Hela-CellCycle-Expression/Homer	TTSGCGCGAAAA	1	0	1	28	0.0016	230	0.0046
ANAC079(NAC)/colamp-ANAC079-DAP-Seq(GSE60143)/Homer	TACACGCAACCT	1	0	1	667	0.038	2467.1	0.0489
ERF9(AP2EREBP)/colamp-ERF9-DAP-Seq(GSE60143)/Homer	AWATGGCGGCGG	1	0	1	112	0.0064	578.5	0.0115
ZBTB33(Zf)/GM12878-ZBTB33-ChIP-Seq(GSE32465)/Homer	GGVTCTCGCGAGAAC	1	0	1	13	0.0007	155.7	0.0031
AT1G01250(AP2EREBP)/col-AT1G01250-DAP-Seq(GSE60143)/Homer	YCACCGACAHTW	1	0	1	47	0.0027	319.3	0.0063
Arnt:Ahr(bHLH)/MCF7-Arnt-ChIP-Seq(Lo_et_al.)/Homer	TBGCACGCAA	1	0	1	899	0.0513	3250.3	0.0644
MYB118(MYB)/colamp-MYB118-DAP-Seq(GSE60143)/Homer	TAWCCGTTAC	1	0	1	479	0.0273	2163.5	0.0429
HIF-1a(bHLH)/MCF7-HIF1a-ChIP-Seq(GSE28352)/Homer	TACGTGCV	1	0	1	329	0.0188	1707.5	0.0338
CDM1(C3H)/colamp-CDM1-DAP-Seq(GSE60143)/Homer	CCGAWAWTWTCGGAN	1	0	1	69	0.0039	889.4	0.0176
ERF104(AP2EREBP)/col-ERF104-DAP-Seq(GSE60143)/Homer	GGCGGCGG	1	0	1	503	0.0287	2161.5	0.0428
E2FA(E2FDP)/colamp-E2FA-DAP-Seq(GSE60143)/Homer	WWTGGCGCCAWWWNN	1	0	1	422	0.0241	2996	0.0594
DDF1(AP2EREBP)/col-DDF1-DAP-Seq(GSE60143)/Homer	GCCGACAT	1	0	1	225	0.0128	2174.4	0.0431
ERF115(AP2EREBP)/colamp-ERF115-DAP-Seq(GSE60143)/Homer	WTKRCGGCGB	1	0	1	879	0.0501	5076.4	0.1006
Unknown3/Arabidopsis-Promoters/Homer	AYTAAACCGG	1	0	1	141	0.008	1453.4	0.0288
AT5G22990(C2H2)/col-AT5G22990-DAP-Seq(GSE60143)/Homer	WCGAHDTCGWHN	1	0	1	34	0.0019	1366.9	0.0271
LBD2(LOBAS2)/colamp-LBD2-DAP-Seq(GSE60143)/Homer	TCCGAWTTTTTCGGN	1	0	1	273	0.0156	2058.8	0.0408
At5g08750(C3H)/col-At5g08750-DAP-Seq(GSE60143)/Homer	NWDTTGCGGCTR	1	0	1	453	0.0258	3621.3	0.0718
RAP26(AP2EREBP)/colamp-RAP26-DAP-Seq(GSE60143)/Homer	HDATGGCGGCGG	1	0	1	637	0.0363	4007.5	0.0794
SPL15(SBP)/colamp-SPL15-DAP-Seq(GSE60143)/Homer	WDWMMGTACADW	1	0	1	2425	0.1383	8006.6	0.1587
DREB2(AP2EREBP)/col-DREB2-DAP-Seq(GSE60143)/Homer	TMACCGACATWA	1	0	1	324	0.0185	1913.2	0.0379
ANAC047(NAC)/colamp-ANAC047-DAP-Seq(GSE60143)/Homer	WACACGTAACTT	1	0	1	881	0.0502	4347.8	0.0862
CAMTA1(CAMTA)/col-CAMTA1-DAP-Seq(GSE60143)/Homer	WWAACGCGTT	1	0	1	289	0.0165	3293.3	0.0653
AT3G10030(Trihelix)/colamp-AT3G10030-DAP-Seq(GSE60143)/Homer	GCCGTTAA	1	0	1	978	0.0558	4643.5	0.092
ABR1(AP2EREBP)/colamp-ABR1-DAP-Seq(GSE60143)/Homer	AAATGGCGGCGG	1	0	1	552	0.0315	3390.1	0.0672
LBD13(LOBAS2)/colamp-LBD13-DAP-Seq(GSE60143)/Homer	KCCGTNWTTTBCGGC	1	0	1	763	0.0435	2973.2	0.0589
HNF6(Homeobox)/Liver-Hnf6-ChIP-Seq(ERP000394)/Homer	NTATYGATCH	1	0	1	835	0.0476	4057	0.0804
CUX1(Homeobox)/K562-CUX1-ChIP-Seq(GSE92882)/Homer	TATCGATNAN	1	0	1	1144	0.0652	5193.8	0.1029
DREB19(AP2EREBP)/colamp-DREB19-DAP-Seq(GSE60143)/Homer	AATGTCGGTK	1	0	1	354	0.0202	2241.2	0.0444
bHLH28(bHLH)/col-bHLH28-DAP-Seq(GSE60143)/Homer	NHHTGTACGGAH	1	0	1	198	0.0113	2684.5	0.0532
LBD23(LOBAS2)/colamp-LBD23-DAP-Seq(GSE60143)/Homer	GCGNAWWWTNCGCYW	1	0	1	1095	0.0624	4000.2	0.0793
DPL-1(E2F)/cElegans-Adult-ChIP-Seq(modEncode)/Homer	TAGCGCGC	1	0	1	328	0.0187	3302.4	0.0655
MYB56(MYB)/colamp-MYB56-DAP-Seq(GSE60143)/Homer	HTAACGRMHY	1	0	1	1510	0.0861	5639.2	0.1118
NAP(NAC)/col-NAP-DAP-Seq(GSE60143)/Homer	ARGTTACGTRTN	1	0	1	1108	0.0632	6249	0.1239
ABF1/SacCer-Promoters/Homer	CGTRNAAARTGA	1	0	1	172	0.0098	1706.7	0.0338
NAM(NAC)/col-NAM-DAP-Seq(GSE60143)/Homer	RGTTRCGTRW	1	0	1	1251	0.0713	6944	0.1376
AT1G28160(AP2EREBP)/colamp-AT1G28160-DAP-Seq(GSE60143)/Homer	GGCGGCGG	1	0	1	1178	0.0672	4353.9	0.0863
SPL14(SBP)/col-SPL14-DAP-Seq(GSE60143)/Homer	NNWHTGTACGGAHNH	1	0	1	113	0.0064	1417.9	0.0281
ESE3(AP2EREBP)/col-ESE3-DAP-Seq(GSE60143)/Homer	GACGGTGG	1	0	1	709	0.0404	3664.1	0.0726
ERF3(AP2EREBP)/colamp-ERF3-DAP-Seq(GSE60143)/Homer	ATGGCGGCGG	1	0	1	311	0.0177	1692.4	0.0335
ARF16(ARF)/col-ARF16-DAP-Seq(GSE60143)/Homer	ATTTTACGAT	1	0	1	176	0.01	1775.8	0.0352
MYB3R4(MYB)/col-MYB3R4-DAP-Seq(GSE60143)/Homer	AWWTAACCGTTR	1	0	1	167	0.0095	1715.6	0.034
AT1G12630(AP2EREBP)/colamp-AT1G12630-DAP-Seq(GSE60143)/Homer	TGTCGGCA	1	0	1	272	0.0155	2131.6	0.0422
At1g36060(AP2EREBP)/colamp-At1g36060-DAP-Seq(GSE60143)/Homer	NNWWKGTCGGTG	1	0	1	398	0.0227	2648.4	0.0525
SPL5(SBP)/colamp-SPL5-DAP-Seq(GSE60143)/Homer	NNHGTACGGHNN	1	0	1	319	0.0182	4489.5	0.089
PUCHI(AP2EREBP)/colamp-PUCHI-DAP-Seq(GSE60143)/Homer	GCGCCGTY	1	0	1	208	0.0119	1919	0.038
ERF38(AP2EREBP)/col-ERF38-DAP-Seq(GSE60143)/Homer	CACCGACA	1	0	1	248	0.0141	1966.4	0.039
TINY(AP2EREBP)/col-TINY-DAP-Seq(GSE60143)/Homer	NNCACCGACA	1	0	1	131	0.0075	1142.5	0.0226
DEAR2(AP2EREBP)/colamp-DEAR2-DAP-Seq(GSE60143)/Homer	HCACCGACAWHD	1	0	1	644	0.0367	4346	0.0861
FHY3(FAR1)/Arabidopsis-FHY3-ChIP-Seq(GSE30711)/Homer	HHCACGCGCBTN	1	0	1	204	0.0116	1389	0.0275
ANAC094(NAC)/col-ANAC094-DAP-Seq(GSE60143)/Homer	DVCGTRNNNNNYACG	1	0	1	147	0.0084	1962.2	0.0389
ZIM(C2C2gata)/col-ZIM-DAP-Seq(GSE60143)/Homer	ATCSRACGGTYRAGA	1	0	1	3	0.0002	95.3	0.0019
At4g32800(AP2EREBP)/colamp-At4g32800-DAP-Seq(GSE60143)/Homer	DYCACCGACAHWWWH	1	0	1	62	0.0035	621.6	0.0123
ERF7(AP2EREBP)/col-ERF7-DAP-Seq(GSE60143)/Homer	ATGRCGGCGG	1	0	1	1053	0.06	3879.7	0.0769
ERF8(AP2EREBP)/colamp-ERF8-DAP-Seq(GSE60143)/Homer	CGCCGYCATW	1	0	1	571	0.0326	3868.5	0.0767
ERF4(AP2EREBP)/colamp-ERF4-DAP-Seq(GSE60143)/Homer	WDWTGGCGGCGG	1	0	1	576	0.0328	3427.4	0.0679
CBF4(AP2EREBP)/colamp-CBF4-DAP-Seq(GSE60143)/Homer	NRCCGACDWNNNNNN	1	0	1	362	0.0206	3362.8	0.0667
DEAR3(AP2EREBP)/colamp-DEAR3-DAP-Seq(GSE60143)/Homer	BCACCGACAWNNNNN	1	0	1	196	0.0112	1578.9	0.0313
Cux2(Homeobox)/Liver-Cux2-ChIP-Seq(GSE35985)/Homer	HNRAATCAAT	1	0	1	665	0.0379	3263.9	0.0647
E2F4(E2F)/K562-E2F4-ChIP-Seq(GSE31477)/Homer	GGCGGGAAAH	1	0	1	357	0.0204	1897.8	0.0376
AS2(LOBAS2)/col-AS2-DAP-Seq(GSE60143)/Homer	CCGDAAWWHMCGSCG	1	0	1	21	0.0012	216.4	0.0043
AT3G16280(AP2EREBP)/colamp-AT3G16280-DAP-Seq(GSE60143)/Homer	HCACCGACAHHDHHN	1	0	1	176	0.01	1895.5	0.0376
HINFP(Zf)/K562-HINFP.eGFP-ChIP-Seq(Encode)/Homer	TWVGGTCCGC	1	0	1	154	0.0088	1385.6	0.0275
CBF1(AP2EREBP)/colamp-CBF1-DAP-Seq(GSE60143)/Homer	YRCCGACATN	1	0	1	367	0.0209	2981.9	0.0591
SPL3(SBP)/colamp-SPL3-DAP-Seq(GSE60143)/Homer	WDTTGTACGGAH	1	0	1	28	0.0016	434.2	0.0086
SPL13(SBP)/col-SPL13-DAP-Seq(GSE60143)/Homer	WAHTGTACGGAH	1	0	1	65	0.0037	952.4	0.0189
At2g33710(AP2EREBP)/colamp-At2g33710-DAP-Seq(GSE60143)/Homer	WTKGCGGCKR	1	0	1	1566	0.0893	5733.3	0.1136
CAMTA5(CAMTA)/col-CAMTA5-DAP-Seq(GSE60143)/Homer	ACGCGTTTTANACRC	1	0	1	320	0.0182	1891.6	0.0375
At1g22810(AP2EREBP)/colamp-At1g22810-DAP-Seq(GSE60143)/Homer	BCACCGACANNN	1	0	1	242	0.0138	1700	0.0337
MYB3R5(MYB)/col-MYB3R5-DAP-Seq(GSE60143)/Homer	THYAACGGTHAWAWT	1	0	1	77	0.0044	820.5	0.0163
At4g28140(AP2EREBP)/colamp-At4g28140-DAP-Seq(GSE60143)/Homer	DCCACCGACCAW	1	0	1	169	0.0096	1083.3	0.0215
AT1G77200(AP2EREBP)/colamp-AT1G77200-DAP-Seq(GSE60143)/Homer	ACCGACAHWD	1	0	1	428	0.0244	3754.8	0.0744
AT2G15740(C2H2)/col-AT2G15740-DAP-Seq(GSE60143)/Homer	DHNDWATCGATD	1	0	1	908	0.0518	8424.7	0.167
CEJ1(AP2EREBP)/col-CEJ1-DAP-Seq(GSE60143)/Homer	WWTGTCGGTG	1	0	1	611	0.0348	4172.9	0.0827
DEAR5(AP2EREBP)/col-DEAR5-DAP-Seq(GSE60143)/Homer	NDWTGTCGGTGRWDN	1	0	1	88	0.005	676.6	0.0134
AT3G60490(AP2EREBP)/colamp-AT3G60490-DAP-Seq(GSE60143)/Homer	NNRCCGACANNNNNN	1	0	1	141	0.008	1299.7	0.0258
LOB(LOBAS2)/col-LOB-DAP-Seq(GSE60143)/Homer	CGCCGKAWWTTHCGS	1	0	1	104	0.0059	837.3	0.0166
Rap210(AP2EREBP)/col-Rap210-DAP-Seq(GSE60143)/Homer	TGTCGGCA	1	0	1	316	0.018	2832.8	0.0561
DREF/Drosophila-Promoters/Homer	AVYTATCGATAD	1	0	1	15	0.0009	253.6	0.005
At1g19210(AP2EREBP)/colamp-At1g19210-DAP-Seq(GSE60143)/Homer	HCACCGACCAHN	1	0	1	920	0.0525	5675.7	0.1125
At4g31060(AP2EREBP)/colamp-At4g31060-DAP-Seq(GSE60143)/Homer	CACCGACAAW	1	0	1	234	0.0133	1895.2	0.0376
RRTF1(AP2EREBP)/colamp-RRTF1-DAP-Seq(GSE60143)/Homer	CCGCCGCHATTT	1	0	1	122	0.007	1188.9	0.0236
ANAC042(NAC)/col-ANAC042-DAP-Seq(GSE60143)/Homer	CGTNDHNDHNACGKY	1	0	1	266	0.0152	2776.9	0.055
LEP(AP2EREBP)/col-LEP-DAP-Seq(GSE60143)/Homer	CDCCGCCGTC	1	0	1	74	0.0042	527.2	0.0104
CBF2(AP2EREBP)/colamp-CBF2-DAP-Seq(GSE60143)/Homer	YBRCCGACATNNNNN	1	0	1	259	0.0148	2285.5	0.0453
At4g16750(AP2EREBP)/col-At4g16750-DAP-Seq(GSE60143)/Homer	HACCGACAHA	1	0	1	447	0.0255	3628.5	0.0719
TGA2(bZIP)/colamp-TGA2-DAP-Seq(GSE60143)/Homer	ACGTCAYCHH	1	0	1	600	0.0342	2970.7	0.0589
AT1G71450(AP2EREBP)/col-AT1G71450-DAP-Seq(GSE60143)/Homer	DHDWTGTCGGTG	1	0	1	1094	0.0624	5973.8	0.1184
MYB105(MYB)/colamp-MYB105-DAP-Seq(GSE60143)/Homer	RATWCCGTTA	1	0	1	1304	0.0744	4634.1	0.0919
MYB3R1(MYB)/col-MYB3R1-DAP-Seq(GSE60143)/Homer	WWDTDACCGTTR	1	0	1	324	0.0185	2835.2	0.0562
MYB119(MYB)/colamp-MYB119-DAP-Seq(GSE60143)/Homer	YRACCGTTACDD	1	0	1	479	0.0273	2655.8	0.0526
CBF3(AP2EREBP)/colamp-CBF3-DAP-Seq(GSE60143)/Homer	YNRCCGACATNN	1	0	1	248	0.0141	2190.9	0.0434
SeqBias: CG-repeat	CGCGCGCGCG	1	0	1	748	0.0427	3435.6	0.0681
RAP212(AP2EREBP)/col-RAP212-DAP-Seq(GSE60143)/Homer	CGCCGCCATTTT	1	0	1	350	0.02	2186.6	0.0433
At5g65130(AP2EREBP)/colamp-At5g65130-DAP-Seq(GSE60143)/Homer	CCRCCGACAWTN	1	0	1	117	0.0067	651.1	0.0129
CRF10(AP2EREBP)/col100-CRF10-DAP-Seq(GSE60143)/Homer	DCCGCCGYHA	1	0	1	491	0.028	3875.1	0.0768
ERF11(AP2EREBP)/col-ERF11-DAP-Seq(GSE60143)/Homer	RTGGCGGCGG	1	0	1	424	0.0242	2615.8	0.0518
bHLH10(bHLH)/colamp-bHLH10-DAP-Seq(GSE60143)/Homer	YACCGACA	1	0	1	145	0.0083	1291.3	0.0256
HIF2a(bHLH)/785_O-HIF2a-ChIP-Seq(GSE34871)/Homer	GCACGTACCC	1	0	1	464	0.0265	2207.8	0.0438
At1g75490(AP2EREBP)/colamp-At1g75490-DAP-Seq(GSE60143)/Homer	CACCGMCT	1	0	1	1478	0.0843	7965.3	0.1579
ATAF1(NAC)/col-ATAF1-DAP-Seq(GSE60143)/Homer	YACGTMAY	1	0	1	3067	0.1749	12211.9	0.242
At2g44940(AP2EREBP)/colamp-At2g44940-DAP-Seq(GSE60143)/Homer	NYACCGACAHNNNNN	1	0	1	117	0.0067	1048	0.0208
HIF-1b(HLH)/T47D-HIF1b-ChIP-Seq(GSE59937)/Homer	RTACGTGC	1	0	1	1537	0.0876	5556.5	0.1101
RAP21(AP2EREBP)/colamp-RAP21-DAP-Seq(GSE60143)/Homer	BCACCGACAHNN	1	0	1	98	0.0056	858.5	0.017
REM16(ABI3VP1)/col-REM16-DAP-Seq(GSE60143)/Homer	DTTTTTSCCGSMAAA	1	0	1	0	0	3	0.0001
AT4G12670(MYBrelated)/col-AT4G12670-DAP-Seq(GSE60143)/Homer	AGGGTTTAGGGTTTA	1	0	1	0	0	0	0
HY5(bZIP)/colamp-HY5-DAP-Seq(GSE60143)/Homer	RRTSACGTSD	1	0	1	841	0.048	4347.4	0.0862
FAR1(FAR1)/col-FAR1-DAP-Seq(GSE60143)/Homer	TKNNNYYCACGCGCY	1	0	1	50	0.0029	456.1	0.009
AT3G58630(Trihelix)/col-AT3G58630-DAP-Seq(GSE60143)/Homer	TCTCCGGCGA	1	0	1	87	0.005	548.2	0.0109
DDF2(AP2EREBP)/col-DDF2-DAP-Seq(GSE60143)/Homer	GATGTCGRCR	1	0	1	23	0.0013	263.7	0.0052

## Sheet: Motif Enrichment Analysis
TF motif	Normalized # Target Sequences with Motif in domain 1/MB	Normalized # Target Sequences with Motif in domain 2/MB	Enrichment (Domain1/Domain2)
Jun-AP1(bZIP)/K562-cJun-ChIP-Seq(GSE31477)/Homer	593.286	145.556	4.07	1
Fosl2(bZIP)/3T3L1-Fosl2-ChIP-Seq(GSE56872)/Homer	752	194.222	3.87185	2
Nrf2(bZIP)/Lymphoblast-Nrf2-ChIP-Seq(GSE37589)/Homer	93	24.8889	3.73661	3
Bach2(bZIP)/OCILy7-Bach2-ChIP-Seq(GSE44420)/Homer	358.143	97.5556	3.67117	4
NF-E2(bZIP)/K562-NFE2-ChIP-Seq(GSE31477)/Homer	112.429	31.1111	3.61378	5
Bach1(bZIP)/K562-Bach1-ChIP-Seq(GSE31477)/Homer	109.143	31.5556	3.45875	6
Fra2(bZIP)/Striatum-Fra2-ChIP-Seq(GSE43429)/Homer	981.857	284.667	3.44915	7
Fra1(bZIP)/BT549-Fra1-ChIP-Seq(GSE46166)/Homer	1083.71	330.667	3.27736	8
JunB(bZIP)/DendriticCells-Junb-ChIP-Seq(GSE36099)/Homer	1050.71	323.111	3.25187	9
Atf3(bZIP)/GBM-ATF3-ChIP-Seq(GSE33912)/Homer	1175.14	384.667	3.05496	10
BATF(bZIP)/Th17-BATF-ChIP-Seq(GSE39756)/Homer	1142.43	380	3.00639
NFE2L2(bZIP)/HepG2-NFE2L2-ChIP-Seq(Encode)/Homer	100.143	33.3333	3.00429
AP-1(bZIP)/ThioMac-PU.1-ChIP-Seq(GSE21512)/Homer	1189.71	414.667	2.86909
MafK(bZIP)/C2C12-MafK-ChIP-Seq(GSE36030)/Homer	227.143	96.2222	2.36061
JunD(bZIP)/K562-JunD-ChIP-Seq/Homer	62	31.1111	1.99286
TGA3(bZIP)/colamp-TGA3-DAP-Seq(GSE60143)/Homer	30.7143	15.7778	1.94668
AARE(HLH)/mES-cMyc-ChIP-Seq/Homer	79.4286	44.4444	1.78714
TGA5(bZIP)/col-TGA5-DAP-Seq(GSE60143)/Homer	47.2857	26.8889	1.75856
ZNF16(Zf)/HEK293-ZNF16.GFP-ChIP-Seq(GSE58341)/Homer	6.85714	4	1.71429
ZFP3(Zf)/HEK293-ZFP3.GFP-ChIP-Seq(GSE58341)/Homer	3	1.77778	1.6875
Atf4(bZIP)/MEF-Atf4-ChIP-Seq(GSE35681)/Homer	224.571	138.444	1.62211
Chop(bZIP)/MEF-Chop-ChIP-Seq(GSE35681)/Homer	183.857	114.222	1.60964
MafB(bZIP)/BMM-Mafb-ChIP-Seq(GSE75722)/Homer	314.143	203.778	1.5416
REST-NRSF(Zf)/Jurkat-NRSF-ChIP-Seq/Homer	8.28571	5.55556	1.49143
Reverb(NR),DR2/RAW-Reverba.biotin-ChIP-Seq(GSE45914)/Homer	79.2857	54	1.46825
Zfp809(Zf)/ES-Zfp809-ChIP-Seq(GSE70799)/Homer	107.571	73.7778	1.45805
c-Jun-CRE(bZIP)/K562-cJun-ChIP-Seq(GSE31477)/Homer	220.571	151.778	1.45325
Atf2(bZIP)/3T3L1-Atf2-ChIP-Seq(GSE56872)/Homer	218	150.667	1.4469
Hoxb4(Homeobox)/ES-Hoxb4-ChIP-Seq(GSE34014)/Homer	118.429	82.4444	1.43647
TCP17(TCP)/col-TCP17-DAP-Seq(GSE60143)/Homer	21.2857	14.8889	1.42964
TGA4(bZIP)/colamp-TGA4-DAP-Seq(GSE60143)/Homer	127.286	90	1.41429
CEBP(bZIP)/ThioMac-CEBPb-ChIP-Seq(GSE21512)/Homer	519.143	371.778	1.39638
MafA(bZIP)/Islet-MafA-ChIP-Seq(GSE30298)/Homer	493.286	359.333	1.37278
NFAT:AP1(RHD,bZIP)/Jurkat-NFATC1-ChIP-Seq(Jolma_et_al.)/Homer	124.286	90.8889	1.36745
NFIL3(bZIP)/HepG2-NFIL3-ChIP-Seq(Encode)/Homer	434	317.778	1.36573
Twist(bHLH)/HMLE-TWIST1-ChIP-Seq(Chang_et_al)/Homer	78.2857	57.3333	1.36545
TGA1(bZIP)/colamp-TGA1-DAP-Seq(GSE60143)/Homer	179.571	132.889	1.35129
Ets1-distal(ETS)/CD4+-PolII-ChIP-Seq(Barski_et_al.)/Homer	181.571	134.667	1.3483
Brn2(POU,Homeobox)/NPC-Brn2-ChIP-Seq(GSE35496)/Homer	60.8571	45.7778	1.3294
dHNF4(NR)/Fly-HNF4-ChIP-Seq(GSE73675)/Homer	18.5714	14	1.32653
HOXA2(Homeobox)/mES-Hoxa2-ChIP-Seq(Donaldson_et_al.)/Homer	53.2857	40.4444	1.3175
CEBP:AP1(bZIP)/ThioMac-CEBPb-ChIP-Seq(GSE21512)/Homer	520.429	397.111	1.31054
ZNF669(Zf)/HEK293-ZNF669.GFP-ChIP-Seq(GSE58341)/Homer	29.5714	22.6667	1.30462
ETS:E-box(ETS,bHLH)/HPC7-Scl-ChIP-Seq(GSE22178)/Homer	49.2857	38	1.29699
ZNF519(Zf)/HEK293-ZNF519.GFP-ChIP-Seq(GSE58341)/Homer	81.5714	63.5556	1.28347
Atf7(bZIP)/3T3L1-Atf7-ChIP-Seq(GSE56872)/Homer	305.143	238.222	1.28092
YY1(Zf)/Promoter/Homer	17	13.3333	1.275
ZNF165(Zf)/WHIM12-ZNF165-ChIP-Seq(GSE65937)/Homer	58.1429	45.7778	1.27011
Egr2(Zf)/Thymocytes-Egr2-ChIP-Seq(GSE34254)/Homer	56.8571	44.8889	1.26662
NFkB-p65-Rel(RHD)/ThioMac-LPS-Expression(GSE23622)/Homer	31.4286	24.8889	1.26276
ATHB15(HB)/col-ATHB15-DAP-Seq(GSE60143)/Homer	182.714	144.889	1.26106
Tcfcp2l1(CP2)/mES-Tcfcp2l1-ChIP-Seq(GSE11431)/Homer	65.5714	52	1.26099
ZKSCAN1(Zf)/HepG2-ZKSCAN1-ChIP-Seq(Encode)/Homer	13.4286	10.6667	1.25893
Pit1+1bp(Homeobox)/GCrat-Pit1-ChIP-Seq(GSE58009)/Homer	205.286	163.778	1.25344
ZNF322(Zf)/HEK293-ZNF322.GFP-ChIP-Seq(GSE58341)/Homer	156.714	125.333	1.25038
CRE(bZIP)/Promoter/Homer	80.8571	64.6667	1.25037
TFE3(bHLH)/MEF-TFE3-ChIP-Seq(GSE75757)/Homer	41.5714	33.3333	1.24714
PHV(HB)/col-PHV-DAP-Seq(GSE60143)/Homer	229.286	184	1.24612
HLF(bZIP)/HSC-HLF.Flag-ChIP-Seq(GSE69817)/Homer	543.714	436.667	1.24515
PAX5(Paired,Homeobox),condensed/GM12878-PAX5-ChIP-Seq(GSE32465)/Homer	50.5714	40.8889	1.2368
EBF(EBF)/proBcell-EBF-ChIP-Seq(GSE21978)/Homer	118.857	96.2222	1.23524
OCT:OCT-short(POU,Homeobox)/NPC-OCT6-ChIP-Seq(GSE43916)/Homer	432.286	350.667	1.23275
HOXA1(Homeobox)/mES-Hoxa1-ChIP-Seq(SRP084292)/Homer	132.571	107.778	1.23004
ETS(ETS)/Promoter/Homer	122.571	99.7778	1.22844
PAX3:FKHR-fusion(Paired,Homeobox)/Rh4-PAX3:FKHR-ChIP-Seq(GSE19063)/Homer	128.714	105.111	1.22455
Etv2(ETS)/ES-ER71-ChIP-Seq(GSE59402)/Homer(0.967)	508.714	416.222	1.22222
ZBTB18(Zf)/HEK293-ZBTB18.GFP-ChIP-Seq(GSE58341)/Homer	303.571	248.667	1.2208
NFkB-p50,p52(RHD)/Monocyte-p50-ChIP-Chip(Schreiber_et_al.)/Homer	41.1429	33.7778	1.21805
Pdx1(Homeobox)/Islet-Pdx1-ChIP-Seq(SRA008281)/Homer	580.286	477.333	1.21568
EBNA1(EBV-virus)/Raji-EBNA1-ChIP-Seq(GSE30709)/Homer	6.71429	5.55556	1.20857
AP-2alpha(AP2)/Hela-AP2alpha-ChIP-Seq(GSE31477)/Homer	405.857	336.444	1.20631
ZML2(C2C2gata)/col-ZML2-DAP-Seq(GSE60143)/Homer	103.143	85.5556	1.20557
Cbf1(bHLH)/Yeast-Cbf1-ChIP-Seq(GSE29506)/Homer	119.857	99.5556	1.20392
ELF1(ETS)/Jurkat-ELF1-ChIP-Seq(SRA014231)/Homer	183.857	153.778	1.1956
GABPA(ETS)/Jurkat-GABPa-ChIP-Seq(GSE17954)/Homer	428.571	358.667	1.1949
ZNF692(Zf)/HEK293-ZNF692.GFP-ChIP-Seq(GSE58341)/Homer	63.5714	53.3333	1.19196
bHLH74(bHLH)/col-bHLH74-DAP-Seq(GSE60143)/Homer	79.1429	66.4444	1.19111
VDR(NR),DR3/GM10855-VDR+vitD-ChIP-Seq(GSE22484)/Homer	91	76.4444	1.19041
GATA3(Zf),DR8/iTreg-Gata3-ChIP-Seq(GSE20898)/Homer	36.7143	30.8889	1.18859
PBX2(Homeobox)/K562-PBX2-ChIP-Seq(Encode)/Homer	482.857	406.444	1.188
Atf1(bZIP)/K562-ATF1-ChIP-Seq(GSE31477)/Homer	386.143	325.333	1.18691
RORgt(NR)/EL4-RORgt.Flag-ChIP-Seq(GSE56019)/Homer	69	58.2222	1.18511
RORgt(NR)/EL4-RORgt.Flag-ChIP-Seq(GSE56019)/Homer	69	58.2222	1.18511
Nr5a2(NR)/mES-Nr5a2-ChIP-Seq(GSE19019)/Homer	227.714	192.667	1.18191
ETS1(ETS)/Jurkat-ETS1-ChIP-Seq(GSE17954)/Homer	531.857	452.222	1.1761
GRE(NR),IR3/A549-GR-ChIP-Seq(GSE32465)/Homer	57.1429	48.6667	1.17417
ETV4(ETS)/HepG2-ETV4-ChIP-Seq(ENCODE)/Homer	509.143	434	1.17314
SPCH(bHLH)/Seedling-SPCH-ChIP-Seq(GSE57497)/Homer	490.143	418	1.17259
WUS1(Homeobox)/colamp-WUS1-DAP-Seq(GSE60143)/Homer	254	216.667	1.17231
Egr1(Zf)/K562-Egr1-ChIP-Seq(GSE32465)/Homer	247.429	211.111	1.17203
GBF5(bZIP)/colamp-GBF5-DAP-Seq(GSE60143)/Homer	113.429	97.1111	1.16803
PAX5(Paired,Homeobox)/GM12878-PAX5-ChIP-Seq(GSE32465)/Homer	174.286	149.333	1.16709
ETV1(ETS)/GIST48-ETV1-ChIP-Seq(GSE22441)/Homer	668.857	575.111	1.16301
AP-2gamma(AP2)/MCF7-TFAP2C-ChIP-Seq(GSE21234)/Homer	510.857	439.333	1.1628
USF1(bHLH)/GM12878-Usf1-ChIP-Seq(GSE32465)/Homer	208.857	180	1.16032
WT1(Zf)/Kidney-WT1-ChIP-Seq(GSE90016)/Homer	255.429	220.444	1.1587
AT1G19040(NAC)/col-AT1G19040-DAP-Seq(GSE60143)/Homer	34.7143	30	1.15714
ELF3(ETS)/PDAC-ELF3-ChIP-Seq(GSE64557)/Homer	401.857	347.333	1.15698
Tcf21(bHLH)/ArterySmoothMuscle-Tcf21-ChIP-Seq(GSE61369)/Homer	565.714	489.333	1.15609
EWS:FLI1-fusion(ETS)/SK_N_MC-EWS:FLI1-ChIP-Seq(SRA014231)/Homer	296.714	256.889	1.15503
TCFL2(HMG)/K562-TCF7L2-ChIP-Seq(GSE29196)/Homer	36.1429	31.3333	1.1535
TGA9(bZIP)/colamp-TGA9-DAP-Seq(GSE60143)/Homer	516.286	447.778	1.153
bZIP3(bZIP)/col-bZIP3-DAP-Seq(GSE60143)/Homer	205.143	178	1.15249
EWS:ERG-fusion(ETS)/CADO_ES1-EWS:ERG-ChIP-Seq(SRA014231)/Homer	435.714	378.222	1.15201
MITF(bHLH)/MastCells-MITF-ChIP-Seq(GSE48085)/Homer	498.429	432.667	1.15199
GLI3(Zf)/Limb-GLI3-ChIP-Chip(GSE11077)/Homer	55.2857	48	1.15179
Elf4(ETS)/BMDM-Elf4-ChIP-Seq(GSE88699)/Homer	493	428.889	1.14948
Tal1	843.857	734.222	1.14932
EBF2(EBF)/BrownAdipose-EBF2-ChIP-Seq(GSE97114)/Homer	487	424.889	1.14618
Pax8(Paired,Homeobox)/Thyroid-Pax8-ChIP-Seq(GSE26938)/Homer	168.714	147.333	1.14512
ARE(NR)/LNCAP-AR-ChIP-Seq(GSE27824)/Homer	110.571	96.6667	1.14384
TCP1(TCP)/col-TCP1-DAP-Seq(GSE60143)/Homer	127.714	111.778	1.14257
Fli1(ETS)/CD8-FLI-ChIP-Seq(GSE20898)/Homer	508.571	445.111	1.14257
ERG(ETS)/VCaP-ERG-ChIP-Seq(GSE14097)/Homer	826.857	724.222	1.14172
Tlx?(NR)/NPC-H3K4me1-ChIP-Seq(GSE16256)/Homer	269	235.778	1.1409
Rfx6(HTH)/Min6b1-Rfx6.HA-ChIP-Seq(GSE62844)/Homer	512.286	449.556	1.13954
RBPJ:Ebox(?,bHLH)/Panc1-Rbpj1-ChIP-Seq(GSE47459)/Homer	167.571	147.111	1.13908
O2(bZIP)/Corn-O2-ChIP-Seq(GSE63991)/Homer	57.8571	50.8889	1.13693
ANAC062(NAC)/colamp-ANAC062-DAP-Seq(GSE60143)/Homer	151.571	133.333	1.13679
EBF1(EBF)/Near-E2A-ChIP-Seq(GSE21512)/Homer	529.286	465.778	1.13635
Nr5a2(NR)/Pancreas-LRH1-ChIP-Seq(GSE34295)/Homer	308.143	271.333	1.13566
ZSCAN22(Zf)/HEK293-ZSCAN22.GFP-ChIP-Seq(GSE58341)/Homer	35	30.8889	1.13309
GBF3(bZIP)/Arabidopsis-GBF3-ChIP-Seq(GSE80564)/Homer	180.143	159.111	1.13218
PIF5ox(bHLH)/Arabidopsis-PIF5ox-ChIP-Seq(GSE35062)/Homer	532	470	1.13191
PU.1(ETS)/ThioMac-PU.1-ChIP-Seq(GSE21512)/Homer	261.571	231.111	1.1318
At2g45680(TCP)/colamp-At2g45680-DAP-Seq(GSE60143)/Homer	26.1429	23.1111	1.13118
E2F6(E2F)/Hela-E2F6-ChIP-Seq(GSE31477)/Homer	139.143	123.333	1.12819
GRE(NR),IR3/RAW264.7-GRE-ChIP-Seq(Unpublished)/Homer	108.429	96.2222	1.12686
bZIP:IRF(bZIP,IRF)/Th17-BatF-ChIP-Seq(GSE39756)/Homer	263.857	234.222	1.12652
EHF(ETS)/LoVo-EHF-ChIP-Seq(GSE49402)/Homer	667.286	592.444	1.12633
Zic3(Zf)/mES-Zic3-ChIP-Seq(GSE37889)/Homer	295.286	262.222	1.12609
ANAC053(NAC)/colamp-ANAC053-DAP-Seq(GSE60143)/Homer	185.714	165.333	1.12327
Ap4(bHLH)/AML-Tfap4-ChIP-Seq(GSE45738)/Homer	687.857	612.444	1.12313
AT2G31460(REMB3)/col-AT2G31460-DAP-Seq(GSE60143)/Homer	212.143	188.889	1.12311
ELF5(ETS)/T47D-ELF5-ChIP-Seq(GSE30407)/Homer	380.857	339.333	1.12237
IRF1(IRF)/PBMC-IRF1-ChIP-Seq(GSE43036)/Homer	75	66.8889	1.12126
FUS3(ABI3VP1)/col-FUS3-DAP-Seq(GSE60143)/Homer	525	468.444	1.12073
Zfp281(Zf)/ES-Zfp281-ChIP-Seq(GSE81042)/Homer	60	53.5556	1.12033
Zic(Zf)/Cerebellum-ZIC1.2-ChIP-Seq(GSE60731)/Homer	396.143	353.778	1.11975
TOD6?/SacCer-Promoters/Homer	77.8571	69.5556	1.11935
Atoh1(bHLH)/Cerebellum-Atoh1-ChIP-Seq(GSE22111)/Homer	643.429	575.333	1.11836
RORg(NR)/Liver-Rorc-ChIP-Seq(GSE101115)/Homer	46.7143	41.7778	1.11816
ANAC017(NAC)/colamp-ANAC017-DAP-Seq(GSE60143)/Homer	31.2857	28	1.11735
GATA(Zf),IR4/iTreg-Gata3-ChIP-Seq(GSE20898)/Homer	41.4286	37.1111	1.11634
NF1(CTF)/LNCAP-NF1-ChIP-Seq(Unpublished)/Homer	271.143	242.889	1.11632
IRF:BATF(IRF:bZIP)/pDC-Irf8-ChIP-Seq(GSE66899)/Homer	71.1429	63.7778	1.11548
ANAC013(NAC)/col-ANAC013-DAP-Seq(GSE60143)/Homer	149	134	1.11194
ISRE(IRF)/ThioMac-LPS-Expression(GSE23622)/Homer	38	34.2222	1.11039
PIF7(bHLH)/col-PIF7-DAP-Seq(GSE60143)/Homer	67.5714	60.8889	1.10975
IRF8(IRF)/BMDM-IRF8-ChIP-Seq(GSE77884)/Homer	165.714	149.333	1.10969
FXR(NR),IR1/Liver-FXR-ChIP-Seq(Chong_et_al.)/Homer	182.143	164.222	1.10912
WRKY24(WRKY)/colamp-WRKY24-DAP-Seq(GSE60143)/Homer	362.857	327.333	1.10852
ANAC016(NAC)/col-ANAC016-DAP-Seq(GSE60143)/Homer	276	249.333	1.10695
At1g78700(BZR)/col-At1g78700-DAP-Seq(GSE60143)/Homer	100.714	91.1111	1.1054
MyoD(bHLH)/Myotube-MyoD-ChIP-Seq(GSE21614)/Homer	406.429	368.222	1.10376
ANAC011(NAC)/col-ANAC011-DAP-Seq(GSE60143)/Homer	134.571	122	1.10304
NFkB-p65(RHD)/GM12787-p65-ChIP-Seq(GSE19485)/Homer	250.143	226.889	1.10249
Pho2(bHLH)/Yeast-Pho2-ChIP-Seq(GSE29506)/Homer	131.286	119.111	1.10221
p63(p53)/Keratinocyte-p63-ChIP-Seq(GSE17611)/Homer	158.714	144	1.10218
ANAC103(NAC)/col-ANAC103-DAP-Seq(GSE60143)/Homer	142.286	129.111	1.10204
SF1(NR)/H295R-Nr5a1-ChIP-Seq(GSE44220)/Homer	206.571	187.556	1.10139
ZNF675(Zf)/HEK293-ZNF675.GFP-ChIP-Seq(GSE58341)/Homer	66.5714	60.4444	1.10137
GFY(?)/Promoter/Homer	24.7143	22.4444	1.10113
CRC(C2C2YABBY)/col-CRC-DAP-Seq(GSE60143)/Homer	698	634	1.10095
NeuroG2(bHLH)/Fibroblast-NeuroG2-ChIP-Seq(GSE75910)/Homer	878.571	798.889	1.09974
Myf5(bHLH)/GM-Myf5-ChIP-Seq(GSE24852)/Homer	371.714	338.444	1.0983
p53(p53)/Saos-p53-ChIP-Seq(GSE15780)/Homer	41.7143	38	1.09774
p53(p53)/Saos-p53-ChIP-Seq/Homer	41.7143	38	1.09774
ZNF415(Zf)/HEK293-ZNF415.GFP-ChIP-Seq(GSE58341)/Homer	243.571	222	1.09717
ERE(NR),IR3/MCF7-ERa-ChIP-Seq(Unpublished)/Homer	120.429	109.778	1.09702
PIF4(bHLH)/Seedling-PIF4-ChIP-Seq(GSE35315)/Homer	644	588.222	1.09482
Hand2(bHLH)/Mesoderm-Hand2-ChIP-Seq(GSE61475)/Homer	244.429	223.333	1.09446
CLOCK(bHLH)/Liver-Clock-ChIP-Seq(GSE39860)/Homer	234.429	214.222	1.09432
Znf263(Zf)/K562-Znf263-ChIP-Seq(GSE31477)/Homer	816.143	746	1.09403
ATHB7(Homeobox)/col-ATHB7-DAP-Seq(GSE60143)/Homer	370.429	338.889	1.09307
SPDEF(ETS)/VCaP-SPDEF-ChIP-Seq(SRA014231)/Homer	519	474.889	1.09289
bHLHE40(bHLH)/HepG2-BHLHE40-ChIP-Seq(GSE31477)/Homer	106.857	97.7778	1.09286
Unknown-ESC-element(?)/mES-Nanog-ChIP-Seq(GSE11724)/Homer	319.571	292.444	1.09276
NeuroD1(bHLH)/Islet-NeuroD1-ChIP-Seq(GSE30298)/Homer	476.714	436.444	1.09227
AIL7(AP2EREBP)/colamp-AIL7-DAP-Seq(GSE60143)/Homer	172.286	157.778	1.09195
WRKY42(WRKY)/colamp-WRKY42-DAP-Seq(GSE60143)/Homer	141.429	129.556	1.09164
Tcf12(bHLH)/GM12878-Tcf12-ChIP-Seq(GSE32465)/Homer	508.143	465.556	1.09148
LIN-39(Homeobox)/cElegans.L3-LIN39-ChIP-Seq(modEncode)/Homer	664.429	608.889	1.09121
TF3A(C2H2)/col-TF3A-DAP-Seq(GSE60143)/Homer	657.286	602.667	1.09063
ANAC004(NAC)/colamp-ANAC004-DAP-Seq(GSE60143)/Homer	144.857	132.889	1.09006
ANAC050(NAC)/colamp-ANAC050-DAP-Seq(GSE60143)/Homer	189.429	174	1.08867
At1g69690(TCP)/colamp-At1g69690-DAP-Seq(GSE60143)/Homer	94.1429	86.6667	1.08626
Tcf4(HMG)/Hct116-Tcf4-ChIP-Seq(SRA012054)/Homer	210	193.333	1.08621
At4g36780(BZR)/col-At4g36780-DAP-Seq(GSE60143)/Homer	99.8571	92	1.0854
TCF4(bHLH)/SHSY5Y-TCF4-ChIP-Seq(GSE96915)/Homer	873.143	804.444	1.0854
WRKY71(WRKY)/col-WRKY71-DAP-Seq(GSE60143)/Homer	321.143	296	1.08494
HOXA9(Homeobox)/HSC-Hoxa9-ChIP-Seq(GSE33509)/Homer	405.143	373.556	1.08456
Max(bHLH)/K562-Max-ChIP-Seq(GSE31477)/Homer	316.429	291.778	1.08448
p73(p53)/Trachea-p73-ChIP-Seq(PRJNA310161)/Homer	20.7143	19.1111	1.08389
RAP211(AP2EREBP)/colamp-RAP211-DAP-Seq(GSE60143)/Homer	628.429	580.444	1.08267
ZNF467(Zf)/HEK293-ZNF467.GFP-ChIP-Seq(GSE58341)/Homer	364.143	336.444	1.08233
X-box(HTH)/NPC-H3K4me1-ChIP-Seq(GSE16256)/Homer	55.2857	51.1111	1.08168
ANAC020(NAC)/col-ANAC020-DAP-Seq(GSE60143)/Homer	206.714	191.111	1.08164
Tcf3(HMG)/mES-Tcf3-ChIP-Seq(GSE11724)/Homer	113.429	104.889	1.08142
BZR1(BZR)/col-BZR1-DAP-Seq(GSE60143)/Homer	29.2857	27.1111	1.08021
WRKY55(WRKY)/col-WRKY55-DAP-Seq(GSE60143)/Homer	493.571	457.111	1.07976
BIM2(bHLH)/col-BIM2-DAP-Seq(GSE60143)/Homer	435	402.889	1.0797
MyoG(bHLH)/C2C12-MyoG-ChIP-Seq(GSE36024)/Homer	527.714	488.889	1.07942
Pho4(bHLH)/Yeast-Pho4-ChIP-Seq(GSE29506)/Homer	71	65.7778	1.07939
c-Myc(bHLH)/mES-cMyc-ChIP-Seq(GSE11431)/Homer	232.857	216	1.07804
SND3(NAC)/col-SND3-DAP-Seq(GSE60143)/Homer	252.286	234.222	1.07712
ZFX(Zf)/mES-Zfx-ChIP-Seq(GSE11431)/Homer	613	569.778	1.07586
WRKY75(WRKY)/col-WRKY75-DAP-Seq(GSE60143)/Homer	403	374.667	1.07562
VND6(NAC)/col-VND6-DAP-Seq(GSE60143)/Homer	373.857	348	1.0743
Stat3+il21(Stat)/CD4-Stat3-ChIP-Seq(GSE19198)/Homer	369.143	343.778	1.07378
RORa(NR)/Liver-Rora-ChIP-Seq(GSE101115)/Homer	74.1429	69.1111	1.07281
NTM1(NAC)/col-NTM1-DAP-Seq(GSE60143)/Homer	203.571	189.778	1.07268
ANAC057(NAC)/colamp-ANAC057-DAP-Seq(GSE60143)/Homer	248.286	231.556	1.07225
Knotted(Homeobox)/Corn-KN1-ChIP-Seq(GSE39161)/Homer	582.429	543.333	1.07195
MNT(bHLH)/HepG2-MNT-ChIP-Seq(Encode)/Homer	498.571	465.111	1.07194
SMB(NAC)/colamp-SMB-DAP-Seq(GSE60143)/Homer	325	303.333	1.07143
ETS:RUNX(ETS,Runt)/Jurkat-RUNX1-ChIP-Seq(GSE17954)/Homer	48.5714	45.3333	1.07143
Olig2(bHLH)/Neuron-Olig2-ChIP-Seq(GSE30882)/Homer	1022.57	954.667	1.07113
WRKY31(WRKY)/colamp-WRKY31-DAP-Seq(GSE60143)/Homer	297.286	277.556	1.07109
ABF1(bZIP)/Arabidopsis-ABF1-ChIP-Seq(GSE80564)/Homer	327.286	305.778	1.07034
STAT6(Stat)/CD4-Stat6-ChIP-Seq(GSE22104)/Homer	297	277.556	1.07006
RBFox2(?)/Heart-RBFox2-CLIP-Seq(GSE57926)/Homer	984.429	921.778	1.06797
Esrrb(NR)/mES-Esrrb-ChIP-Seq(GSE11431)/Homer	288.571	270.222	1.0679
ANAC028(NAC)/col-ANAC028-DAP-Seq(GSE60143)/Homer	251.714	235.778	1.06759
NTM2(NAC)/col-NTM2-DAP-Seq(GSE60143)/Homer	208.143	195.333	1.06558
NAC2(NAC)/colamp-NAC2-DAP-Seq(GSE60143)/Homer	248.429	233.333	1.06469
n-Myc(bHLH)/mES-nMyc-ChIP-Seq(GSE11431)/Homer	301.143	282.889	1.06453
WRKY25(WRKY)/colamp-WRKY25-DAP-Seq(GSE60143)/Homer	478.286	449.556	1.06391
NPAS2(bHLH)/Liver-NPAS2-ChIP-Seq(GSE39860)/Homer	501.143	471.333	1.06325
E-box(bHLH)/Promoter/Homer	24.5714	23.1111	1.06319
TCP7(TCP)/col-TCP7-DAP-Seq(GSE60143)/Homer	197.571	186	1.06221
Rfx2(HTH)/LoVo-RFX2-ChIP-Seq(GSE49402)/Homer	38	35.7778	1.06211
PCF/Arabidopsis-Promoters/Homer	118.857	112	1.06122
Pit1(Homeobox)/GCrat-Pit1-ChIP-Seq(GSE58009)/Homer	533.429	502.667	1.0612
WRKY18(WRKY)/col-WRKY18-DAP-Seq(GSE60143)/Homer	689.429	650.222	1.0603
BMAL1(bHLH)/Liver-Bmal1-ChIP-Seq(GSE39860)/Homer	860	811.556	1.05969
ZNF189(Zf)/HEK293-ZNF189.GFP-ChIP-Seq(GSE58341)/Homer	388.286	366.444	1.0596
Hoxd10(Homeobox)/ChickenMSG-Hoxd10.Flag-ChIP-Seq(GSE86088)/Homer	660.714	623.778	1.05921
STAT6(Stat)/Macrophage-Stat6-ChIP-Seq(GSE38377)/Homer	299.571	282.889	1.05897
VND2(NAC)/col-VND2-DAP-Seq(GSE60143)/Homer	322.143	304.444	1.05813
Stat3(Stat)/mES-Stat3-ChIP-Seq(GSE11431)/Homer	260.429	246.222	1.0577
ANAC058(NAC)/col-ANAC058-DAP-Seq(GSE60143)/Homer	194.143	183.556	1.05768
VND3(NAC)/colamp-VND3-DAP-Seq(GSE60143)/Homer	239.571	226.667	1.05693
RFX(HTH)/K562-RFX3-ChIP-Seq(SRA012198)/Homer	34.2857	32.4444	1.05675
VIP1(bZIP)/col-VIP1-DAP-Seq(GSE60143)/Homer	108.857	103.111	1.05573
FEA4(bZIP)/Corn-FEA4-ChIP-Seq(GSE61954)/Homer	507.857	481.111	1.05559
PPARE(NR),DR1/3T3L1-Pparg-ChIP-Seq(GSE13511)/Homer	434	411.333	1.05511
Usf2(bHLH)/C2C12-Usf2-ChIP-Seq(GSE36030)/Homer	161.714	153.333	1.05466
LEF1(HMG)/H1-LEF1-ChIP-Seq(GSE64758)/Homer	319.857	303.333	1.05447
WRKY6(WRKY)/colamp-WRKY6-DAP-Seq(GSE60143)/Homer	363.857	345.111	1.05432
AT5G23930(mTERF)/col-AT5G23930-DAP-Seq(GSE60143)/Homer	478.571	454	1.05412
HRE(HSF)/HepG2-HSF1-ChIP-Seq(GSE31477)/Homer	69.5714	66	1.05411
HAP3(CCAATHAP3)/col-HAP3-DAP-Seq(GSE60143)/Homer	146.143	138.667	1.05391
At5g08330(TCP)/col-At5g08330-DAP-Seq(GSE60143)/Homer	245.857	233.333	1.05367
Maz(Zf)/HepG2-Maz-ChIP-Seq(GSE31477)/Homer	446.429	423.778	1.05345
LRF(Zf)/Erythroblasts-ZBTB7A-ChIP-Seq(GSE74977)/Homer	501.143	475.778	1.05331
ATHB6(Homeobox)/col-ATHB6-DAP-Seq(GSE60143)/Homer	659.857	626.667	1.05296
PRDM1(Zf)/Hela-PRDM1-ChIP-Seq(GSE31477)/Homer	285	270.667	1.05296
Smad2(MAD)/ES-SMAD2-ChIP-Seq(GSE29422)/Homer	701.857	666.667	1.05279
bHLH34(bHLH)/colamp-bHLH34-DAP-Seq(GSE60143)/Homer	92.8571	88.2222	1.05254
Six4(Homeobox)/MCF7-SIX4-ChIP-Seq(Encode)/Homer	33.4286	31.7778	1.05195
ATHB6(Homeobox)/Arabidopsis-HB6-ChIP-Seq(GSE80564)/Homer	398.857	379.333	1.05147
ANAC096(NAC)/colamp-ANAC096-DAP-Seq(GSE60143)/Homer	239.286	228	1.0495
WRKY65(WRKY)/colamp-WRKY65-DAP-Seq(GSE60143)/Homer	204	194.667	1.04795
At1g76110(ARID)/colamp-At1g76110-DAP-Seq(GSE60143)/Homer	330.429	315.556	1.04713
NPAS(bHLH)/Liver-NPAS-ChIP-Seq(GSE39860)/Homer	754.571	720.889	1.04672
WRKY28(WRKY)/col-WRKY28-DAP-Seq(GSE60143)/Homer	532.714	510	1.04454
Replumless(BLH)/Arabidopsis-RPL.GFP-ChIP-Seq(GSE78727)/Homer	505.714	484.444	1.04391
HSFC1(HSF)/col-HSFC1-DAP-Seq(GSE60143)/Homer	109.714	105.111	1.04379
Fox:Ebox(Forkhead,bHLH)/Panc1-Foxa2-ChIP-Seq(GSE47459)/Homer	521.857	500.444	1.04279
GRHL2(CP2)/HBE-GRHL2-ChIP-Seq(GSE46194)/Homer	175.571	168.667	1.04094
SPL11(SBP)/col100-SPL11-DAP-Seq(GSE60143)/Homer	291.429	280	1.04082
Sox9(HMG)/Limb-SOX9-ChIP-Seq(GSE73225)/Homer	408.714	392.889	1.04028
PU.1:IRF8(ETS:IRF)/pDC-Irf8-ChIP-Seq(GSE66899)/Homer	102.143	98.2222	1.03992
SpiB(ETS)/OCILY3-SPIB-ChIP-Seq(GSE56857)/Homer	121.571	117.111	1.03809
PU.1-IRF(ETS:IRF)/Bcell-PU.1-ChIP-Seq(GSE21512)/Homer	654.143	630.667	1.03722
Hoxc9(Homeobox)/Ainv15-Hoxc9-ChIP-Seq(GSE21812)/Homer	311	300	1.03667
Unknown2/Drosophila-Promoters/Homer	662	638.889	1.03617
WRKY33(WRKY)/col-WRKY33-DAP-Seq(GSE60143)/Homer	315.857	304.889	1.03597
ANAC005(NAC)/col-ANAC005-DAP-Seq(GSE60143)/Homer	204.714	197.778	1.03507
Oct4:Sox17(POU,Homeobox,HMG)/F9-Sox17-ChIP-Seq(GSE44553)/Homer	70.1429	67.7778	1.03489
Smad4(MAD)/ESC-SMAD4-ChIP-Seq(GSE29422)/Homer	697.714	674.889	1.03382
VND1(NAC)/col-VND1-DAP-Seq(GSE60143)/Homer	283.857	274.667	1.03346
NFY(CCAAT)/Promoter/Homer	352.571	341.556	1.03225
PGR(NR)/EndoStromal-PGR-ChIP-Seq(GSE69539)/Homer	115.714	112.222	1.03112
Hoxa10(Homeobox)/ChickenMSG-Hoxa10.Flag-ChIP-Seq(GSE86088)/Homer	327.571	318	1.0301
Initiator/Drosophila-Promoters/Homer	1057.86	1027.33	1.02971
WRKY29(WRKY)/colamp-WRKY29-DAP-Seq(GSE60143)/Homer	435.429	422.889	1.02965
OCT4-SOX2-TCF-NANOG(POU,Homeobox,HMG)/mES-Oct4-ChIP-Seq(GSE11431)/Homer	91.2857	88.6667	1.02954
bZIP69(bZIP)/col-bZIP69-DAP-Seq(GSE60143)/Homer	65.4286	63.5556	1.02947
ASHR1(ND)/col-ASHR1-DAP-Seq(GSE60143)/Homer	683.286	663.778	1.02939
ATHB20(Homeobox)/colamp-ATHB20-DAP-Seq(GSE60143)/Homer	214.286	208.222	1.02912
BPC6(BBRBPC)/col-BPC6-DAP-Seq(GSE60143)/Homer	34.2857	33.3333	1.02857
PRDM9(Zf)/Testis-DMC1-ChIP-Seq(GSE35498)/Homer	206.714	201.333	1.02673
At1g72010(TCP)/colamp-At1g72010-DAP-Seq(GSE60143)/Homer	189.143	184.222	1.02671
ZNF711(Zf)/SHSY5Y-ZNF711-ChIP-Seq(GSE20673)/Homer	781.857	762	1.02606
Mouse_Recombination_Hotspot(Zf)/Testis-DMC1-ChIP-Seq(GSE24438)/Homer	33.2857	32.4444	1.02593
NF1-halfsite(CTF)/LNCaP-NF1-ChIP-Seq(Unpublished)/Homer	910.857	888.444	1.02523
HAT2(Homeobox)/colamp-HAT2-DAP-Seq(GSE60143)/Homer	433	422.667	1.02445
Zac1(Zf)/Neuro2A-Plagl1-ChIP-Seq(GSE75942)/Homer	1165.71	1138.44	1.02395
FRS9(ND)/col-FRS9-DAP-Seq(GSE60143)/Homer	158.143	154.444	1.02395
ZBTB12(Zf)/HEK293-ZBTB12.GFP-ChIP-Seq(GSE58341)/Homer	182.714	178.444	1.02393
WRKY43(WRKY)/colamp-WRKY43-DAP-Seq(GSE60143)/Homer	142.429	139.111	1.02385
WRKY26(WRKY)/colamp-WRKY26-DAP-Seq(GSE60143)/Homer	205.429	200.667	1.02373
Ascl1(bHLH)/NeuralTubes-Ascl1-ChIP-Seq(GSE55840)/Homer	747.286	731.333	1.02181
ANAC045(NAC)/col-ANAC045-DAP-Seq(GSE60143)/Homer	731.571	716.222	1.02143
NFAT(RHD)/Jurkat-NFATC1-ChIP-Seq(Jolma_et_al.)/Homer	450.286	440.889	1.02131
TCP20(TCP)/col-TCP20-DAP-Seq(GSE60143)/Homer	139.571	136.667	1.02125
RXR(NR),DR1/3T3L1-RXR-ChIP-Seq(GSE13511)/Homer	510.714	500.444	1.02052
ERF15(AP2EREBP)/colamp-ERF15-DAP-Seq(GSE60143)/Homer	708	693.778	1.0205
PR(NR)/T47D-PR-ChIP-Seq(GSE31130)/Homer	997.286	977.556	1.02018
M1BP(Zf)/S2R+-M1BP-ChIP-Seq(GSE49842)/Homer	100.857	98.8889	1.0199
MYB63(MYB)/col-MYB63-DAP-Seq(GSE60143)/Homer	178.714	175.333	1.01928
WRKY15(WRKY)/col-WRKY15-DAP-Seq(GSE60143)/Homer	401.714	394.222	1.019
STAT4(Stat)/CD4-Stat4-ChIP-Seq(GSE22104)/Homer	514.286	505.111	1.01816
ATHB5(HB)/colamp-ATHB5-DAP-Seq(GSE60143)/Homer	490.714	482.444	1.01714
Sox17(HMG)/Endoderm-Sox17-ChIP-Seq(GSE61475)/Homer	338.429	332.889	1.01664
Bcl6(Zf)/Liver-Bcl6-ChIP-Seq(GSE31578)/Homer	699.286	688	1.0164
WRKY20(WRKY)/col-WRKY20-DAP-Seq(GSE60143)/Homer	298.571	293.778	1.01632
PRDM15(Zf)/ESC-Prdm15-ChIP-Seq(GSE73694)/Homer	471	464	1.01509
SCRT1(Zf)/HEK293-SCRT1.eGFP-ChIP-Seq(Encode)/Homer	111.429	109.778	1.01504
ZNF143|STAF(Zf)/CUTLL-ZNF143-ChIP-Seq(GSE29600)/Homer	153.571	151.333	1.01479
bZIP52(bZIP)/colamp-bZIP52-DAP-Seq(GSE60143)/Homer	728.286	717.778	1.01464
ANAC070(NAC)/colamp-ANAC070-DAP-Seq(GSE60143)/Homer	437.857	432	1.01356
HEB(bHLH)/mES-Heb-ChIP-Seq(GSE53233)/Homer	841.571	830.667	1.01313
BOS1(MYB)/col-BOS1-DAP-Seq(GSE60143)/Homer	383.571	379.111	1.01177
Foxa3(Forkhead)/Liver-Foxa3-ChIP-Seq(GSE77670)/Homer	189.857	187.778	1.01107
p53(p53)/mES-cMyc-ChIP-Seq(GSE11431)/Homer	9.42857	9.33333	1.0102
Foxa2(Forkhead)/Liver-Foxa2-ChIP-Seq(GSE25694)/Homer	434.857	430.667	1.00973
THRb(NR)/HepG2-THRb.Flag-ChIP-Seq(Encode)/Homer	285.286	282.667	1.00927
IRF4(IRF)/GM12878-IRF4-ChIP-Seq(GSE32465)/Homer	220.857	218.889	1.00899
AT1G23810(Orphan)/col-AT1G23810-DAP-Seq(GSE60143)/Homer	22.8571	22.6667	1.0084
bHLH80(bHLH)/col-bHLH80-DAP-Seq(GSE60143)/Homer	421.286	418	1.00786
EAR2(NR)/K562-NR2F6-ChIP-Seq(Encode)/Homer	624.857	620.222	1.00747
IBL1(bHLH)/Seedling-IBL1-ChIP-Seq(GSE51120)/Homer	610	605.778	1.00697
Sp5(Zf)/mES-Sp5.Flag-ChIP-Seq(GSE72989)/Homer	344.429	342.222	1.00645
ANL2(HB)/col-ANL2-DAP-Seq(GSE60143)/Homer	282.857	281.111	1.00621
COUP-TFII(NR)/Artia-Nr2f2-ChIP-Seq(GSE46497)/Homer	773.714	769.111	1.00599
WRKY3(WRKY)/col-WRKY3-DAP-Seq(GSE60143)/Homer	247.714	246.444	1.00515
TBP3(MYBrelated)/col-TBP3-DAP-Seq(GSE60143)/Homer	363.143	361.333	1.00501
Foxo1(Forkhead)/RAW-Foxo1-ChIP-Seq(Fan_et_al.)/Homer	966.857	962.444	1.00458
BORIS(Zf)/K562-CTCFL-ChIP-Seq(GSE32465)/Homer	126.571	126	1.00454
HDG7(HB)/col-HDG7-DAP-Seq(GSE60143)/Homer	93.2857	92.8889	1.00427
Nkx6.1(Homeobox)/Islet-Nkx6.1-ChIP-Seq(GSE40975)/Homer	1240.71	1237.56	1.00255
E-box/Drosophila-Promoters/Homer	142.857	142.667	1.00134
Lhx3(Homeobox)/Neuron-Lhx3-ChIP-Seq(GSE31456)/Homer	847.857	846.889	1.00114
Erra(NR)/HepG2-Erra-ChIP-Seq(GSE31477)/Homer	945	944	1.00106
COUP-TFII(NR)/K562-NR2F1-ChIP-Seq(Encode)/Homer	674.857	674.222	1.00094
AT5G25475(ABI3VP1)/col-AT5G25475-DAP-Seq(GSE60143)/Homer	580.571	580.222	1.0006
GATA14(C2C2gata)/col-GATA14-DAP-Seq(GSE60143)/Homer	268.857	268.889	0.999882
Rfx1(HTH)/NPC-H3K4me1-ChIP-Seq(GSE16256)/Homer	93.7143	93.7778	0.999323
DMRT1(DM)/Testis-DMRT1-ChIP-Seq(GSE64892)/Homer	114.286	114.444	0.998613
Six2(Homeobox)/NephronProgenitor-Six2-ChIP-Seq(GSE39837)/Homer	499.286	500	0.998571
GATA15(C2C2gata)/col-GATA15-DAP-Seq(GSE60143)/Homer	649.429	650.444	0.998438
WRKY14(WRKY)/colamp-WRKY14-DAP-Seq(GSE60143)/Homer	202.286	202.667	0.99812
SCL(bHLH)/HPC7-Scl-ChIP-Seq(GSE13511)/Homer	1857.71	1861.56	0.997937
LBD18(LOBAS2)/colamp-LBD18-DAP-Seq(GSE60143)/Homer	1108	1110.44	0.997799
Smad3(MAD)/NPC-Smad3-ChIP-Seq(GSE36673)/Homer	1270.43	1273.78	0.997371
HLH-1(bHLH)/cElegans-Embryo-HLH1-ChIP-Seq(modEncode)/Homer	409.286	410.667	0.996637
HSF21(HSF)/col-HSF21-DAP-Seq(GSE60143)/Homer	49.5714	49.7778	0.995855
Rbpj1(?)/Panc1-Rbpj1-ChIP-Seq(GSE47459)/Homer	734.429	737.778	0.99546
Otx2(Homeobox)/EpiLC-Otx2-ChIP-Seq(GSE56098)/Homer	403.429	405.333	0.995301
AT1G72740(MYBrelated)/colamp-AT1G72740-DAP-Seq(GSE60143)/Homer	489	491.333	0.995251
NST1(NAC)/colamp-NST1-DAP-Seq(GSE60143)/Homer	331.571	333.333	0.994714
Ptf1a(bHLH)/Panc1-Ptf1a-ChIP-Seq(GSE47459)/Homer	1158.29	1165.33	0.993952
Isl1(Homeobox)/Neuron-Isl1-ChIP-Seq(GSE31456)/Homer	923.571	930.222	0.99285
AT1G49560(G2like)/colamp-AT1G49560-DAP-Seq(GSE60143)/Homer	708.429	713.556	0.992815
WRKY40(WRKY)/colamp-WRKY40-DAP-Seq(GSE60143)/Homer	240.429	242.222	0.992595
MafF(bZIP)/HepG2-MafF-ChIP-Seq(GSE31477)/Homer	163.857	165.111	0.992405
EIN3(EIL)/col-EIN3-DAP-Seq(GSE60143)/Homer	65.7143	66.2222	0.99233
caudal(Homeobox)/Drosophila-Embryos-ChIP-Chip(modEncode)/Homer	482.714	486.889	0.991426
ZNF416(Zf)/HEK293-ZNF416.GFP-ChIP-Seq(GSE58341)/Homer	722.857	730	0.990215
MYB93(MYB)/colamp-MYB93-DAP-Seq(GSE60143)/Homer	473.857	478.667	0.989952
HNF4a(NR),DR1/HepG2-HNF4a-ChIP-Seq(GSE25021)/Homer	205	207.111	0.989807
Trl(Zf)/S2-GAGAfactor-ChIP-Seq(GSE40646)/Homer	1126.43	1138.44	0.989445
RKD2(RWPRK)/colamp-RKD2-DAP-Seq(GSE60143)/Homer	292.714	296	0.9889
PRDM10(Zf)/HEK293-PRDM10.eGFP-ChIP-Seq(Encode)/Homer	304.143	307.778	0.98819
Six1(Homeobox)/Myoblast-Six1-ChIP-Chip(GSE20150)/Homer	138.286	140	0.987755
Srebp1a(bHLH)/HepG2-Srebp1a-ChIP-Seq(GSE31477)/Homer	116.714	118.222	0.987245
Hoxa9(Homeobox)/ChickenMSG-Hoxa9.Flag-ChIP-Seq(GSE86088)/Homer	1290.71	1308	0.986785
Barx1(Homeobox)/Stomach-Barx1.3xFlag-ChIP-Seq(GSE69483)/Homer	260	263.556	0.986509
ZNF264(Zf)/HEK293-ZNF264.GFP-ChIP-Seq(GSE58341)/Homer	268.571	272.444	0.985784
Nanog(Homeobox)/mES-Nanog-ChIP-Seq(GSE11724)/Homer	1725	1750	0.985714
HSF7(HSF)/colamp-HSF7-DAP-Seq(GSE60143)/Homer	99.1429	100.667	0.984863
Sox2(HMG)/mES-Sox2-ChIP-Seq(GSE11431)/Homer	392.714	398.889	0.98452
MYB107(MYB)/col-MYB107-DAP-Seq(GSE60143)/Homer	667.429	679.333	0.982476
BPC1(BBRBPC)/colamp-BPC1-DAP-Seq(GSE60143)/Homer	340	346.222	0.982028
Pknox1(Homeobox)/ES-Prep1-ChIP-Seq(GSE63282)/Homer	82	83.5556	0.981383
TCP16(TCP)/colamp-TCP16-DAP-Seq(GSE60143)/Homer	236.143	240.889	0.980298
DMRT6(DM)/Testis-DMRT6-ChIP-Seq(GSE60440)/Homer	88	89.7778	0.980198
MYB88(MYB)/col-MYB88-DAP-Seq(GSE60143)/Homer	535.143	546	0.980115
WRKY50(WRKY)/col-WRKY50-DAP-Seq(GSE60143)/Homer	413.143	421.556	0.980044
WRKY27(WRKY)/colamp-WRKY27-DAP-Seq(GSE60143)/Homer	374.857	382.667	0.979592
PPARa(NR),DR1/Liver-Ppara-ChIP-Seq(GSE47954)/Homer	467.429	477.333	0.97925
Gfi1b(Zf)/HPC7-Gfi1b-ChIP-Seq(GSE22178)/Homer	372.714	380.889	0.978538
Unknown3/Drosophila-Promoters/Homer	35.8571	36.6667	0.977922
Sox15(HMG)/CPA-Sox15-ChIP-Seq(GSE62909)/Homer	515	526.667	0.977848
LBD19(LOBAS2)/colamp-LBD19-DAP-Seq(GSE60143)/Homer	817.571	836.444	0.977437
bcd(Homeobox)/Embryo-Bcd-ChIP-Seq(GSE86966)/Homer	571.857	585.333	0.976977
AT4G37180(G2like)/col-AT4G37180-DAP-Seq(GSE60143)/Homer	655.714	671.333	0.976734
MYB92(MYB)/colamp-MYB92-DAP-Seq(GSE60143)/Homer	370.429	379.333	0.976525
Lhx1(Homeobox)/EmbryoCarcinoma-Lhx1-ChIP-Seq(GSE70957)/Homer	582.857	596.889	0.976492
PTF1(TCP)/colamp-PTF1-DAP-Seq(GSE60143)/Homer	46	47.1111	0.976415
AT1G76880(Trihelix)/col-AT1G76880-DAP-Seq(GSE60143)/Homer	176.286	180.667	0.975751
E2A(bHLH)/proBcell-E2A-ChIP-Seq(GSE21978)/Homer	626.571	642.444	0.975293
JGL(C2H2)/col-JGL-DAP-Seq(GSE60143)/Homer	795.857	816.222	0.97505
At3g12730(G2like)/colamp-At3g12730-DAP-Seq(GSE60143)/Homer	765.286	785.111	0.974748
EGL-5(Homeobox)/cElegans-L3-EGL5-ChIP-Seq(modEncode)/Homer	780.286	800.667	0.974545
TCP3(TCP)/colamp-TCP3-DAP-Seq(GSE60143)/Homer	109.571	112.444	0.974449
LMI1(HB)/colamp-LMI1-DAP-Seq(GSE60143)/Homer	364.286	374	0.974026
ASL18(LOBAS2)/colamp-ASL18-DAP-Seq(GSE60143)/Homer	679.571	697.778	0.973908
CDX4(Homeobox)/ZebrafishEmbryos-Cdx4.Myc-ChIP-Seq(GSE48254)/Homer	536	550.667	0.973366
HSFA1E(HSF)/col-HSFA1E-DAP-Seq(GSE60143)/Homer	39.5714	40.6667	0.973068
THRa(NR)/C17.2-THRa-ChIP-Seq(GSE38347)/Homer	216.857	222.889	0.972938
NLP7(RWPRK)/col-NLP7-DAP-Seq(GSE60143)/Homer	821.857	845.111	0.972484
HRE(HSF)/Striatum-HSF1-ChIP-Seq(GSE38000)/Homer	103.857	106.889	0.971636
STAT1(Stat)/HelaS3-STAT1-ChIP-Seq(GSE12782)/Homer	167.714	172.667	0.971318
WIP5(C2H2)/colamp-WIP5-DAP-Seq(GSE60143)/Homer	499.571	514.444	0.971089
Tcf7(HMG)/GM12878-TCF7-ChIP-Seq(Encode)/Homer	154.286	158.889	0.971029
AR-halfsite(NR)/LNCaP-AR-ChIP-Seq(GSE27824)/Homer	1507.43	1552.44	0.971003
MYB33(MYB)/col-MYB33-DAP-Seq(GSE60143)/Homer	843.143	868.444	0.970866
FOXK2(Forkhead)/U2OS-FOXK2-ChIP-Seq(E-MTAB-2204)/Homer	348.143	358.667	0.970659
AtGRF6(GRF)/col-AtGRF6-DAP-Seq(GSE60143)/Homer	505.143	520.889	0.969771
SRS7(SRS)/colamp-SRS7-DAP-Seq(GSE60143)/Homer	1263.43	1304.67	0.968392
Pbx3(Homeobox)/GM12878-PBX3-ChIP-Seq(GSE32465)/Homer	83.4286	86.2222	0.967599
CEBP:CEBP(bZIP)/MEF-Chop-ChIP-Seq(GSE35681)/Homer	86.4286	89.3333	0.967484
At3g24120(G2like)/col-At3g24120-DAP-Seq(GSE60143)/Homer	1485	1535.56	0.967077
Foxh1(Forkhead)/hESC-FOXH1-ChIP-Seq(GSE29422)/Homer	331.143	342.667	0.96637
Oct4(POU,Homeobox)/mES-Oct4-ChIP-Seq(GSE11431)/Homer	243.714	252.222	0.966268
AT2G01818(PLATZ)/col-AT2G01818-DAP-Seq(GSE60143)/Homer	83.2857	86.2222	0.965943
HDG1(Homeobox)/col100-HDG1-DAP-Seq(GSE60143)/Homer	295.857	307.111	0.963355
IRF2(IRF)/Erythroblas-IRF2-ChIP-Seq(GSE36985)/Homer	56.7143	58.8889	0.963073
ZNF652/HepG2-ZNF652.Flag-ChIP-Seq(Encode)/Homer	114.857	119.333	0.96249
STAT5(Stat)/mCD4+-Stat5-ChIP-Seq(GSE12346)/Homer	187.143	194.444	0.962449
AT3G09735(S1Falike)/col-AT3G09735-DAP-Seq(GSE60143)/Homer	210.857	219.111	0.96233
HSF6(HSF)/col-HSF6-DAP-Seq(GSE60143)/Homer	109.429	113.778	0.961775
GATA11(C2C2gata)/col-GATA11-DAP-Seq(GSE60143)/Homer	169.857	176.667	0.961456
MYB4(MYB)/col200-MYB4-DAP-Seq(GSE60143)/Homer	264.429	275.111	0.96117
Cdx2(Homeobox)/mES-Cdx2-ChIP-Seq(GSE14586)/Homer	427.143	444.444	0.961071
GATA12(C2C2gata)/col-GATA12-DAP-Seq(GSE60143)/Homer	223.143	232.222	0.960902
Hoxd11(Homeobox)/ChickenMSG-Hoxd11.Flag-ChIP-Seq(GSE86088)/Homer	1209.43	1258.67	0.960881
HIC1(Zf)/Treg-ZBTB29-ChIP-Seq(GSE99889)/Homer	935	973.111	0.960836
bHLH122(bHLH)/col100-bHLH122-DAP-Seq(GSE60143)/Homer	347.714	362	0.960537
THRb(NR)/Liver-NR1A2-ChIP-Seq(GSE52613)/Homer	1566.29	1630.67	0.960519
FOXM1(Forkhead)/MCF7-FOXM1-ChIP-Seq(GSE72977)/Homer	562.714	586	0.960263
Sox4(HMG)/proB-Sox4-ChIP-Seq(GSE50066)/Homer	378.429	394.222	0.959937
Sp2(Zf)/HEK293-Sp2.eGFP-ChIP-Seq(Encode)/Homer	542.429	565.111	0.959862
AT1G10720(BSD)/col-AT1G10720-DAP-Seq(GSE60143)/Homer	14.7143	15.3333	0.959627
Hoxd13(Homeobox)/ChickenMSG-Hoxd13.Flag-ChIP-Seq(GSE86088)/Homer	887.429	925.111	0.959267
MYB94(MYB)/col-MYB94-DAP-Seq(GSE60143)/Homer	176.857	184.444	0.958864
WRKY45(WRKY)/col-WRKY45-DAP-Seq(GSE60143)/Homer	169.286	176.667	0.958221
Unknown4/Arabidopsis-Promoters/Homer	396.429	413.778	0.958071
MYB96(MYB)/colamp-MYB96-DAP-Seq(GSE60143)/Homer	389.714	407.111	0.957268
Unknown1(NR/Ini-like)/Drosophila-Promoters/Homer	85	88.8889	0.95625
At2g41835(C2H2)/col-At2g41835-DAP-Seq(GSE60143)/Homer	260.714	272.667	0.956165
HSF3(HSF)/colamp-HSF3-DAP-Seq(GSE60143)/Homer	473.857	495.778	0.955785
Tgif2(Homeobox)/mES-Tgif2-ChIP-Seq(GSE55404)/Homer	1436.14	1502.67	0.955729
CHR(?)/Hela-CellCycle-Expression/Homer	315.571	330.222	0.955634
Sox6(HMG)/Myotubes-Sox6-ChIP-Seq(GSE32627)/Homer	739.143	773.556	0.955514
Sox3(HMG)/NPC-Sox3-ChIP-Seq(GSE33059)/Homer	784.286	820.889	0.95541
Rfx5(HTH)/GM12878-Rfx5-ChIP-Seq(GSE31477)/Homer	145.571	152.444	0.954915
Sox10(HMG)/SciaticNerve-Sox3-ChIP-Seq(GSE35132)/Homer	741.429	776.444	0.954902
MYB116(MYB)/colamp-MYB116-DAP-Seq(GSE60143)/Homer	298.571	312.889	0.954241
HSFB3(HSF)/colamp-HSFB3-DAP-Seq(GSE60143)/Homer	32	33.5556	0.953642
At1g25550(G2like)/colamp-At1g25550-DAP-Seq(GSE60143)/Homer	589.429	618.222	0.953425
ARF2(ARF)/col-ARF2-DAP-Seq(GSE60143)/Homer	1196.71	1256.44	0.952461
Hoxa13(Homeobox)/ChickenMSG-Hoxa13.Flag-ChIP-Seq(GSE86088)/Homer	1256.43	1320	0.95184
GRF9(GRF)/colamp-GRF9-DAP-Seq(GSE60143)/Homer	454.143	477.333	0.951417
IDD2(C2H2)/colamp-IDD2-DAP-Seq(GSE60143)/Homer	66.5714	70	0.95102
ZNF41(Zf)/HEK293-ZNF41.GFP-ChIP-Seq(GSE58341)/Homer	10.1429	10.6667	0.950893
GATA1(C2C2gata)/colamp-GATA1-DAP-Seq(GSE60143)/Homer	149.571	157.333	0.950666
Hnf1(Homeobox)/Liver-Foxa2-Chip-Seq(GSE25694)/Homer	63.1429	66.4444	0.950311
GAGA-repeat/Arabidopsis-Promoters/Homer	646	679.778	0.950311
At2g01060(G2like)/colamp-At2g01060-DAP-Seq(GSE60143)/Homer	1415	1490	0.949664
Tbx20(T-box)/Heart-Tbx20-ChIP-Seq(GSE29636)/Homer	111.143	117.111	0.949038
ATHB13(Homeobox)/col-ATHB13-DAP-Seq(GSE60143)/Homer	566	596.444	0.948957
PRDM14(Zf)/H1-PRDM14-ChIP-Seq(GSE22767)/Homer	123.571	130.222	0.948927
At3g04030(G2like)/col-At3g04030-DAP-Seq(GSE60143)/Homer	508.857	536.444	0.948574
bZIP18(bZIP)/colamp-bZIP18-DAP-Seq(GSE60143)/Homer	1964.71	2071.33	0.948526
IRF3(IRF)/BMDM-Irf3-ChIP-Seq(GSE67343)/Homer	170.429	179.778	0.947996
Bcl11a(Zf)/HSPC-BCL11A-ChIP-Seq(GSE104676)/Homer	392.286	414.222	0.947042
MYB61(MYB)/colamp-MYB61-DAP-Seq(GSE60143)/Homer	596.429	630	0.946712
AMYB(HTH)/Testes-AMYB-ChIP-Seq(GSE44588)/Homer	676.857	715.111	0.946506
MYB17(MYB)/colamp-MYB17-DAP-Seq(GSE60143)/Homer	204.286	216	0.945767
AT3G25990(Trihelix)/colamp-AT3G25990-DAP-Seq(GSE60143)/Homer	327.857	346.667	0.945742
RARa(NR)/K562-RARa-ChIP-Seq(Encode)/Homer	1220.57	1290.67	0.945691
HOXB13(Homeobox)/ProstateTumor-HOXB13-ChIP-Seq(GSE56288)/Homer	617.429	652.889	0.945687
GATA3(Zf),DR4/iTreg-Gata3-ChIP-Seq(GSE20898)/Homer	39.2857	41.5556	0.945378
RAR:RXR(NR),DR5/ES-RAR-ChIP-Seq(GSE56893)/Homer	49.1429	52	0.945055
MYB13(MYB)/col-MYB13-DAP-Seq(GSE60143)/Homer	278.286	294.667	0.944409
NF1:FOXA1(CTF,Forkhead)/LNCAP-FOXA1-ChIP-Seq(GSE27824)/Homer	33.5714	35.5556	0.944196
AT5G47660(Trihelix)/colamp-AT5G47660-DAP-Seq(GSE60143)/Homer	691.857	732.889	0.944014
CES-1(Homeobox)/cElegans-L1-CES1-ChIP-Seq(modEncode)/Homer	273.857	290.444	0.94289
PAX6(Paired,Homeobox)/Forebrain-Pax6-ChIP-Seq(GSE66961)/Homer	37.7143	40	0.942857
Pitx1(Homeobox)/Chicken-Pitx1-ChIP-Seq(GSE38910)/Homer	1755.29	1861.78	0.942801
Hoxa11(Homeobox)/ChickenMSG-Hoxa11.Flag-ChIP-Seq(GSE86088)/Homer	1185.71	1258.67	0.94204
SGR5(C2H2)/colamp-SGR5-DAP-Seq(GSE60143)/Homer	346	367.333	0.941924
AT5G45580(G2like)/colamp-AT5G45580-DAP-Seq(GSE60143)/Homer	819.286	872.444	0.939069
PHA-4(Forkhead)/cElegans-Embryos-PHA4-ChIP-Seq(modEncode)/Homer	1407.86	1500	0.938571
GATA(Zf),IR3/iTreg-Gata3-ChIP-Seq(GSE20898)/Homer	109.143	116.444	0.937296
Tgif1(Homeobox)/mES-Tgif1-ChIP-Seq(GSE55404)/Homer	1325.86	1414.67	0.937222
SUT1?/SacCer-Promoters/Homer	1744	1860.89	0.937187
MYB30(MYB)/colamp-MYB30-DAP-Seq(GSE60143)/Homer	471.571	503.333	0.936897
ATHB53(HB)/col-ATHB53-DAP-Seq(GSE60143)/Homer	255	272.222	0.936735
ATY13(MYB)/col-ATY13-DAP-Seq(GSE60143)/Homer	1287.71	1377.11	0.935084
HSFA6B(HSF)/colamp-HSFA6B-DAP-Seq(GSE60143)/Homer	266.286	284.889	0.9347
WRKY22(WRKY)/colamp-WRKY22-DAP-Seq(GSE60143)/Homer	236.143	252.667	0.934602
CELF2(RRM)/JSL1-CELF2-CLIP-Seq(GSE71264)/Homer	153.143	164	0.933798
Hoxd12(Homeobox)/ChickenMSG-Hoxd12.Flag-ChIP-Seq(GSE86088)/Homer	957.429	1026.67	0.93256
GTL1(Trihelix)/colamp-GTL1-DAP-Seq(GSE60143)/Homer	532.714	571.778	0.931681
ZNF382(Zf)/HEK293-ZNF382.GFP-ChIP-Seq(GSE58341)/Homer	12	12.8889	0.931034
OBP3(C2C2dof)/col-OBP3-DAP-Seq(GSE60143)/Homer	1396.43	1500.67	0.930539
AT4G26030(C2H2)/col-AT4G26030-DAP-Seq(GSE60143)/Homer	387.286	416.222	0.930478
MYB49(MYB)/col-MYB49-DAP-Seq(GSE60143)/Homer	440	472.889	0.930451
STZ(C2H2)/colamp-STZ-DAP-Seq(GSE60143)/Homer	2201.86	2367.11	0.930187
Nur77(NR)/K562-NR4A1-ChIP-Seq(GSE31363)/Homer	81	87.1111	0.929847
MYB83(MYB)/colamp-MYB83-DAP-Seq(GSE60143)/Homer	719	773.778	0.929207
STOP1(C2H2)/colamp-STOP1-DAP-Seq(GSE60143)/Homer	173.857	187.111	0.929165
FOXK1(Forkhead)/HEK293-FOXK1-ChIP-Seq(GSE51673)/Homer	569.571	615.556	0.925297
At5g04390(C2H2)/col200-At5g04390-DAP-Seq(GSE60143)/Homer	2183.43	2362	0.924398
CRX(Homeobox)/Retina-Crx-ChIP-Seq(GSE20012)/Homer	1114.29	1205.56	0.924292
GAGA-repeat/SacCer-Promoters/Homer	1709.14	1851.56	0.923085
AT2G28810(C2C2dof)/colamp-AT2G28810-DAP-Seq(GSE60143)/Homer	1114	1207.11	0.922865
At5g66730(C2H2)/colamp-At5g66730-DAP-Seq(GSE60143)/Homer	120.143	130.222	0.922599
AT5G63260(C3H)/col-AT5G63260-DAP-Seq(GSE60143)/Homer	1141.57	1238	0.922109
Brn1(POU,Homeobox)/NPC-Brn1-ChIP-Seq(GSE35496)/Homer	159	172.444	0.922036
CDF3(C2C2dof)/colamp-CDF3-DAP-Seq(GSE60143)/Homer	873	947.556	0.921318
At3g60580(C2H2)/col-At3g60580-DAP-Seq(GSE60143)/Homer	2043.29	2218.67	0.920952
CCA(Myb)/Arabidopsis-CCA.GFP-ChIP-Seq(GSE70533)/Homer	391.571	425.333	0.920622
PBX1(Homeobox)/MCF7-PBX1-ChIP-Seq(GSE28007)/Homer	26.5714	28.8889	0.91978
dof42(C2C2dof)/col-dof42-DAP-Seq(GSE60143)/Homer	287.571	312.889	0.919085
At5g62940(C2C2dof)/col-At5g62940-DAP-Seq(GSE60143)/Homer	1524.29	1658.67	0.918983
Nkx2.5(Homeobox)/HL1-Nkx2.5.biotin-ChIP-Seq(GSE21529)/Homer	1033.14	1124.67	0.918621
AT3G12130(C3H)/colamp-AT3G12130-DAP-Seq(GSE60143)/Homer	1141.14	1243.78	0.917481
AT1G47655(C2C2dof)/colamp-AT1G47655-DAP-Seq(GSE60143)/Homer	1532.86	1672	0.916781
AT3G52440(C2C2dof)/colamp-AT3G52440-DAP-Seq(GSE60143)/Homer	1106.71	1207.33	0.91666
Unknown(Homeobox)/Limb-p300-ChIP-Seq/Homer	382.714	417.778	0.916071
TRP2(MYBrelated)/colamp-TRP2-DAP-Seq(GSE60143)/Homer	78.5714	85.7778	0.915988
CTCF(Zf)/CD4+-CTCF-ChIP-Seq(Barski_et_al.)/Homer	107.857	117.778	0.915768
FOXA1(Forkhead)/LNCAP-FOXA1-ChIP-Seq(GSE27824)/Homer	650.714	710.889	0.915353
FOXP1(Forkhead)/H9-FOXP1-ChIP-Seq(GSE31006)/Homer	247.143	270	0.915344
Nkx2.2(Homeobox)/NPC-Nkx2.2-ChIP-Seq(GSE61673)/Homer	916.286	1001.33	0.915066
At1g74840(MYBrelated)/col100-At1g74840-DAP-Seq(GSE60143)/Homer	368.429	402.667	0.914972
dof24(C2C2dof)/col-dof24-DAP-Seq(GSE60143)/Homer	958.857	1049.33	0.913777
AT5G66940(C2C2dof)/col-AT5G66940-DAP-Seq(GSE60143)/Homer	987.429	1080.67	0.913722
GLIS3(Zf)/Thyroid-Glis3.GFP-ChIP-Seq(GSE103297)/Homer	690.714	756	0.913643
AT2G33550(Trihelix)/colamp-AT2G33550-DAP-Seq(GSE60143)/Homer	967.857	1060	0.913073
DAG2(C2C2dof)/col-DAG2-DAP-Seq(GSE60143)/Homer	881.429	965.778	0.912662
HOXD13(Homeobox)/Chicken-Hoxd13-ChIP-Seq(GSE38910)/Homer	612.429	671.111	0.912559
Nkx3.1(Homeobox)/LNCaP-Nkx3.1-ChIP-Seq(GSE28264)/Homer	1081.71	1185.78	0.91224
MYB73(MYB)/col-MYB73-DAP-Seq(GSE60143)/Homer	920.143	1008.67	0.912237
HSFB4(HSF)/col-HSFB4-DAP-Seq(GSE60143)/Homer	18.4286	20.2222	0.911303
SeqBias: GA-repeat	2222	2438.67	0.911154
ATY19(MYB)/col-ATY19-DAP-Seq(GSE60143)/Homer	285.571	313.778	0.910107
AZF1(C2H2)/colamp-AZF1-DAP-Seq(GSE60143)/Homer	2057.14	2260.67	0.909972
E2A(bHLH),near_PU.1/Bcell-PU.1-ChIP-Seq(GSE21512)/Homer	454.857	500.222	0.90931
MYB3(MYB)/Arabidopsis-MYB3-ChIP-Seq(GSE80564)/Homer	666.429	733.556	0.908491
OBP1(C2C2dof)/col-OBP1-DAP-Seq(GSE60143)/Homer	1321.86	1455.33	0.908285
KLF6(Zf)/PDAC-KLF6-ChIP-Seq(GSE64557)/Homer	379.857	418.444	0.907784
AT5G60130(ABI3VP1)/col-AT5G60130-DAP-Seq(GSE60143)/Homer	944.286	1040.44	0.907579
AT1G69570(C2C2dof)/col-AT1G69570-DAP-Seq(GSE60143)/Homer	631.714	696.222	0.907346
GT2(Trihelix)/colamp-GT2-DAP-Seq(GSE60143)/Homer	523	576.444	0.907286
ZEB1(Zf)/PDAC-ZEB1-ChIP-Seq(GSE64557)/Homer	525.286	579.778	0.906012
RAR:RXR(NR),DR5/ES-RAR-ChIP-Seq(GSE56893)/Homer	10.8571	12	0.904762
Foxo3(Forkhead)/U2OS-Foxo3-ChIP-Seq(E-MTAB-2701)/Homer	428.571	473.778	0.904583
SeqBias: CA-repeat	1964.29	2173.11	0.903905
Nkx2.1(Homeobox)/LungAC-Nkx2.1-ChIP-Seq(GSE43252)/Homer	1237.14	1368.89	0.903757
ZEB2(Zf)/SNU398-ZEB2-ChIP-Seq(GSE103048)/Homer	291.857	323.111	0.903272
NGA4(ABI3VP1)/col-NGA4-DAP-Seq(GSE60143)/Homer	923.714	1024	0.902065
PSE(SNAPc)/K562-mStart-Seq/Homer	262.571	291.111	0.901963
ZNF7(Zf)/HepG2-ZNF7.Flag-ChIP-Seq(Encode)/Homer	267.429	296.667	0.901445
KLF14(Zf)/HEK293-KLF14.GFP-ChIP-Seq(GSE58341)/Homer	612.286	679.556	0.901009
Adof1(C2C2dof)/col-Adof1-DAP-Seq(GSE60143)/Homer	1280	1420.89	0.900845
BBX31(Orphan)/col-BBX31-DAP-Seq(GSE60143)/Homer	825.286	916.222	0.900748
Oct6(POU,Homeobox)/NPC-Pou3f1-ChIP-Seq(GSE35496)/Homer	213.429	237.111	0.90012
ZNF317(Zf)/HEK293-ZNF317.GFP-ChIP-Seq(GSE58341)/Homer	38	42.2222	0.9
At1g64620(C2C2dof)/colamp-At1g64620-DAP-Seq(GSE60143)/Homer	762.714	848.667	0.898721
FOXA1(Forkhead)/MCF7-FOXA1-ChIP-Seq(GSE26831)/Homer	547.571	610	0.897658
HSFA6A(HSF)/col-HSFA6A-DAP-Seq(GSE60143)/Homer	21.1429	23.5556	0.897574
AT2G40260(G2like)/colamp-AT2G40260-DAP-Seq(GSE60143)/Homer	929.857	1036	0.897546
AGL95(ND)/col-AGL95-DAP-Seq(GSE60143)/Homer	52.2857	58.4444	0.894622
HuR(?)/HEK293-HuR-CLIP-Seq(GSE87887)/Homer	1572.29	1758.44	0.894134
CTCF-SatelliteElement(Zf?)/CD4+-CTCF-ChIP-Seq(Barski_et_al.)/Homer	8.14286	9.11111	0.893728
AT5G56840(MYBrelated)/colamp-AT5G56840-DAP-Seq(GSE60143)/Homer	579.429	648.444	0.893567
At1g68670(G2like)/colamp-At1g68670-DAP-Seq(GSE60143)/Homer	260.429	291.556	0.893238
TCX2(CPP)/colamp-TCX2-DAP-Seq(GSE60143)/Homer	724.714	811.556	0.892994
COG1(C2C2dof)/col-COG1-DAP-Seq(GSE60143)/Homer	765.429	858	0.892108
bHLH130(bHLH)/col-bHLH130-DAP-Seq(GSE60143)/Homer	306.286	343.333	0.892094
KLF5(Zf)/LoVo-KLF5-ChIP-Seq(GSE49402)/Homer	463.286	519.778	0.891315
dof43(C2C2dof)/colamp-dof43-DAP-Seq(GSE60143)/Homer	761.571	854.444	0.891306
AtIDD11(C2H2)/colamp-AtIDD11-DAP-Seq(GSE60143)/Homer	164	184	0.891304
OBP4(C2C2dof)/col-OBP4-DAP-Seq(GSE60143)/Homer	743.857	835.556	0.890255
AT2G20110(CPP)/colamp-AT2G20110-DAP-Seq(GSE60143)/Homer	685.286	769.778	0.890238
GSC(Homeobox)/FrogEmbryos-GSC-ChIP-Seq(DRA000576)/Homer	647.857	728	0.889914
Dorsal(RHD)/Embryo-dl-ChIP-Seq(GSE65441)/Homer	82.5714	92.8889	0.888927
dof45(C2C2dof)/col-dof45-DAP-Seq(GSE60143)/Homer	1220.43	1374	0.88823
AT5G02460(C2C2dof)/col-AT5G02460-DAP-Seq(GSE60143)/Homer	1052.57	1186	0.887497
At3g09600(MYBrelated)/colamp-At3g09600-DAP-Seq(GSE60143)/Homer	245.714	277.111	0.8867
AT2G38300(G2like)/col-AT2G38300-DAP-Seq(GSE60143)/Homer	806.429	910.444	0.885753
IDD7(C2H2)/col-IDD7-DAP-Seq(GSE60143)/Homer	178.429	201.556	0.885258
SeqBias: CG bias	2160.29	2440.44	0.885202
SOL1(CPP)/colamp-SOL1-DAP-Seq(GSE60143)/Homer	714.857	807.778	0.884968
KAN2(G2like)/colamp-KAN2-DAP-Seq(GSE60143)/Homer	741.143	837.778	0.884653
Oct2(POU,Homeobox)/Bcell-Oct2-ChIP-Seq(GSE21512)/Homer	149.286	168.889	0.883929
LHY(Myb)/Seedling-LHY-ChIP-Seq(GSE52175)/Homer	475.286	538	0.883431
TEAD3(TEA)/HepG2-TEAD3-ChIP-Seq(Encode)/Homer	773.714	876	0.883235
Meis1(Homeobox)/MastCells-Meis1-ChIP-Seq(GSE48085)/Homer	715.286	810.222	0.882827
Prop1(Homeobox)/GHFT1-PROP1.biotin-ChIP-Seq(GSE77302)/Homer	313.714	355.556	0.882321
At4g01280(MYBrelated)/colamp-At4g01280-DAP-Seq(GSE60143)/Homer	286.429	324.667	0.882224
Bapx1(Homeobox)/VertebralCol-Bapx1-ChIP-Seq(GSE36672)/Homer	1036.29	1175.78	0.881362
TEAD1(TEAD)/HepG2-TEAD1-ChIP-Seq(Encode)/Homer	674.143	766	0.880082
Pitx1:Ebox(Homeobox,bHLH)/Hindlimb-Pitx1-ChIP-Seq(GSE41591)/Homer	142.429	162	0.879189
Tbox:Smad(T-box,MAD)/ESCd5-Smad2_3-ChIP-Seq(GSE29422)/Homer	82.2857	93.7778	0.877454
ATHB40(HB)/col-ATHB40-DAP-Seq(GSE60143)/Homer	398.571	454.889	0.876195
JKD(C2H2)/col-JKD-DAP-Seq(GSE60143)/Homer	87.2857	99.7778	0.874801
PABPC1(?)/MEL-PABC1-CLIP-Seq(GSE69755)/Homer	942.429	1077.56	0.874599
TEAD4(TEA)/Tropoblast-Tead4-ChIP-Seq(GSE37350)/Homer	577.571	660.444	0.874519
TR4(NR),DR1/Hela-TR4-ChIP-Seq(GSE24685)/Homer	34.4286	39.5556	0.870385
ZNF528(Zf)/HEK293-ZNF528.GFP-ChIP-Seq(GSE58341)/Homer	3.28571	3.77778	0.869748
At3g45610(C2C2dof)/col-At3g45610-DAP-Seq(GSE60143)/Homer	812.429	936.444	0.867567
GATA:SCL(Zf,bHLH)/Ter119-SCL-ChIP-Seq(GSE18720)/Homer	48	55.3333	0.86747
Slug(Zf)/Mesoderm-Snai2-ChIP-Seq(GSE61475)/Homer	170.429	196.889	0.865608
At4g38000(C2C2dof)/col-At4g38000-DAP-Seq(GSE60143)/Homer	637.571	736.667	0.865482
NUC(C2H2)/col-NUC-DAP-Seq(GSE60143)/Homer	42.8571	49.5556	0.86483
At5g52660(MYBrelated)/colamp-At5g52660-DAP-Seq(GSE60143)/Homer	243.286	281.333	0.86476
MYNN(Zf)/HEK293-MYNN.eGFP-ChIP-Seq(Encode)/Homer	116	134.222	0.864238
SeqBias: A/T bias	2526.86	2937.78	0.860125
At1g49010(MYBrelated)/col-At1g49010-DAP-Seq(GSE60143)/Homer	805.143	941.333	0.855322
FoxL2(Forkhead)/Ovary-FoxL2-ChIP-Seq(GSE60858)/Homer	471	551.333	0.854293
AT1G24250(Orphan)/col-AT1G24250-DAP-Seq(GSE60143)/Homer	135.714	158.889	0.854146
EPR1(MYBrelated)/colamp-EPR1-DAP-Seq(GSE60143)/Homer	184.286	216.222	0.852298
LHY1(MYBrelated)/col-LHY1-DAP-Seq(GSE60143)/Homer	184.286	216.222	0.852298
RAV1(RAV)/colamp-RAV1-DAP-Seq(GSE60143)/Homer	397.429	467.778	0.84961
AT3G10113(MYBrelated)/col-AT3G10113-DAP-Seq(GSE60143)/Homer	222.429	262.222	0.848245
TEAD(TEA)/Fibroblast-PU.1-ChIP-Seq(Unpublished)/Homer	509.571	601.333	0.847403
KLF10(Zf)/HEK293-KLF10.GFP-ChIP-Seq(GSE58341)/Homer	222.143	263.556	0.842869
OCT:OCT(POU,Homeobox)/NPC-OCT6-ChIP-Seq(GSE43916)/Homer	38.5714	45.7778	0.84258
TATA-Box(TBP)/Promoter/Homer	605.571	718.889	0.842371
WRKY8(WRKY)/colamp-WRKY8-DAP-Seq(GSE60143)/Homer	45.8571	54.4444	0.842274
Foxf1(Forkhead)/Lung-Foxf1-ChIP-Seq(GSE77951)/Homer	502.143	596.444	0.841894
LCL1(MYBrelated)/colamp-LCL1-DAP-Seq(GSE60143)/Homer	83	98.6667	0.841216
Eomes(T-box)/H9-Eomes-ChIP-Seq(GSE26097)/Homer	909.857	1084.67	0.838836
Tbx5(T-box)/HL1-Tbx5.biotin-ChIP-Seq(GSE21529)/Homer	1271.71	1517.11	0.838247
Srebp2(bHLH)/HepG2-Srebp2-ChIP-Seq(GSE31477)/Homer	68.8571	82.2222	0.837452
Brachyury(T-box)/Mesoendoderm-Brachyury-ChIP-exo(GSE54963)/Homer	114.857	137.333	0.836338
AT2G28920(ND)/col-AT2G28920-DAP-Seq(GSE60143)/Homer	142.143	171.111	0.830705
At5g58900(MYBrelated)/colamp-At5g58900-DAP-Seq(GSE60143)/Homer	668.286	807.778	0.827314
RARg(NR)/ES-RARg-ChIP-Seq(GSE30538)/Homer	11.7143	14.2222	0.823661
SeqBias: polyC-repeat	2805.14	3410.67	0.822462
RUNX1(Runt)/Jurkat-RUNX1-ChIP-Seq(GSE29180)/Homer	580	706.222	0.821271
SeqBias: polyA-repeat	2823.43	3444.44	0.819705
Klf9(Zf)/GBM-Klf9-ChIP-Seq(GSE62211)/Homer	113	138	0.818841
SeqBias: C/A-bias	2835.14	3476	0.815634
SeqBias: GCW-triplet	2840.29	3492	0.813369
SeqBias: G/A bias	2848.71	3521.11	0.809038
TEAD2(TEA)/Py2T-Tead2-ChIP-Seq(GSE55709)/Homer	373.714	463.111	0.806965
Unknown6/Drosophila-Promoters/Homer	437.143	543.111	0.804887
RUNX(Runt)/HPC7-Runx1-ChIP-Seq(GSE22178)/Homer	414.429	515.111	0.804542
RUNX-AML(Runt)/CD4+-PolII-ChIP-Seq(Barski_et_al.)/Homer	427.714	532	0.803974
Tbet(T-box)/CD8-Tbet-ChIP-Seq(GSE33802)/Homer	471.429	590.667	0.79813
Tbr1(T-box)/Cortex-Tbr1-ChIP-Seq(GSE71384)/Homer	601.429	753.778	0.797886
SeqBias: TA-repeat	1264	1585.33	0.797309
RUNX2(Runt)/PCa-RUNX2-ChIP-Seq(GSE33889)/Homer	485.857	611.556	0.794461
Ik-1	2895	3652.67	0.792572
IDD4(C2H2)/col-IDD4-DAP-Seq(GSE60143)/Homer	480.286	611.556	0.785351
AT1G76870(Trihelix)/col-AT1G76870-DAP-Seq(GSE60143)/Homer	199.571	254.222	0.785027
Tbx21(T-box)/GM12878-TBX21-ChIP-Seq(Encode)/Homer	428.429	556.667	0.769632
SEP3(MADS)/Arabidoposis-Flower-Sep3-ChIP-Seq/Homer	596.714	776.444	0.768522
SVP(MADS)/col-SVP-DAP-Seq(GSE60143)/Homer	276.286	360.222	0.766987
IDD5(C2H2)/colamp-IDD5-DAP-Seq(GSE60143)/Homer	394.429	515.333	0.765385
REM19(REM)/colamp-REM19-DAP-Seq(GSE60143)/Homer	445.714	583.111	0.764373
RLR1?/SacCer-Promoters/Homer	409	535.333	0.76401
KLF3(Zf)/MEF-Klf3-ChIP-Seq(GSE44748)/Homer	153.286	200.667	0.763882
TSO1(CPP)/col-TSO1-DAP-Seq(GSE60143)/Homer	71.7143	94.2222	0.761119
AGL16(MADS)/col-AGL16-DAP-Seq(GSE60143)/Homer	48.8571	64.2222	0.760751
AGL15(MADS)/col-AGL15-DAP-Seq(GSE60143)/Homer	80.1429	107.556	0.74513
AGL63(MADS)/col-AGL63-DAP-Seq(GSE60143)/Homer	406.143	545.556	0.744457
At1g14580(C2H2)/colamp-At1g14580-DAP-Seq(GSE60143)/Homer	100	134.889	0.741351
Sp1(Zf)/Promoter/Homer	46.1429	63.1111	0.731137
SFP1/SacCer-Promoters/Homer	55.1429	76.4444	0.721346
FOXA1:AR(Forkhead,NR)/LNCAP-AR-ChIP-Seq(GSE27824)/Homer	29.4286	41.1111	0.71583
VRN1(ABI3VP1)/col-VRN1-DAP-Seq(GSE60143)/Homer	187.714	264.222	0.710441
ZNF136(Zf)/HEK293-ZNF136.GFP-ChIP-Seq(GSE58341)/Homer	48.7143	68.8889	0.707143
Tbx6(T-box)/ESC-Tbx6-ChIP-Seq(GSE93524)/Homer	403.571	577.778	0.698489
Klf4(Zf)/mES-Klf4-ChIP-Seq(GSE11431)/Homer	136.714	196	0.697522
GFY-Staf(?,Zf)/Promoter/Homer	10	14.4444	0.692308
EKLF(Zf)/Erythrocyte-Klf1-ChIP-Seq(GSE20478)/Homer	87	132.889	0.654682
CArG(MADS)/PUER-Srf-ChIP-Seq(Sullivan_et_al.)/Homer	135	206.222	0.654634
SOC1(MADS)/Seedling-SOC1-ChIP-Seq(GSE45846)/Homer	184.857	293.778	0.629241	10	1.58922
LXRE(NR),DR4/RAW-LXRb.biotin-ChIP-Seq(GSE21512)/Homer	36.7143	58.8889	0.62345	9	1.60398
AGL6(MADS)/col-AGL6-DAP-Seq(GSE60143)/Homer	62.1429	101.333	0.613252	8	1.63065
AGL25(MADS)/colamp-AGL25-DAP-Seq(GSE60143)/Homer	30.1429	52.8889	0.569928	7	1.75461
AGL13(MADS)/col-AGL13-DAP-Seq(GSE60143)/Homer	23.2857	43.3333	0.537363	6	1.86094
Mef2b(MADS)/HEK293-Mef2b.V5-ChIP-Seq(GSE67450)/Homer	368.286	873.333	0.421701	5	2.37135
Ronin(THAP)/ES-Thap11-ChIP-Seq(GSE51522)/Homer	3.14286	8	0.392857	4	2.54545
Mef2a(MADS)/HL1-Mef2a.biotin-ChIP-Seq(GSE21529)/Homer	181.571	540.222	0.336105	3	2.97526
Mef2c(MADS)/GM12878-Mef2c-ChIP-Seq(GSE32465)/Homer	191.286	631.778	0.302774	2	3.3028
Mef2d(MADS)/Retina-Mef2d-ChIP-Seq(GSE61391)/Homer	75.8571	328.889	0.230647	1	4.33564
