# Supplementary material for: Conserved transcription factors promote cell fate stability and restrict reprogramming potential in differentiated cells
Source: Nat Commun. 2023 Mar 27;14:1709. doi: 10.1038/s41467-023-37256-8 (PMC10043290; doi:10.1038/s41467-023-37256-8)
Supplement: Supplementary file 14 — Supplementary Data 11 [file 41467_2023_37256_MOESM14_ESM.xlsx]

## Sheet: Sheet1
List of genes with binding of AJSZ in core promoter region
Tchh
P4ha2
F11
Lce1h
Slc37a4
0610009B22Rik
Slc9a3r2
Lce1m
Lbhd2
Gm1587
Prex2
4930553P18Rik
Prss29
Trp53i11
Snord116l2
Lce3e
Sla
Mir7221
Sntb1
Mir467f
Gm22109
Sprr2a1
Olfr325
Mfrp
Hgd
Hrnr
Prps1l1
Sirpb1a
Stfa2
Sprr2a3
Mir5099
Fig4
Cnnm1
Amdhd2
Meox2
Olfr1425
Agr2
Rab11fip3
Tlr3
Mir6920
Gtpbp2
Rala
Pglyrp3
Abcg2
Ccdc153
Gm35496
A330032B11Rik
Gm4858
Gm11758
Olfr1279
9530082P21Rik
Paqr4
Olfr543
Gm15328
Olfr1372-ps1
Casr
Gm41289
Rpf2
A930017K11Rik
Lce1k
Mettl24
Polq
Gm21992
Nectin1
Iyd
Sar1b
Cdh10
Itprip
Agmo
Wfikkn1
Nlrx1
Ifnb1
Mad1l1
Ptchd3
Sorbs2
Selenoo
Serpina3g
Tdpoz2
2310050C09Rik
Pdia2
Clcn7
Rnf20
Herc3
Ggt6
Ufc1
Dcpp3
Gm22496
Gm13889
Alox5
Mir5124a
Akr1b10
Ntn3
Sorbs2os
Mir7001
Atp23
Dpagt1
Cdkl3
Nap1l5
Rnf26
Snrpn
Esm1
Fam149a
Lce1a1
Msrb1
Klc3
Chst1
9230117E06Rik
Fam13a
Cry2
C630028M04Rik
Fbxo40
Col23a1
Mapk8ip1
Tmem204
BC049352
Vav2
Snx13
Kcne3
4930565N06Rik
Jaml
Mir3082
Kif3a
Manf
Tspan18
Yae1d1
Fxyd6
BC031361
H2afx
Gm12216
Zcchc10
Sprr2g
Prr9
Hcls1
Lrrc72
App
Nhp2
Nhlrc4
Hnrnpab
Slc22a5
Ccnf
Mark4
Mrpl28
Cbl
Gm45923
5430419D17Rik
Adamtsl2
Ddx6
9130204L05Rik
Cd86
Sprr2d
Pitpnm3
Mfsd4b3
Fxyd2
Ndufa6
Rnf151
Olfr1085
D930015M05Rik
Bcl9l
Setx
Snord116
Fat1
Rab26
Pkd1
Rptn
Lce1g
Vmn2r117
Gsk3b
Large2
Ndufb4
Lce3a
Ldhal6b
Grin3a
Olfr600
Mir3472
Lce1i
Skint3
Olfr1045
Gm16497
Sprr2a2
Mir1955
Sec24a
Sprr2b
Thy1
Gm13807
Oaz2
Gprin3
Tigd2
Phykpl
Adgrf5
Neurl1b
Lrrc58
Mrap2
Gm20741
Grip1
Alkbh3os1
Syngr3
Arhgdig
Eif2ak2
Foxr1
Mtnr1a
Tnnc1
Olfr1126
Prss21
BC100530
Cd3g
Ext2
Olfr1256
Zbtb24
Mir7222
Tdrd9
Hinfp
Vdac1
4833428L15Rik
Atp10a
Olfr1446
Mfsd4b5
Rab8b
Hmbs
4930542C21Rik
Vmn1r151
Lor
Msantd4
Mir466i
Narfl
Pex16
Alkbh3
Fstl1
Sprr2k
Rab40c
Zfp598
D630044L22Rik
Dscaml1
Nexn
Eaf2
Mir5125
Syt13
Pfas
Btn1a1
Slc15a2
Ngp
Tspan13
Rnf138
Kprp
1700120C14Rik
Ctbp2
Gm10012
Prdm11
Prss30
Shroom1
Il3
Tmem25
Cd3d
Cdk13
Sprr4
Sprr2h
Dsg4
Sfrp1
Mrps33
Snord116l1
Lce1e
Usp2
Serpina1e
Mxi1
Hk1
Jmjd8
Patl1
1700029I15Rik
Traf3ip2
Gcnt3
Gng13
Dsc2
Nme4
Capn15
Mir3061
Acvrl1
Dcpp2
Dsc1
Rpgrip1
Mir6902
Armc5
Cln6
Treh
Mettl1
Cyp4v3
Sprr2f
Npnt
2020-09-08
Amd1
Olfr1290
Kremen2
Zxdc
Dsg3
Lce1c
Gm3867
Ssbp4
Sipa1l2
Palld
Wasf1
Lce3c
Pdzd3
Mir680-3
Mir326
Csf2
Epp13
Hes1
Chmp4c
Lce1j
Cmas
Fkbp11
Ube2b
Cpne6
Sugct
Atp5l
Upk2
AY512931
Tas2r126
Zfp213
Slc12a5
U2surp
Atp6v0c
1700003G13Rik
Ankrd11
Mir7086
Adgrf1
Olfr622
Mir7000
Mir6965
Kmt2a
Vmn2r115
Lce1a2
Slc35c1
Vps11
Lrrc49
Tcf7
Gm6116
Rgs21
Olfr1501
Apba1
Il10ra
Ptx4
Cfap57
S100a10
Ppil6
Irf1
Mir6966
Lce1d
Mir7671
Lelp1
Gm7714
Add3
Ube3a
Gm5434
Dsc3
Stfa3
Tatdn1
Vmn2r113
1700001G01Rik
C1qtnf5
Eif3j2
Vmn2r33
Gm5177
Gtf2e1
Mir466l
Kctd20
Ildr1
Bzw2
Gfer
Ppp2ca
Smcp
Nthl1
Cdc42se2
Olfr1154
Gm15545
Cabyr
Trpc2
Gpr156
Gm13133
Gnptg
Klhl35
Tekt4
Rbm48
Snhg14
Egln2
Lce1l
Krtap7-1
Accsl
Bfsp1
Mplkip
Sgcz
Gm10804
Luc7l
Ppp2r2cos
Tmprss13
Mical1
Ispd
Ahr
Peg3os
Mfsd4b1
Ndufb9
Rcn1
Scn4b
Sostdc1
Stambpl1
Il13
Slfn14
Spx
Thap4
Sprr1a
Ivl
E4f1
Pik3c2a
Tsc2
Sprr3
Stc2
Olfr1371
Slc22a21
BC049762
Snu13
Bricd5
Lce1f
Lce3b
Dsg1c
Cdc40
Dbi
Eci1
Saa2
Ttc36
Slc16a10
Abca17
Scn2b
Sowaha
Mtmr9
Zfp580
Fstl4
1700001K23Rik
Gpc1
Rplp0
Gdf9
Hsd17b12
Ankmy2
Lce1b
Gm10684
Miox
Cd3e
Rnf149
Caskin1
Klkb1
Mymk
Eral1
Cylc2
Acot5
Gm10687
Pusl1
Ppp4r2
Gm13285
Olfr1133
Accs
Olfr1373
Mthfd2
9130015A21Rik
1700055D16Rik
Timm29
4930433N12Rik
Itgb1
Kcnh5
4930545E07Rik
Phldb1
Sbsn
Vmn2r116
Ak1
Tpsg1
Lce3f
Hyou1
Foxp1
Dctd
Fam214a
Slc22a4
Fam110c
Mfsd11
Mir7085
Olfr1280
Olfr1424
Hnrnpa1l2-ps2
Ccdc110
Sall2
Aebp2
Klra23
Crat
Mefv
Usp24
Olfr1506
Tle6
Podxl
Sprr2j-ps
Platr20
Rabl3
Cd82
2020-09-02
SEH1L
EBLN2
GXYLT2
LOC101928273
HES1
LUZP1
LINC02564
LINC01775
PPP1R42
TNIP3
PLEKHG2
ALOXE3
PSMB3
DPP9
LINC01483
STAT6
FGF1
COQ8B
NNMT
PITPNC1
KLHDC9
PDZD9
RTN4
AGBL5-AS1
RCOR1
TNRC18
MIR1284
DDX11L2
MEIS2
SNORD156
HMGB1
TTLL12
LOC105378047
SCRIB
KDSR
AP1M1
CAND1.11
NDUFS7
LINC00578
LTA4H
POLG
ARID1A
TRIB3
LOC440028
LURAP1L-AS1
PCBD2
ILF2
RBBP5
GFOD1
MPP4
LINC02028
SKIL
HOXA9
TALAM1
RAPGEF1
SLC44A1
ZMYM4
TBX3
IST1
LY6K
FGD4
COPS4
KRTAP1-5
SSBP2
FOXJ3
LINC02518
POLR3E
CDH11
KMT2A
UTP3
NR3C1
RAB5IF
PDE12
STX16
NDUFAF1
KAT6A
SBDSP1
WDR11-AS1
SLC33A1
ARHGAP22
GTF2H2C_2
HIST1H4J
RPS7
INTS1
MTF2
MET
S100PBP
SNHG7
ZNF76
SNX18
ANKRD1
MTERF1
GTF2H2B
SMARCC2
KHK
INPP5E
DNMBP
MIR4785
MED23
LOC102725126
MRPL40
KCTD5
TRIB1
SNHG17
FRA10AC1
PAXBP1
DPY19L4
RPL38
KANSL1-AS1
PSMF1
NOM1
C7orf26
FAM3C
KANSL3
TTC39C-AS1
RPS18
RPS8
ARHGEF1
SNHG11
TRAF4
MRPS31
EMC3-AS1
TNFAIP3
CEBPA
OSMR
ALG10B
REPIN1
LRRC27
ABCD4
VPS37D
MKRN2
METTL25
ZNF746
SMG8
MRPS34
RHOT2
KRR1
LRRC59
PEX3
INTS12
HNMT
TIGD6
ANKRD40
ARHGEF40
PTPRM
ANKS6
PRPF18
DMAP1
CITED2
ORAOV1
WEE2-AS1
FRG1-DT
CDK5RAP1
CCDC88A
RGS5
TCF12
LINC00680-GUSBP4
B4GALT7
DDX55
CTNNB1
TSFM
BMS1P4
SEC22B
CHMP6
C8orf33
STAU2-AS1
AHNAK
RFXANK
RPS20
FAM160B1
NME1
TSKU
EIF4A2
HSPE1
USP3
NUP107
TOP3B
RAPGEF4
TBC1D13
NEAT1
TFAP4
RNU5E-1
ACSF3
C16orf58
ZNF846
SURF6
DNAJC2
ATR
LZIC
SEC13
RAD54L2
CALM1
CUL4A
ZNF425
SQSTM1
GMFB
UCHL5
COPS7B
AQR
FSCN1
DDX46
TMEM41A
MIR100HG
MIR3193
RPS17
SPRED2
RNU1-3
EIF2D
GUCD1
BNIP1
POLR2A
GASAL1
SMN2
GARS
COL5A1
MRPS18C
C6orf52
RNVU1-7
ADM
AMOTL2
HRH1
ZBTB45
RGL2
RNVU1-18
SNORD3A
RNU1-2
RNU5A-1
RNU11
MIR4289
MRPL1
DRAP1
RNU12
ARMT1
YTHDF2
RNU2-1
DIS3L2
CASC3
THBS1
LINC01960
NDUFA11
RNU1-4
RNU4ATAC
ACTB
RNU5B-1
NSA2
LOC102724064
SNORD118
RNU4-2
SNORD3C
PXDC1
SNORD3D
RGS4
SNORD3B-2
SMARCD2
CSRNP1
BMS1
ZNF837
ZNF236
DHRS3
CENPS-CORT
MPHOSPH10
LINC00211
NBN
ZNF341
SGK3
OCLN
MIR4724
MASCRNA
RASL12
FAM104A
GTPBP4
FAP
MYLK-AS2
CYTOR
TMEM92
BMPR2
SLC20A2
NOCT
IL21R
BCAR3
AVPI1
PRIM2
2020-03-04
MIR3668
SKI
POLD4
GLE1
SPAG9
MT2A
ANXA2
HS1BP3-IT1
INMT-MINDY4
ABLIM1
EIF5A2
SYNC
FILNC1
SETBP1
TMEM75
ARID5B
ATP8B2
TPM2
TMEM154
HMGA1
HIST1H4H
NEDD4
LINC00184
LINC00862
CCDC86
CYP1B1
TEAD3
MSL2
LOC101928737
N4BP2
HIVEP1
LINC01011
LAMC1
STUM
PLEC
PFN1
DTNA
NSMCE3
SNORA48
SLC25A28
HCG21
LOC100507346
S100A10
LINC02376
MIR548H3
ERBIN
MIR22
MST1P2
S100A2
LOC100126784
PHLDB1
CCDC85B
KPNA7
PITPNM1
C1QTNF9B
PDCD1LG2
MIR1245B
ETV6
TMEM200B
NDRG2
WBP4
SKIDA1
LRIG1
FYTTD1
PASK
KIF1B
LINC00524
STK40
SGK1
CCDC57
GSE1
LOC401261
CAMK2D
SCAANT1
LINC02098
PRDM10
ASB1
NFATC4
ANK1
MIR193A
BMPR1A
LINC02547
AKAP13
ZFP36L1
FBXO11
PLEKHG4
SVILP1
DSE
KPNA4
DGKB
ARHGEF12
C1orf141
LINC01132
FGF5
SYT7
HDAC7
MCC
BCLAF1
LINC02288
CACNA1C-IT3
HCG11
RYBP
KRTAP4-9
RAB11FIP5
KRTAP4-7
ACVR1
LINC00431
HSPA6
GABARAP
PKM
PPM1L
RARA
XYLT1
APOLD1
STXBP5
GLIS1
LFNG
TCTEX1D4
LINC01359
KCNA3
LIMS2
RFX8
SYNCRIP
LIMA1
KLF10
MIR4440
MED13L
DVL1
ARL2
BHLHE40
LINC01348
PCED1B-AS1
LRRC2-AS1
MRPS24
STK3
GABARAPL1
MAN1A2
ITGB8
COL7A1
ELOVL3
SPRED1
MIR3142HG
ADGRG1
FLJ46875
RUNX1T1
ZFP69B
ARHGAP31-AS1
SBF2
MIR6073
BDKRB1
TPBG
LINC01778
FRMD4A
LINC00941
GAREM1
SALL1
PRDM11
MPC2
KRTAP2-3
SLC35E2A
KRTAP2-4
USP34
GUSBP3
CYB5D1
SMA4
LINC01914
LINC01111
ARID1B
KAT6B
QSER1
LOC105374988
EVI5
MIR1288
MAZ
RBPJ
LMNA
MIR6732
TIGD2
MADD
FBXL17
SCN8A
LOC653080
KLHDC8B
SMAD3
CTBP2
NPC1
MYOSLID
SLC25A26
NEXN-AS1
KRT80
C1QTNF9
RXRA
LOC101929217
CFAP300
RABEP2
DIXDC1
NEGR1
LOC388242
RNVU1-15
ODC1
MFSD3
PRCC
SVEP1
KAZN
LOC100131315
MFAP4
ATXN2L
YAP1
APRT
KNL1
KDM2A
LOC105370068
LOC101927950
TRIO
JUN
RPS12
LOC100419583
ETS1
HNRNPD
RERE
CLIC4
ACAP3
NXNL2
LOC100288798
KLF4
UBTF
LINC01944
GPC1
IL4R
LINC00884
EEF1A1
CSNK2A2
ENAH
SAMD11
BMP2K
EZH2
COL12A1
LOC102467080
NR2F1-AS1
JAK2
LINC01615
ATXN1
LRP6
SMARCC1
CASC4
ZNF768
ASAP2
PIK3R1
SLC25A45
RASSF3
STAT3
LIPC-AS1
KLHL42
ACBD4
UPP1
PURB
CDC42BPB
GPR176
CBL
TP53I3
EIF3F
MBNL1
TSPAN11
NPLOC4
CIPC
LCOR
HMGN4
SYNJ2
PAFAH2
TACC2
LRP12
FCHSD2
LTBP1
HEG1
DST
FOSL2
LINC00607
EIF4H
PGAM1
PIEZO1
IRF2BPL
PAN3-AS1
TSSC4
LINC01686
CLUH
MANCR
S100A3
PRUNE2
KLF3
HCG14
CRYM-AS1
PIKFYVE
TMEM260
FCRLB
SERINC5
LOC100288911
TCP11L2
MIA3
MEIS1
RNU5D-1
SLC35E2B
SPHK1
KLRD1
PTP4A2
CAV1
GREM1
LOC100506885
LINC01605
UBE2I
REST
ABHD2
ZNF641
SLC8A1
STARD4
SERTAD2
LOX
SLC39A14
ZMIZ1
GREM2
CCDC144B
PPP2R5E
PAFAH1B1
TMEM244
PRRX2
OGFRL1
RPL32
ASB6
NFKBIZ
ATAD2
NEO1
NIPA1
LINC02085
SMILR
ZNF783
FAM129B
PRMT3
VEGFB
EPB41L2
SIK2
EPS8
EML1
UBE2R2
HCG15
OXR1
BRPF3
FOXO3
SP1
MAP2
IGF2BP2
FNDC3B
SMIM29
CCNI
CHIC2
MOB4
SUGCT
MALAT1
NR2F1
KDM3A
NFIL3
GALNT15
RASSF8
SPSB1
LINC00517
MRAS
E2F3
DUT
MAML2
WDR43
COX20
DENR
PCYT1A
HOXC10
MTBP
TUBB
ATAD3A
WNT5A
EPS15
BIRC3
BZW2
BIRC2
COMMD6
EPAS1
TRIP6
PKD2
TLCD1
SNX30
CDKN1B
CAPZB
LINC02185
GOLGA3
NAA60
HIPK3
CHMP1B
LMO7-AS1
ANXA5
CPPED1
INSIG1
CBX3
VIRMA
AKT3
RPL24
TBX2
PRKAB2
STK25
GALE
FERMT2
CDIPTOSP
AEBP2
DDR2
CAMSAP2
LOC104968399
PTBP2
CAVIN1
MCRIP1
LOC101928119
YES1
TCF7L1
TSPAN4
CSTF2T
DENND4C
TAGLN2
TUBB2A
ANAPC5
DCP1A
RIN1
DIAPH1
DDX59
THOC1
KRAS
ANKRD50
TSC22D1
SREK1IP1
PAFAH1B2
HIST1H4E
CPA4
FLNC
LOC388436
MAP1B
2020-03-06
MAPK8IP3
DDAH1
SLC50A1
MAPK6
FAM50B
SLC36A4
THAP12
CREB3L2
ATG101
FOXF1
SMAD6
CLMP
BRPF1
AKIRIN1
PHF23
HIPK1-AS1
FAM57A
ZNF770
EXOSC4
GAPDH
ING4
CALHM5
PYGO2
SLC39A13
AURKAIP1
GPR39
FOXJ2
EXT1
ACTR10
ZNHIT1
IRF2
LOC105376382
USP15
OSTM1
C15orf40
TIMM10
TSC1
RTTN
LOC101928143
LOC101928058
PARK7
ICE1
CRYAB
UBQLN4
RAPH1
EI24
CCND1
HDGF
TMEM201
ADAMTSL4
TMEM119
RICTOR
HS1BP3
C9orf43
LUCAT1
DSTYK
GSPT1
HGSNAT
COG8
LOC101927415
ZER1
DVL3
THOC6
RCOR3
H6PD
ZNF276
MTERF4
KIAA0753
FAM98A
RUVBL1
SRCAP
FOXK1
HIST1H4K
NCBP3
RBM17
GLDN
FABP5P3
PTX3
EMP1
ZNHIT2
POLG2
IPO9
AMOTL1
TTC26
NDUFAB1
PIP4K2A
KDM7A-DT
LOC101928837
TTC21B
MSANTD3
STMP1
PHLDA3
HOXC5
RP9
ZYX
C11orf74
LOC79999
LINC02535
CARHSP1
NOTCH2NL
XKR9
MIR5091
LINC02172
MIR4435-1
C1QBP
SOD2
CD63
SEC16B
PRICKLE1
UBB
RAB12
NR1D2
KHDC4
SERPINB7
TMCC1
FKBP9
ACTR8
EIF4E2
FEM1B
SRA1
GTF2IP12
MIPEPP3
ATXN1L
GOSR1
MAP2K5
NCEH1
LINC00346
POLQ
RPL26
PUM3
JARID2
LINC02454
STK32C
ZFP36L2
KCNH1
PRELID3A
KIAA0232
FASN
LOC105375401
CCNL1
TBC1D9B
LUC7L3
ACTR3
ODR4
C4orf46
UNC93B1
STAT1
INTS14
SETD5
NAB1
ATAD2B
LINC00460
LINC00398
VPS36
DDAH2
TRAF3IP2-AS1
SASH1
ZC3H6
PFN2
CLIP2
LOXL4
CEMIP
PXK
ZNF3
IFRD1
ELMSAN1
EGOT
RUFY2
OR2F2
ZNF263
KDM3B
PPP1CC
NFKB1
WWTR1
HIF1A
TOB1
SYTL2
VPS13D
CDKN2AIP
TAF1C
TP53BP2
CGRRF1
CDC73
NOTCH2
H2AFY
KCCAT198
COX5A
FN1
PSMD6
SEC61A1
VPS37B
TGFB1I1
RAB31
TMEM200A
PEMT
ZNF598
PHACTR4
GIN1
FUT10
COMTD1
KAZALD1
GUSBP1
DNAH2
FZD1
LINC00680
MAP3K7
C2orf42
RHBDF1
PXYLP1
PPP4R3B
DLC1
RND3
CUL1
ABCC3
RUVBL1-AS1
LINC01588
FGF2
AMMECR1L
CDKN1A
CCNT1
OPN3
AMPD3
LOC152048
OSR2
TRIB2
MXRA7
API5
RNPS1
MRPS31P5
ANKH
ATIC
MINCR
LACTB
TLE1
GLTP
FAM83G
NUF2
NAB2
EFR3A
GFM1
KLHL17
CWC25
UPF3A
MRPS23
PDZRN3
LINC00842
CNN3
INO80B-WBP1
NME1-NME2
CCR7
ENTPD1-AS1
TMEM8A
SPARC
RAI14
LOC100507250
RRP15
GDF9
CCDC18-AS1
LINC01465
POLDIP2
ZNF398
EARS2
SSBP1
LINC02585
LRRC37A3
SOWAHC
HDAC5
NMBR
C12orf76
POMZP3
ACTN1
ASB3
EIF2B1
SMAP2
STARD7
TACO1
USP32
LOC440084
DHX8
ZC3H7A
RGPD8
PIGL
ADGRA2
DRAM1
ADRB2
TSC22D2
LINC00886
MTHFD1L
RAD1
PIGQ
LAMP1
VPS25
TTC33
FBXW8
LRRC41
NEK6
PTK2
SNRPE
MPDZ
MGLL
COMMD2
CD302
CAV2
EMILIN1
TNPO1
BRF2
CYB561D1
MIR1538
AARS2
PARPBP
PARP1
2020-09-09
RBM25
MMAA
DNAJC11
ARHGAP24
POLR2J
IMPACT
WDR53
NUDT17
DPH7
NT5C2
TRIP4
STEAP2
DTWD1
POLR2C
IBA57
CORO1C
TPT1-AS1
MIR4492
MGAT5B
NARFL
LOC653653
UNC5B
ZMPSTE24
HPD
SOCS5
ARL14EP
LOC652276
NDUFS3
TRIM44
FAM20B
PIK3R3
B4GALT1
CHST3
SSH1
BAG5
MAP2K3
CAMKK2
FMNL3
LARS2
HMGA2
MTIF2
POLR3D
CLIP4
RHOBTB3
SDCCAG3
RPL27
NFXL1
EMC7
CERNA3
STOML1
CPSF1
CDKN2AIPNL
KCTD18
LPP-AS2
RAB34
PGS1
SLC16A5
CYP4V2
CTU2
RANBP2
NELFB
KBTBD6
COQ4
VTRNA1-2
SCNM1
SRSF9
EIF3C
TAF10
EEF1AKMT2
GET4
SSBP3
VPS13B
SMG5
CUEDC2
AKAP10
CMTR2
ALKBH3
CES2
SRSF11
PSMD11
PPP2CB
EMC1
MIR132
PHKG1
ZNF827
BRD2
NOMO1
2020-03-07
DCLK2
TMEM167B
PSMD3
TACC1
BCL2A1
HINT3
NDUFA9
MIR5703
LOC101929431
SH3RF1
MUL1
SMAD9
ATMIN
RNF7
WDR24
CD274
ZC3H12A
LYRM4-AS1
ZCCHC4
TBL1XR1
RBM28
2020-09-11
SLC25A15
KLHL20
GPN1
ELOA
LINC00526
FRG1
R3HCC1
ZNF408
ABCA17P
TJP2
NOP2
LINC01001
ITFG2-AS1
HOTAIRM1
COX16
CLUAP1
OGFOD2
SEMA3B
RNF19A
TNPO3
SERPINE2
INO80C
LOC101927482
SMAD7
PLEKHM3
FBLN5
DUSP14
JRK
CXXC5
KCNMA1-AS3
PANK3
SRI
CAPN2
C16orf71
LSM5
FILIP1L
PCOLCE
SLC6A6
TFAP2A-AS1
FIBP
CSGALNACT2
SLC9A1
ERLIN2
MRPS15
ATXN2-AS
TRAM2-AS1
CYR61
RWDD3
PHYH
KCTD3
UGCG
AJUBA
NOL7
VPS51
DENND5B
SNAPC5
EPM2A
REXO4
CLTB
DCAF10
ZNF84
ZNF384
NDUFA10
LTBP2
RRS1-AS1
RNY1
LOC101928069
SRF
ARL8B
TTC14
LOC101928068
MELTF-AS1
PLEKHA3
CEP63
USP22
PCBP1-AS1
PPIB
SF3A3
LAMTOR3
LRRFIP1
ALG5
MMP2
RPLP2
TBC1D5
TARS
STK24-AS1
TPM1
HSPB1
IDI1
TCHP
GLI4
OGFOD3
THUMPD3-AS1
CLCF1
ARRDC3
EXD3
SEMA7A
MRPL10
NACA
ITPRIPL2
RPS3
SH3BP4
F3
TGIF1
GCLM
GABPB2
GLIPR1
OST4
TTC7A
POR
LSG1
RAN
TWF1
RPL12
PPP4R3A
KCTD11
RPTOR
ATF6
FHL3
LTBR
RDX
NREP
CDK4
C2CD5
NAMPT
FLJ32255
CREBL2
GFER
CDCA5
NEK7
POGZ
XIRP2-AS1
RPPH1
MRPL3
TRNP1
MAP7D1
CALD1
CD2BP2
TMEM42
SNRNP200
LIMS4
STOML2
GBA
SUPT7L
ZKSCAN4
PPP4R1-AS1
ZNF131
POLR2J3
NTMT1
ALG3
OXTR
RFFL
LINC01460
LPIN1
SF3B6
SNX24
COA3
RPS6
RPL13
GPSM1
SLC16A3
KIAA0586
CCAR2
RNF130
UAP1
LRCH4
GPATCH3
NOL3
NKTR
IGHMBP2
TMEM222
QDPR
ZC3H10
NCR3LG1
SYNPO
SLC39A9
SAXO1
OPA1
OTUD7B
SLC35B2
CHAMP1
KIF21A
ST6GALNAC6
BLMH
CAPN1
MME
CYP2U1
BAIAP2
ISY1
UNC50
DVL2
CISD3
IL1R1
PSKH1
ELAC1
CNOT8
DAB2
TNFRSF12A
CREB5
MRPL16
UBP1
MFSD5
AAED1
CT62
CAST
GTF2B
PLPP4
TYW3
ZADH2
KIF6
SDAD1P1
TATDN3
ALS2
ATP11B
ZFAND5
BASP1
KLF7
TFEB
VTRNA1-1
PDS5A
DUSP1
DDX41
TAMM41
LINC00702
PLEKHO1
PEA15
TERF2
ZNF767P
LINC01094
ZC3H15
DNAJB12
LINC-PINT
SNHG12
ZBTB40
VASN
PAM
LARP7
STXBP3
FAM133B
STX8
XYLB
PRDX1
GPNMB
WDR27
VPS52
ALKBH3-AS1
LOC105370024
TMEM65
GSN
SLC25A33
VARS
PITHD1
WDFY2
WDYHV1
ZNF365
LBH
FLOT1
INKA2
PUF60
ALG10
RPL5
ISG20
PLEKHM1P1
NRAS
LINC01140
GADD45A
SLC9B1
MIR5197
SOX13
SMN1
NFX1
AP2B1
MCM7
JMJD4
METTL1
ME1
COL1A2
MDM4
RNVU1-14
LYST
ERMARD
CFLAR
SMPD2
RPS26
TMEM208
ARF4
YIPF3
SYNE1-AS1
IPPK
IER3
RNVU1-19
SEMA3C
ACVR2A
LINC00963
TWIST1
DRG2
CLTC
TFAM
GPR1
CUL7
ELOB
SLC7A5P2
PIK3CD-AS2
CSF1
SRSF2
COL1A1
AHCYL1
WSB2
LINC01910
IER3IP1
EFEMP2
ZNF502
TNFAIP1
VTI1A
RFK
CIZ1
RMRP
SSU72
SELENOH
METTL9
RN7SK
USPL1
SLC20A1
ZNF148
LAMTOR1
FADS1
UBC
RASSF5
AGA
CD68
SPRYD7
TYW5
ZMIZ2
IL6R
2020-09-07
FAM66E
GSR
LONP2
MYL12A
TEAD4
PTPN11
SUPT4H1
FAM225B
UBE2D3
TBK1
PHLDA1
GABPB1
MFSD1
DNAJB2
SLC41A2
SRSF3
ERGIC1
TTC39C
LIMS3-LOC440895
UBASH3B
PDLIM7
PUS7
[truncated: 7,407 more rows]
