# Supplementary material for: Conserved transcription factors promote cell fate stability and restrict reprogramming potential in differentiated cells
Source: Nat Commun. 2023 Mar 27;14:1709. doi: 10.1038/s41467-023-37256-8 (PMC10043290; doi:10.1038/s41467-023-37256-8)
Supplement: Supplementary file 15 — Supplementary Data 12 [file 41467_2023_37256_MOESM15_ESM.xlsx]

## Sheet: DEGs
genes_all
Group 1	Group 2
mgt	mgt + si combo
GENES
RN7SK	-2.87373
ESM1	-2.30694
RASA4B	-1.97864
SLC1A2	-1.25864
HAS2	-1.24892
ESPL1	-1.24889
NPTX1	-1.23267
ZNF367	-1.22436
POLQ	-1.16603
NCEH1	-1.15085
MKI67	-1.09465
DEPDC1	-1.06726
NUDT3	-1.03779
ATF7IP	-1.03301
TK1	-1.03124
KRT34	-1.0136
HHEX	-1.01246
BRCA2	-1.01171
BRIP1	-1.01043
ERFE	-1.00317
SLC30A7	-0.992953
GTSE1	-0.988044
NFATC2	-0.976042
CDKN3	-0.975593
ANGPTL4	-0.970394
CENPF	-0.963014
AK5	-0.95966
MLPH	-0.954181
CEP55	-0.953994
FAM89A	-0.949551
PTX3	-0.937133
PRELID3B	-0.934518
KRTAP1-5	-0.912458
CDCA3	-0.909908
POC1A	-0.890782
PBK	-0.888108
RECK	-0.869946
CIT	-0.865162
IQGAP3	-0.849584
PRELP	-0.845479
HJURP	-0.835155
CDK1	-0.834835
S100A4	-0.832234
RBL1	-0.828794
TCF19	-0.824768
KNL1	-0.823017
TOP2A	-0.811301
KIF18B	-0.809008
KIF20A	-0.803252
IGFBP6	-0.797556
DLGAP5	-0.792191
TRIP13	-0.787146
INHBB	-0.785275
CENPE	-0.784572
PAQR4	-0.783606
CLSPN	-0.781765
PIMREG	-0.779266
DNAJB9	-0.774479
POU2F2	-0.772305
CDC20	-0.768799
RORA	-0.767707
PLSCR4	-0.76708
NTN1	-0.766737
ARHGAP22	-0.766154
UBE2C	-0.765925
TMEM160	-0.765874
AURKA	-0.765207
XYLT1	-0.759547
USP53	-0.758154
SHCBP1	-0.7521
SLC36A1	-0.749926
TACC3	-0.74721
DND1	-0.742437
UHRF1	-0.74199
TRNP1	-0.74194
GGT5	-0.741525
L3HYPDH	-0.737983
CAVIN3	-0.737294
CYP4V2	-0.737072
NTN4	-0.733827
GREM2	-0.724419
KIF20B	-0.722118
NCAPG	-0.719661
SAPCD2	-0.717544
PRKAR2B	-0.713463
MYBL1	-0.709693
PKMYT1	-0.708219
TPX2	-0.703484
NGF	-0.702639
CREBL2	-0.702351
SSPN	-0.701527
RAB3B	-0.696942
THBS2	-0.69392
KIAA1549L	-0.693046
PLAT	-0.692948
FAM167A	-0.691543
PCLAF	-0.691262
NTM	-0.689962
PDCD1LG2	-0.689236
CHST2	-0.682402
GALNT15	-0.678944
CCDC149	-0.678321
BUB1	-0.677619
JUNB	-0.677137
C5orf30	-0.67422
GNPDA1	-0.669744
CLCF1	-0.666176
MOGS	-0.665344
C20orf24	-0.664603
NOV	-0.663859
GAS6	-0.663533
DKK1	-0.662892
PKD2	-0.660986
MFSD14B	-0.660645
PTPN9	-0.657822
DRAM1	-0.655195
SLC35A5	-0.654477
FGF2	-0.65211
ARL6IP6	-0.646671
SPAG5	-0.644845
DDAH1	-0.641619
GSN-AS1	-0.640871
KIFC1	-0.640044
ZWINT	-0.639141
AMPD3	-0.636958
SMTN	-0.636511
SEC14L2	-0.631019
CCND1	-0.629211
TRIB2	-0.625065
ECT2	-0.623749
CYS1	-0.623646
FOXM1	-0.62146
ANLN	-0.620009
FANCI	-0.618486
RALGPS2	-0.617278
OLFML2B	-0.61614
MZT1	-0.61471
SLC35B1	-0.614116
CBFB	-0.613665
SLC9A6	-0.612373
ASPM	-0.612178
MCM5	-0.611852
IKBIP	-0.611396
ROCK2	-0.610372
CNPY3	-0.60862
LPP	-0.60436
AKAP12	-0.604054
TP53BP2	-0.602769
UFL1	-0.600335
C1orf115	-0.599802
RRM2	-0.598202
DPY19L3	-0.597526
ARHGAP11A	-0.596839
STUB1	-0.596734
CCNB1	-0.595254
LUC7L2	-0.594626
ZFHX3	-0.592627
ENOX2	-0.592225
DUT	-0.592023
ABT1	-0.591479
PRR11	-0.591224
BMPER	-0.590551
TPM1-AS	-0.589517
SPOCD1	-0.582273
ARHGEF28	-0.58155
CCDC71L	-0.580425
LY6K	-0.577664
PTGIR	-0.574645
CTDSPL2	-0.574018
PRC1	-0.573696
HNRNPH3	-0.572173
MAFF	-0.56985
TOR1B	-0.568697
PHF19	-0.567768
CCDC117	-0.564172
KRT7	-0.563686
IL11	-0.56316
SYNJ2	-0.562496
CSDC2	-0.559924
C19orf70	-0.559495
PTAR1	-0.557096
IER5	-0.555756
TGM2	-0.554353
HOMER3	-0.552658
PLEKHB2	-0.548601
SPHK1	-0.547003
ARHGAP18	-0.546282
CCNA2	-0.544842
ADCY9	-0.543665
ETNK2	-0.543324
PHLDA2	-0.542305
TMEM204	-0.538841
FADS2	-0.534857
FUS	-0.534677
TGFB1	-0.534157
ARL4D	-0.533782
CHIC2	-0.532049
CDKN2C	-0.531758
JCAD	-0.531721
KPNA3	-0.530598
RECQL4	-0.529698
JADE2	-0.528253
COTL1	-0.526546
UBE2S	-0.524739
TST	-0.521845
SNX9	-0.521592
MMP1	-0.520481
WNT5A	-0.518858
RCC1	-0.517833
RNASEH2A	-0.515966
CREBRF	-0.513935
GMPPB	-0.513933
TPGS1	-0.513708
SLC29A1	-0.513665
Sept11	-0.512015
PLK1	-0.511972
TMTC3	-0.510145
ZMYND19	-0.509774
LITAF	-0.50951
NT5E	-0.508299
MINDY2	-0.506124
MTCL1	-0.505011
MCM7	-0.50281
CNN1	-0.502576
MCM4	-0.502088
MYO10	-0.501392
S1PR3	-0.499127
HNRNPAB	-0.498815
FAM171A2	-0.498665
SMARCA5	-0.497769
PAPPA	-0.496787
WEE1	-0.495781
UBL3	-0.493944
CREB3L2	-0.49222
L1CAM	-0.49214
UBALD2	-0.491022
COX11	-0.490596
MITF	-0.489993
KANK2	-0.489942
FRMD6	-0.489852
MYO1E	-0.489796
C21orf33	-0.489673
HIRIP3	-0.488489
FGF5	-0.488189
RAB6A	-0.487198
TLN2	-0.4867
MICAL2	-0.485123
PSPC1	-0.483549
DDX46	-0.481749
CAV1	-0.480251
SLC15A4	-0.479031
TSPYL2	-0.47528
EDEM1	-0.474998
ZNF469	-0.474715
CPOX	-0.472434
PCDHGC3	-0.470377
TNFRSF11B	-0.469626
MEGF6	-0.466726
DUSP1	-0.466469
UBASH3B	-0.466049
TXNDC5	-0.463273
KDELR3	-0.46294
GTF3C5	-0.462828
TRIO	-0.462553
MCM2	-0.46191
F10	-0.461548
CSPG4	-0.458192
USP24	-0.458011
ROCK1	-0.457815
RAB13	-0.457246
CASC4	-0.456709
PTP4A2	-0.455995
HNRNPD	-0.455568
FOSL1	-0.454506
RABGAP1	-0.454166
BIRC5	-0.453055
SPATA18	-0.452531
UACA	-0.45221
CEMIP	-0.451996
NRIP1	-0.451932
STK10	-0.451623
SULF1	-0.451105
PNRC2	-0.450708
CAPN7	-0.450364
GOLIM4	-0.449165
RASSF1	-0.448876
FJX1	-0.448223
CDK2	-0.447895
TTC7A	-0.44739
MYO9B	-0.447047
ARF6	-0.446389
SH3GLB1	-0.445895
LOX	-0.445595
PSG5	-0.444032
FST	-0.443986
FKBP2	-0.443949
EHD3	-0.443284
COL13A1	-0.442852
WFDC1	-0.442736
DSP	-0.442609
COL5A3	-0.442195
ZDHHC2	-0.440403
GRK5	-0.439512
AHNAK2	-0.439019
ITPRIPL2	-0.438219
CLIP2	-0.437717
DNM1	-0.436786
C12orf75	-0.43632
STC2	-0.43512
GRK6	-0.434489
SERTAD1	-0.434216
EPS8L2	-0.432347
LINC01279	-0.430895
TNIP2	-0.430494
SLC16A3	-0.430167
PEX26	-0.429968
HEXIM1	-0.429725
THSD4	-0.429498
FOXK1	-0.429323
TNFRSF12A	-0.428984
NT5DC2	-0.427049
TOR1AIP1	-0.425408
CACNA2D1	-0.424959
SYNC	-0.423456
SERINC2	-0.422856
WWC3	-0.422615
HNRNPUL1	-0.422576
GALNT5	-0.422504
EIF2B4	-0.422253
TAF15	-0.422008
TINAGL1	-0.421851
LSM4	-0.418044
P3H4	-0.417761
LPAR1	-0.417686
LMOD1	-0.417468
JPH2	-0.417304
NPAS2	-0.416645
H2AFX	-0.415551
NEK7	-0.415267
CHAF1A	-0.414865
LRRC8A	-0.414567
C1QTNF1	-0.414515
HMGA1	-0.414166
SOGA1	-0.414153
SPCS3	-0.414024
EXOSC6	-0.41366
DAPK3	-0.413528
ATOH8	-0.413466
CALHM2	-0.412323
TMEM63B	-0.410385
KHDRBS3	-0.40898
SKI	-0.407938
ADAM9	-0.405633
NAA30	-0.405192
PHF1	-0.404744
SLC4A7	-0.401614
SLC6A8	-0.401188
EMP3	-0.399848
ACAP3	-0.397499
VARS	-0.39657
FMN2	-0.395732
SLC17A9	-0.393993
BDKRB2	-0.391298
RHOB	-0.390695
TANGO2	-0.387671
DICER1	-0.385848
NFAT5	-0.385279
RANGAP1	-0.384316
DENND5A	-0.383692
CCDC85B	-0.382808
LRRC59	-0.3827
MAF1	-0.382687
SMC4	-0.382682
CAB39	-0.381227
CEBPB	-0.37894
COMMD4	-0.378762
AES	-0.377994
MEPCE	-0.377362
ADAMTS1	-0.377094
ZNF281	-0.376181
COL7A1	-0.375418
ATP8B1	-0.374587
DUSP7	-0.374404
GAS7	-0.374188
VPS4B	-0.373081
POLR2L	-0.373061
SAMD4A	-0.372856
PODN	-0.372772
DOCK5	-0.372692
Mar4	-0.372115
DIP2C	-0.371759
TRIM8	-0.371657
TGFBR1	-0.368961
ASAP2	-0.368284
CAPN2	-0.367955
SHROOM3	-0.3664
SOD2	-0.365982
IGFBP2	-0.364557
TNS1	-0.364277
CRISPLD2	-0.363902
SLC38A1	-0.363819
TNS3	-0.362692
NAV2	-0.36242
PKIG	-0.361989
LDLR	-0.361465
ITPR3	-0.358888
PLXNA3	-0.358707
CAVIN1	-0.358047
EHBP1L1	-0.357504
DAB2IP	-0.356981
CHPF2	-0.356606
FAM129B	-0.35543
ARPC1B	-0.354004
RBM3	-0.352769
SART1	-0.351901
LMNA	-0.351754
NANS	-0.351634
KLHL21	-0.351596
ATAD3A	-0.348912
PRELID1	-0.348002
MAFK	-0.347935
PCNT	-0.346673
EFCAB14	-0.345073
PAMR1	-0.344374
FZD7	-0.343319
ADM	-0.343265
TMTC1	-0.343201
RRAS	-0.343106
PDPK1	-0.343059
RFLNB	-0.342451
GRB2	-0.342026
TAGLN	-0.341978
TMCO3	-0.341907
EXT1	-0.338977
GNG12	-0.338824
TMEM43	-0.338794
PSME3	-0.337817
FSCN1	-0.337382
CD151	-0.337157
PFKP	-0.336989
OAZ2	-0.336778
PEBP1	-0.336572
PLEC	-0.334043
ZBTB7A	-0.333282
FLNB	-0.332423
MYL9	-0.331369
YWHAH	-0.330966
RASA3	-0.330736
LSS	-0.329918
FKBP4	-0.329767
DCBLD2	-0.329381
CITED2	-0.328994
SRSF2	-0.327754
EIF3B	-0.327357
SSH1	-0.325718
COL27A1	-0.324065
XBP1	-0.323644
FBXW5	-0.322881
SIRPA	-0.321186
EIF4G1	-0.319392
MYO1C	-0.319305
POLR2E	-0.318918
RRBP1	-0.318733
CTIF	-0.316962
NES	-0.315634
CENPB	-0.315246
C16orf45	-0.31367
KHSRP	-0.313331
SEC16A	-0.312008
CRIM1	-0.31137
BMPR2	-0.310745
CHST3	-0.310084
FLNC	-0.308834
PRKCA	-0.308289
TTC3	-0.307281
NFIC	-0.307218
TRIOBP	-0.307034
MGLL	-0.306766
BICC1	-0.306197
LASP1	-0.306137
CAPN1	-0.304878
CLIC4	-0.30454
ALDH1A1	-0.304487
FAM43A	-0.303995
ATXN1	-0.302762
CSRP1	-0.301348
TADA3	-0.300987
SUN2	-0.300439
PHLDA3	-0.298875
RTN4	-0.294974
MXRA7	-0.292595
GSN	-0.291745
NAV1	-0.29113
NME4	-0.29071
ANTXR1	-0.29011
RABAC1	-0.289483
TUBB4B	-0.287159
LONP1	-0.284469
DLC1	-0.283356
SH3BP4	-0.276072
CCT7	-0.274104
COL5A2	0.242136
HSPA2	0.26286
COL1A2	0.26621
CCNL2	0.268771
RPL9	0.274191
RPN2	0.279946
RPSA	0.282456
S100A11	0.282508
CPD	0.286987
FTH1	0.293758
DDOST	0.295336
FTL	0.296359
EEF1A1	0.299999
NT5C2	0.307266
PSAP	0.308423
RPS4X	0.313796
PIGS	0.314341
STAT1	0.314349
MEST	0.315238
NDUFS5	0.319342
RPL4	0.320312
ODC1	0.320716
MOXD1	0.321303
SERPINF1	0.321536
IFI16	0.322242
ANXA2P2	0.325073
SUMO3	0.325224
MYL12B	0.326797
NID1	0.327507
HLA-B	0.328153
RPS3A	0.333989
SLC2A3	0.336609
SF3B3	0.337111
DCAF6	0.337776
RPS4Y1	0.339759
ADAMTS5	0.347498
MFAP4	0.354232
GPNMB	0.354833
SKP2	0.357394
B2M	0.359473
PPP1R10	0.362504
TAF7	0.363247
CHN1	0.365861
TP53	0.366666
NUPR1	0.368309
TCTA	0.37125
DDHD2	0.371412
MKNK2	0.372451
VLDLR	0.373112
PYGL	0.37401
PPIC	0.375502
MORC2	0.375877
RHBDD2	0.384945
PARP14	0.390757
ADAM17	0.3926
NOMO1	0.396155
TPP1	0.396589
FBLN5	0.396607
SPARC	0.398744
C2orf68	0.40165
EIF3E	0.402024
METAP1	0.402421
TMEM2	0.403094
SULF2	0.403794
ABCB6	0.40506
CHP1	0.405318
COL3A1	0.40548
OLFML3	0.411277
GFRA1	0.411298
TRANK1	0.414339
SGPL1	0.416437
BAMBI	0.42121
ARHGAP26	0.421972
F2R	0.426158
COL11A1	0.426991
IDH1	0.433245
DECR1	0.434005
ADGRL2	0.444298
CBLB	0.450584
ZSCAN18	0.452178
CTHRC1	0.453213
GNS	0.455137
EMC1	0.458133
EFHD1	0.458948
IL7R	0.462099
MAN1C1	0.467463
XAF1	0.468525
TMEM64	0.469018
EPHB6	0.470533
LCLAT1	0.470675
QPRT	0.471787
CRYAB	0.480064
AOX1	0.480813
ZNF528	0.48165
EPHA4	0.486097
ZNF320	0.486817
LINC01278	0.490659
PCDHGA12	0.497884
FGFR3	0.501828
FUBP1	0.504456
UCP2	0.504943
KIAA1211	0.505352
TXNIP	0.512614
ARHGAP20	0.513251
NABP1	0.514964
TPD52L1	0.520202
HSPB3	0.524729
BZW2	0.525715
RPL39	0.526966
PARD6G	0.527942
GAS5	0.539827
PIGT	0.540001
ZNF561	0.540567
ZNF84	0.548423
CSRP2	0.55235
CFH	0.56137
RHOBTB1	0.564063
SLC6A17	0.569316
OPN3	0.573548
SFRP2	0.575839
CNNM2	0.589199
ZNF605	0.599806
OAS3	0.603172
C2CD3	0.603487
DPCD	0.605258
LDAH	0.606194
MEF2C	0.613943
ZNF75A	0.616792
ACTG2	0.620438
TAPBPL	0.632067
PCDHGB4	0.632935
SLC43A2	0.637139
PLEKHG4	0.638721
EGFL6	0.639346
PAPLN	0.640158
TYMP	0.643818
RRAGB	0.655407
ACTC1	0.655951
WNT2	0.656036
C7orf13	0.660915
EYA3	0.685782
SRPX	0.686662
PCDHGB5	0.689773
ZNF542P	0.692253
ABI3BP	0.693841
GUCY1B1	0.698712
ARHGAP28	0.702006
GPC4	0.704538
ADAMTS9	0.709993
ZNF708	0.710516
KCND3	0.71636
RRAD	0.717902
ZNF135	0.71975
GTF2IP1	0.724651
OAS2	0.737252
TGFB3	0.742317
PLCB4	0.751342
PTGDS	0.753409
PCDHGA2	0.77139
ZNF28	0.772839
GUCY1A1	0.779253
ZNF737	0.781802
PLPPR4	0.80818
LINC00847	0.820773
TIGD7	0.824888
ZNF501	0.825178
CLSTN2	0.832065
ZNF506	0.843279
A2M	0.844485
IFI44	0.853887
ZNF274	0.86172
ZBTB26	0.86507
IGF1	0.86708
SLC1A3	0.873023
KLHDC7B	0.88955
PCDHGA4	0.892638
BMP6	0.896047
GNG7	0.905016
F2RL2	0.916673
LINC01615	0.92824
SESN3	0.936157
ZNF788	0.939413
ZNF431	0.94089
CUTALP	0.95341
COX10-AS1	0.954426
NEURL1	0.984672
MSL3P1	0.985181
RALGPS1	0.998288
OR7E12P	1.01137
NEFH	1.01734
SLC40A1	1.02542
ZNF493	1.03446
ZNF432	1.04803
ZNF10	1.04852
PAPPA2	1.05241
LOC105747689	1.05553
LOC100506544	1.0565
TSSC2	1.07254
ZNF582-AS1	1.07784
ZNF841	1.10532
IL20RB	1.14725
COL21A1	1.16706
ZNF781	1.16852
ZNF571-AS1	1.19525
ZNF578	1.21835
ZNF502	1.25443
ZNF541	1.31677
SELPLG	1.3317
SNHG4	1.3341
OAS1	1.33457
ZNF528-AS1	1.40723
ZNF699	1.40967
OVGP1	1.41166
NRXN3	1.41781
AQP3	1.41937
TDRD9	1.42467
LINC01569	1.42695
LRRN3	1.44741
AOC2	1.47549
CXCL14	1.50846
DUSP5P1	1.51009
ZNF714	1.5223
IFI44L	1.61562
ARTN	1.77357
COL14A1	1.87558
NECAB2	1.93788
RNF212	1.94163
PSG1	1.96326
NKAPL	2.08916
NPNT	2.58755
PSG2	2.61706
SLC26A7	2.76628
PLN	2.90924
KCNA5	2.94139
PSG9	3.12906

## Sheet: GOterms
GO TERMS (ALL)
Analysis Type:	PANTHER Overrepresentation Test (Released 20171205)
Annotation Version and Release Date:	GO Ontology database Released 2018-06-01
Analyzed List:	upload_1 (Homo sapiens)
Reference List:	Homo sapiens (all genes in database)
Test Type:	FISHER
GO biological process complete	Homo sapiens - REFLIST (21042)	upload_1 (733)	upload_1 (expected)	upload_1 (over/under)	upload_1 (fold Enrichment)	upload_1 (raw P-value)	upload_1 (FDR)
ossification involved in bone remodeling (GO:0043932)	4	3	0.14	+	21.53	0.0012	0.038
negative regulation of gastrulation (GO:2000542)	7	4	0.24	+	16.4	0.000348	0.0149
DNA unwinding involved in DNA replication (GO:0006268)	9	4	0.31	+	12.76	0.000714	0.0255
glomerular basement membrane development (GO:0032836)	10	4	0.35	+	11.48	0.000973	0.0324
cellular response to iron ion (GO:0071281)	10	4	0.35	+	11.48	0.000973	0.0323
elastic fiber assembly (GO:0048251)	10	4	0.35	+	11.48	0.000973	0.0322
extracellular matrix assembly (GO:0085029)	21	7	0.73	+	9.57	3.04e-05	0.00199
mitotic nuclear envelope disassembly (GO:0007077)	12	4	0.42	+	9.57	0.00168	0.0491
positive regulation of ubiquitin protein ligase activity (GO:1904668)	12	4	0.42	+	9.57	0.00168	0.049
hyaluronan catabolic process (GO:0030214)	18	5	0.63	+	7.97	0.000866	0.0297
mitotic spindle assembly checkpoint (GO:0007094)	23	6	0.8	+	7.49	0.000349	0.0149
mitotic spindle checkpoint (GO:0071174)	23	6	0.8	+	7.49	0.000349	0.0149
spindle assembly checkpoint (GO:0071173)	23	6	0.8	+	7.49	0.000349	0.0148
chondrocyte development (GO:0002063)	39	10	1.36	+	7.36	4.4e-06	0.0004
negative regulation of mitotic metaphase/anaphase transition (GO:0045841)	24	6	0.84	+	7.18	0.000424	0.0173
negative regulation of metaphase/anaphase transition of cell cycle (GO:1902100)	25	6	0.87	+	6.89	0.000511	0.02
spindle checkpoint (GO:0031577)	25	6	0.87	+	6.89	0.000511	0.0199
regulation of mitotic metaphase/anaphase transition (GO:0030071)	52	12	1.81	+	6.62	1.28e-06	0.000144
negative regulation of embryonic development (GO:0045992)	26	6	0.91	+	6.62	0.000611	0.0226
response to fluid shear stress (GO:0034405)	35	8	1.22	+	6.56	8.1e-05	0.00449
collagen fibril organization (GO:0030199)	44	10	1.53	+	6.52	1.1e-05	0.000843
face morphogenesis (GO:0060325)	31	7	1.08	+	6.48	0.000242	0.0111
regulation of mitotic sister chromatid separation (GO:0010965)	58	13	2.02	+	6.43	6.15e-07	8.15e-05
negative regulation of mitotic sister chromatid separation (GO:2000816)	27	6	0.94	+	6.38	0.000726	0.0258
regulation of metaphase/anaphase transition of cell cycle (GO:1902099)	54	12	1.88	+	6.38	1.8e-06	0.000187
histone phosphorylation (GO:0016572)	27	6	0.94	+	6.38	0.000726	0.0258
positive regulation of G2/M transition of mitotic cell cycle (GO:0010971)	27	6	0.94	+	6.38	0.000726	0.0257
negative regulation of sister chromatid segregation (GO:0033046)	32	7	1.11	+	6.28	0.000286	0.0127
positive regulation of cell cycle G2/M phase transition (GO:1902751)	28	6	0.98	+	6.15	0.000856	0.0296
negative regulation of chromosome separation (GO:1905819)	28	6	0.98	+	6.15	0.000856	0.0295
positive regulation of peptidyl-threonine phosphorylation (GO:0010800)	28	6	0.98	+	6.15	0.000856	0.0295
negative regulation of chromosome segregation (GO:0051985)	33	7	1.15	+	6.09	0.000337	0.0145
positive regulation of mitotic cell cycle phase transition (GO:1901992)	72	15	2.51	+	5.98	1.94e-07	3.29e-05
regulation of chromosome separation (GO:1905818)	63	13	2.19	+	5.92	1.39e-06	0.000154
body morphogenesis (GO:0010171)	44	9	1.53	+	5.87	6.21e-05	0.00363
anaphase-promoting complex-dependent catabolic process (GO:0031145)	35	7	1.22	+	5.74	0.00046	0.0186
negative regulation of mitotic sister chromatid segregation (GO:0033048)	30	6	1.05	+	5.74	0.00117	0.0374
head morphogenesis (GO:0060323)	36	7	1.25	+	5.58	0.000533	0.0206
chondrocyte differentiation (GO:0002062)	79	15	2.75	+	5.45	5.51e-07	7.61e-05
regulation of mitotic sister chromatid segregation (GO:0033047)	69	13	2.4	+	5.41	3.36e-06	0.000318
response to iron ion (GO:0010039)	32	6	1.11	+	5.38	0.00157	0.0467
negative regulation of endothelial cell proliferation (GO:0001937)	38	7	1.32	+	5.29	0.000709	0.0254
positive regulation of smooth muscle cell migration (GO:0014911)	38	7	1.32	+	5.29	0.000709	0.0253
mitotic spindle organization (GO:0007052)	79	14	2.75	+	5.09	2.69e-06	0.000262
nuclear envelope organization (GO:0006998)	51	9	1.78	+	5.07	0.000168	0.00828
mitotic cytokinesis (GO:0000281)	68	12	2.37	+	5.07	1.43e-05	0.00104
regulation of cardiac muscle cell proliferation (GO:0060043)	40	7	1.39	+	5.02	0.000926	0.0314
regulation of peptidyl-threonine phosphorylation (GO:0010799)	40	7	1.39	+	5.02	0.000926	0.0313
positive regulation of cell cycle phase transition (GO:1901989)	86	15	3	+	5.01	1.42e-06	0.000155
cellular response to amino acid stimulus (GO:0071230)	64	11	2.23	+	4.93	4.02e-05	0.00252
positive regulation of cardiac muscle tissue development (GO:0055025)	42	7	1.46	+	4.78	0.00119	0.038
face development (GO:0060324)	48	8	1.67	+	4.78	0.00054	0.0207
regulation of cardiac muscle tissue development (GO:0055024)	72	12	2.51	+	4.78	2.37e-05	0.00163
microtubule cytoskeleton organization involved in mitosis (GO:1902850)	103	17	3.59	+	4.74	5.68e-07	7.71e-05
regulation of vascular smooth muscle cell proliferation (GO:1904705)	49	8	1.71	+	4.69	0.00061	0.0227
negative regulation of BMP signaling pathway (GO:0030514)	49	8	1.71	+	4.69	0.00061	0.0226
negative regulation of transmembrane receptor protein serine/threonine kinase signaling pathway (GO:0090101)	112	18	3.9	+	4.61	3.76e-07	5.6e-05
regulation of sister chromatid segregation (GO:0033045)	81	13	2.82	+	4.61	1.57e-05	0.00113
cytoskeleton-dependent cytokinesis (GO:0061640)	82	13	2.86	+	4.55	1.76e-05	0.00125
bone morphogenesis (GO:0060349)	108	17	3.76	+	4.52	1.02e-06	0.000118
cytokinesis (GO:0000910)	89	14	3.1	+	4.52	9.14e-06	0.000725
regulation of fibroblast proliferation (GO:0048145)	83	13	2.89	+	4.5	1.98e-05	0.00138
positive regulation of mitotic cell cycle (GO:0045931)	148	23	5.16	+	4.46	1.63e-08	4.39e-06
regulation of chromosome segregation (GO:0051983)	104	16	3.62	+	4.42	2.76e-06	0.000267
positive regulation of fibroblast proliferation (GO:0048146)	53	8	1.85	+	4.33	0.000967	0.0324
regulation of cardiac muscle tissue growth (GO:0055021)	53	8	1.85	+	4.33	0.000967	0.0323
negative regulation of cellular response to growth factor stimulus (GO:0090288)	140	21	4.88	+	4.31	1.16e-07	2.27e-05
G2/M transition of mitotic cell cycle (GO:0000086)	127	19	4.42	+	4.29	4.8e-07	6.76e-05
endochondral bone morphogenesis (GO:0060350)	67	10	2.33	+	4.28	0.000252	0.0115
regulation of mitotic nuclear division (GO:0007088)	182	27	6.34	+	4.26	2.3e-09	7.63e-07
positive regulation of mitotic nuclear division (GO:0045840)	54	8	1.88	+	4.25	0.00108	0.035
cell cycle G2/M phase transition (GO:0044839)	129	19	4.49	+	4.23	5.94e-07	7.93e-05
mitotic nuclear division (GO:0140014)	143	21	4.98	+	4.22	1.6e-07	2.94e-05
nerve development (GO:0021675)	75	11	2.61	+	4.21	0.000144	0.00743
negative regulation of reproductive process (GO:2000242)	55	8	1.92	+	4.18	0.0012	0.0381
regulation of pathway-restricted SMAD protein phosphorylation (GO:0060393)	62	9	2.16	+	4.17	0.000609	0.0227
mitotic sister chromatid segregation (GO:0000070)	104	15	3.62	+	4.14	1.13e-05	0.000846
regulation of nuclear division (GO:0051783)	209	30	7.28	+	4.12	6e-10	2.6e-07
regulation of smooth muscle cell migration (GO:0014910)	63	9	2.19	+	4.1	0.000676	0.0245
aminoglycan catabolic process (GO:0006026)	71	10	2.47	+	4.04	0.000382	0.0158
negative regulation of transforming growth factor beta receptor signaling pathway (GO:0030512)	71	10	2.47	+	4.04	0.000382	0.0158
glycosaminoglycan catabolic process (GO:0006027)	64	9	2.23	+	4.04	0.000748	0.0263
positive regulation of osteoblast differentiation (GO:0045669)	57	8	1.99	+	4.03	0.00147	0.0446
response to calcium ion (GO:0051592)	143	20	4.98	+	4.01	6.3e-07	8.2e-05
cellular response to ionizing radiation (GO:0071479)	65	9	2.26	+	3.97	0.000827	0.0287
regulation of endothelial cell proliferation (GO:0001936)	123	17	4.28	+	3.97	4.98e-06	0.000437
regulation of smooth muscle contraction (GO:0006940)	58	8	2.02	+	3.96	0.00163	0.0479
negative regulation of cellular response to transforming growth factor beta stimulus (GO:1903845)	73	10	2.54	+	3.93	0.000466	0.0188
positive regulation of endothelial cell migration (GO:0010595)	95	13	3.31	+	3.93	6.97e-05	0.004
tissue remodeling (GO:0048771)	96	13	3.34	+	3.89	7.67e-05	0.00431
vasculogenesis (GO:0001570)	67	9	2.33	+	3.86	0.001	0.0331
positive regulation of nuclear division (GO:0051785)	67	9	2.33	+	3.86	0.001	0.033
positive regulation of epithelial cell migration (GO:0010634)	134	18	4.67	+	3.86	3.79e-06	0.000349
regulation of biomineral tissue development (GO:0070167)	82	11	2.86	+	3.85	0.000289	0.0128
positive regulation of ossification (GO:0045778)	83	11	2.89	+	3.8	0.000318	0.0139
epithelial to mesenchymal transition (GO:0001837)	68	9	2.37	+	3.8	0.0011	0.0357
mitotic cell cycle phase transition (GO:0044772)	254	33	8.85	+	3.73	8.36e-10	3.26e-07
sister chromatid segregation (GO:0000819)	131	17	4.56	+	3.73	1.06e-05	0.000813
regulation of cyclin-dependent protein serine/threonine kinase activity (GO:0000079)	101	13	3.52	+	3.69	0.000122	0.00648
positive regulation of nucleocytoplasmic transport (GO:0046824)	70	9	2.44	+	3.69	0.00133	0.0413
animal organ regeneration (GO:0031100)	79	10	2.75	+	3.63	0.000813	0.0284
cell cycle phase transition (GO:0044770)	262	33	9.13	+	3.62	1.69e-09	6.02e-07
meiotic chromosome segregation (GO:0045132)	88	11	3.07	+	3.59	0.000499	0.0197
cell cycle G1/S phase transition (GO:0044843)	120	15	4.18	+	3.59	5.09e-05	0.0031
cellular response to calcium ion (GO:0071277)	80	10	2.79	+	3.59	0.000888	0.0303
establishment of chromosome localization (GO:0051303)	72	9	2.51	+	3.59	0.00159	0.0471
regulation of cytokinesis (GO:0032465)	81	10	2.82	+	3.54	0.000968	0.0323
regulation of cyclin-dependent protein kinase activity (GO:1904029)	106	13	3.69	+	3.52	0.000188	0.00906
regulation of G1/S transition of mitotic cell cycle (GO:2000045)	147	18	5.12	+	3.52	1.2e-05	0.000901
positive regulation of endothelial cell proliferation (GO:0001938)	90	11	3.14	+	3.51	0.000592	0.0222
mucopolysaccharide metabolic process (GO:1903510)	107	13	3.73	+	3.49	0.000205	0.00973
regulation of endothelial cell migration (GO:0010594)	149	18	5.19	+	3.47	1.42e-05	0.00104
nuclear chromosome segregation (GO:0098813)	207	25	7.21	+	3.47	3.27e-07	5.05e-05
mitotic cell cycle checkpoint (GO:0007093)	158	19	5.5	+	3.45	8.79e-06	0.000701
positive regulation of intracellular protein transport (GO:0090316)	159	19	5.54	+	3.43	9.54e-06	0.000749
proteoglycan metabolic process (GO:0006029)	84	10	2.93	+	3.42	0.00124	0.0392
endoplasmic reticulum unfolded protein response (GO:0030968)	101	12	3.52	+	3.41	0.000428	0.0175
mitotic cell cycle process (GO:1903047)	591	70	20.59	+	3.4	1.67e-17	3.25e-14
meiosis I (GO:0007127)	110	13	3.83	+	3.39	0.000262	0.0118
response to amino acid (GO:0043200)	110	13	3.83	+	3.39	0.000262	0.0118
nuclear division (GO:0000280)	280	33	9.75	+	3.38	7.54e-09	2.26e-06
spindle organization (GO:0007051)	153	18	5.33	+	3.38	1.97e-05	0.00138
positive regulation of protein localization to membrane (GO:1905477)	119	14	4.15	+	3.38	0.000161	0.00808
G1/S transition of mitotic cell cycle (GO:0000082)	119	14	4.15	+	3.38	0.000161	0.00806
regulation of cell division (GO:0051302)	155	18	5.4	+	3.33	2.3e-05	0.00159
negative regulation of G1/S transition of mitotic cell cycle (GO:2000134)	95	11	3.31	+	3.32	0.000891	0.0303
negative regulation of chromosome organization (GO:2001251)	121	14	4.22	+	3.32	0.000188	0.00911
cellular response to unfolded protein (GO:0034620)	121	14	4.22	+	3.32	0.000188	0.00909
extracellular matrix organization (GO:0030198)	320	37	11.15	+	3.32	1.49e-09	5.54e-07
regulation of cellular response to growth factor stimulus (GO:0090287)	260	30	9.06	+	3.31	5.55e-08	1.14e-05
cartilage development (GO:0051216)	166	19	5.78	+	3.29	1.66e-05	0.00118
regulation of transforming growth factor beta receptor signaling pathway (GO:0017015)	105	12	3.66	+	3.28	0.000588	0.0221
meiosis I cell cycle process (GO:0061982)	114	13	3.97	+	3.27	0.000359	0.015
negative regulation of epithelial cell proliferation (GO:0050680)	123	14	4.28	+	3.27	0.00022	0.0104
regulation of BMP signaling pathway (GO:0030510)	88	10	3.07	+	3.26	0.00171	0.0499
regulation of mitotic cell cycle phase transition (GO:1901990)	356	40	12.4	+	3.23	6.87e-10	2.9e-07
regulation of cellular response to transforming growth factor beta stimulus (GO:1903844)	107	12	3.73	+	3.22	0.000684	0.0248
negative regulation of mitotic cell cycle phase transition (GO:1901991)	161	18	5.61	+	3.21	3.64e-05	0.00235
negative regulation of cell cycle G1/S phase transition (GO:1902807)	99	11	3.45	+	3.19	0.00121	0.0382
bone development (GO:0060348)	189	21	6.58	+	3.19	9.15e-06	0.000722
regulation of striated muscle tissue development (GO:0016202)	126	14	4.39	+	3.19	0.000276	0.0123
regulation of epithelial cell migration (GO:0010632)	207	23	7.21	+	3.19	3.48e-06	0.000325
organelle fission (GO:0048285)	309	34	10.76	+	3.16	2.12e-08	5.25e-06
glycosaminoglycan biosynthetic process (GO:0006024)	100	11	3.48	+	3.16	0.0013	0.0407
cell cycle checkpoint (GO:0000075)	200	22	6.97	+	3.16	6.53e-06	0.000548
regulation of cell cycle G1/S phase transition (GO:1902806)	164	18	5.71	+	3.15	4.54e-05	0.00279
positive regulation of cell cycle process (GO:0090068)	274	30	9.54	+	3.14	1.58e-07	2.93e-05
regulation of muscle tissue development (GO:1901861)	128	14	4.46	+	3.14	0.000319	0.0139
female pregnancy (GO:0007565)	183	20	6.37	+	3.14	1.85e-05	0.00131
regulation of cell cycle arrest (GO:0071156)	110	12	3.83	+	3.13	0.000855	0.0296
negative regulation of angiogenesis (GO:0016525)	101	11	3.52	+	3.13	0.0014	0.0428
mitotic cell cycle (GO:0000278)	681	74	23.72	+	3.12	1.35e-16	1.91e-13
regulation of cell cycle G2/M phase transition (GO:1902749)	167	18	5.82	+	3.09	5.63e-05	0.00334
regulation of muscle organ development (GO:0048634)	130	14	4.53	+	3.09	0.000369	0.0154
regulation of transmembrane receptor protein serine/threonine kinase signaling pathway (GO:0090092)	223	24	7.77	+	3.09	3.55e-06	0.00033
chromosome segregation (GO:0007059)	261	28	9.09	+	3.08	5.91e-07	7.96e-05
negative regulation of blood vessel morphogenesis (GO:2000181)	103	11	3.59	+	3.07	0.00162	0.0477
meiotic nuclear division (GO:0140013)	150	16	5.23	+	3.06	0.00016	0.00805
cell division (GO:0051301)	488	52	17	+	3.06	1.09e-11	6.08e-09
regulation of reproductive process (GO:2000241)	141	15	4.91	+	3.05	0.00026	0.0118
negative regulation of vasculature development (GO:1901343)	114	12	3.97	+	3.02	0.00114	0.0366
regulation of G2/M transition of mitotic cell cycle (GO:0010389)	152	16	5.29	+	3.02	0.000184	0.00891
positive regulation of epithelial cell proliferation (GO:0050679)	182	19	6.34	+	3	5.25e-05	0.00317
glycosaminoglycan metabolic process (GO:0030203)	154	16	5.36	+	2.98	0.00021	0.00993
regulation of angiogenesis (GO:0045765)	280	29	9.75	+	2.97	7.22e-07	9.03e-05
response to unfolded protein (GO:0006986)	155	16	5.4	+	2.96	0.000225	0.0105
response to transforming growth factor beta (GO:0071559)	155	16	5.4	+	2.96	0.000225	0.0105
cellular response to topologically incorrect protein (GO:0035967)	136	14	4.74	+	2.96	0.000558	0.0214
regulation of cell cycle phase transition (GO:1901987)	390	40	13.59	+	2.94	7.42e-09	2.27e-06
extracellular structure organization (GO:0043062)	362	37	12.61	+	2.93	2.96e-08	6.6e-06
aminoglycan metabolic process (GO:0006022)	167	17	5.82	+	2.92	0.000169	0.0083
signal transduction by p53 class mediator (GO:0072331)	118	12	4.11	+	2.92	0.00149	0.045
regulation of nucleocytoplasmic transport (GO:0046822)	118	12	4.11	+	2.92	0.00149	0.0449
negative regulation of cell cycle phase transition (GO:1901988)	178	18	6.2	+	2.9	0.000119	0.00635
positive regulation of cell cycle (GO:0045787)	396	40	13.79	+	2.9	1.1e-08	3.11e-06
regulation of epithelial cell proliferation (GO:0050678)	317	32	11.04	+	2.9	3.28e-07	5.03e-05
regulation of fat cell differentiation (GO:0045598)	119	12	4.15	+	2.89	0.00159	0.0471
regulation of vasculature development (GO:1901342)	308	31	10.73	+	2.89	5.3e-07	7.4e-05
negative regulation of mitotic cell cycle (GO:0045930)	252	25	8.78	+	2.85	8.28e-06	0.000663
positive regulation of intracellular transport (GO:0032388)	212	21	7.39	+	2.84	4.38e-05	0.00271
cellular response to inorganic substance (GO:0071241)	204	20	7.11	+	2.81	7.52e-05	0.00424
multi-multicellular organism process (GO:0044706)	215	21	7.49	+	2.8	5.27e-05	0.00317
regeneration (GO:0031099)	154	15	5.36	+	2.8	0.000612	0.0226
response to ionizing radiation (GO:0010212)	144	14	5.02	+	2.79	0.000934	0.0314
regulation of cell cycle process (GO:0010564)	700	68	24.38	+	2.79	3.44e-13	2.44e-10
regulation of chromosome organization (GO:0033044)	331	32	11.53	+	2.78	7.85e-07	9.58e-05
cell cycle process (GO:0022402)	963	93	33.55	+	2.77	1.36e-17	3.04e-14
regulation of epithelial cell differentiation (GO:0030856)	135	13	4.7	+	2.76	0.00152	0.0456
carbohydrate derivative catabolic process (GO:1901136)	187	18	6.51	+	2.76	0.000209	0.00988
negative regulation of cell growth (GO:0030308)	177	17	6.17	+	2.76	0.000317	0.0139
meiotic cell cycle process (GO:1903046)	167	16	5.82	+	2.75	0.000482	0.0193
aging (GO:0007568)	262	25	9.13	+	2.74	1.52e-05	0.00111
regulation of mitotic cell cycle (GO:0007346)	633	60	22.05	+	2.72	2.3e-11	1.2e-08
skeletal system morphogenesis (GO:0048705)	233	22	8.12	+	2.71	5.62e-05	0.00335
regulation of binding (GO:0051098)	361	34	12.58	+	2.7	6.18e-07	8.12e-05
regulation of protein binding (GO:0043393)	213	20	7.42	+	2.7	0.000129	0.0068
positive regulation of cellular protein localization (GO:1903829)	320	30	11.15	+	2.69	3.06e-06	0.000294
placenta development (GO:0001890)	150	14	5.23	+	2.68	0.00134	0.0414
meiotic cell cycle (GO:0051321)	215	20	7.49	+	2.67	0.000145	0.00748
response to topologically incorrect protein (GO:0035966)	172	16	5.99	+	2.67	0.000648	0.0238
positive regulation of binding (GO:0051099)	172	16	5.99	+	2.67	0.000648	0.0237
connective tissue development (GO:0061448)	215	20	7.49	+	2.67	0.000145	0.00746
cell cycle arrest (GO:0007050)	152	14	5.29	+	2.64	0.0015	0.0452
positive regulation of angiogenesis (GO:0045766)	163	15	5.68	+	2.64	0.00104	0.0341
regulation of small GTPase mediated signal transduction (GO:0051056)	317	29	11.04	+	2.63	6.89e-06	0.000569
response to reactive oxygen species (GO:0000302)	187	17	6.51	+	2.61	0.000567	0.0216
regulation of intracellular protein transport (GO:0033157)	233	21	8.12	+	2.59	0.00015	0.00761
response to metal ion (GO:0010038)	356	32	12.4	+	2.58	4.78e-06	0.000425
blood vessel morphogenesis (GO:0048514)	390	35	13.59	+	2.58	1.6e-06	0.000172
regulation of protein localization to membrane (GO:1905475)	168	15	5.85	+	2.56	0.00138	0.0426
cell-substrate adhesion (GO:0031589)	168	15	5.85	+	2.56	0.00138	0.0425
positive regulation of vasculature development (GO:1904018)	180	16	6.27	+	2.55	0.00101	0.0333
cellular response to acid chemical (GO:0071229)	203	18	7.07	+	2.55	0.000519	0.0201
negative regulation of cell cycle (GO:0045786)	531	47	18.5	+	2.54	2.77e-08	6.37e-06
cellular response to metal ion (GO:0071248)	181	16	6.31	+	2.54	0.00107	0.0348
microtubule cytoskeleton organization (GO:0000226)	477	42	16.62	+	2.53	1.8e-07	3.23e-05
blood vessel development (GO:0001568)	478	42	16.65	+	2.52	1.88e-07	3.26e-05
regulation of cell cycle (GO:0051726)	1151	101	40.1	+	2.52	2.6e-16	3.13e-13
DNA replication (GO:0006260)	206	18	7.18	+	2.51	0.000609	0.0228
cell cycle (GO:0007049)	1328	116	46.26	+	2.51	1.09e-18	3.42e-15
muscle organ development (GO:0007517)	298	26	10.38	+	2.5	5.67e-05	0.00334
negative regulation of cell cycle process (GO:0010948)	276	24	9.61	+	2.5	0.000119	0.00637
regulation of organ morphogenesis (GO:2000027)	207	18	7.21	+	2.5	0.000642	0.0236
regulation of Ras protein signal transduction (GO:0046578)	219	19	7.63	+	2.49	0.000748	0.0263
regulation of ossification (GO:0030278)	185	16	6.44	+	2.48	0.00132	0.0412
positive regulation of cell migration (GO:0030335)	453	39	15.78	+	2.47	8.05e-07	9.75e-05
vasculature development (GO:0001944)	501	43	17.45	+	2.46	3.55e-07	5.38e-05
positive regulation of locomotion (GO:0040017)	502	43	17.49	+	2.46	3.62e-07	5.44e-05
positive regulation of cell motility (GO:2000147)	469	40	16.34	+	2.45	1.11e-06	0.000126
response to nutrient (GO:0007584)	212	18	7.39	+	2.44	0.00119	0.038
cardiovascular system development (GO:0072358)	511	43	17.8	+	2.42	4.62e-07	6.62e-05
cellular response to extracellular stimulus (GO:0031668)	239	20	8.33	+	2.4	0.000652	0.0238
response to acid chemical (GO:0001101)	336	28	11.7	+	2.39	5.02e-05	0.00306
regulation of cell growth (GO:0001558)	408	34	14.21	+	2.39	1.13e-05	0.00085
negative regulation of growth (GO:0045926)	252	21	8.78	+	2.39	0.000482	0.0194
positive regulation of cellular component movement (GO:0051272)	483	40	16.83	+	2.38	1.63e-06	0.000174
response to wounding (GO:0009611)	558	46	19.44	+	2.37	2.65e-07	4.23e-05
small GTPase mediated signal transduction (GO:0007264)	316	26	11.01	+	2.36	0.000112	0.006
response to inorganic substance (GO:0010035)	511	42	17.8	+	2.36	9.88e-07	0.000116
negative regulation of protein kinase activity (GO:0006469)	221	18	7.7	+	2.34	0.00155	0.0464
renal system development (GO:0072001)	271	22	9.44	+	2.33	0.000451	0.0183
response to hypoxia (GO:0001666)	296	24	10.31	+	2.33	0.000249	0.0114
regulation of muscle system process (GO:0090257)	223	18	7.77	+	2.32	0.00166	0.0486
Ras protein signal transduction (GO:0007265)	249	20	8.67	+	2.31	0.000928	0.0313
regulation of cytoskeleton organization (GO:0051493)	523	42	18.22	+	2.31	2.24e-06	0.000223
ossification (GO:0001503)	250	20	8.71	+	2.3	0.000963	0.0324
regulation of protein serine/threonine kinase activity (GO:0071900)	502	40	17.49	+	2.29	4.7e-06	0.000422
muscle structure development (GO:0061061)	465	37	16.2	+	2.28	1.29e-05	0.000947
regulation of actin filament organization (GO:0110053)	264	21	9.2	+	2.28	0.000756	0.0265
transmembrane receptor protein tyrosine kinase signaling pathway (GO:0007169)	503	40	17.52	+	2.28	4.81e-06	0.000424
negative regulation of kinase activity (GO:0033673)	239	19	8.33	+	2.28	0.00138	0.0425
negative regulation of cell migration (GO:0030336)	240	19	8.36	+	2.27	0.00143	0.0435
enzyme linked receptor protein signaling pathway (GO:0007167)	708	56	24.66	+	2.27	5.46e-08	1.14e-05
kidney development (GO:0001822)	253	20	8.81	+	2.27	0.00108	0.035
negative regulation of cell proliferation (GO:0008285)	671	53	23.37	+	2.27	1.44e-07	2.74e-05
urogenital system development (GO:0001655)	304	24	10.59	+	2.27	0.000487	0.0194
regulation of cell migration (GO:0030334)	774	61	26.96	+	2.26	1.32e-08	3.69e-06
regulation of actin filament-based process (GO:0032970)	382	30	13.31	+	2.25	7.98e-05	0.00444
skeletal system development (GO:0001501)	484	38	16.86	+	2.25	1.06e-05	0.000817
DNA conformation change (GO:0071103)	242	19	8.43	+	2.25	0.00155	0.0464
response to decreased oxygen levels (GO:0036293)	306	24	10.66	+	2.25	0.000509	0.0199
tube morphogenesis (GO:0035239)	629	49	21.91	+	2.24	6.32e-07	8.16e-05
muscle tissue development (GO:0060537)	296	23	10.31	+	2.23	0.000745	0.0263
wound healing (GO:0042060)	467	36	16.27	+	2.21	2.45e-05	0.00166
reproductive structure development (GO:0048608)	416	32	14.49	+	2.21	8.48e-05	0.00468
negative regulation of cell development (GO:0010721)	313	24	10.9	+	2.2	0.000609	0.0228
regulation of actin cytoskeleton organization (GO:0032956)	340	26	11.84	+	2.2	0.00035	0.0148
muscle system process (GO:0003012)	288	22	10.03	+	2.19	0.00114	0.0368
apoptotic signaling pathway (GO:0097190)	275	21	9.58	+	2.19	0.00156	0.0465
regulation of cell motility (GO:2000145)	826	63	28.77	+	2.19	3.23e-08	6.91e-06
reproductive system development (GO:0061458)	420	32	14.63	+	2.19	9.24e-05	0.00505
response to oxygen levels (GO:0070482)	329	25	11.46	+	2.18	0.000498	0.0197
microtubule-based process (GO:0007017)	691	52	24.07	+	2.16	7.06e-07	8.9e-05
positive regulation of cell adhesion (GO:0045785)	389	29	13.55	+	2.14	0.000276	0.0123
regulation of locomotion (GO:0040012)	900	67	31.35	+	2.14	2.42e-08	5.81e-06
regulation of supramolecular fiber organization (GO:1902903)	350	26	12.19	+	2.13	0.000695	0.025
regulation of cellular component movement (GO:0051270)	907	67	31.6	+	2.12	2.89e-08	6.54e-06
positive regulation of cell proliferation (GO:0008284)	909	67	31.67	+	2.12	3.06e-08	6.73e-06
developmental growth (GO:0048589)	368	27	12.82	+	2.11	0.000564	0.0216
positive regulation of protein serine/threonine kinase activity (GO:0071902)	341	25	11.88	+	2.1	0.00102	0.0333
regulation of cellular component size (GO:0032535)	383	28	13.34	+	2.1	0.000441	0.0179
cell proliferation (GO:0008283)	684	50	23.83	+	2.1	3.05e-06	0.000294
response to growth factor (GO:0070848)	520	38	18.11	+	2.1	4.07e-05	0.00254
negative regulation of locomotion (GO:0040013)	302	22	10.52	+	2.09	0.00171	0.0498
regulation of Wnt signaling pathway (GO:0030111)	302	22	10.52	+	2.09	0.00171	0.0497
positive regulation of transferase activity (GO:0051347)	660	48	22.99	+	2.09	5.85e-06	0.000505
regulation of cell proliferation (GO:0042127)	1595	116	55.56	+	2.09	2.54e-13	1.89e-10
regulation of organelle organization (GO:0033043)	1225	89	42.67	+	2.09	2.43e-10	1.19e-07
negative regulation of organelle organization (GO:0010639)	358	26	12.47	+	2.08	0.000815	0.0283
regulation of growth (GO:0040008)	675	49	23.51	+	2.08	4.44e-06	0.000401
supramolecular fiber organization (GO:0097435)	441	32	15.36	+	2.08	0.000233	0.0107
regulation of cellular protein localization (GO:1903827)	497	36	17.31	+	2.08	7.81e-05	0.00436
regulation of intracellular transport (GO:0032386)	373	27	12.99	+	2.08	0.000638	0.0235
growth (GO:0040007)	374	27	13.03	+	2.07	0.000655	0.0239
negative regulation of protein phosphorylation (GO:0001933)	388	28	13.52	+	2.07	0.000506	0.0199
tissue morphogenesis (GO:0048729)	556	40	19.37	+	2.07	4.08e-05	0.00254
positive regulation of organelle organization (GO:0010638)	587	42	20.45	+	2.05	2.57e-05	0.00172
negative regulation of developmental process (GO:0051093)	911	65	31.73	+	2.05	1.53e-07	2.89e-05
cellular response to growth factor stimulus (GO:0071363)	491	35	17.1	+	2.05	0.000126	0.00668
regulation of protein kinase activity (GO:0045859)	772	55	26.89	+	2.05	1.65e-06	0.000175
regulation of transferase activity (GO:0051338)	976	69	34	+	2.03	8.8e-08	1.76e-05
negative regulation of phosphorylation (GO:0042326)	425	30	14.8	+	2.03	0.000513	0.0199
tube development (GO:0035295)	808	57	28.15	+	2.03	1.65e-06	0.000174
negative regulation of cellular component organization (GO:0051129)	672	47	23.41	+	2.01	1.91e-05	0.00135
positive regulation of protein kinase activity (GO:0045860)	517	36	18.01	+	2	0.000173	0.00844
cell morphogenesis (GO:0000902)	675	47	23.51	+	2	2e-05	0.00139
circulatory system development (GO:0072359)	836	58	29.12	+	1.99	2.47e-06	0.000244
regulation of kinase activity (GO:0043549)	865	60	30.13	+	1.99	1.4e-06	0.000154
regulation of anatomical structure morphogenesis (GO:0022603)	998	69	34.77	+	1.98	1.96e-07	3.3e-05
regulation of anatomical structure size (GO:0090066)	523	36	18.22	+	1.98	0.000199	0.0095
positive regulation of cellular component organization (GO:0051130)	1178	81	41.04	+	1.97	1.85e-08	4.89e-06
regulation of DNA metabolic process (GO:0051052)	393	27	13.69	+	1.97	0.00142	0.0432
response to peptide (GO:1901652)	437	30	15.22	+	1.97	0.000982	0.0324
negative regulation of phosphate metabolic process (GO:0045936)	541	37	18.85	+	1.96	0.000232	0.0107
negative regulation of phosphorus metabolic process (GO:0010563)	542	37	18.88	+	1.96	0.000236	0.0108
positive regulation of establishment of protein localization (GO:1904951)	428	29	14.91	+	1.95	0.00139	0.0426
response to extracellular stimulus (GO:0009991)	503	34	17.52	+	1.94	0.000574	0.0217
negative regulation of cell differentiation (GO:0045596)	683	46	23.79	+	1.93	5.66e-05	0.00335
developmental process involved in reproduction (GO:0003006)	654	44	22.78	+	1.93	6.67e-05	0.00386
cytoskeleton organization (GO:0007010)	1087	73	37.87	+	1.93	2.44e-07	3.93e-05
response to lipid (GO:0033993)	834	56	29.05	+	1.93	6.7e-06	0.000557
regulation of cellular localization (GO:0060341)	806	54	28.08	+	1.92	1.12e-05	0.00085
positive regulation of protein phosphorylation (GO:0001934)	976	65	34	+	1.91	1.54e-06	0.000167
negative regulation of hydrolase activity (GO:0051346)	436	29	15.19	+	1.91	0.00156	0.0466
positive regulation of kinase activity (GO:0033674)	587	39	20.45	+	1.91	0.000264	0.0118
regulation of cellular component organization (GO:0051128)	2386	158	83.12	+	1.9	1.2e-14	1.04e-11
cellular component morphogenesis (GO:0032989)	773	51	26.93	+	1.89	2.91e-05	0.00192
neuron projection morphogenesis (GO:0048812)	455	30	15.85	+	1.89	0.00133	0.0413
regulation of system process (GO:0044057)	533	35	18.57	+	1.89	0.000569	0.0216
biological adhesion (GO:0022610)	885	58	30.83	+	1.88	1.12e-05	0.00085
cell morphogenesis involved in differentiation (GO:0000904)	519	34	18.08	+	1.88	0.000734	0.0259
positive regulation of cell death (GO:0010942)	659	43	22.96	+	1.87	0.000167	0.00823
positive regulation of protein modification process (GO:0031401)	1182	77	41.18	+	1.87	4.35e-07	6.35e-05
protein complex oligomerization (GO:0051259)	492	32	17.14	+	1.87	0.00126	0.0395
cellular response to organonitrogen compound (GO:0071417)	493	32	17.17	+	1.86	0.00128	0.04
cell adhesion (GO:0007155)	879	57	30.62	+	1.86	1.64e-05	0.00117
positive regulation of apoptotic process (GO:0043065)	602	39	20.97	+	1.86	0.000483	0.0193
response to abiotic stimulus (GO:0009628)	1081	70	37.66	+	1.86	1.94e-06	0.000198
actin filament-based process (GO:0030029)	541	35	18.85	+	1.86	0.000895	0.0304
anatomical structure morphogenesis (GO:0009653)	2060	133	71.76	+	1.85	1.35e-11	7.27e-09
positive regulation of phosphorylation (GO:0042327)	1024	66	35.67	+	1.85	3.93e-06	0.000359
positive regulation of developmental process (GO:0051094)	1304	84	45.42	+	1.85	1.84e-07	3.24e-05
positive regulation of programmed cell death (GO:0043068)	608	39	21.18	+	1.84	0.000515	0.02
regulation of cell adhesion (GO:0030155)	642	41	22.36	+	1.83	0.000339	0.0146
negative regulation of multicellular organismal process (GO:0051241)	1101	70	38.35	+	1.83	3.6e-06	0.000333
response to organonitrogen compound (GO:0010243)	883	56	30.76	+	1.82	3.86e-05	0.00244
response to oxygen-containing compound (GO:1901700)	1451	92	50.55	+	1.82	6.97e-08	1.41e-05
regulation of protein phosphorylation (GO:0001932)	1388	88	48.35	+	1.82	1.83e-07	3.26e-05
apoptotic process (GO:0006915)	884	56	30.79	+	1.82	3.91e-05	0.00246
negative regulation of catalytic activity (GO:0043086)	777	49	27.07	+	1.81	0.000157	0.00795
positive regulation of cell differentiation (GO:0045597)	922	58	32.12	+	1.81	3.74e-05	0.00239
anatomical structure formation involved in morphogenesis (GO:0048646)	863	54	30.06	+	1.8	7.22e-05	0.00412
regulation of multicellular organismal development (GO:2000026)	1890	118	65.84	+	1.79	1.62e-09	5.89e-07
regulation of phosphorylation (GO:0042325)	1492	93	51.97	+	1.79	1.44e-07	2.77e-05
positive regulation of phosphorus metabolic process (GO:0010562)	1093	68	38.07	+	1.79	8.02e-06	0.000649
positive regulation of phosphate metabolic process (GO:0045937)	1093	68	38.07	+	1.79	8.02e-06	0.000646
regulation of cell development (GO:0060284)	885	55	30.83	+	1.78	8.73e-05	0.0048
negative regulation of protein modification process (GO:0031400)	564	35	19.65	+	1.78	0.00172	0.0498
regulation of MAPK cascade (GO:0043408)	742	46	25.85	+	1.78	0.000373	0.0155
cellular cation homeostasis (GO:0030003)	597	37	20.8	+	1.78	0.00112	0.0361
regulation of cellular component biogenesis (GO:0044087)	904	56	31.49	+	1.78	7.03e-05	0.00402
regulation of developmental process (GO:0050793)	2442	151	85.07	+	1.78	1.01e-11	5.87e-09
response to endogenous stimulus (GO:0009719)	1396	86	48.63	+	1.77	6.8e-07	8.64e-05
reproductive process (GO:0022414)	1382	85	48.14	+	1.77	8.79e-07	0.000105
animal organ morphogenesis (GO:0009887)	911	56	31.73	+	1.76	7.72e-05	0.00432
positive regulation of hydrolase activity (GO:0051345)	749	46	26.09	+	1.76	0.000398	0.0164
reproduction (GO:0000003)	1385	85	48.25	+	1.76	9.17e-07	0.000109
carbohydrate derivative biosynthetic process (GO:1901137)	636	39	22.16	+	1.76	0.00105	0.0342
programmed cell death (GO:0012501)	1012	62	35.25	+	1.76	3.83e-05	0.00244
cell death (GO:0008219)	1050	64	36.58	+	1.75	3.58e-05	0.00232
regulation of intracellular signal transduction (GO:1902531)	1806	110	62.91	+	1.75	2.72e-08	6.34e-06
regulation of hydrolase activity (GO:0051336)	1250	76	43.54	+	1.75	6.15e-06	0.00052
head development (GO:0060322)	758	46	26.4	+	1.74	0.000449	0.0182
positive regulation of cellular protein metabolic process (GO:0032270)	1533	93	53.4	+	1.74	4.47e-07	6.46e-05
negative regulation of cell death (GO:0060548)	1007	61	35.08	+	1.74	5.5e-05	0.00329
cellular chemical homeostasis (GO:0055082)	697	42	24.28	+	1.73	0.00116	0.0372
cell development (GO:0048468)	1561	94	54.38	+	1.73	5.51e-07	7.55e-05
cation homeostasis (GO:0055080)	665	40	23.17	+	1.73	0.00133	0.0412
cell activation (GO:0001775)	1032	62	35.95	+	1.72	6.56e-05	0.00381
regulation of phosphate metabolic process (GO:0019220)	1687	101	58.77	+	1.72	2.28e-07	3.8e-05
regulation of phosphorus metabolic process (GO:0051174)	1688	101	58.8	+	1.72	2.31e-07	3.81e-05
cellular response to oxygen-containing compound (GO:1901701)	937	56	32.64	+	1.72	0.000194	0.00929
macromolecule catabolic process (GO:0009057)	989	59	34.45	+	1.71	0.00014	0.00727
negative regulation of response to stimulus (GO:0048585)	1531	91	53.33	+	1.71	1.36e-06	0.000151
regulation of catalytic activity (GO:0050790)	2272	135	79.15	+	1.71	2.14e-09	7.27e-07
positive regulation of catalytic activity (GO:0043085)	1419	84	49.43	+	1.7	5.12e-06	0.000444
tissue development (GO:0009888)	1690	100	58.87	+	1.7	4.78e-07	6.79e-05
response to nitrogen compound (GO:1901698)	1004	59	34.97	+	1.69	0.000161	0.00805
negative regulation of signal transduction (GO:0009968)	1192	70	41.52	+	1.69	3.71e-05	0.00238
regulation of protein modification process (GO:0031399)	1773	104	61.76	+	1.68	4.14e-07	6.11e-05
animal organ development (GO:0048513)	3077	180	107.19	+	1.68	4.74e-12	3.09e-09
regulation of neurogenesis (GO:0050767)	770	45	26.82	+	1.68	0.0014	0.0428
positive regulation of multicellular organismal process (GO:0051240)	1577	92	54.93	+	1.67	2.64e-06	0.00026
positive regulation of protein metabolic process (GO:0051247)	1636	95	56.99	+	1.67	1.99e-06	0.000202
central nervous system development (GO:0007417)	931	54	32.43	+	1.67	0.000534	0.0205
regulation of cell differentiation (GO:0045595)	1704	98	59.36	+	1.65	2.14e-06	0.000214
response to hormone (GO:0009725)	887	51	30.9	+	1.65	0.000795	0.0278
regulation of cell death (GO:0010941)	1671	96	58.21	+	1.65	3.41e-06	0.000321
cellular response to endogenous stimulus (GO:0071495)	1132	65	39.43	+	1.65	0.000138	0.00719
positive regulation of molecular function (GO:0044093)	1743	100	60.72	+	1.65	1.93e-06	0.000198
negative regulation of molecular function (GO:0044092)	1082	62	37.69	+	1.64	0.000264	0.0118
regulation of signal transduction (GO:0009966)	3090	177	107.64	+	1.64	3.48e-11	1.75e-08
regulation of nervous system development (GO:0051960)	858	49	29.89	+	1.64	0.00127	0.0399
positive regulation of intracellular signal transduction (GO:1902533)	1034	59	36.02	+	1.64	0.00038	0.0158
multi-organism reproductive process (GO:0044703)	967	55	33.69	+	1.63	0.000673	0.0244
system development (GO:0048731)	4244	241	147.84	+	1.63	3.25e-15	3.39e-12
epithelium development (GO:0060429)	1075	61	37.45	+	1.63	0.000351	0.0148
positive regulation of signal transduction (GO:0009967)	1552	88	54.06	+	1.63	1.25e-05	0.000926
negative regulation of cellular process (GO:0048523)	4569	259	159.16	+	1.63	1.37e-16	1.78e-13
negative regulation of protein metabolic process (GO:0051248)	1041	59	36.26	+	1.63	0.000406	0.0167
negative regulation of cell communication (GO:0010648)	1289	73	44.9	+	1.63	9.34e-05	0.00508
negative regulation of biological process (GO:0048519)	5087	288	177.21	+	1.63	8.42e-19	6.58e-15
negative regulation of signaling (GO:0023057)	1292	73	45.01	+	1.62	9.53e-05	0.00517
cell differentiation (GO:0030154)	3574	201	124.5	+	1.61	5e-12	3.12e-09
cellular developmental process (GO:0048869)	3665	206	127.67	+	1.61	2.79e-12	1.9e-09
response to organic substance (GO:0010033)	2840	159	98.93	+	1.61	3e-09	9.76e-07
neurogenesis (GO:0022008)	1555	87	54.17	+	1.61	2.4e-05	0.00164
regulation of multicellular organismal process (GO:0051239)	2845	158	99.11	+	1.59	5.99e-09	1.87e-06
intracellular signal transduction (GO:0035556)	1624	90	56.57	+	1.59	2.53e-05	0.0017
regulation of molecular function (GO:0065009)	3158	175	110.01	+	1.59	7.73e-10	3.18e-07
generation of neurons (GO:0048699)	1462	81	50.93	+	1.59	6.93e-05	0.004
positive regulation of gene expression (GO:0010628)	1886	104	65.7	+	1.58	6.02e-06	0.000514
negative regulation of cellular protein metabolic process (GO:0032269)	981	54	34.17	+	1.58	0.00141	0.0428
nervous system development (GO:0007399)	2235	123	77.86	+	1.58	8.26e-07	9.93e-05
cellular response to organic substance (GO:0071310)	2224	122	77.47	+	1.57	1.07e-06	0.000123
regulation of cell communication (GO:0010646)	3413	187	118.89	+	1.57	3.71e-10	1.76e-07
multicellular organism development (GO:0007275)	4820	264	167.91	+	1.57	4.49e-15	4.12e-12
regulation of cellular protein metabolic process (GO:0032268)	2506	137	87.3	+	1.57	1.92e-07	3.29e-05
chemical homeostasis (GO:0048878)	1043	57	36.33	+	1.57	0.0014	0.0429
negative regulation of macromolecule biosynthetic process (GO:0010558)	1464	80	51	+	1.57	0.000128	0.00678
positive regulation of cell communication (GO:0010647)	1702	93	59.29	+	1.57	2.81e-05	0.00187
negative regulation of gene expression (GO:0010629)	1724	94	60.06	+	1.57	3.07e-05	0.002
regulation of signaling (GO:0023051)	3451	188	120.22	+	1.56	4.49e-10	2.06e-07
positive regulation of signaling (GO:0023056)	1709	93	59.53	+	1.56	3.86e-05	0.00245
negative regulation of cellular macromolecule biosynthetic process (GO:2000113)	1399	76	48.73	+	1.56	0.000229	0.0106
cellular response to stress (GO:0033554)	1585	86	55.21	+	1.56	7.23e-05	0.00411
movement of cell or subcellular component (GO:0006928)	1493	81	52.01	+	1.56	0.000148	0.00754
locomotion (GO:0040011)	1254	68	43.68	+	1.56	0.000502	0.0197
anatomical structure development (GO:0048856)	5189	281	180.76	+	1.55	9.38e-16	1.05e-12
developmental process (GO:0032502)	5527	299	192.53	+	1.55	6.69e-17	1.16e-13
positive regulation of nitrogen compound metabolic process (GO:0051173)	3049	164	106.21	+	1.54	2.21e-08	5.39e-06
negative regulation of transcription, DNA-templated (GO:0045892)	1211	65	42.19	+	1.54	0.000972	0.0324
regulation of programmed cell death (GO:0043067)	1548	83	53.92	+	1.54	0.000146	0.0075
negative regulation of nucleic acid-templated transcription (GO:1903507)	1250	67	43.54	+	1.54	0.000872	0.0299
negative regulation of RNA biosynthetic process (GO:1902679)	1252	67	43.61	+	1.54	0.000879	0.0301
regulation of apoptotic process (GO:0042981)	1534	82	53.44	+	1.53	0.000182	0.00886
positive regulation of macromolecule metabolic process (GO:0010604)	3183	170	110.88	+	1.53	2.1e-08	5.29e-06
regulation of protein metabolic process (GO:0051246)	2754	147	95.94	+	1.53	2.38e-07	3.87e-05
negative regulation of cellular biosynthetic process (GO:0031327)	1519	81	52.91	+	1.53	0.000225	0.0105
positive regulation of transcription, DNA-templated (GO:0045893)	1484	79	51.7	+	1.53	0.000336	0.0145
positive regulation of cellular metabolic process (GO:0031325)	3156	168	109.94	+	1.53	2.62e-08	6.21e-06
positive regulation of metabolic process (GO:0009893)	3386	178	117.95	+	1.51	2e-08	5.14e-06
negative regulation of biosynthetic process (GO:0009890)	1541	81	53.68	+	1.51	0.000331	0.0143
positive regulation of nucleic acid-templated transcription (GO:1903508)	1564	82	54.48	+	1.51	0.000357	0.015
positive regulation of RNA biosynthetic process (GO:1902680)	1565	82	54.52	+	1.5	0.000359	0.0151
regulation of response to stimulus (GO:0048583)	4128	215	143.8	+	1.5	7.79e-10	3.12e-07
positive regulation of nucleobase-containing compound metabolic process (GO:0045935)	1826	95	63.61	+	1.49	0.000148	0.00756
cellular response to chemical stimulus (GO:0070887)	2712	141	94.47	+	1.49	1.99e-06	0.000201
negative regulation of macromolecule metabolic process (GO:0010605)	2568	133	89.46	+	1.49	6.05e-06	0.000514
response to stress (GO:0006950)	3388	175	118.02	+	1.48	1.1e-07	2.18e-05
cellular component assembly (GO:0022607)	2459	127	85.66	+	1.48	1.21e-05	0.000898
positive regulation of RNA metabolic process (GO:0051254)	1646	85	57.34	+	1.48	0.000485	0.0193
regulation of localization (GO:0032879)	2562	132	89.25	+	1.48	7.79e-06	0.000634
positive regulation of cellular process (GO:0048522)	5146	264	179.26	+	1.47	8.74e-12	5.25e-09
positive regulation of macromolecule biosynthetic process (GO:0010557)	1814	93	63.19	+	1.47	0.000312	0.0137
negative regulation of nucleobase-containing compound metabolic process (GO:0045934)	1463	75	50.96	+	1.47	0.0012	0.0381
response to external stimulus (GO:0009605)	1933	99	67.34	+	1.47	0.00017	0.00833
regulation of biological quality (GO:0065008)	3734	191	130.07	+	1.47	3.82e-08	8.06e-06
positive regulation of biological process (GO:0048518)	5809	297	202.36	+	1.47	1.71e-13	1.33e-10
positive regulation of cellular biosynthetic process (GO:0031328)	1897	96	66.08	+	1.45	0.000325	0.0141
negative regulation of nitrogen compound metabolic process (GO:0051172)	2309	116	80.43	+	1.44	9.72e-05	0.00526
negative regulation of metabolic process (GO:0009892)	2778	139	96.77	+	1.44	1.6e-05	0.00115
organic substance catabolic process (GO:1901575)	1679	84	58.49	+	1.44	0.00117	0.0374
positive regulation of biosynthetic process (GO:0009891)	1927	96	67.13	+	1.43	0.000577	0.0218
positive regulation of response to stimulus (GO:0048584)	2282	113	79.49	+	1.42	0.00019	0.00912
multicellular organismal process (GO:0032501)	6695	331	233.22	+	1.42	1.38e-13	1.13e-10
cellular component organization (GO:0016043)	5477	269	190.79	+	1.41	5.22e-10	2.33e-07
multi-organism process (GO:0051704)	2309	113	80.43	+	1.4	0.000323	0.014
negative regulation of cellular metabolic process (GO:0031324)	2474	120	86.18	+	1.39	0.000309	0.0136
macromolecule biosynthetic process (GO:0009059)	3617	174	126	+	1.38	9.74e-06	0.000761
cellular component biogenesis (GO:0044085)	2673	128	93.11	+	1.37	0.000259	0.0117
nucleobase-containing compound biosynthetic process (GO:0034654)	3030	145	105.55	+	1.37	9.72e-05	0.00524
cellular macromolecule biosynthetic process (GO:0034645)	3561	170	124.05	+	1.37	2.12e-05	0.00147
cellular component organization or biogenesis (GO:0071840)	5656	270	197.03	+	1.37	8.16e-09	2.36e-06
aromatic compound biosynthetic process (GO:0019438)	3104	148	108.13	+	1.37	9.21e-05	0.00505
cell surface receptor signaling pathway (GO:0007166)	2438	116	84.93	+	1.37	0.000696	0.025
heterocycle biosynthetic process (GO:0018130)	3099	147	107.95	+	1.36	0.000139	0.00725
regulation of macromolecule metabolic process (GO:0060255)	6253	296	217.82	+	1.36	1.88e-09	6.54e-07
response to chemical (GO:0042221)	4258	201	148.33	+	1.36	4.74e-06	0.000423
regulation of cellular metabolic process (GO:0031323)	6214	293	216.47	+	1.35	3.77e-09	1.2e-06
regulation of metabolic process (GO:0019222)	6713	315	233.85	+	1.35	8.51e-10	3.24e-07
cellular nitrogen compound biosynthetic process (GO:0044271)	3559	167	123.98	+	1.35	6.3e-05	0.00368
regulation of nitrogen compound metabolic process (GO:0051171)	6006	280	209.22	+	1.34	3.17e-08	6.89e-06
regulation of primary metabolic process (GO:0080090)	6162	287	214.65	+	1.34	1.97e-08	5.13e-06
transcription, DNA-templated (GO:0006351)	2559	119	89.14	+	1.33	0.00161	0.0476
nucleic acid-templated transcription (GO:0097659)	2560	119	89.18	+	1.33	0.00161	0.0476
cellular macromolecule metabolic process (GO:0044260)	6505	302	226.6	+	1.33	7.71e-09	2.27e-06
RNA biosynthetic process (GO:0032774)	2569	119	89.49	+	1.33	0.00165	0.0484
regulation of gene expression (GO:0010468)	4693	217	163.48	+	1.33	6.56e-06	0.000548
organic cyclic compound biosynthetic process (GO:1901362)	3238	149	112.8	+	1.32	0.000498	0.0197
regulation of cellular biosynthetic process (GO:0031326)	4352	200	151.6	+	1.32	3.05e-05	0.002
regulation of nucleic acid-templated transcription (GO:1903506)	3751	172	130.67	+	1.32	0.000161	0.00803
regulation of macromolecule biosynthetic process (GO:0010556)	4232	194	147.42	+	1.32	4.68e-05	0.00287
regulation of RNA biosynthetic process (GO:2001141)	3759	172	130.95	+	1.31	0.000165	0.0082
regulation of cellular macromolecule biosynthetic process (GO:2000112)	4137	189	144.11	+	1.31	7.39e-05	0.00418
regulation of nucleobase-containing compound metabolic process (GO:0019219)	4252	194	148.12	+	1.31	5.92e-05	0.00348
cellular biosynthetic process (GO:0044249)	4626	211	161.15	+	1.31	2.51e-05	0.0017
regulation of transcription, DNA-templated (GO:0006355)	3728	170	129.87	+	1.31	0.000231	0.0107
regulation of RNA metabolic process (GO:0051252)	3994	182	139.13	+	1.31	0.00013	0.00682
organelle organization (GO:0006996)	3318	151	115.58	+	1.31	0.000685	0.0247
cell communication (GO:0007154)	5476	249	190.76	+	1.31	3.09e-06	0.000294
regulation of biosynthetic process (GO:0009889)	4424	201	154.11	+	1.3	5.13e-05	0.00311
organic substance biosynthetic process (GO:1901576)	4712	214	164.14	+	1.3	2.83e-05	0.00187
signaling (GO:0023052)	5361	242	186.75	+	1.3	7.51e-06	0.000614
biosynthetic process (GO:0009058)	4772	215	166.23	+	1.29	4.54e-05	0.0028
signal transduction (GO:0007165)	4979	224	173.44	+	1.29	2.74e-05	0.00183
cellular response to stimulus (GO:0051716)	6532	292	227.54	+	1.28	7.35e-07	9.11e-05
regulation of cellular process (GO:0050794)	10896	487	379.56	+	1.28	3.45e-15	3.37e-12
regulation of biological process (GO:0050789)	11552	515	402.41	+	1.28	7.48e-17	1.17e-13
biological regulation (GO:0065007)	12223	541	425.79	+	1.27	3.59e-18	9.34e-15
response to stimulus (GO:0050896)	8311	367	289.51	+	1.27	1.51e-08	4.14e-06
macromolecule metabolic process (GO:0043170)	7693	337	267.99	+	1.26	3.14e-07	4.91e-05
nitrogen compound metabolic process (GO:0006807)	8610	368	299.93	+	1.23	6.59e-07	8.44e-05
cellular metabolic process (GO:0044237)	8971	383	312.51	+	1.23	2.82e-07	4.44e-05
localization (GO:0051179)	5574	237	194.17	+	1.22	0.000571	0.0217
primary metabolic process (GO:0044238)	9073	382	316.06	+	1.21	1.7e-06	0.000178
organic substance metabolic process (GO:0071704)	9415	394	327.97	+	1.2	1.85e-06	0.000192
cellular process (GO:0009987)	15225	636	530.36	+	1.2	3.02e-20	4.72e-16
metabolic process (GO:0008152)	9877	407	344.07	+	1.18	5.08e-06	0.000443
biological_process (GO:0008150)	17744	696	618.11	+	1.13	9.76e-19	3.81e-15
sensory perception (GO:0007600)	933	14	32.5	-	0.43	0.000421	0.0173
Unclassified (UNCLASSIFIED)	3298	37	114.89	-	0.32	9.76e-19	5.08e-15
detection of stimulus (GO:0051606)	667	5	23.24	-	0.22	1.05e-05	0.000815
sensory perception of chemical stimulus (GO:0007606)	519	2	18.08	-	0.11	5.86e-06	0.000503
sensory perception of smell (GO:0007608)	447	1	15.57	-	0.06	7.03e-06	0.000578
detection of chemical stimulus (GO:0009593)	499	1	17.38	-	0.06	1e-06	0.000117
detection of stimulus involved in sensory perception (GO:0050906)	518	1	18.04	-	0.06	7.36e-07	9.06e-05
detection of chemical stimulus involved in sensory perception of smell (GO:0050911)	416	0	14.49	-	< 0.01	1.29e-06	0.000145
detection of chemical stimulus involved in sensory perception (GO:0050907)	464	0	16.16	-	< 0.01	1.66e-07	3.02e-05
