# Supplementary material for: Conserved transcription factors promote cell fate stability and restrict reprogramming potential in differentiated cells
Source: Nat Commun. 2023 Mar 27;14:1709. doi: 10.1038/s41467-023-37256-8 (PMC10043290; doi:10.1038/s41467-023-37256-8)
Supplement: Supplementary file 16 — Supplementary Data 13 [file 41467_2023_37256_MOESM16_ESM.xlsx]

## Sheet: Sheet1
Gene	Log2 fold change
NPNT	2.58755
NECAB2	1.93788
ARTN	1.77357
IFI44L	1.61562
LINC01569	1.42695
TDRD9	1.42467
SNHG4	1.3341
ZNF502	1.25443
COL21A1	1.16706
LOC105747689	1.05553
ZNF10	1.04852
COX10-AS1	0.954426
CUTALP	0.95341
LINC01615	0.92824
F2RL2	0.916673
ZBTB26	0.86507
A2M	0.844485
LINC00847	0.820773
PLPPR4	0.80818
PLCB4	0.751342
TGFB3	0.742317
ADAMTS9	0.709993
GUCY1B1	0.698712
ABI3BP	0.693841
WNT2	0.656036
ACTC1	0.655951
PLEKHG4	0.638721
SLC43A2	0.637139
MEF2C	0.613943
LDAH	0.606194
ZNF605	0.599806
OPN3	0.573548
SLC6A17	0.569316
RHOBTB1	0.564063
CFH	0.56137
CSRP2	0.55235
ZNF84	0.548423
PIGT	0.540001
GAS5	0.539827
BZW2	0.525715
HSPB3	0.524729
NABP1	0.514964
ARHGAP20	0.513251
TXNIP	0.512614
UCP2	0.504943
FUBP1	0.504456
CRYAB	0.480064
LCLAT1	0.470675
EPHB6	0.470533
TMEM64	0.469018
XAF1	0.468525
MAN1C1	0.467463
IL7R	0.462099
EFHD1	0.458948
EMC1	0.458133
CTHRC1	0.453213
CBLB	0.450584
ADGRL2	0.444298
DECR1	0.434005
IDH1	0.433245
COL11A1	0.426991
F2R	0.426158
ARHGAP26	0.421972
BAMBI	0.42121
SGPL1	0.416437
OLFML3	0.411277
COL3A1	0.40548
CHP1	0.405318
METAP1	0.402421
EIF3E	0.402024
SPARC	0.398744
FBLN5	0.396607
TPP1	0.396589
NOMO1	0.396155
ADAM17	0.3926
PARP14	0.390757
RHBDD2	0.384945
PPIC	0.375502
PYGL	0.37401
VLDLR	0.373112
DDHD2	0.371412
TCTA	0.37125
NUPR1	0.368309
CHN1	0.365861
TAF7	0.363247
PPP1R10	0.362504
B2M	0.359473
SKP2	0.357394
GPNMB	0.354833
MFAP4	0.354232
ADAMTS5	0.347498
RPS4Y1	0.339759
SLC2A3	0.336609
RPS3A	0.333989
NID1	0.327507
MYL12B	0.326797
SUMO3	0.325224
IFI16	0.322242
SERPINF1	0.321536
MOXD1	0.321303
ODC1	0.320716
NDUFS5	0.319342
STAT1	0.314349
PSAP	0.308423
NT5C2	0.307266
EEF1A1	0.299999
FTH1	0.293758
S100A11	0.282508
RPN2	0.279946
RPL9	0.274191
COL1A2	0.26621
COL5A2	0.242136
CCT7	-0.274104
SH3BP4	-0.276072
DLC1	-0.283356
TUBB4B	-0.287159
RABAC1	-0.289483
ANTXR1	-0.29011
NME4	-0.29071
NAV1	-0.29113
GSN	-0.291745
MXRA7	-0.292595
RTN4	-0.294974
PHLDA3	-0.298875
SUN2	-0.300439
TADA3	-0.300987
CSRP1	-0.301348
ATXN1	-0.302762
FAM43A	-0.303995
CLIC4	-0.30454
CAPN1	-0.304878
LASP1	-0.306137
BICC1	-0.306197
MGLL	-0.306766
NFIC	-0.307218
PRKCA	-0.308289
FLNC	-0.308834
CHST3	-0.310084
BMPR2	-0.310745
SEC16A	-0.312008
C16ORF45	-0.31367
NES	-0.315634
CTIF	-0.316962
MYO1C	-0.319305
EIF4G1	-0.319392
SIRPA	-0.321186
FBXW5	-0.322881
COL27A1	-0.324065
SSH1	-0.325718
EIF3B	-0.327357
SRSF2	-0.327754
CITED2	-0.328994
DCBLD2	-0.329381
RASA3	-0.330736
YWHAH	-0.330966
MYL9	-0.331369
FLNB	-0.332423
ZBTB7A	-0.333282
PLEC	-0.334043
OAZ2	-0.336778
CD151	-0.337157
FSCN1	-0.337382
PSME3	-0.337817
GNG12	-0.338824
EXT1	-0.338977
TMCO3	-0.341907
TAGLN	-0.341978
PDPK1	-0.343059
RRAS	-0.343106
ADM	-0.343265
FZD7	-0.343319
PAMR1	-0.344374
EFCAB14	-0.345073
MAFK	-0.347935
PRELID1	-0.348002
ATAD3A	-0.348912
KLHL21	-0.351596
NANS	-0.351634
LMNA	-0.351754
SART1	-0.351901
ARPC1B	-0.354004
FAM129B	-0.35543
CHPF2	-0.356606
DAB2IP	-0.356981
EHBP1L1	-0.357504
CAVIN1	-0.358047
ITPR3	-0.358888
PKIG	-0.361989
NAV2	-0.36242
TNS3	-0.362692
SLC38A1	-0.363819
CRISPLD2	-0.363902
TNS1	-0.364277
SOD2	-0.365982
CAPN2	-0.367955
ASAP2	-0.368284
TGFBR1	-0.368961
TRIM8	-0.371657
DIP2C	-0.371759
DOCK5	-0.372692
SAMD4A	-0.372856
VPS4B	-0.373081
DUSP7	-0.374404
ATP8B1	-0.374587
COL7A1	-0.375418
ADAMTS1	-0.377094
MEPCE	-0.377362
COMMD4	-0.378762
CEBPB	-0.37894
CAB39	-0.381227
LRRC59	-0.3827
CCDC85B	-0.382808
DENND5A	-0.383692
RANGAP1	-0.384316
NFAT5	-0.385279
DICER1	-0.385848
RHOB	-0.390695
BDKRB2	-0.391298
FMN2	-0.395732
VARS	-0.39657
ACAP3	-0.397499
EMP3	-0.399848
SLC4A7	-0.401614
PHF1	-0.404744
NAA30	-0.405192
ADAM9	-0.405633
SKI	-0.407938
KHDRBS3	-0.40898
TMEM63B	-0.410385
ATOH8	-0.413466
EXOSC6	-0.41366
SOGA1	-0.414153
HMGA1	-0.414166
LRRC8A	-0.414567
NEK7	-0.415267
H2AFX	-0.415551
NPAS2	-0.416645
JPH2	-0.417304
LMOD1	-0.417468
LPAR1	-0.417686
P3H4	-0.417761
TAF15	-0.422008
EIF2B4	-0.422253
HNRNPUL1	-0.422576
WWC3	-0.422615
SYNC	-0.423456
CACNA2D1	-0.424959
TOR1AIP1	-0.425408
NT5DC2	-0.427049
TNFRSF12A	-0.428984
FOXK1	-0.429323
SLC16A3	-0.430167
TNIP2	-0.430494
EPS8L2	-0.432347
SERTAD1	-0.434216
GRK6	-0.434489
STC2	-0.43512
C12ORF75	-0.43632
DNM1	-0.436786
CLIP2	-0.437717
ITPRIPL2	-0.438219
AHNAK2	-0.439019
GRK5	-0.439512
ZDHHC2	-0.440403
DSP	-0.442609
WFDC1	-0.442736
COL13A1	-0.442852
EHD3	-0.443284
FKBP2	-0.443949
FST	-0.443986
PSG5	-0.444032
LOX	-0.445595
SH3GLB1	-0.445895
ARF6	-0.446389
TTC7A	-0.44739
FJX1	-0.448223
RASSF1	-0.448876
GOLIM4	-0.449165
CAPN7	-0.450364
PNRC2	-0.450708
SULF1	-0.451105
STK10	-0.451623
NRIP1	-0.451932
CEMIP	-0.451996
UACA	-0.45221
FOSL1	-0.454506
HNRNPD	-0.455568
PTP4A2	-0.455995
CASC4	-0.456709
RAB13	-0.457246
ROCK1	-0.457815
USP24	-0.458011
TRIO	-0.462553
GTF3C5	-0.462828
TXNDC5	-0.463273
UBASH3B	-0.466049
DUSP1	-0.466469
TNFRSF11B	-0.469626
PCDHGC3	-0.470377
SLC15A4	-0.479031
CAV1	-0.480251
DDX46	-0.481749
MICAL2	-0.485123
TLN2	-0.4867
RAB6A	-0.487198
FGF5	-0.488189
FRMD6	-0.489852
KANK2	-0.489942
MITF	-0.489993
UBALD2	-0.491022
CREB3L2	-0.49222
UBL3	-0.493944
WEE1	-0.495781
PAPPA	-0.496787
SMARCA5	-0.497769
FAM171A2	-0.498665
HNRNPAB	-0.498815
MYO10	-0.501392
CNN1	-0.502576
MCM7	-0.50281
MINDY2	-0.506124
NT5E	-0.508299
LITAF	-0.50951
CREBRF	-0.513935
RCC1	-0.517833
WNT5A	-0.518858
MMP1	-0.520481
SNX9	-0.521592
COTL1	-0.526546
JADE2	-0.528253
KPNA3	-0.530598
JCAD	-0.531721
CDKN2C	-0.531758
CHIC2	-0.532049
TGFB1	-0.534157
FUS	-0.534677
FADS2	-0.534857
TMEM204	-0.538841
PHLDA2	-0.542305
ETNK2	-0.543324
ADCY9	-0.543665
CCNA2	-0.544842
ARHGAP18	-0.546282
SPHK1	-0.547003
PLEKHB2	-0.548601
HOMER3	-0.552658
IER5	-0.555756
PTAR1	-0.557096
SYNJ2	-0.562496
IL11	-0.56316
CCDC117	-0.564172
PHF19	-0.567768
MAFF	-0.56985
HNRNPH3	-0.572173
PRC1	-0.573696
CTDSPL2	-0.574018
PTGIR	-0.574645
LY6K	-0.577664
CCDC71L	-0.580425
ARHGEF28	-0.58155
BMPER	-0.590551
ABT1	-0.591479
DUT	-0.592023
ZFHX3	-0.592627
LUC7L2	-0.594626
ARHGAP11A	-0.596839
RRM2	-0.598202
UFL1	-0.600335
TP53BP2	-0.602769
AKAP12	-0.604054
LPP	-0.60436
ROCK2	-0.610372
CBFB	-0.613665
SLC35B1	-0.614116
OLFML2B	-0.61614
RALGPS2	-0.617278
FANCI	-0.618486
ANLN	-0.620009
ECT2	-0.623749
TRIB2	-0.625065
CCND1	-0.629211
SMTN	-0.636511
AMPD3	-0.636958
KIFC1	-0.640044
DDAH1	-0.641619
ARL6IP6	-0.646671
FGF2	-0.65211
SLC35A5	-0.654477
DRAM1	-0.655195
PTPN9	-0.657822
MFSD14B	-0.660645
PKD2	-0.660986
DKK1	-0.662892
NOV	-0.663859
CLCF1	-0.666176
GNPDA1	-0.669744
C5ORF30	-0.67422
JUNB	-0.677137
CCDC149	-0.678321
GALNT15	-0.678944
CHST2	-0.682402
PDCD1LG2	-0.689236
FAM167A	-0.691543
PLAT	-0.692948
THBS2	-0.69392
RAB3B	-0.696942
SSPN	-0.701527
CREBL2	-0.702351
NGF	-0.702639
MYBL1	-0.709693
PRKAR2B	-0.713463
KIF20B	-0.722118
GREM2	-0.724419
NTN4	-0.733827
CYP4V2	-0.737072
CAVIN3	-0.737294
L3HYPDH	-0.737983
GGT5	-0.741525
TRNP1	-0.74194
SLC36A1	-0.749926
USP53	-0.758154
XYLT1	-0.759547
ARHGAP22	-0.766154
NTN1	-0.766737
PLSCR4	-0.76708
RORA	-0.767707
DNAJB9	-0.774479
PIMREG	-0.779266
PAQR4	-0.783606
CENPE	-0.784572
IGFBP6	-0.797556
KIF18B	-0.809008
KNL1	-0.823017
RBL1	-0.828794
HJURP	-0.835155
RECK	-0.869946
PBK	-0.888108
POC1A	-0.890782
KRTAP1-5	-0.912458
PTX3	-0.937133
FAM89A	-0.949551
AK5	-0.95966
ANGPTL4	-0.970394
NFATC2	-0.976042
SLC30A7	-0.992953
ERFE	-1.00317
BRCA2	-1.01171
HHEX	-1.01246
KRT34	-1.0136
ATF7IP	-1.03301
NUDT3	-1.03779
NCEH1	-1.15085
POLQ	-1.16603
ZNF367	-1.22436
ESPL1	-1.24889
HAS2	-1.24892
SLC1A2	-1.25864
RASA4B	-1.97864
ESM1	-2.30694
RN7SK	-2.87373
