# Supplementary material for: Conserved transcription factors promote cell fate stability and restrict reprogramming potential in differentiated cells
Source: Nat Commun. 2023 Mar 27;14:1709. doi: 10.1038/s41467-023-37256-8 (PMC10043290; doi:10.1038/s41467-023-37256-8)
Supplement: Supplementary file 17 — Supplementary Data 14 [file 41467_2023_37256_MOESM17_ESM.xlsx]

## Sheet: Upregulated
Analysis Type:	PANTHER Overrepresentation Test (Released 20190711)
Annotation Version and Release Date:	GO Ontology database Released 2019-12-09
Analyzed List:	upload_1 (Homo sapiens)
Reference List:	Homo sapiens (all genes in database)
Test Type:	FISHER
Correction:	FDR
GO biological process complete	Homo sapiens - REFLIST (20996)	upload_1 (107)	upload_1 (expected)	upload_1 (over/under)	upload_1 (fold Enrichment)	upload_1 (raw P-value)	upload_1 (FDR)
extracellular matrix organization (GO:0030198)	342	13	1.74	+	7.46	3.03e-08	0.000482
extracellular structure organization (GO:0043062)	343	13	1.75	+	7.44	3.13e-08	0.000249
cell activation (GO:0001775)	1062	17	5.41	+	3.14	2.94e-05	0.0425
animal organ development (GO:0048513)	3215	34	16.38	+	2.08	1.99e-05	0.0317
multicellular organism development (GO:0007275)	5073	47	25.85	+	1.82	7.6e-06	0.0202
developmental process (GO:0032502)	5912	52	30.13	+	1.73	7.85e-06	0.0179
anatomical structure development (GO:0048856)	5462	48	27.84	+	1.72	3.31e-05	0.0439
response to stimulus (GO:0050896)	8549	69	43.57	+	1.58	9.04e-07	0.0036
biological regulation (GO:0065007)	12526	88	63.84	+	1.38	8.19e-07	0.00435
regulation of biological process (GO:0050789)	11823	83	60.25	+	1.38	5.45e-06	0.0174
biological_process (GO:0008150)	17885	105	91.15	+	1.15	1.35e-05	0.0268
Unclassified (UNCLASSIFIED)	3111	2	15.85	-	0.13	1.35e-05	0.0238

## Sheet: Downregulated
Analysis Type:	PANTHER Overrepresentation Test (Released 20190711)
Annotation Version and Release Date:	GO Ontology database Released 2019-12-09
Analyzed List:	upload_1 (Homo sapiens)
Reference List:	Homo sapiens (all genes in database)
Test Type:	FISHER
Correction:	FDR
GO biological process complete	Homo sapiens - REFLIST (20996)	upload_1 (464)	upload_1 (expected)	upload_1 (over/under)	upload_1 (fold Enrichment)	upload_1 (raw P-value)	upload_1 (FDR)
ossification involved in bone remodeling (GO:0043932)	5	3	0.11	+	27.15	0.000519	0.0239
negative regulation of gastrulation (GO:2000542)	6	3	0.13	+	22.62	0.000766	0.0317
negative regulation of vasoconstriction (GO:0045906)	7	3	0.15	+	19.39	0.00108	0.0406
regulation of cell fate specification (GO:0042659)	15	4	0.33	+	12.07	0.000646	0.0277
regulation of macrophage cytokine production (GO:0010935)	15	4	0.33	+	12.07	0.000646	0.0277
hyaluronan catabolic process (GO:0030214)	16	4	0.35	+	11.31	0.000794	0.0324
extracellular matrix assembly (GO:0085029)	29	7	0.64	+	10.92	1.02e-05	0.001
negative regulation of vascular smooth muscle cell proliferation (GO:1904706)	18	4	0.4	+	10.06	0.00116	0.0432
negative regulation of embryonic development (GO:0045992)	25	5	0.55	+	9.05	0.000422	0.0203
face morphogenesis (GO:0060325)	31	6	0.69	+	8.76	0.00013	0.00836
response to fluid shear stress (GO:0034405)	34	6	0.75	+	7.99	0.000204	0.0116
negative regulation of endothelial cell proliferation (GO:0001937)	40	7	0.88	+	7.92	6.29e-05	0.00447
positive regulation of peptidyl-threonine phosphorylation (GO:0010800)	30	5	0.66	+	7.54	0.000879	0.0344
head morphogenesis (GO:0060323)	37	6	0.82	+	7.34	0.000306	0.016
hyaluronan metabolic process (GO:0030212)	31	5	0.69	+	7.3	0.001	0.0383
body morphogenesis (GO:0010171)	45	7	0.99	+	7.04	0.000122	0.00785
regulation of vascular endothelial growth factor receptor signaling pathway (GO:0030947)	33	5	0.73	+	6.86	0.00129	0.0468
positive regulation of smooth muscle cell migration (GO:0014911)	40	6	0.88	+	6.79	0.000445	0.0211
collagen fibril organization (GO:0030199)	47	7	1.04	+	6.74	0.000155	0.00941
chondrocyte development (GO:0002063)	42	6	0.93	+	6.46	0.000563	0.0252
face development (GO:0060324)	50	7	1.1	+	6.33	0.000219	0.0123
cortical actin cytoskeleton organization (GO:0030866)	43	6	0.95	+	6.31	0.000629	0.0272
positive regulation of epithelial cell migration (GO:0010634)	144	20	3.18	+	6.28	4.6e-10	1.63e-07
positive regulation of endothelial cell migration (GO:0010595)	101	14	2.23	+	6.27	1.95e-07	3.2e-05
regulation of peptidyl-threonine phosphorylation (GO:0010799)	45	6	0.99	+	6.03	0.000782	0.0321
negative regulation of transmembrane receptor protein serine/threonine kinase signaling pathway (GO:0090101)	130	17	2.87	+	5.92	2.1e-08	4.99e-06
negative regulation of fat cell differentiation (GO:0045599)	46	6	1.02	+	5.9	0.000868	0.0341
bone remodeling (GO:0046849)	47	6	1.04	+	5.78	0.000961	0.0371
negative regulation of BMP signaling pathway (GO:0030514)	63	8	1.39	+	5.75	0.000145	0.00892
regulation of smooth muscle cell migration (GO:0014910)	63	8	1.39	+	5.75	0.000145	0.00889
vasculogenesis (GO:0001570)	71	9	1.57	+	5.74	5.69e-05	0.00414
positive regulation of blood vessel endothelial cell migration (GO:0043536)	56	7	1.24	+	5.66	0.000411	0.0199
regulation of endothelial cell proliferation (GO:0001936)	128	16	2.83	+	5.66	9.62e-08	1.8e-05
negative regulation of transforming growth factor beta receptor signaling pathway (GO:0030512)	74	9	1.64	+	5.5	7.62e-05	0.00519
chondrocyte differentiation (GO:0002062)	84	10	1.86	+	5.39	3.62e-05	0.00284
negative regulation of cellular response to transforming growth factor beta stimulus (GO:1903845)	76	9	1.68	+	5.36	9.19e-05	0.0061
regulation of endothelial cell migration (GO:0010594)	161	19	3.56	+	5.34	1.41e-08	3.69e-06
regulation of vascular smooth muscle cell proliferation (GO:1904705)	51	6	1.13	+	5.32	0.00141	0.0499
negative regulation of endothelial cell migration (GO:0010596)	51	6	1.13	+	5.32	0.00141	0.0498
negative regulation of cellular response to growth factor stimulus (GO:0090288)	162	19	3.58	+	5.31	1.55e-08	3.98e-06
negative regulation of epithelial cell proliferation (GO:0050680)	129	15	2.85	+	5.26	5.62e-07	7.99e-05
negative regulation of blood vessel morphogenesis (GO:2000181)	113	13	2.5	+	5.21	3.55e-06	0.000395
mitotic cytokinesis (GO:0000281)	70	8	1.55	+	5.17	0.00028	0.015
negative regulation of vasculature development (GO:1901343)	124	14	2.74	+	5.11	1.84e-06	0.000229
regulation of cardiac muscle tissue development (GO:0055024)	80	9	1.77	+	5.09	0.000132	0.00841
regulation of epithelial cell migration (GO:0010632)	223	25	4.93	+	5.07	1.95e-10	7.98e-08
tissue remodeling (GO:0048771)	100	11	2.21	+	4.98	2.91e-05	0.00237
release of sequestered calcium ion into cytosol (GO:0051209)	64	7	1.41	+	4.95	0.000852	0.0341
cardiac muscle tissue morphogenesis (GO:0055008)	64	7	1.41	+	4.95	0.000852	0.034
negative regulation of angiogenesis (GO:0016525)	110	12	2.43	+	4.94	1.37e-05	0.00126
positive regulation of endothelial cell proliferation (GO:0001938)	93	10	2.06	+	4.87	7.95e-05	0.00536
regulation of transforming growth factor beta receptor signaling pathway (GO:0017015)	112	12	2.48	+	4.85	1.62e-05	0.00143
muscle tissue morphogenesis (GO:0060415)	75	8	1.66	+	4.83	0.00043	0.0206
negative regulation of sequestering of calcium ion (GO:0051283)	66	7	1.46	+	4.8	0.00101	0.0382
calcium ion transmembrane import into cytosol (GO:0097553)	76	8	1.68	+	4.76	0.000466	0.0219
regulation of cellular response to transforming growth factor beta stimulus (GO:1903844)	114	12	2.52	+	4.76	1.9e-05	0.00165
response to calcium ion (GO:0051592)	153	16	3.38	+	4.73	8.68e-07	0.000115
ovulation cycle (GO:0042698)	67	7	1.48	+	4.73	0.00109	0.0411
epithelial to mesenchymal transition (GO:0001837)	68	7	1.5	+	4.66	0.00118	0.0438
regulation of tissue remodeling (GO:0034103)	78	8	1.72	+	4.64	0.000546	0.0246
response to transforming growth factor beta (GO:0071559)	156	16	3.45	+	4.64	1.1e-06	0.000143
extracellular matrix organization (GO:0030198)	342	35	7.56	+	4.63	4.77e-13	3.8e-10
female gonad development (GO:0008585)	88	9	1.94	+	4.63	0.000254	0.0139
extracellular structure organization (GO:0043062)	343	35	7.58	+	4.62	5.15e-13	3.91e-10
regulation of BMP signaling pathway (GO:0030510)	101	10	2.23	+	4.48	0.000149	0.00906
regulation of cellular response to growth factor stimulus (GO:0090287)	285	28	6.3	+	4.45	2.59e-10	1e-07
regulation of angiogenesis (GO:0045765)	297	29	6.56	+	4.42	1.41e-10	5.89e-08
muscle organ morphogenesis (GO:0048644)	82	8	1.81	+	4.41	0.000741	0.0309
development of primary female sexual characteristics (GO:0046545)	93	9	2.06	+	4.38	0.00037	0.0185
calcium ion transport into cytosol (GO:0060402)	83	8	1.83	+	4.36	0.000797	0.0324
regulation of fibroblast proliferation (GO:0048145)	83	8	1.83	+	4.36	0.000797	0.0324
positive regulation of ossification (GO:0045778)	84	8	1.86	+	4.31	0.000857	0.0339
regulation of vasculature development (GO:1901342)	329	31	7.27	+	4.26	7.3e-11	3.52e-08
cellular response to calcium ion (GO:0071277)	85	8	1.88	+	4.26	0.00092	0.0359
female sex differentiation (GO:0046660)	107	10	2.36	+	4.23	0.00023	0.0128
transforming growth factor beta receptor signaling pathway (GO:0007179)	98	9	2.17	+	4.16	0.000527	0.024
cytoskeleton-dependent cytokinesis (GO:0061640)	98	9	2.17	+	4.16	0.000527	0.0239
positive regulation of protein localization to membrane (GO:1905477)	125	11	2.76	+	3.98	0.000185	0.0107
epithelial cell proliferation (GO:0050673)	91	8	2.01	+	3.98	0.00138	0.0491
cellular response to transforming growth factor beta stimulus (GO:0071560)	149	13	3.29	+	3.95	5.33e-05	0.00391
bone morphogenesis (GO:0060349)	115	10	2.54	+	3.93	0.000392	0.0192
regulation of transmembrane receptor protein serine/threonine kinase signaling pathway (GO:0090092)	243	21	5.37	+	3.91	3.36e-07	5.1e-05
response to hydrogen peroxide (GO:0042542)	118	10	2.61	+	3.83	0.000474	0.022
mucopolysaccharide metabolic process (GO:1903510)	108	9	2.39	+	3.77	0.00101	0.0383
positive regulation of angiogenesis (GO:0045766)	170	14	3.76	+	3.73	4.99e-05	0.00373
regulation of striated muscle tissue development (GO:0016202)	134	11	2.96	+	3.71	0.000323	0.0165
cytokinesis (GO:0000910)	110	9	2.43	+	3.7	0.00113	0.0426
regulation of fat cell differentiation (GO:0045598)	123	10	2.72	+	3.68	0.000641	0.0276
regulation of DNA biosynthetic process (GO:2000278)	111	9	2.45	+	3.67	0.0012	0.0444
platelet activation (GO:0030168)	136	11	3.01	+	3.66	0.000363	0.0182
regulation of muscle tissue development (GO:1901861)	137	11	3.03	+	3.63	0.000385	0.0189
regulation of epithelial cell proliferation (GO:0050678)	338	27	7.47	+	3.61	3.23e-08	6.67e-06
regulation of muscle organ development (GO:0048634)	138	11	3.05	+	3.61	0.000408	0.0199
positive regulation of binding (GO:0051099)	177	14	3.91	+	3.58	7.48e-05	0.00516
positive regulation of vasculature development (GO:1904018)	190	15	4.2	+	3.57	4.26e-05	0.00331
cardiac chamber morphogenesis (GO:0003206)	127	10	2.81	+	3.56	0.000807	0.0326
response to estradiol (GO:0032355)	140	11	3.09	+	3.56	0.000457	0.0216
regulation of small GTPase mediated signal transduction (GO:0051056)	320	25	7.07	+	3.54	1.56e-07	2.64e-05
regulation of cell division (GO:0051302)	167	13	3.69	+	3.52	0.000156	0.00938
response to reactive oxygen species (GO:0000302)	194	15	4.29	+	3.5	5.32e-05	0.00392
placenta development (GO:0001890)	157	12	3.47	+	3.46	0.000323	0.0166
regulation of G1/S transition of mitotic cell cycle (GO:2000045)	157	12	3.47	+	3.46	0.000323	0.0166
positive regulation of mitotic cell cycle (GO:0045931)	158	12	3.49	+	3.44	0.000341	0.0172
regulation of G protein-coupled receptor signaling pathway (GO:0008277)	145	11	3.2	+	3.43	0.000601	0.0263
transmembrane receptor protein serine/threonine kinase signaling pathway (GO:0007178)	198	15	4.38	+	3.43	6.6e-05	0.00467
muscle organ development (GO:0007517)	294	22	6.5	+	3.39	1.69e-06	0.000213
regulation of Ras protein signal transduction (GO:0046578)	188	14	4.15	+	3.37	0.000136	0.00858
regulation of sequestering of calcium ion (GO:0051282)	136	10	3.01	+	3.33	0.00131	0.0473
positive regulation of locomotion (GO:0040017)	576	42	12.73	+	3.3	6.29e-11	3.23e-08
tube formation (GO:0035148)	152	11	3.36	+	3.27	0.000865	0.0341
cell-substrate adhesion (GO:0031589)	180	13	3.98	+	3.27	0.000308	0.016
regulation of binding (GO:0051098)	374	27	8.27	+	3.27	2.19e-07	3.51e-05
positive regulation of epithelial cell proliferation (GO:0050679)	194	14	4.29	+	3.27	0.000185	0.0107
positive regulation of cell motility (GO:2000147)	545	39	12.04	+	3.24	5.21e-10	1.76e-07
negative regulation of cell migration (GO:0030336)	266	19	5.88	+	3.23	1.58e-05	0.00141
positive regulation of cell migration (GO:0030335)	519	37	11.47	+	3.23	1.62e-09	4.79e-07
vascular process in circulatory system (GO:0003018)	169	12	3.73	+	3.21	0.000599	0.0263
gonad development (GO:0008406)	212	15	4.69	+	3.2	0.000135	0.00857
regulation of protein binding (GO:0043393)	213	15	4.71	+	3.19	0.000141	0.00875
blood vessel morphogenesis (GO:0048514)	412	29	9.1	+	3.19	1.28e-07	2.24e-05
positive regulation of DNA metabolic process (GO:0051054)	199	14	4.4	+	3.18	0.000236	0.0131
positive regulation of cellular component movement (GO:0051272)	561	39	12.4	+	3.15	1.13e-09	3.52e-07
development of primary sexual characteristics (GO:0045137)	218	15	4.82	+	3.11	0.000179	0.0106
cell junction organization (GO:0034330)	218	15	4.82	+	3.11	0.000179	0.0106
cartilage development (GO:0051216)	175	12	3.87	+	3.1	0.000799	0.0324
regulation of cell cycle G1/S phase transition (GO:1902806)	176	12	3.89	+	3.09	0.000837	0.0337
blood vessel development (GO:0001568)	499	34	11.03	+	3.08	2.17e-08	5.01e-06
response to lipopolysaccharide (GO:0032496)	325	22	7.18	+	3.06	7.64e-06	0.00079
negative regulation of cell motility (GO:2000146)	281	19	6.21	+	3.06	3.21e-05	0.00258
regulation of cell migration (GO:0030334)	873	59	19.29	+	3.06	1.29e-13	1.28e-10
cellular response to lipopolysaccharide (GO:0071222)	193	13	4.27	+	3.05	0.000574	0.0255
regulation of protein localization to membrane (GO:1905475)	193	13	4.27	+	3.05	0.000574	0.0255
vasculature development (GO:0001944)	521	35	11.51	+	3.04	1.87e-08	4.51e-06
muscle tissue development (GO:0060537)	299	20	6.61	+	3.03	2.32e-05	0.00195
muscle structure development (GO:0061061)	481	32	10.63	+	3.01	9.54e-08	1.81e-05
cardiovascular system development (GO:0072358)	531	35	11.73	+	2.98	2.91e-08	6.44e-06
wound healing (GO:0042060)	487	32	10.76	+	2.97	1.24e-07	2.22e-05
regulation of neuron death (GO:1901214)	320	21	7.07	+	2.97	1.9e-05	0.00165
negative regulation of protein kinase activity (GO:0006469)	229	15	5.06	+	2.96	0.000295	0.0155
negative regulation of cell population proliferation (GO:0008285)	690	45	15.25	+	2.95	3.8e-10	1.41e-07
regulation of cell motility (GO:2000145)	938	61	20.73	+	2.94	2.31e-13	2.04e-10
ossification (GO:0001503)	263	17	5.81	+	2.92	0.000138	0.00867
response to molecule of bacterial origin (GO:0002237)	341	22	7.54	+	2.92	1.55e-05	0.00138
negative regulation of cell growth (GO:0030308)	186	12	4.11	+	2.92	0.00131	0.0473
cellular response to molecule of bacterial origin (GO:0071219)	202	13	4.46	+	2.91	0.000855	0.034
regulation of locomotion (GO:0040012)	1010	65	22.32	+	2.91	5.37e-14	6.11e-11
heart morphogenesis (GO:0003007)	249	16	5.5	+	2.91	0.00023	0.0128
female pregnancy (GO:0007565)	187	12	4.13	+	2.9	0.00137	0.0487
negative regulation of locomotion (GO:0040013)	328	21	7.25	+	2.9	2.67e-05	0.00221
response to wounding (GO:0009611)	580	37	12.82	+	2.89	2.57e-08	5.85e-06
response to growth factor (GO:0070848)	533	34	11.78	+	2.89	9.65e-08	1.79e-05
bone development (GO:0060348)	204	13	4.51	+	2.88	0.000931	0.0362
negative regulation of cellular component movement (GO:0051271)	314	20	6.94	+	2.88	4.43e-05	0.00335
cellular response to inorganic substance (GO:0071241)	223	14	4.93	+	2.84	0.00069	0.0289
positive regulation of cellular protein localization (GO:1903829)	335	21	7.4	+	2.84	3.58e-05	0.00282
cellular response to biotic stimulus (GO:0071216)	226	14	4.99	+	2.8	0.00078	0.0321
cellular response to growth factor stimulus (GO:0071363)	503	31	11.12	+	2.79	7.21e-07	9.9e-05
positive regulation of cytoskeleton organization (GO:0051495)	228	14	5.04	+	2.78	0.000845	0.0339
negative regulation of neuron death (GO:1901215)	214	13	4.73	+	2.75	0.0014	0.0496
regulation of cellular component movement (GO:0051270)	1021	62	22.56	+	2.75	2.37e-12	1.51e-09
reproductive structure development (GO:0048608)	429	26	9.48	+	2.74	7.58e-06	0.000788
renal system development (GO:0072001)	281	17	6.21	+	2.74	0.000289	0.0153
negative regulation of growth (GO:0045926)	248	15	5.48	+	2.74	0.000647	0.0276
tube morphogenesis (GO:0035239)	662	40	14.63	+	2.73	2.79e-08	6.25e-06
negative regulation of kinase activity (GO:0033673)	249	15	5.5	+	2.73	0.000673	0.0284
Ras protein signal transduction (GO:0007265)	249	15	5.5	+	2.73	0.000673	0.0284
reproductive system development (GO:0061458)	433	26	9.57	+	2.72	8.84e-06	0.00088
striated muscle tissue development (GO:0014706)	285	17	6.3	+	2.7	0.000337	0.0171
regulation of actin filament-based process (GO:0032970)	404	24	8.93	+	2.69	2.3e-05	0.00195
regulation of muscle system process (GO:0090257)	236	14	5.22	+	2.68	0.00116	0.0432
kidney development (GO:0001822)	271	16	5.99	+	2.67	0.000554	0.0249
small GTPase mediated signal transduction (GO:0007264)	326	19	7.2	+	2.64	0.000203	0.0116
blood coagulation (GO:0007596)	292	17	6.45	+	2.63	0.000438	0.0209
regulation of actin cytoskeleton organization (GO:0032956)	361	21	7.98	+	2.63	9.79e-05	0.00641
coagulation (GO:0050817)	294	17	6.5	+	2.62	0.000471	0.0221
response to steroid hormone (GO:0048545)	329	19	7.27	+	2.61	0.000227	0.0127
response to lipid (GO:0033993)	867	50	19.16	+	2.61	3.27e-09	9.28e-07
regulation of actin filament organization (GO:0110053)	279	16	6.17	+	2.59	0.000745	0.031
hemostasis (GO:0007599)	297	17	6.56	+	2.59	0.000525	0.0241
urogenital system development (GO:0001655)	316	18	6.98	+	2.58	0.000384	0.0189
aging (GO:0007568)	282	16	6.23	+	2.57	0.000829	0.0334
enzyme linked receptor protein signaling pathway (GO:0007167)	726	41	16.04	+	2.56	1.45e-07	2.51e-05
positive regulation of cell cycle (GO:0045787)	391	22	8.64	+	2.55	0.000106	0.00687
sex differentiation (GO:0007548)	267	15	5.9	+	2.54	0.00131	0.0474
apoptotic signaling pathway (GO:0097190)	287	16	6.34	+	2.52	0.000988	0.0378
regulation of DNA metabolic process (GO:0051052)	361	20	7.98	+	2.51	0.000262	0.0143
leukocyte differentiation (GO:0002521)	343	19	7.58	+	2.51	0.000371	0.0185
skeletal system development (GO:0001501)	506	28	11.18	+	2.5	2.4e-05	0.002
negative regulation of developmental process (GO:0051093)	959	53	21.19	+	2.5	2.71e-09	7.84e-07
regulation of cytoskeleton organization (GO:0051493)	563	31	12.44	+	2.49	8.39e-06	0.000851
tissue morphogenesis (GO:0048729)	564	31	12.46	+	2.49	8.57e-06	0.000863
positive regulation of cell adhesion (GO:0045785)	419	23	9.26	+	2.48	0.000163	0.00976
epithelial tube morphogenesis (GO:0060562)	311	17	6.87	+	2.47	0.000854	0.034
regulation of anatomical structure morphogenesis (GO:0022603)	1098	60	24.27	+	2.47	4.46e-10	1.61e-07
positive regulation of cytosolic calcium ion concentration (GO:0007204)	296	16	6.54	+	2.45	0.00134	0.0478
actin cytoskeleton organization (GO:0030036)	500	27	11.05	+	2.44	4.39e-05	0.00336
negative regulation of protein phosphorylation (GO:0001933)	409	22	9.04	+	2.43	0.000268	0.0145
circulatory system development (GO:0072359)	874	47	19.31	+	2.43	7.38e-08	1.42e-05
actin filament-based process (GO:0030029)	578	31	12.77	+	2.43	1.2e-05	0.00113
response to inorganic substance (GO:0010035)	541	29	11.96	+	2.43	2.39e-05	0.00201
negative regulation of phosphorylation (GO:0042326)	449	24	9.92	+	2.42	0.000139	0.00866
tube development (GO:0035295)	861	46	19.03	+	2.42	1.16e-07	2.12e-05
response to metal ion (GO:0010038)	376	20	8.31	+	2.41	0.00059	0.026
regulation of cytosolic calcium ion concentration (GO:0051480)	340	18	7.51	+	2.4	0.00124	0.0455
regulation of protein serine/threonine kinase activity (GO:0071900)	514	27	11.36	+	2.38	6.14e-05	0.00439
regulation of cell population proliferation (GO:0042127)	1644	86	36.33	+	2.37	3.01e-13	2.52e-10
anatomical structure formation involved in morphogenesis (GO:0048646)	900	47	19.89	+	2.36	1.25e-07	2.2e-05
cell activation (GO:0001775)	1062	55	23.47	+	2.34	1.55e-08	3.93e-06
regulation of anatomical structure size (GO:0090066)	522	27	11.54	+	2.34	7.59e-05	0.00521
neutrophil mediated immunity (GO:0002446)	493	25	10.9	+	2.29	0.000185	0.0108
negative regulation of cell differentiation (GO:0045596)	711	36	15.71	+	2.29	8.05e-06	0.000822
supramolecular fiber organization (GO:0097435)	456	23	10.08	+	2.28	0.000362	0.0182
regulation of supramolecular fiber organization (GO:1902903)	377	19	8.33	+	2.28	0.00125	0.0458
mitotic cell cycle process (GO:1903047)	616	31	13.61	+	2.28	4.32e-05	0.00334
transmembrane receptor protein tyrosine kinase signaling pathway (GO:0007169)	521	26	11.51	+	2.26	0.000239	0.0131
neutrophil degranulation (GO:0043312)	482	24	10.65	+	2.25	0.000472	0.0221
positive regulation of cell population proliferation (GO:0008284)	925	46	20.44	+	2.25	6.67e-07	9.23e-05
positive regulation of developmental process (GO:0051094)	1390	69	30.72	+	2.25	9.3e-10	2.96e-07
positive regulation of MAPK cascade (GO:0043410)	544	27	12.02	+	2.25	0.00018	0.0106
positive regulation of cell differentiation (GO:0045597)	990	49	21.88	+	2.24	2.94e-07	4.58e-05
negative regulation of phosphate metabolic process (GO:0045936)	566	28	12.51	+	2.24	0.000135	0.00856
neutrophil activation involved in immune response (GO:0002283)	486	24	10.74	+	2.23	0.000495	0.0229
negative regulation of phosphorus metabolic process (GO:0010563)	567	28	12.53	+	2.23	0.000138	0.00865
myeloid leukocyte mediated immunity (GO:0002444)	513	25	11.34	+	2.21	0.000397	0.0194
negative regulation of multicellular organismal process (GO:0051241)	1212	59	26.78	+	2.2	3.88e-08	7.81e-06
mitotic cell cycle (GO:0000278)	699	34	15.45	+	2.2	4.06e-05	0.00317
neutrophil activation (GO:0042119)	495	24	10.94	+	2.19	0.000565	0.0252
positive regulation of organelle organization (GO:0010638)	640	31	14.14	+	2.19	7.25e-05	0.00504
granulocyte activation (GO:0036230)	499	24	11.03	+	2.18	0.000604	0.0263
regulation of protein kinase activity (GO:0045859)	795	38	17.57	+	2.16	1.51e-05	0.00137
leukocyte degranulation (GO:0043299)	503	24	11.12	+	2.16	0.00065	0.0276
apoptotic process (GO:0006915)	908	43	20.07	+	2.14	5.61e-06	0.000596
heart development (GO:0007507)	528	25	11.67	+	2.14	0.000527	0.0241
cellular response to lipid (GO:0071396)	529	25	11.69	+	2.14	0.000538	0.0243
hemopoiesis (GO:0030097)	572	27	12.64	+	2.14	0.000473	0.022
regulation of cell adhesion (GO:0030155)	700	33	15.47	+	2.13	7.75e-05	0.00525
immune system development (GO:0002520)	659	31	14.56	+	2.13	0.000142	0.00876
regulation of cell cycle process (GO:0010564)	766	36	16.93	+	2.13	5.3e-05	0.00392
negative regulation of cell death (GO:0060548)	1005	47	22.21	+	2.12	3.15e-06	0.000372
regulation of cellular protein localization (GO:1903827)	556	26	12.29	+	2.12	0.000682	0.0286
anatomical structure morphogenesis (GO:0009653)	2184	102	48.27	+	2.11	8.4e-13	5.82e-10
hematopoietic or lymphoid organ development (GO:0048534)	622	29	13.75	+	2.11	0.000279	0.015
positive regulation of hydrolase activity (GO:0051345)	773	36	17.08	+	2.11	5.66e-05	0.00414
positive regulation of protein kinase activity (GO:0045860)	537	25	11.87	+	2.11	0.000956	0.037
regulation of cell cycle (GO:0051726)	1247	58	27.56	+	2.1	1.91e-07	3.18e-05
negative regulation of protein modification process (GO:0031400)	602	28	13.3	+	2.1	0.000383	0.0189
chordate embryonic development (GO:0043009)	646	30	14.28	+	2.1	0.000218	0.0123
myeloid cell activation involved in immune response (GO:0002275)	517	24	11.43	+	2.1	0.00086	0.034
regulation of kinase activity (GO:0043549)	905	42	20	+	2.1	1.05e-05	0.00102
cell division (GO:0051301)	496	23	10.96	+	2.1	0.00114	0.0426
positive regulation of cell death (GO:0010942)	713	33	15.76	+	2.09	0.0001	0.00652
regulation of cell differentiation (GO:0045595)	1842	85	40.71	+	2.09	1.96e-10	7.81e-08
cell population proliferation (GO:0008283)	501	23	11.07	+	2.08	0.00126	0.0459
positive regulation of apoptotic process (GO:0043065)	656	30	14.5	+	2.07	0.000261	0.0143
regulation of developmental process (GO:0050793)	2625	120	58.01	+	2.07	1.57e-14	2.5e-11
positive regulation of cellular component organization (GO:0051130)	1247	57	27.56	+	2.07	3.75e-07	5.58e-05
cell cycle (GO:0007049)	1335	61	29.5	+	2.07	1.64e-07	2.76e-05
cell death (GO:0008219)	1074	49	23.73	+	2.06	3.87e-06	0.000428
negative regulation of signal transduction (GO:0009968)	1272	58	28.11	+	2.06	4.21e-07	6.21e-05
positive regulation of programmed cell death (GO:0043068)	661	30	14.61	+	2.05	0.000427	0.0205
positive regulation of protein phosphorylation (GO:0001934)	1014	46	22.41	+	2.05	6.82e-06	0.000715
regulation of cellular component biogenesis (GO:0044087)	971	44	21.46	+	2.05	1.19e-05	0.00113
embryo development ending in birth or egg hatching (GO:0009792)	663	30	14.65	+	2.05	0.000433	0.0207
programmed cell death (GO:0012501)	1039	47	22.96	+	2.05	7.76e-06	0.000797
regulation of MAPK cascade (GO:0043408)	730	33	16.13	+	2.05	0.000181	0.0106
cell cycle process (GO:0022402)	998	45	22.06	+	2.04	1.47e-05	0.00134
regulation of mitotic cell cycle (GO:0007346)	688	31	15.2	+	2.04	0.000331	0.0168
sensory organ development (GO:0007423)	555	25	12.27	+	2.04	0.00118	0.0438
response to endogenous stimulus (GO:0009719)	1510	68	33.37	+	2.04	4.26e-08	8.38e-06
regulation of multicellular organismal development (GO:2000026)	2067	93	45.68	+	2.04	7.56e-11	3.54e-08
positive regulation of phosphorylation (GO:0042327)	1090	49	24.09	+	2.03	4.71e-06	0.000507
leukocyte activation (GO:0045321)	915	41	20.22	+	2.03	3.18e-05	0.00257
response to abiotic stimulus (GO:0009628)	1161	52	25.66	+	2.03	3.25e-06	0.000377
positive regulation of phosphorus metabolic process (GO:0010562)	1161	52	25.66	+	2.03	3.25e-06	0.000375
positive regulation of phosphate metabolic process (GO:0045937)	1161	52	25.66	+	2.03	3.25e-06	0.000372
cell adhesion (GO:0007155)	921	41	20.35	+	2.01	3.51e-05	0.00278
embryonic morphogenesis (GO:0048598)	585	26	12.93	+	2.01	0.00102	0.0386
positive regulation of cell development (GO:0010720)	563	25	12.44	+	2.01	0.00133	0.0477
response to oxygen-containing compound (GO:1901700)	1602	71	35.4	+	2.01	3.7e-08	7.56e-06
head development (GO:0060322)	790	35	17.46	+	2	0.000193	0.0111
positive regulation of protein modification process (GO:0031401)	1242	55	27.45	+	2	1.65e-06	0.00021
regulation of phosphorylation (GO:0042325)	1626	72	35.93	+	2	4.15e-08	8.26e-06
negative regulation of response to stimulus (GO:0048585)	1649	73	36.44	+	2	3.06e-08	6.59e-06
biological adhesion (GO:0022610)	927	41	20.49	+	2	5.7e-05	0.00412
regulation of organelle organization (GO:0033043)	1335	59	29.5	+	2	7.92e-07	0.000107
regulation of cell death (GO:0010941)	1698	75	37.52	+	2	1.78e-08	4.35e-06
regulation of transferase activity (GO:0051338)	1019	45	22.52	+	2	1.85e-05	0.00162
cell migration (GO:0016477)	952	42	21.04	+	2	4.32e-05	0.00333
animal organ morphogenesis (GO:0009887)	977	43	21.59	+	1.99	3.34e-05	0.00266
regulation of protein phosphorylation (GO:0001932)	1455	64	32.15	+	1.99	3.09e-07	4.78e-05
epithelium development (GO:0060429)	1115	49	24.64	+	1.99	9.64e-06	0.000954
positive regulation of kinase activity (GO:0033674)	615	27	13.59	+	1.99	0.00125	0.0458
tissue development (GO:0009888)	1779	78	39.31	+	1.98	1.29e-08	3.42e-06
regulation of cell development (GO:0060284)	961	42	21.24	+	1.98	4.77e-05	0.00358
regulation of intracellular signal transduction (GO:1902531)	1794	78	39.65	+	1.97	1.58e-08	3.92e-06
response to hormone (GO:0009725)	920	40	20.33	+	1.97	8.73e-05	0.00582
regulation of cellular response to stress (GO:0080135)	737	32	16.29	+	1.96	0.000525	0.024
positive regulation of transferase activity (GO:0051347)	692	30	15.29	+	1.96	0.000628	0.0272
cytoskeleton organization (GO:0007010)	1108	48	24.49	+	1.96	1.54e-05	0.00138
regulation of neurogenesis (GO:0050767)	835	36	18.45	+	1.95	0.000197	0.0113
negative regulation of cell communication (GO:0010648)	1372	59	30.32	+	1.95	1.82e-06	0.000228
positive regulation of multicellular organismal process (GO:0051240)	1771	76	39.14	+	1.94	5.33e-08	1.03e-05
negative regulation of signaling (GO:0023057)	1376	59	30.41	+	1.94	1.92e-06	0.000235
regulation of phosphate metabolic process (GO:0019220)	1820	78	40.22	+	1.94	3.09e-08	6.55e-06
negative regulation of transcription by RNA polymerase II (GO:0000122)	887	38	19.6	+	1.94	0.000174	0.0103
regulation of phosphorus metabolic process (GO:0051174)	1821	78	40.24	+	1.94	3.13e-08	6.55e-06
cell morphogenesis (GO:0000902)	725	31	16.02	+	1.93	0.00077	0.0318
animal organ development (GO:0048513)	3215	137	71.05	+	1.93	2.27e-14	3.29e-11
central nervous system development (GO:0007417)	986	42	21.79	+	1.93	9.41e-05	0.00619
regulation of growth (GO:0040008)	683	29	15.09	+	1.92	0.00139	0.0494
cellular component morphogenesis (GO:0032989)	829	35	18.32	+	1.91	0.00044	0.0209
cellular chemical homeostasis (GO:0055082)	758	32	16.75	+	1.91	0.000668	0.0283
regulation of cellular component organization (GO:0051128)	2536	107	56.04	+	1.91	1.07e-10	4.6e-08
response to drug (GO:0042493)	1020	43	22.54	+	1.91	8.09e-05	0.00542
response to cytokine (GO:0034097)	1122	47	24.8	+	1.9	4.41e-05	0.00336
brain development (GO:0007420)	745	31	16.46	+	1.88	0.000988	0.0379
negative regulation of programmed cell death (GO:0043069)	915	38	20.22	+	1.88	0.000341	0.0172
negative regulation of cellular component organization (GO:0051129)	725	30	16.02	+	1.87	0.00132	0.0474
regulation of signal transduction (GO:0009966)	3146	130	69.52	+	1.87	1.32e-12	8.78e-10
negative regulation of apoptotic process (GO:0043066)	899	37	19.87	+	1.86	0.000475	0.022
positive regulation of molecular function (GO:0044093)	1823	75	40.29	+	1.86	3.24e-07	4.96e-05
negative regulation of cellular biosynthetic process (GO:0031327)	1569	64	34.67	+	1.85	3.3e-06	0.000375
exocytosis (GO:0006887)	785	32	17.35	+	1.84	0.00126	0.0459
cellular response to endogenous stimulus (GO:0071495)	1228	50	27.14	+	1.84	5.88e-05	0.00423
regulation of programmed cell death (GO:0043067)	1573	64	34.76	+	1.84	3.46e-06	0.000388
negative regulation of cellular macromolecule biosynthetic process (GO:2000113)	1427	58	31.54	+	1.84	1.13e-05	0.00109
embryo development (GO:0009790)	1010	41	22.32	+	1.84	0.000282	0.015
regulation of apoptotic process (GO:0042981)	1553	63	34.32	+	1.84	4.65e-06	0.000504
regulation of multicellular organismal process (GO:0051239)	3185	129	70.39	+	1.83	7.18e-12	4.09e-09
locomotion (GO:0040011)	1309	53	28.93	+	1.83	3.02e-05	0.00245
localization of cell (GO:0051674)	1067	43	23.58	+	1.82	0.000264	0.0144
cell motility (GO:0048870)	1067	43	23.58	+	1.82	0.000264	0.0143
positive regulation of cellular protein metabolic process (GO:0032270)	1619	65	35.78	+	1.82	4.57e-06	0.000499
movement of cell or subcellular component (GO:0006928)	1547	62	34.19	+	1.81	9.91e-06	0.000974
negative regulation of biosynthetic process (GO:0009890)	1597	64	35.29	+	1.81	6e-06	0.000633
regulation of protein modification process (GO:0031399)	1872	75	41.37	+	1.81	7.48e-07	0.000102
system development (GO:0048731)	4445	178	98.23	+	1.81	1.02e-16	3.23e-13
response to organic cyclic compound (GO:0014070)	926	37	20.46	+	1.81	0.000873	0.0342
negative regulation of macromolecule biosynthetic process (GO:0010558)	1510	60	33.37	+	1.8	1.83e-05	0.00161
negative regulation of cellular process (GO:0048523)	4805	190	106.19	+	1.79	1.46e-17	1.17e-13
positive regulation of catalytic activity (GO:0043085)	1471	58	32.51	+	1.78	3.3e-05	0.00264
regulation of hydrolase activity (GO:0051336)	1294	51	28.6	+	1.78	9.24e-05	0.00611
positive regulation of nucleobase-containing compound metabolic process (GO:0045935)	1912	75	42.25	+	1.77	2.05e-06	0.000245
regulation of nervous system development (GO:0051960)	944	37	20.86	+	1.77	0.00102	0.0385
positive regulation of nucleic acid-templated transcription (GO:1903508)	1660	65	36.69	+	1.77	1.28e-05	0.00119
cellular developmental process (GO:0048869)	3831	150	84.66	+	1.77	7.88e-13	5.7e-10
positive regulation of RNA biosynthetic process (GO:1902680)	1661	65	36.71	+	1.77	1.29e-05	0.00119
positive regulation of transcription, DNA-templated (GO:0045893)	1564	61	34.56	+	1.76	2.52e-05	0.00209
cellular response to oxygen-containing compound (GO:1901701)	1077	42	23.8	+	1.76	0.000637	0.0275
negative regulation of transcription, DNA-templated (GO:0045892)	1233	48	27.25	+	1.76	0.000214	0.0121
intracellular signal transduction (GO:0035556)	1700	66	37.57	+	1.76	1.12e-05	0.00108
cellular response to cytokine stimulus (GO:0071345)	1031	40	22.78	+	1.76	0.000759	0.0315
cell differentiation (GO:0030154)	3738	145	82.61	+	1.76	4.58e-12	2.7e-09
positive regulation of protein metabolic process (GO:0051247)	1728	67	38.19	+	1.75	1.25e-05	0.00117
positive regulation of nitrogen compound metabolic process (GO:0051173)	3226	125	71.29	+	1.75	3.32e-10	1.26e-07
positive regulation of signal transduction (GO:0009967)	1704	66	37.66	+	1.75	1.17e-05	0.00112
cellular response to organic substance (GO:0071310)	2404	93	53.13	+	1.75	1.49e-07	2.55e-05
positive regulation of intracellular signal transduction (GO:1902533)	1034	40	22.85	+	1.75	0.000783	0.032
response to organic substance (GO:0010033)	3030	117	66.96	+	1.75	1.6e-09	4.81e-07
regulation of catalytic activity (GO:0050790)	2383	92	52.66	+	1.75	2e-07	3.25e-05
positive regulation of cellular biosynthetic process (GO:0031328)	2023	78	44.71	+	1.74	2.5e-06	0.000298
regulation of cell communication (GO:0010646)	3534	136	78.1	+	1.74	5.3e-11	2.81e-08
neurogenesis (GO:0022008)	1667	64	36.84	+	1.74	2.12e-05	0.00181
positive regulation of RNA metabolic process (GO:0051254)	1748	67	38.63	+	1.73	1.44e-05	0.00132
regulation of signaling (GO:0023051)	3575	137	79.01	+	1.73	6.48e-11	3.22e-08
negative regulation of nucleobase-containing compound metabolic process (GO:0045934)	1488	57	32.88	+	1.73	8.06e-05	0.00541
positive regulation of macromolecule biosynthetic process (GO:0010557)	1932	74	42.7	+	1.73	5.15e-06	0.00055
regulation of localization (GO:0032879)	2810	107	62.1	+	1.72	2.17e-08	5.08e-06
negative regulation of nucleic acid-templated transcription (GO:1903507)	1287	49	28.44	+	1.72	0.000291	0.0153
negative regulation of cellular protein metabolic process (GO:0032269)	1051	40	23.23	+	1.72	0.00121	0.0446
multicellular organism development (GO:0007275)	5073	193	112.11	+	1.72	4.04e-16	1.07e-12
positive regulation of cellular metabolic process (GO:0031325)	3391	129	74.94	+	1.72	5.01e-10	1.73e-07
negative regulation of RNA biosynthetic process (GO:1902679)	1289	49	28.49	+	1.72	0.000296	0.0155
positive regulation of biosynthetic process (GO:0009891)	2055	78	45.41	+	1.72	4.34e-06	0.000476
regulation of molecular function (GO:0065009)	3063	116	67.69	+	1.71	6.34e-09	1.71e-06
negative regulation of biological process (GO:0048519)	5388	204	119.07	+	1.71	3.96e-17	2.1e-13
negative regulation of RNA metabolic process (GO:0051253)	1384	52	30.59	+	1.7	0.000315	0.0163
positive regulation of transcription by RNA polymerase II (GO:0045944)	1225	46	27.07	+	1.7	0.000649	0.0276
developmental process (GO:0032502)	5912	222	130.65	+	1.7	7.89e-19	1.26e-14
anatomical structure development (GO:0048856)	5462	205	120.71	+	1.7	8.69e-17	3.46e-13
negative regulation of protein metabolic process (GO:0051248)	1120	42	24.75	+	1.7	0.00118	0.0438
cell development (GO:0048468)	1627	61	35.96	+	1.7	7.59e-05	0.00519
regulation of response to stimulus (GO:0048583)	4335	162	95.8	+	1.69	2.48e-12	1.52e-09
positive regulation of gene expression (GO:0010628)	2034	76	44.95	+	1.69	8.59e-06	0.00086
nervous system development (GO:0007399)	2374	88	52.46	+	1.68	1.99e-06	0.000239
generation of neurons (GO:0048699)	1565	58	34.59	+	1.68	0.00017	0.0101
positive regulation of macromolecule metabolic process (GO:0010604)	3402	126	75.18	+	1.68	4.03e-09	1.12e-06
regulation of response to stress (GO:0080134)	1517	56	33.52	+	1.67	0.000208	0.0118
positive regulation of metabolic process (GO:0009893)	3701	136	81.79	+	1.66	1.33e-09	4.07e-07
negative regulation of gene expression (GO:0010629)	1770	65	39.12	+	1.66	7.18e-05	0.00504
positive regulation of cell communication (GO:0010647)	1855	68	40.99	+	1.66	5.04e-05	0.00375
negative regulation of nitrogen compound metabolic process (GO:0051172)	2408	88	53.22	+	1.65	3.35e-06	0.000378
positive regulation of signaling (GO:0023056)	1864	68	41.19	+	1.65	7.24e-05	0.00506
negative regulation of cellular metabolic process (GO:0031324)	2608	95	57.64	+	1.65	1.28e-06	0.000165
reproductive process (GO:0022414)	1434	52	31.69	+	1.64	0.000579	0.0256
reproduction (GO:0000003)	1437	52	31.76	+	1.64	0.000593	0.0261
positive regulation of cellular process (GO:0048522)	5527	199	122.14	+	1.63	2.57e-14	3.41e-11
regulation of biological quality (GO:0065008)	4112	148	90.87	+	1.63	6.44e-10	2.14e-07
regulation of protein metabolic process (GO:0051246)	2836	102	62.67	+	1.63	1.02e-06	0.000134
negative regulation of macromolecule metabolic process (GO:0010605)	2703	97	59.73	+	1.62	1.85e-06	0.000228
negative regulation of metabolic process (GO:0009892)	2964	106	65.5	+	1.62	5.92e-07	8.27e-05
regulation of cellular protein metabolic process (GO:0032268)	2664	95	58.87	+	1.61	3.21e-06	0.000375
cellular response to chemical stimulus (GO:0070887)	2941	104	64.99	+	1.6	1.5e-06	0.000193
positive regulation of biological process (GO:0048518)	6263	221	138.41	+	1.6	2.41e-15	4.79e-12
cellular component assembly (GO:0022607)	2432	85	53.75	+	1.58	2.85e-05	0.00234
positive regulation of response to stimulus (GO:0048584)	2476	85	54.72	+	1.55	6.14e-05	0.00441
response to stress (GO:0006950)	3621	124	80.02	+	1.55	4.65e-07	6.73e-05
multicellular organismal process (GO:0032501)	7019	237	155.12	+	1.53	1.15e-14	2.04e-11
regulation of transcription by RNA polymerase II (GO:0006357)	2258	76	49.9	+	1.52	0.000276	0.0148
cellular component organization (GO:0016043)	5646	187	124.77	+	1.5	6.99e-10	2.27e-07
cell surface receptor signaling pathway (GO:0007166)	2486	82	54.94	+	1.49	0.000281	0.015
response to chemical (GO:0042221)	4498	147	99.4	+	1.48	4.52e-07	6.6e-05
response to external stimulus (GO:0009605)	2455	80	54.25	+	1.47	0.000465	0.0219
cellular component biogenesis (GO:0044085)	2663	86	58.85	+	1.46	0.000419	0.0203
cellular component organization or biogenesis (GO:0071840)	5838	188	129.02	+	1.46	5.56e-09	1.53e-06
cellular localization (GO:0051641)	2431	78	53.72	+	1.45	0.000966	0.0372
signal transduction (GO:0007165)	5139	163	113.57	+	1.44	3.74e-07	5.62e-05
cell communication (GO:0007154)	5583	175	123.38	+	1.42	2.41e-07	3.84e-05
signaling (GO:0023052)	5478	171	121.06	+	1.41	4.84e-07	6.94e-05
regulation of cellular metabolic process (GO:0031323)	6303	194	139.29	+	1.39	1.22e-07	2.22e-05
regulation of metabolic process (GO:0019222)	6774	208	149.7	+	1.39	2.99e-08	6.52e-06
regulation of cellular biosynthetic process (GO:0031326)	4243	130	93.77	+	1.39	7.02e-05	0.00494
response to stimulus (GO:0050896)	8549	261	188.93	+	1.38	3.28e-11	1.8e-08
regulation of macromolecule metabolic process (GO:0060255)	6221	189	137.48	+	1.37	5.79e-07	8.16e-05
regulation of primary metabolic process (GO:0080090)	6095	185	134.7	+	1.37	8.54e-07	0.000114
regulation of nitrogen compound metabolic process (GO:0051171)	5908	179	130.56	+	1.37	1.94e-06	0.000236
cellular macromolecule metabolic process (GO:0044260)	5092	154	112.53	+	1.37	1.91e-05	0.00164
regulation of gene expression (GO:0010468)	4515	136	99.78	+	1.36	0.000102	0.0066
regulation of biosynthetic process (GO:0009889)	4322	130	95.51	+	1.36	0.000161	0.0097
cellular response to stimulus (GO:0051716)	6793	204	150.12	+	1.36	2.87e-07	4.53e-05
regulation of nucleobase-containing compound metabolic process (GO:0019219)	4094	121	90.48	+	1.34	0.000601	0.0262
regulation of cellular macromolecule biosynthetic process (GO:2000112)	3962	117	87.56	+	1.34	0.000969	0.0373
regulation of macromolecule biosynthetic process (GO:0010556)	4099	121	90.59	+	1.34	0.000737	0.0308
localization (GO:0051179)	5797	171	128.11	+	1.33	2.06e-05	0.00177
regulation of cellular process (GO:0050794)	11121	325	245.77	+	1.32	1.34e-13	1.26e-10
regulation of biological process (GO:0050789)	11823	341	261.28	+	1.31	4.23e-14	5.18e-11
biological regulation (GO:0065007)	12526	360	276.82	+	1.3	8.57e-16	1.95e-12
macromolecule metabolic process (GO:0043170)	6212	178	137.28	+	1.3	7.38e-05	0.00511
primary metabolic process (GO:0044238)	7512	205	166.01	+	1.23	0.000238	0.0132
cellular metabolic process (GO:0044237)	7693	208	170.01	+	1.22	0.000373	0.0185
organic substance metabolic process (GO:0071704)	7888	213	174.32	+	1.22	0.00033	0.0169
cellular process (GO:0009987)	14677	395	324.35	+	1.22	5.39e-14	5.73e-11
metabolic process (GO:0008152)	8448	224	186.7	+	1.2	0.000563	0.0252
biological_process (GO:0008150)	17885	440	395.25	+	1.11	1.03e-10	4.54e-08
Unclassified (UNCLASSIFIED)	3111	24	68.75	-	0.35	1.03e-10	4.67e-08
detection of stimulus (GO:0051606)	701	4	15.49	-	0.26	0.00133	0.0477
sensory perception of chemical stimulus (GO:0007606)	535	2	11.82	-	0.17	0.0013	0.0471
sensory perception of smell (GO:0007608)	462	1	10.21	-	0.1	0.000931	0.0362
detection of chemical stimulus (GO:0009593)	519	1	11.47	-	0.09	0.000313	0.0162
detection of stimulus involved in sensory perception (GO:0050906)	543	1	12	-	0.08	0.000139	0.00867
detection of chemical stimulus involved in sensory perception of smell (GO:0050911)	433	0	9.57	-	< 0.01	0.000148	0.00903
detection of chemical stimulus involved in sensory perception (GO:0050907)	482	0	10.65	-	< 0.01	4.42e-05	0.00335
