# Supplementary material for: Conserved transcription factors promote cell fate stability and restrict reprogramming potential in differentiated cells
Source: Nat Commun. 2023 Mar 27;14:1709. doi: 10.1038/s41467-023-37256-8 (PMC10043290; doi:10.1038/s41467-023-37256-8)
Supplement: Supplementary file 18 — Supplementary Data 15 [file 41467_2023_37256_MOESM18_ESM.xlsx]

## Sheet: Sheet1
siRNA directed against candidate reprogramming barrier	Normalized %Myh6-eGFP+ Cells (to siAJSZ)	p-Value
siControl	1	N/A
Nceh1	1.82046	1.90994e-05
Chst2	1.67512	0.00025795
Poc1a	1.67011	0.000708596
Hhex	1.39547	0.0600692
Reck	1.23727	0.34816
Etnk2	1.15914	0.503308
Abt1	1.1289	0.621316
Dnajb9	1.11827	0.825466
Brca2	1.11714	0.833337
Fam89a	1.10557	0.885594
Thbs2	1.09899	0.787827
Sphk1	1.08928	0.797557
Ntn4	1.08139	0.871526
Ect2	1.07869	0.884014
Ampd3	1.04397	0.949403
Slc30a7	1.01727	0.698715
Angptl4	1.01108	0.673075
Slc36a1	1.00647	0.769154
Arhgap22	0.986894	0.570782
Krtap1-5	0.969662	0.503019
Nudt3	0.951789	0.433942
Trnp1	0.945728	0.51287
Esm1	0.934141	0.373039
Hnrnph3	0.924479	0.465272
Tgfb1	0.920493	0.450086
Kif20b	0.919581	0.410705
Fanci	0.904371	0.394951
Jade2	0.902979	0.896092
Ggt5	0.892043	0.323389
Sspn	0.884078	0.30402
L3hypdh	0.882549	0.296198
Pdcd1lg2	0.881103	0.291817
Cdkn2c	0.878924	0.772378
Trib2	0.866999	0.256712
Plscr4	0.860452	0.184432
Fus	0.859816	0.27199
Arhgap18	0.854204	0.259803
Ccnd1	0.842126	0.198345
Xylt1	0.840281	0.19164
Nfatc2	0.839742	0.147
Ptgir	0.819074	0.173852
Has2	0.817378	0.111803
Ptx3	0.817362	0.117372
Kpna3	0.80242	0.427365
Ak5	0.794457	0.0844604
Rbl1	0.788764	0.0788239
Paqr4	0.785739	0.07852
Ccdc117	0.783699	0.116527
Kifc1	0.775426	0.0908105
Ly6k	0.767914	0.0961923
Ctdspl2	0.767447	0.0979389
Rrm2	0.741362	0.0710315
Nov	0.736314	0.0545695
Slc35a5	0.733604	0.0519646
Polq	0.727238	0.0348527
Rock2	0.720759	0.0523775
Rora	0.71844	0.0313543
Ccna2	0.718023	0.0540436
Luc7l2	0.715969	0.0497888
Cotl1	0.715375	0.17499
Phf19	0.692802	0.0356546
Ralgps2	0.683506	0.0343313
Pkd2	0.680357	0.0235187
Arhgef28	0.67481	0.0271272
Kif18b	0.666714	0.0133623
Synj2	0.66644	0.0256541
Slc1a2	0.664362	0.0131296
Snx9	0.658487	0.0826993
Dut	0.654311	0.0206495
Ddah1	0.637214	0.0117412
Mfsd14b	0.63569	0.0112857
Crebrf	0.6343	0.0580469
Smtn	0.628777	0.011309
Ccdc149	0.627468	0.0101571
Chic2	0.626511	0.0521945
Plat	0.625793	0.0100626
Arl6ip6	0.624724	0.00939785
Prkar2b	0.623015	0.00954069
Rab3b	0.621663	0.00977185
Igfbp6	0.62145	0.00633249
Ptar1	0.6206	0.0116354
Bmper	0.619015	0.0118653
Ufl1	0.616055	0.0107368
Olfml2b	0.615537	0.0108403
Il11	0.615255	0.0106552
Cbfb	0.613008	0.0101511
Usp53	0.61181	0.00751664
Gnpda1	0.61017	0.00748703
Fam167a	0.604701	0.006598
Mybl1	0.601544	0.0063125
Espl1	0.596034	0.00394642
Ccdc71l	0.595166	0.00756157
Ntn1	0.594588	0.00387694
Dkk1	0.593828	0.00560273
Krt34	0.590957	0.00391738
Lpp	0.586921	0.00656012
Dram1	0.581295	0.00432906
Ngf	0.566566	0.00329767
Galnt15	0.560232	0.00303549
Prc1	0.558594	0.00396143
Wnt5a	0.538811	0.0117159
Arhgap11a	0.533823	0.00262397
Pbk	0.529566	0.0011441
Tmem204	0.51151	0.00164247
Grem2	0.500643	0.000911916
Phlda2	0.497784	0.00126182
Adcy9	0.48733	0.00111946
Clcf1	0.483005	0.000626144
Plekhb2	0.480553	0.000938195
Rcc1	0.476323	0.00347431
Fads2	0.469544	0.000734349
Anln	0.466613	0.000673714
Ier5	0.461194	0.000611697
Akap12	0.460547	0.000594986
Fgf2	0.444209	0.000293943
Ptpn9	0.440146	0.000255906
Hjurp	0.438017	0.000172754
Slc35b1	0.412073	0.000215444
Crebl2	0.390038	8.06266e-05
Zfhx3	0.389554	0.000129006
Homer3	0.33949	4.2156e-05
Maff	0.330021	3.42393e-05
Cenpe	0.276761	3.43263e-06
siControl	1
