# Supplementary material for: Conserved transcription factors promote cell fate stability and restrict reprogramming potential in differentiated cells
Source: Nat Commun. 2023 Mar 27;14:1709. doi: 10.1038/s41467-023-37256-8 (PMC10043290; doi:10.1038/s41467-023-37256-8)
Supplement: Supplementary file 19 — Supplementary Data 16 [file 41467_2023_37256_MOESM19_ESM.xlsx]

## Sheet: Sheet1
siRNA directed againt candidate reprogramming agonist	Normalized Average % GFP+ Cells	Neg Log(P-Value)	Gene Symbol	Normalized Average Tot Cells	Neg Log(P-Value)
siControl			siControl	1	N/A
Eif3e	0.0678339	17.6307	Eif3e	0.330018	75.4469
Mef2c	0.101596	16.605	Mef2c	0.982569	0.352681
A2m	0.198646	13.7472	A2m	0.922316	2.82776
Col11a1	0.279393	11.5054	Col11a1	0.83655	9.92242
Txnip	0.316079	10.5312	Txnip	0.844543	9.22009
Plcb4	0.348852	9.68108	Plcb4	0.922495	2.87126
Gpnmb	0.36114	9.38013	Gpnmb	0.931384	2.35441
Hspb3	0.382464	8.85516	Hspb3	0.994284	0.0903266
Olfml3	0.38926	8.68767	Olfml3	1.11159	5.21645
Tcta	0.400832	8.39157	Tcta	0.96407	0.87228
Tpp1	0.402706	8.36616	Tpp1	1.00557	0.0881104
Adamts9	0.443413	7.39824	Adamts9	0.725624	23.1492
Cfh	0.443685	7.40851	Cfh	0.874039	6.50498
Emc1	0.444384	7.38275	Emc1	0.957404	1.11998
Il7r	0.483847	6.50897	Il7r	0.999516	0.00703152
Efhd1	0.490985	6.36163	Efhd1	0.982922	0.321785
Ppic	0.491936	6.34083	Ppic	1.02912	0.647168
Col3a1	0.495824	6.25255	Col3a1	0.928768	2.49868
Arhgap20	0.520426	5.74483	Arhgap20	0.992922	0.114872
Opn3	0.524286	5.66968	Opn3	0.750605	20.0255
Adamts5	0.525538	5.64194	Adamts5	1.02407	0.499645
Ddhd2	0.532798	5.49028	Ddhd2	0.979768	0.389744
Man1c1	0.53323	5.4807	Man1c1	0.95787	1.09386
Plekhg4	0.555879	5.03516	Plekhg4	0.997832	0.0321447
Ephb6	0.556773	5.02051	Ephb6	0.977941	0.447488
Fbln5	0.562983	4.89162	Fbln5	0.970056	0.673515
Plppr4	0.570729	4.7588	Plppr4	1.01665	0.312727
Fubp1	0.586904	4.44465	Fubp1	0.904289	4.03412
Actc1	0.587708	4.44289	Actc1	0.855259	8.19402
Sparc	0.594567	4.29757	Sparc	0.918051	3.02582
Ppp1r10	0.597007	4.26908	Ppp1r10	1.02245	0.458344
Ucp2	0.599374	4.23225	Ucp2	0.901565	4.23896
Rhbdd2	0.601178	4.18893	Rhbdd2	1.09019	3.68764
Adgrl2	0.612616	3.99829	Adgrl2	0.935434	2.11972
Cthrc1	0.614746	3.96013	Cthrc1	0.921564	2.91664
Adam17	0.620105	3.87079	Adam17	0.991811	0.13563
F2r	0.621174	3.8441	F2r	1.0221	0.44371
Wnt2	0.621385	3.83719	Wnt2	0.914216	3.35528
Parp14	0.623802	3.79019	Parp14	0.884254	4.89279
Sgpl1	0.630245	3.69865	Sgpl1	1.04919	1.38242
Npnt	0.632015	3.66735	Npnt	0.914646	3.36081
Csrp2	0.643211	3.48055	Csrp2	0.946652	1.5675
Tmem64	0.657022	3.26	Tmem64	0.93934	1.92739
Skp2	0.674873	2.95951	Skp2	0.967153	0.759799
Tgfb3	0.68171	2.87549	Tgfb3	0.951419	1.33797
Cblb	0.695982	2.67072	Cblb	0.915722	3.28255
Nupr1	0.698408	2.61966	Nupr1	1.05346	1.57823
Chp1	0.699093	2.62784	Chp1	0.931491	2.31565
Bzw2	0.699425	2.62199	Bzw2	1.02109	0.419531
Zbtb26	0.702575	2.57882	Zbtb26	0.835654	10.2361
Idh1	0.705697	2.53222	Idh1	0.970235	0.668088
Abi3bp	0.70679	2.51963	Abi3bp	0.87619	6.26552
Slc6a17	0.720217	2.33022	Slc6a17	0.933319	2.20687
Necab2	0.72274	2.29048	Necab2	0.72885	23.0896
B2m	0.72318	2.27721	B2m	0.998943	0.0155036
Artn	0.725346	2.26465	Artn	1.04084	1.05276
Arhgap26	0.751718	1.92474	Arhgap26	1.02174	0.439285
Cryab	0.752936	1.9111	Cryab	0.979338	0.410064
Ldah	0.757776	1.8463	Ldah	0.970414	0.663064
Vldlr	0.760328	1.81194	Vldlr	1.06381	2.09329
Pygl	0.766665	1.74276	Pygl	0.954214	1.23824
Slc43a2	0.76786	1.73232	Slc43a2	0.960056	1.01812
Pigt	0.768554	1.72306	Pigt	0.888913	5.23079
Decr1	0.773847	1.64376	Decr1	0.889809	5.18399
F2rl2	0.785829	1.5228	F2rl2	0.908984	3.63934
Chn1	0.846825	0.916814	Chn1	1.03675	0.898601
Tdrd9	0.848338	0.909478	Tdrd9	0.862965	7.47661
Lclat1	0.850725	0.890614	Lclat1	0.949483	1.45163
Ifi44l	0.857163	0.834353	Ifi44l	0.810889	12.9913
Taf7	0.89083	0.57522	Taf7	0.997689	0.0345358
Rhobtb1	0.891537	0.570683	Rhobtb1	0.928983	2.48439
Xaf1	0.898242	0.52374	Xaf1	0.95787	1.09344
Nomo1	0.950074	0.21365	Nomo1	0.995646	0.0671615
Metap1	0.950852	0.20994	Metap1	0.951132	1.37857
Nabp1	0.9883	0.0432946	Nabp1	0.886798	5.41755
Mfap4	1.06173	0.276832	Mfap4	1.00661	0.105744
Bambi	1.07153	0.329191	Bambi	0.955935	1.1596
