# Supplementary material for: Conserved transcription factors promote cell fate stability and restrict reprogramming potential in differentiated cells
Source: Nat Commun. 2023 Mar 27;14:1709. doi: 10.1038/s41467-023-37256-8 (PMC10043290; doi:10.1038/s41467-023-37256-8)
Supplement: Supplementary file 24 — Source Data [file 41467_2023_37256_MOESM24_ESM.xlsx]

## Sheet: Figure 1b
Figure 1b:	Volcano plot depicting genome-wide TF screen results. X axis shows % of Myh6-EGFP+ positive normalized to siControl. Y axis represents -log of P-value as compared to siControl. The screen was run in experimental quadruplicate.
Plate Name	Well Name	Well ID	% GFP Positive Cells (CellScoring)	Average	StDev	P-value (Student's t-test; two-tailed; two sample equal variance)
Plate14	I15	0610009M14RIK	3.78869	3.31601	0.61305	0.00122838
Plate14	I16	0610009M14RIK	3.90139
Plate14	J15	0610009M14RIK	2.75838
Plate14	J16	0610009M14RIK	2.81557
Plate18	O9	100039794	6.13829	6.05067	0.473313	0.879628
Plate18	O10	100039794	5.42928
Plate18	P9	100039794	6.57815
Plate18	P10	100039794	6.05695
Plate18	O21	100043740	5.48994	4.4964	0.868843	0.0307783
Plate18	O22	100043740	3.40966
Plate18	P21	100043740	4.32828
Plate18	P22	100043740	4.7577
Plate13	K9	1110001J12RIK	2.79522	3.36772	0.655071	0.00155394
Plate13	K10	1110001J12RIK	2.89317
Plate13	L9	1110001J12RIK	3.58609
Plate13	L10	1110001J12RIK	4.19641
Plate13	A15	1110033I14RIK	6.31937	5.27301	0.81572	0.179655
Plate13	A16	1110033I14RIK	4.41387
Plate13	B15	1110033I14RIK	4.90953
Plate13	B16	1110033I14RIK	5.44927
Plate13	A13	1110033M05Rik	7.55316	7.34315	0.404537	0.0301268
Plate13	A14	1110033M05Rik	6.77322
Plate13	B13	1110033M05Rik	7.69231
Plate13	B14	1110033M05Rik	7.35391
Plate13	C5	1110054H05RIK	4.82937	4.2676	0.412938	0.0052655
Plate13	C6	1110054H05RIK	4.17718
Plate13	D5	1110054H05RIK	4.22778
Plate13	D6	1110054H05RIK	3.83608
Plate13	C7	1110054N06RIK	3.69652	3.59304	0.217911	0.000705879
Plate13	C8	1110054N06RIK	3.51306
Plate13	D7	1110054N06RIK	3.83137
Plate13	D8	1110054N06RIK	3.33122
Plate14	A19	1200013I08RIK	4.83401	3.65596	0.79276	0.00419705
Plate14	A20	1200013I08RIK	3.11055
Plate14	B19	1200013I08RIK	3.33805
Plate14	B20	1200013I08RIK	3.34123
Plate13	K7	1300004C11RIK	4.55786	4.04454	1.04714	0.0184872
Plate13	K8	1300004C11RIK	2.61525
Plate13	L7	1300004C11RIK	3.97165
Plate13	L8	1300004C11RIK	5.03339
Plate12	K11	1500004O14RIK	2.2676	1.38669	0.597859	6.64669e-05
Plate12	K12	1500004O14RIK	0.951769
Plate12	L11	1500004O14RIK	1.10168
Plate12	L12	1500004O14RIK	1.2257
Plate12	G11	1500016H10RIK	0.307563	0.293708	0.037802	5.04492e-06
Plate12	G12	1500016H10RIK	0.250548
Plate12	H11	1500016H10RIK	0.338385
Plate12	H12	1500016H10RIK	0.278336
Plate14	E5	1700013G10RIK	7.18269	5.6272	1.22441	0.518779
Plate14	E6	1700013G10RIK	4.2069
Plate14	F5	1700013G10RIK	5.72027
Plate14	F6	1700013G10RIK	5.39892
Plate12	K5	1700023B02RIK	6.0901	4.52274	1.13193	0.0577151
Plate12	K6	1700023B02RIK	3.90053
Plate12	L5	1700023B02RIK	3.52418
Plate12	L6	1700023B02RIK	4.57614
Plate12	O9	1700025J14RIK	11.2524	10.0253	1.59034	0.00444699
Plate12	O10	1700025J14RIK	8.36024
Plate12	P9	1700025J14RIK	8.97674
Plate12	P10	1700025J14RIK	11.5119
Plate13	O21	1700034P14RIK	3.03871	2.18714	0.575631	0.000174283
Plate13	O22	1700034P14RIK	1.84468
Plate13	P21	1700034P14RIK	1.82768
Plate13	P22	1700034P14RIK	2.0375
Plate12	M15	1810009B06RIK	10.2956	8.68815	1.13634	0.00952616
Plate12	M16	1810009B06RIK	7.66789
Plate12	N15	1810009B06RIK	8.1987
Plate12	N16	1810009B06RIK	8.59047
Plate14	E21	2210008I11RIK	4.48466	3.86115	0.488698	0.00248991
Plate14	E22	2210008I11RIK	3.67469
Plate14	F21	2210008I11RIK	3.95683
Plate14	F22	2210008I11RIK	3.32843
Plate12	K19	2210404G23RIK	6.12768	4.83864	0.943992	0.0790504
Plate12	K20	2210404G23RIK	4.58503
Plate12	L19	2210404G23RIK	3.8674
Plate12	L20	2210404G23RIK	4.77445
Plate18	K9	2310030G09Rik	5.41836	6.11664	1.17111	0.994484
Plate18	K10	2310030G09Rik	4.83969
Plate18	L9	2310030G09Rik	7.25514
Plate18	L10	2310030G09Rik	6.95336
Plate13	E7	2310042L19RIK	7.15532	7.07831	1.3683	0.267938
Plate13	E8	2310042L19RIK	8.68082
Plate13	F7	2310042L19RIK	7.14199
Plate13	F8	2310042L19RIK	5.33512
Plate12	G19	2310050B20RIK	5.77919	4.87979	0.712658	0.0549775
Plate12	G20	2310050B20RIK	4.78847
Plate12	H19	2310050B20RIK	4.03992
Plate12	H20	2310050B20RIK	4.91159
Plate15	A19	2310058J06RIK	8.69852	6.78431	1.2918	0.411207
Plate15	A20	2310058J06RIK	6.25964
Plate15	B19	2310058J06RIK	6.31463
Plate15	B20	2310058J06RIK	5.86444
Plate13	K15	2310076O14Rik	5.57163	5.32259	0.562076	0.142989
Plate13	K16	2310076O14Rik	4.71461
Plate13	L15	2310076O14Rik	5.9773
Plate13	L16	2310076O14Rik	5.02682
Plate12	O7	2410018C20RIK	3.02476	3.51811	0.505382	0.00127847
Plate12	O8	2410018C20RIK	3.71212
Plate12	P7	2410018C20RIK	4.13703
Plate12	P8	2410018C20RIK	3.19853
Plate13	M17	2600017A12RIK	5.94359	5.22523	1.12716	0.236011
Plate13	M18	2600017A12RIK	4.37158
Plate13	N17	2600017A12RIK	4.16204
Plate13	N18	2600017A12RIK	6.4237
Plate14	E3	2610014H22RIK	5.48547	6.01974	0.56856	0.837581
Plate14	E4	2610014H22RIK	6.10035
Plate14	F3	2610014H22RIK	5.7104
Plate14	F4	2610014H22RIK	6.78273
Plate13	M7	2610020C11RIK	7.32083	6.11588	0.833262	0.992153
Plate13	M8	2610020C11RIK	5.88087
Plate13	N7	2610020C11RIK	5.86053
Plate13	N8	2610020C11RIK	5.40129
Plate17	O7	2610028M21RIK	12.1425	7.9199	2.98647	0.287611
Plate17	O8	2610028M21RIK	5.21828
Plate17	P7	2610028M21RIK	6.67401
Plate17	P8	2610028M21RIK	7.64481
Plate13	C13	2610031L17RIK	10.8865	7.83256	2.08557	0.174355
Plate13	C14	2610031L17RIK	7.44071
Plate13	D13	2610031L17RIK	6.38903
Plate13	D14	2610031L17RIK	6.614
Plate13	E21	2610041B18RIK	4.16718	4.21124	0.639306	0.00860588
Plate13	E22	2610041B18RIK	4.63847
Plate13	F21	2610041B18RIK	4.71545
Plate13	F22	2610041B18RIK	3.32386
Plate13	O3	2610524B04RIK	3.15776	2.38821	0.562292	0.000222638
Plate13	O4	2610524B04RIK	2.35204
Plate13	P3	2610524B04RIK	1.81406
Plate13	P4	2610524B04RIK	2.22898
Plate13	O7	2700067D09RIK	5.79435	5.16538	0.526841	0.0849621
Plate13	O8	2700067D09RIK	4.68654
Plate13	P7	2700067D09RIK	4.77684
Plate13	P8	2700067D09RIK	5.40378
Plate17	C21	2810008P14RIK	4.33544	3.3829	0.86924	0.00321449
Plate17	C22	2810008P14RIK	3.21335
Plate17	D21	2810008P14RIK	2.27582
Plate17	D22	2810008P14RIK	3.70698
Plate13	O9	2810031J10RIK	6.01448	4.75179	0.960455	0.0670466
Plate13	O10	2810031J10RIK	4.37735
Plate13	P9	2810031J10RIK	4.87259
Plate13	P10	2810031J10RIK	3.74272
Plate15	C3	2810405L04RIK	6.63881	6.45745	0.635905	0.524486
Plate15	C4	2810405L04RIK	6.47749
Plate15	D3	2810405L04RIK	5.59532
Plate15	D4	2810405L04RIK	7.11818
Plate13	O13	2810439M11RIK	5.54047	4.89081	0.898492	0.0819133
Plate13	O14	2810439M11RIK	5.77485
Plate13	P13	2810439M11RIK	3.97881
Plate13	P14	2810439M11RIK	4.2691
Plate12	O17	3110024A21RIK	8.01492	6.80752	0.917753	0.294424
Plate12	O18	3110024A21RIK	6.32676
Plate12	P17	3110024A21RIK	5.90854
Plate12	P18	3110024A21RIK	6.97985
Plate17	A7	3632413B07RIK	6.26023	5.27381	0.91389	0.20444
Plate17	A8	3632413B07RIK	4.07205
Plate17	B7	3632413B07RIK	5.56196
Plate17	B8	3632413B07RIK	5.20101
Plate15	K15	4833427P12RIK	4.33861	4.04758	0.398503	0.00295876
Plate15	K16	4833427P12RIK	3.48708
Plate15	L15	4833427P12RIK	4.03869
Plate15	L16	4833427P12RIK	4.32592
Plate13	I3	4921511I16RIK	4.93858	3.49878	1.16642	0.00937555
Plate13	I4	4921511I16RIK	2.16027
Plate13	J3	4921511I16RIK	3.77359
Plate13	J4	4921511I16RIK	3.1227
Plate17	O5	4921515A04RIK	7.37726	7.76163	2.25945	0.218226
Plate17	O6	4921515A04RIK	5.60847
Plate17	P5	4921515A04RIK	7.11833
Plate17	P6	4921515A04RIK	10.9424
Plate14	C19	4930532L20RIK	4.37021	3.24191	0.800015	0.0020025
Plate14	C20	4930532L20RIK	3.09084
Plate14	D19	4930532L20RIK	2.48247
Plate14	D20	4930532L20RIK	3.0241
Plate14	C21	4930548G07RIK	10.8817	10.4684	0.60368	0.00011017
Plate14	C22	4930548G07RIK	9.62362
Plate14	D21	4930548G07RIK	10.9246
Plate14	D22	4930548G07RIK	10.4435
Plate16	C15	4932408F19RIK	4.73769	3.18611	1.06773	0.0042296
Plate16	C16	4932408F19RIK	2.45222
Plate16	D15	4932408F19RIK	3.04165
Plate16	D16	4932408F19RIK	2.51286
Plate18	C13	4932422E22RIK	4.24623	3.41531	0.652564	0.00168465
Plate18	C14	4932422E22RIK	3.19192
Plate18	D13	4932422E22RIK	2.69164
Plate18	D14	4932422E22RIK	3.53146
Plate16	K13	4932437H03RIK	4.87598	3.69969	0.800706	0.00468472
Plate16	K14	4932437H03RIK	3.20126
Plate16	L13	4932437H03RIK	3.53615
Plate16	L14	4932437H03RIK	3.18535
Plate13	I7	4933402L21RIK	12.6894	12.125	0.48505	1.13367e-05
Plate13	I8	4933402L21RIK	12.3478
Plate13	J7	4933402L21RIK	11.8493
Plate13	J8	4933402L21RIK	11.6134
Plate14	A5	4933409K03RIK	9.14454	7.52589	1.13521	0.0859613
Plate14	A6	4933409K03RIK	6.64794
Plate14	B5	4933409K03RIK	7.47253
Plate14	B6	4933409K03RIK	6.83854
Plate13	I9	4933413G11RIK	9.13891	5.59317	2.56575	0.706617
Plate13	I10	4933413G11RIK	4.76767
Plate13	I11	4933413G11RIK	5.41534
Plate13	I12	4933413G11RIK	3.05077
Plate13	J9	4933413G11RIK	5.71742	4.89593	0.974524	0.0950689
Plate13	J10	4933413G11RIK	4.87538
Plate13	J11	4933413G11RIK	3.5329
Plate13	J12	4933413G11RIK	5.45804
Plate13	I13	4933416E05RIK	5.89448	6.23537	0.569381	0.819333
Plate13	I14	4933416E05RIK	5.93923
Plate13	J13	4933416E05RIK	7.08576
Plate13	J14	4933416E05RIK	6.02201
Plate14	A7	4933417L02RIK	2.30656	1.66191	0.55631	8.05013e-05
Plate14	A8	4933417L02RIK	1.88256
Plate14	B7	4933417L02RIK	1.44119
Plate14	B8	4933417L02RIK	1.01734
Plate17	A9	4933431C08RIK	5.33202	5.17896	0.539543	0.0904312
Plate17	A10	4933431C08RIK	4.60601
Plate17	B9	4933431C08RIK	5.85445
Plate17	B10	4933431C08RIK	4.92335
Plate13	G13	5730461K03RIK	12.5076	7.95208	3.07602	0.292003
Plate13	G14	5730461K03RIK	5.7892
Plate13	H13	5730461K03RIK	6.97048
Plate13	H14	5730461K03RIK	6.54101
Plate14	I5	5730467H21RIK	2.40287	2.96384	0.688902	0.000854985
Plate14	I6	5730467H21RIK	2.49777
Plate14	J5	5730467H21RIK	3.90424
Plate14	J6	5730467H21RIK	3.05046
Plate14	G9	5730590C14RIK	6.88298	5.20071	1.18642	0.239622
Plate14	G10	5730590C14RIK	4.76585
Plate14	H9	5730590C14RIK	5.03835
Plate14	H10	5730590C14RIK	4.11567
Plate12	O21	5930405J04RIK	3.81377	3.53949	0.68472	0.00237176
Plate12	O22	5930405J04RIK	2.51505
Plate12	P21	5930405J04RIK	3.92949
Plate12	P22	5930405J04RIK	3.89966
Plate16	K5	6430502M16RIK	7.75986	6.02971	1.50797	0.916902
Plate16	K6	6430502M16RIK	6.731
Plate16	L5	6430502M16RIK	4.37771
Plate16	L6	6430502M16RIK	5.25025
Plate17	E17	6430596G11RIK	9.83034	7.96802	1.39167	0.0589682
Plate17	E18	6430596G11RIK	7.82317
Plate17	F17	6430596G11RIK	7.75976
Plate17	F18	6430596G11RIK	6.45882
Plate18	G17	9130211I03RIK	3.8342	3.18385	0.561104	0.000812745
Plate18	G18	9130211I03RIK	2.48105
Plate18	H17	9130211I03RIK	3.09551
Plate18	H18	9130211I03RIK	3.32466
Plate14	C15	9130423L19RIK	7.43723	6.49974	1.59838	0.684413
Plate14	C16	9130423L19RIK	4.20902
Plate14	D15	9130423L19RIK	7.73428
Plate14	D16	9130423L19RIK	6.61843
Plate16	E9	9430023B20RIK	2.85265	2.06318	0.670047	0.000205269
Plate16	E10	9430023B20RIK	2.38497
Plate16	F9	9430023B20RIK	1.54382
Plate16	F10	9430023B20RIK	1.47129
Plate14	G13	9430034D17RIK	6.01054	4.96792	0.957951	0.108677
Plate14	G14	9430034D17RIK	4.1349
Plate14	H13	9430034D17RIK	4.17389
Plate14	H14	9430034D17RIK	5.55234
Plate14	I11	9530049C15RIK	38.15	12.3937	17.172	0.493026
Plate14	I12	9530049C15RIK	3.55812
Plate14	J11	9530049C15RIK	4.05652
Plate14	J12	9530049C15RIK	3.81018
Plate16	E17	A330080J22RIK	10.7715	9.63787	1.72835	0.00983572
Plate16	E18	A330080J22RIK	8.03835
Plate16	F17	A330080J22RIK	8.28818
Plate16	F18	A330080J22RIK	11.4534
Plate14	G21	A330102K23RIK	11.6641	8.89929	1.98611	0.0400915
Plate14	G22	A330102K23RIK	7.09049
Plate14	H21	A330102K23RIK	7.94124
Plate14	H22	A330102K23RIK	8.90132
Plate17	G21	A530090G11RIK	11.0727	7.03744	2.73584	0.542918
Plate17	G22	A530090G11RIK	6.33275
Plate17	H21	A530090G11RIK	5.1185
Plate17	H22	A530090G11RIK	5.62586
Plate18	A9	A630035I11RIK	6.48037	4.55647	1.29989	0.0831787
Plate18	A10	A630035I11RIK	3.81136
Plate18	B9	A630035I11RIK	4.20977
Plate18	B10	A630035I11RIK	3.72437
Plate17	M5	A930014K01RIK	4.74304	3.74357	0.880514	0.00650355
Plate17	M6	A930014K01RIK	2.84921
Plate17	N5	A930014K01RIK	4.20168
Plate17	N6	A930014K01RIK	3.18034
Plate16	C11	A930021G21RIK	3.86174	3.47961	0.442025	0.000976162
Plate16	C12	A930021G21RIK	3.78874
Plate16	D11	A930021G21RIK	2.90414
Plate16	D12	A930021G21RIK	3.36381
Plate14	K13	AA408868	6.69427	6.69923	0.812142	0.340174
Plate14	K14	AA408868	5.55556
Plate14	L13	AA408868	7.19933
Plate14	L14	AA408868	7.34777
Plate11	I17	AATF	2.60667	1.69058	0.622231	0.000105682
Plate11	I18	AATF	1.31127
Plate11	J17	AATF	1.55325
Plate11	J18	AATF	1.29112
Plate1	A3	ABL1	4.7691	3.79778	0.751958	0.00489894
Plate1	A4	ABL1	3.88449
Plate1	B3	ABL1	3.57342
Plate1	B4	ABL1	2.96412
Plate10	M21	ABT1	5.09175	4.29295	1.02535	0.0287923
Plate10	M22	ABT1	2.81858
Plate10	N21	ABT1	4.39201
Plate10	N22	ABT1	4.86946
Plate14	K7	ABTB1	4.3533	4.30558	0.319253	0.00463637
Plate14	K8	ABTB1	3.90921
Plate14	L7	ABTB1	4.27303
Plate14	L8	ABTB1	4.68679
Plate1	A5	ACTN2	5.02607	4.11395	0.63101	0.00670946
Plate1	A6	ACTN2	3.66457
Plate1	B5	ACTN2	3.71896
Plate1	B6	ACTN2	4.04618
Plate1	A7	Adnp	4.01574	3.73224	0.421623	0.00154896
Plate1	A8	Adnp	4.06146
Plate1	B7	Adnp	3.70593
Plate1	B8	Adnp	3.14585
Plate1	A9	AEBP1	3.76943	3.26181	0.400847	0.000568107
Plate1	A10	AEBP1	2.80099
Plate1	B9	AEBP1	3.16456
Plate1	B10	AEBP1	3.31227
Plate1	A11	AEBP2	4.15757	4.0377	0.139713	0.0017182
Plate1	A12	AEBP2	3.97241
Plate1	B11	AEBP2	3.87178
Plate1	B12	AEBP2	4.14905
Plate3	G21	AES	7.15933	5.58816	1.3631	0.520187
Plate3	G22	AES	3.93321
Plate3	H21	AES	5.20389
Plate3	H22	AES	6.05621
Plate4	O17	AFF3	4.74785	3.50859	0.988249	0.00578947
Plate4	O18	AFF3	2.34472
Plate4	P17	AFF3	3.3354
Plate4	P18	AFF3	3.6064
Plate1	A15	AHR	5.82626	4.72669	0.952466	0.06238
Plate1	A16	AHR	4.27851
Plate1	B15	AHR	5.14245
Plate1	B16	AHR	3.65954
Plate18	E13	AI132431	6.54572	4.59678	1.3518	0.0971447
Plate18	E14	AI132431	3.56171
Plate18	F13	AI132431	3.82775
Plate18	F14	AI132431	4.45193
Plate15	C7	AI481105	4.78035	4.35769	1.30678	0.0585916
Plate15	C8	AI481105	4.98601
Plate15	D7	AI481105	2.41847
Plate15	D8	AI481105	5.24594
Plate17	E3	AI591476	8.09996	6.96931	1.25387	0.292174
Plate17	E4	AI591476	6.14744
Plate17	F3	AI591476	5.64979
Plate17	F4	AI591476	7.98005
Plate1	A17	AIP	6.81231	5.02186	1.40703	0.218611
Plate1	A18	AIP	5.45931
Plate1	B17	AIP	3.73419
Plate1	B18	AIP	4.08163
Plate1	A19	AIRE	11.4034	10.6473	0.774425	0.000163567
Plate1	A20	AIRE	9.64982
Plate1	B19	AIRE	10.4491
Plate1	B20	AIRE	11.0869
Plate15	G5	AL023001	4.01386	3.31454	0.591024	0.00113904
Plate15	G6	AL023001	2.94785
Plate15	H5	AL023001	2.71863
Plate15	H6	AL023001	3.57782
Plate11	K15	AL033314	3.8387	4.28025	0.627413	0.00979273
Plate11	K16	AL033314	5.10719
Plate11	L15	AL033314	4.42511
Plate11	L16	AL033314	3.75
Plate10	G11	AL033326	5.42959	3.37162	1.40606	0.013851
Plate10	G12	AL033326	2.92302
Plate10	H11	AL033326	2.88275
Plate10	H12	AL033326	2.2511
Plate1	A21	ALX3	5.22354	4.54843	0.459396	0.012378
Plate1	A22	ALX3	4.39678
Plate1	B21	ALX3	4.3799
Plate1	B22	ALX3	4.19351
Plate1	C3	ALX4	6.17819	4.31566	2.31838	0.189442
Plate1	C4	ALX4	4.38228
Plate1	D3	ALX4	1.02834
Plate1	D4	ALX4	5.67384
Plate1	C5	ANKFY1	6.82893	5.3834	0.97251	0.277574
Plate1	C6	ANKFY1	4.7716
Plate1	D5	ANKFY1	4.85273
Plate1	D6	ANKFY1	5.08033
Plate13	G19	Ankib1	5.83493	5.11864	0.595685	0.0838156
Plate13	G20	Ankib1	5.1953
Plate13	H19	Ankib1	4.38218
Plate13	H20	Ankib1	5.06217
Plate13	A11	ANKRA2	6.41133	5.27557	0.867846	0.193657
Plate13	A12	ANKRA2	4.64996
Plate13	B11	ANKRA2	4.54721
Plate13	B12	ANKRA2	5.49379
Plate15	G17	ANKRD1	8.66299	6.04525	1.9202	0.943442
Plate15	G18	ANKRD1	5.28292
Plate15	H17	ANKRD1	4.1412
Plate15	H18	ANKRD1	6.09387
Plate15	E5	ANKRD10	7.0094	5.29263	1.76209	0.421126
Plate15	E6	ANKRD10	2.85235
Plate15	F5	ANKRD10	5.92904
Plate15	F6	ANKRD10	5.37971
Plate11	M11	ANKRD2	5.78398	4.70225	1.49278	0.141426
Plate11	M12	ANKRD2	2.95254
Plate11	N11	ANKRD2	6.09228
Plate11	N12	ANKRD2	3.98022
Plate11	A9	ANKRD22	7.86783	6.65168	1.20878	0.48652
Plate11	A10	ANKRD22	6.10829
Plate11	B9	ANKRD22	5.22379
Plate11	B10	ANKRD22	7.40683
Plate17	G19	ANKRD25	6.62771	6.8717	4.75486	0.765975
Plate17	G20	ANKRD25	3.5589
Plate17	H19	ANKRD25	3.62681
Plate17	H20	ANKRD25	13.6734
Plate17	E9	Ankrd26	9.86165	7.13002	1.9466	0.372098
Plate17	E10	Ankrd26	5.3052
Plate17	F9	Ankrd26	6.96369
Plate17	F10	Ankrd26	6.38955
Plate13	M15	ANKRD3	1.68662	15.313	26.6718	0.516605
Plate13	M16	ANKRD3	2.03861
Plate13	N15	ANKRD3	2.20748
Plate13	N16	ANKRD3	55.3194
Plate15	G3	ANKRD32	6.75484	12.2316	13.656	0.406032
Plate15	G4	ANKRD32	32.6316
Plate15	H3	ANKRD32	5.75733
Plate15	H4	ANKRD32	3.78251
Plate18	C11	ANKRD5	4.66091	3.54815	0.979504	0.00605625
Plate18	C12	ANKRD5	2.50378
Plate18	D11	ANKRD5	2.99099
Plate18	D12	ANKRD5	4.03692
Plate15	O13	ANKRD6	6.05656	5.03296	0.879261	0.110788
Plate15	O14	ANKRD6	4.0871
Plate15	P13	ANKRD6	4.56172
Plate15	P14	ANKRD6	5.42645
Plate1	C9	APEX1	6.81202	5.99193	0.69286	0.809762
Plate1	C10	APEX1	6.28053
Plate1	D9	APEX1	5.25085
Plate1	D10	APEX1	5.62434
Plate1	C13	AR	5.05664	3.75188	0.996256	0.00923406
Plate1	C14	AR	3.37775
Plate1	D13	AR	2.69404
Plate1	D14	AR	3.87911
Plate14	O15	ARID1A	3.84843	3.89161	0.523179	0.00295058
Plate14	O16	ARID1A	3.30726
Plate14	P15	ARID1A	3.8306
Plate14	P16	ARID1A	4.58015
Plate17	K3	ARID1B	9.2392	7.06485	1.49801	0.304845
Plate17	K4	ARID1B	6.27626
Plate17	L3	ARID1B	5.9125
Plate17	L4	ARID1B	6.83143
Plate14	G7	ARID2	5.88102	4.56697	1.10066	0.0593925
Plate14	G8	ARID2	4.91051
Plate14	H7	ARID2	3.2822
Plate14	H8	ARID2	4.19414
Plate2	G19	ARID3A	7.42066	6.02914	1.14379	0.897375
Plate2	G20	ARID3A	5.69258
Plate2	H19	ARID3A	6.31367
Plate2	H20	ARID3A	4.68967
Plate17	I15	ARID4A	5.5779	5.32719	1.49909	0.381437
Plate17	I16	ARID4A	4.10665
Plate17	J15	ARID4A	4.27606
Plate17	J16	ARID4A	7.34816
Plate16	G15	ARID5A	6.88809	5.59983	1.06512	0.456248
Plate16	G16	ARID5A	5.99296
Plate16	H15	ARID5A	5.05558
Plate16	H16	ARID5A	4.46269
Plate13	I17	ARID5B	4.19227	4.00339	0.22433	0.00179469
Plate13	I18	ARID5B	3.73178
Plate13	J17	ARID5B	4.18279
Plate13	J18	ARID5B	3.90672
Plate1	C17	Arnt	5.33237	4.2843	0.868587	0.0191578
Plate1	C18	Arnt	4.65727
Plate1	D17	Arnt	3.48407
Plate1	D18	Arnt	3.66349
Plate1	C19	ARNT2	4.96246	4.53527	0.904899	0.0365842
Plate1	C20	ARNT2	4.05039
Plate1	D19	ARNT2	3.55483
Plate1	D20	ARNT2	5.57338
Plate1	C21	ARNTL	5.61068	5.46482	0.933997	0.318078
Plate1	C22	ARNTL	4.19001
Plate1	D21	ARNTL	5.62102
Plate1	D22	ARNTL	6.43757
Plate18	A21	ARNTL2	7.54832	6.18393	1.05198	0.926822
Plate18	A22	ARNTL2	5.01293
Plate18	B21	ARNTL2	6.27225
Plate18	B22	ARNTL2	5.90223
Plate1	E3	ARX	4.23527	2.53403	1.26336	0.00282319
Plate1	E4	ARX	1.82573
Plate1	F3	ARX	2.70816
Plate1	F4	ARX	1.36698
Plate12	E21	ASB1	3.10011	3.83168	1.08483	0.0136049
Plate12	E22	ASB1	3.15179
Plate12	F21	ASB1	3.66075
Plate12	F22	ASB1	5.41405
Plate15	O3	ASB10	7.43019	7.52902	0.313064	0.0143393
Plate15	O4	ASB10	7.70313
Plate15	P3	ASB10	7.13704
Plate15	P4	ASB10	7.84571
Plate13	C11	ASB11	7.29778	4.91749	1.7209	0.248107
Plate13	C12	ASB11	4.23509
Plate13	D11	ASB11	3.25873
Plate13	D12	ASB11	4.87837
Plate13	G9	ASB12	5.31297	4.53186	0.532891	0.0142601
Plate13	G10	ASB12	4.23461
Plate13	H9	ASB12	4.42478
Plate13	H10	ASB12	4.15509
Plate14	I17	ASB15	4.00613	3.33005	0.501345	0.000876973
Plate14	I18	ASB15	3.29525
Plate14	J17	ASB15	2.79712
Plate14	J18	ASB15	3.22171
Plate12	G5	ASB2	9.85639	8.45896	0.959005	0.0088391
Plate12	G6	ASB2	8.01415
Plate12	H5	ASB2	7.70456
Plate12	H6	ASB2	8.26076
Plate12	G7	ASB3	5.8887	4.25938	1.21864	0.0412408
Plate12	G8	ASB3	2.99289
Plate12	H7	ASB3	4.33366
Plate12	H8	ASB3	3.82228
Plate12	G3	ASB4	6.92457	4.21008	1.81928	0.100785
Plate12	G4	ASB4	3.2946
Plate12	H3	ASB4	3.5393
Plate12	H4	ASB4	3.08187
Plate14	E15	ASB5	3.18901	2.0482	0.891587	0.000444268
Plate14	E16	ASB5	1.49162
Plate14	F15	ASB5	2.30512
Plate14	F16	ASB5	1.20704
Plate13	M13	ASB6	5.69231	4.40405	0.885059	0.0260142
Plate13	M14	ASB6	3.92514
Plate13	N13	ASB6	4.25777
Plate13	N14	ASB6	3.74101
Plate14	I9	ASB8	3.48224	2.73295	0.639879	0.000495181
Plate14	I10	ASB8	2.83096
Plate14	J9	ASB8	2.69551
Plate14	J10	ASB8	1.92308
Plate13	E5	ASB9	7.375	5.84153	1.13369	0.696162
Plate13	E6	ASB9	4.67865
Plate13	F5	ASB9	5.86027
Plate13	F6	ASB9	5.45221
Plate12	I13	ASC	4.7246	5.81881	0.74766	0.591516
Plate12	I14	ASC	6.28297
Plate12	J13	ASC	6.31515
Plate12	J14	ASC	5.95252
Plate13	C17	Ascc1	5.68643	4.26842	1.526	0.0728736
Plate13	C18	Ascc1	2.56734
Plate13	D17	Ascc1	3.39962
Plate13	D18	Ascc1	5.4203
Plate5	E21	ASCL1	12.6771	10.8603	1.41732	0.00106653
Plate5	E22	ASCL1	9.70623
Plate5	F21	ASCL1	9.76262
Plate5	F22	ASCL1	11.2951
Plate5	G3	ASCL2	9.11014	8.36327	0.722885	0.00530793
Plate5	G4	ASCL2	8.05005
Plate5	H3	ASCL2	8.78587
Plate5	H4	ASCL2	7.50702
Plate11	O3	ASCL3	6.21157	5.0971	0.785552	0.11069
Plate11	O4	ASCL3	4.47863
Plate11	P3	ASCL3	4.62137
Plate11	P4	ASCL3	5.07685
Plate16	A15	ASH1L	6.24047	4.63078	1.13272	0.0718289
Plate16	A16	ASH1L	4.32735
Plate16	B15	ASH1L	4.37318
Plate16	B16	ASH1L	3.58213
Plate10	C19	ASH2L	6.41641	5.90584	0.740227	0.698978
Plate10	C20	ASH2L	4.96806
Plate10	D19	ASH2L	6.57356
Plate10	D20	ASH2L	5.66532
Plate1	E5	ATBF1	7.54087	5.26682	1.65135	0.383671
Plate1	E6	ATBF1	3.59144
Plate1	F5	ATBF1	5.07585
Plate1	F6	ATBF1	4.8591
Plate1	E7	ATF1	3.85299	3.05918	0.900965	0.00204464
Plate1	E8	ATF1	3.09859
Plate1	F7	ATF1	1.78922
Plate1	F8	ATF1	3.49592
Plate1	E9	ATF2	0.825638	3.71582	1.95927	0.0621103
Plate1	E10	ATF2	4.85304
Plate1	F9	ATF2	5.00059
Plate1	F10	ATF2	4.184
Plate1	E11	ATF3	9.79221	6.97411	2.03571	0.462816
Plate1	E12	ATF3	6.47162
Plate1	F11	ATF3	4.93394
Plate1	F12	ATF3	6.69868
Plate1	E13	ATF4	0.340651	0.332237	0.103698	5.49397e-06
Plate1	E14	ATF4	0.242269
Plate1	F13	ATF4	0.271108
Plate1	F14	ATF4	0.474918
Plate15	G13	ATF5	4.16047	4.23846	0.555788	0.00723005
Plate15	G14	ATF5	3.769
Plate15	H13	ATF5	3.98758
Plate15	H14	ATF5	5.03676
Plate16	O9	ATF6	5.00578	3.59	1.08337	0.00876693
Plate16	O10	ATF6	3.22245
Plate16	P9	ATF6	3.71091
Plate16	P10	ATF6	2.42083
Plate16	M7	ATF7	5.66758	4.86417	0.710263	0.0525113
Plate16	M8	ATF7	4.05503
Plate16	N7	ATF7	5.19356
Plate16	N8	ATF7	4.54051
Plate11	E9	ATF7IP	15.2477	14.3652	1.4225	5.14257e-05
Plate11	E10	ATF7IP	12.9809
Plate11	F9	ATF7IP	15.8907
Plate11	F10	ATF7IP	13.3414
Plate1	E15	ATM	2.49114	2.49977	0.375837	0.000144438
Plate1	E16	ATM	2.12229
Plate1	F15	ATM	2.37136
Plate1	F16	ATM	3.01427
Plate1	E17	ATOH1	5.66106	4.52592	1.00056	0.0443729
Plate1	E18	ATOH1	3.65912
Plate1	F17	ATOH1	3.71075
Plate1	F18	ATOH1	5.07273
Plate1	E21	ATP6V0A1	3.14136	2.71387	0.319931	0.000174018
Plate1	E22	ATP6V0A1	2.53301
Plate1	F21	ATP6V0A1	2.41563
Plate1	F22	ATP6V0A1	2.76547
Plate9	M17	ATRX	4.68054	3.91542	0.97345	0.0118455
Plate9	M18	ATRX	2.80109
Plate9	N17	ATRX	3.39912
Plate9	N18	ATRX	4.78092
Plate18	E17	AW146020	6.82453	5.76559	0.710356	0.520303
Plate18	E18	AW146020	5.49398
Plate18	F17	AW146020	5.30579
Plate18	F18	AW146020	5.43807
Plate10	G19	AW210570	3.69473	3.77658	0.275209	0.00117725
Plate10	G20	AW210570	4.17693
Plate10	H19	AW210570	3.68631
Plate10	H20	AW210570	3.54835
Plate17	I7	AW610627	8.8296	7.36951	1.27776	0.144692
Plate17	I8	AW610627	6.42132
Plate17	J7	AW610627	6.18187
Plate17	J8	AW610627	8.04524
Plate16	G21	AXUD1	4.90571	4.07758	0.608855	0.00578432
Plate16	G22	AXUD1	3.85622
Plate16	H21	AXUD1	3.46336
Plate16	H22	AXUD1	4.08505
Plate17	E11	B230205M03	5.74284	3.85111	1.41433	0.0301574
Plate17	E12	B230205M03	2.8779
Plate17	F11	B230205M03	2.66614
Plate17	F12	B230205M03	4.11757
Plate18	A19	B430306D02RIK	4.61612	3.60221	0.714472	0.00294896
Plate18	A20	B430306D02RIK	3.14337
Plate18	B19	B430306D02RIK	3.06122
Plate18	B20	B430306D02RIK	3.58812
Plate18	C21	B930011H20RIK	4.12968	3.92704	0.358124	0.00201158
Plate18	C22	B930011H20RIK	3.47171
Plate18	D21	B930011H20RIK	4.2819
Plate18	D22	B930011H20RIK	3.82487
Plate1	G5	BACH1	5.19779	4.72379	0.724628	0.0377765
Plate1	G6	BACH1	3.82239
Plate1	H5	BACH1	4.4649
Plate1	H6	BACH1	5.4101
Plate1	G7	BAPX1	6.021	4.32357	1.19859	0.0446778
Plate1	G8	BAPX1	3.64368
Plate1	H7	BAPX1	3.34118
Plate1	H8	BAPX1	4.28843
Plate1	G9	BARD1	5.68353	4.45305	1.05579	0.0428677
Plate1	G10	BARD1	3.19222
Plate1	H9	BARD1	4.81452
Plate1	H10	BARD1	4.12193
Plate11	E15	BARHL1	4.70465	3.59449	1.02058	0.00741319
Plate11	E16	BARHL1	2.76352
Plate11	F15	BARHL1	4.2174
Plate11	F16	BARHL1	2.6924
Plate15	E17	Barhl2	5.99764	5.49486	0.766999	0.290886
Plate15	E18	Barhl2	4.35655
Plate15	F17	Barhl2	5.72781
Plate15	F18	Barhl2	5.89744
Plate1	G11	BARX1	7.74126	4.75471	2.08899	0.265045
Plate1	G12	BARX1	4.16763
Plate1	H11	BARX1	2.86624
Plate1	H12	BARX1	4.24369
Plate1	G13	BARX2	7.70267	5.71231	1.39254	0.624671
Plate1	G14	BARX2	4.94893
Plate1	H13	BARX2	5.60894
Plate1	H14	BARX2	4.5887
Plate14	M3	BAT4	3.68559	2.93659	0.524287	0.000467079
Plate14	M4	BAT4	2.68181
Plate14	N3	BAT4	2.88518
Plate14	N4	BAT4	2.49379
Plate15	K11	BAT8	9.69356	7.79585	1.33606	0.0725075
Plate15	K12	BAT8	7.61822
Plate15	L11	BAT8	6.58727
Plate15	L12	BAT8	7.28435
Plate11	A19	BATF	5.13919	5.16331	1.79471	0.36373
Plate11	A20	BATF	3.45536
Plate11	B19	BATF	4.40991
Plate11	B20	BATF	7.6488
Plate9	M11	BAZ1B	14.1767	10.8575	2.33933	0.00847219
Plate9	M12	BAZ1B	8.8189
Plate9	N11	BAZ1B	10.6776
Plate9	N12	BAZ1B	9.75664
Plate15	M19	BAZ2A	4.4148	3.50467	0.651292	0.00198903
Plate15	M20	BAZ2A	3.05381
Plate15	N19	BAZ2A	3.01478
Plate15	N20	BAZ2A	3.53529
Plate17	A13	BC006779	7.05274	5.57346	1.01332	0.420801
Plate17	A14	BC006779	4.7649
Plate17	B13	BC006779	5.15609
Plate17	B14	BC006779	5.3201
Plate17	G13	BC031407	5.89461	4.25723	1.15459	0.0358946
Plate17	G14	BC031407	3.72617
Plate17	H13	BC031407	4.16464
Plate17	H14	BC031407	3.24351
Plate18	A17	BC032967	9.39124	5.70114	2.59228	0.766166
Plate18	A18	BC032967	5.62676
Plate18	B17	BC032967	3.91146
Plate18	B18	BC032967	3.87511
Plate16	C9	BC035295	5.58638	4.04922	1.03486	0.018087
Plate16	C10	BC035295	3.72703
Plate16	D9	BC035295	3.37812
Plate16	D10	BC035295	3.50537
Plate16	C13	BC038058	4.12445	3.96906	0.592794	0.00432022
Plate16	C14	BC038058	3.16832
Plate16	D13	BC038058	3.99121
Plate16	D14	BC038058	4.59227
Plate18	I15	BC038328	4.00759	5.29779	0.904933	0.213535
Plate18	I16	BC038328	5.33047
Plate18	J15	BC038328	5.91372
Plate18	J16	BC038328	5.93939
Plate18	K5	BC063263	7.59295	6.89404	1.43908	0.379698
Plate18	K6	BC063263	6.44696
Plate18	L5	BC063263	8.42535
Plate18	L6	BC063263	5.1109
Plate1	G17	BCAP37	1.04462	0.740902	0.204905	9.79269e-06
Plate1	G18	BCAP37	0.640652
Plate1	H17	BCAP37	0.677651
Plate1	H18	BCAP37	0.600683
Plate1	G19	BCL10	6.60129	5.25696	1.38964	0.317318
Plate1	G20	BCL10	3.54744
Plate1	H19	BCL10	4.73352
Plate1	H20	BCL10	6.14558
Plate2	O15	BCL11A	5.88443	5.33037	0.77924	0.197196
Plate2	O16	BCL11A	4.33975
Plate2	P15	BCL11A	5.08064
Plate2	P16	BCL11A	6.01665
Plate1	G21	BCL3	6.37674	5.29097	1.249	0.299783
Plate1	G22	BCL3	3.54026
Plate1	H21	BCL3	5.29554
Plate1	H22	BCL3	5.95134
Plate1	I3	BCL6	4.77099	4.7531	0.813313	0.0495985
Plate1	I4	BCL6	3.61473
Plate1	J3	BCL6	5.1394
Plate1	J4	BCL6	5.48726
Plate1	G15	BCL6B	5.94891	3.49154	1.67945	0.0291444
Plate1	G16	BCL6B	3.04604
Plate1	H15	BCL6B	2.16884
Plate1	H16	BCL6B	2.80236
Plate13	O5	BCLAF1	5.45171	4.26919	0.816322	0.0161319
Plate13	O6	BCLAF1	3.59452
Plate13	P5	BCLAF1	4.10646
Plate13	P6	BCLAF1	3.92405
Plate13	I21	BCOR	7.81269	5.39478	1.69514	0.464021
Plate13	I22	BCOR	4.19973
Plate13	J21	BCOR	4.23636
Plate13	J22	BCOR	5.33036
Plate18	K19	Bdp1	2.92335	2.26341	0.521117	0.000161006
Plate18	K20	Bdp1	2.24439
Plate18	L19	Bdp1	1.64849
Plate18	L20	Bdp1	2.23741
Plate8	I15	BHLHB2	7.875	7.26129	1.39363	0.201545
Plate8	I16	BHLHB2	6.23507
Plate8	J15	BHLHB2	8.93585
Plate8	J16	BHLHB2	5.99925
Plate14	K3	BHLHB3	5.59432	4.50461	0.893284	0.0332325
Plate14	K4	BHLHB3	4.87632
Plate14	L3	BHLHB3	3.78734
Plate14	L4	BHLHB3	3.76046
Plate15	O9	BHLHB4	4.87244	5.06155	0.61892	0.0744551
Plate15	O10	BHLHB4	4.38729
Plate15	P9	BHLHB4	5.115
Plate15	P10	BHLHB4	5.87145
Plate12	C11	BHLHB5	12.892	8.24216	5.23218	0.453111
Plate12	C12	BHLHB5	12.6526
Plate12	D11	BHLHB5	3.77808
Plate12	D12	BHLHB5	3.6459
Plate12	G17	BLZF1	7.69974	5.73287	1.40492	0.644049
Plate12	G18	BLZF1	5.79059
Plate12	H17	BLZF1	4.72643
Plate12	H18	BLZF1	4.71473
Plate1	I7	BMI1	9.67547	7.7361	1.29975	0.0759835
Plate1	I8	BMI1	6.90151
Plate1	J7	BMI1	7.17658
Plate1	J8	BMI1	7.19085
Plate1	I9	BNC1	4.5252	4.1236	0.799715	0.0111903
Plate1	I10	BNC1	3.3676
Plate1	J9	BNC1	3.55147
Plate1	J10	BNC1	5.05014
Plate10	C21	BPNT1	2.96625	3.16182	1.16656	0.00540971
Plate10	C22	BPNT1	2.6645
Plate10	D21	BPNT1	4.84186
Plate10	D22	BPNT1	2.17466
Plate1	I13	BRCA1	5.71832	4.89073	0.729001	0.0585412
Plate1	I14	BRCA1	4.38024
Plate1	J13	BRCA1	4.18513
Plate1	J14	BRCA1	5.27925
Plate1	I15	BRCA2	5.35094	5.40552	0.780832	0.237767
Plate1	I16	BRCA2	5.98986
Plate1	J15	BRCA2	4.32078
Plate1	J16	BRCA2	5.96049
Plate3	C17	BRD2	5.08145	4.97437	0.856405	0.0925128
Plate3	C18	BRD2	5.68959
Plate3	D17	BRD2	5.3815
Plate3	D18	BRD2	3.74493
Plate15	M9	BRDT	6.1809	4.68871	1.02306	0.0659405
Plate15	M10	BRDT	4.03587
Plate15	N9	BRDT	4.52872
Plate15	N10	BRDT	4.00935
Plate13	M11	BRF1	4.92173	3.14904	1.20584	0.00591306
Plate13	M12	BRF1	2.42177
Plate13	N11	BRF1	2.35768
Plate13	N12	BRF1	2.89499
Plate12	I9	BRF2	5.17647	4.15051	1.08576	0.0249764
Plate12	I10	BRF2	2.6176
Plate12	J9	BRF2	4.35054
Plate12	J10	BRF2	4.45741
Plate15	G9	Btaf1	8.18614	6.42994	1.89872	0.773408
Plate15	G10	Btaf1	7.93842
Plate15	H9	Btaf1	4.546
Plate15	H10	Btaf1	5.04919
Plate14	A9	BTBD11	3.90272	3.71067	0.615519	0.00267108
Plate14	A10	BTBD11	2.79553
Plate14	B9	BTBD11	4.0525
Plate14	B10	BTBD11	4.09195
Plate4	O13	BTEB1	4.4714	3.24709	0.825181	0.00219488
Plate4	O14	BTEB1	2.67578
Plate4	P13	BTEB1	2.8746
Plate4	P14	BTEB1	2.96658
Plate16	K7	BTF3	1.13907	0.860232	0.287518	1.34069e-05
Plate16	K8	BTF3	0.639108
Plate16	L7	BTF3	0.586745
Plate16	L8	BTF3	1.076
Plate1	K3	BTG1	6.20927	5.54648	0.823291	0.345244
Plate1	K4	BTG1	5.88372
Plate1	L3	BTG1	4.34633
Plate1	L4	BTG1	5.74659
Plate1	K5	BTG2	6.851	5.15385	1.16976	0.215236
Plate1	K6	BTG2	4.90742
Plate1	L5	BTG2	4.66482
Plate1	L6	BTG2	4.19216
Plate14	G15	C030011J08RIK	7.44306	5.58813	1.26866	0.498292
Plate14	G16	C030011J08RIK	5.29574
Plate14	H15	C030011J08RIK	5.00868
Plate14	H16	C030011J08RIK	4.60504
Plate16	K19	C130068O12RIK	5.45115	4.24557	0.86803	0.0175819
Plate16	K20	C130068O12RIK	4.0481
Plate16	L19	C130068O12RIK	4.10196
Plate16	L20	C130068O12RIK	3.38106
Plate18	A7	C130073D16RIK	6.27605	3.89647	1.69474	0.0537343
Plate18	A8	C130073D16RIK	3.77616
Plate18	B7	C130073D16RIK	3.20693
Plate18	B8	C130073D16RIK	2.32674
Plate16	C7	C230094B15RIK	5.56996	4.18068	0.987662	0.0208803
Plate16	C8	C230094B15RIK	3.81802
Plate16	D7	C230094B15RIK	3.25638
Plate16	D8	C230094B15RIK	4.07836
Plate1	K7	C2TA	5.72697	4.58298	0.807776	0.0325199
Plate1	K8	C2TA	4.48984
Plate1	L7	C2TA	3.84782
Plate1	L8	C2TA	4.2673
Plate14	G17	C330002I19RIK	6.41935	5.08147	0.979489	0.145013
Plate14	G18	C330002I19RIK	4.42457
Plate14	H17	C330002I19RIK	4.28006
Plate14	H18	C330002I19RIK	5.20191
Plate17	C11	C330039G02RIK	11.038	9.86286	1.10336	0.0014128
Plate17	C12	C330039G02RIK	8.39705
Plate17	D11	C330039G02RIK	9.80777
Plate17	D12	C330039G02RIK	10.2086
Plate17	A19	C430014D17RIK	4.30016	3.7694	0.434288	0.00173958
Plate17	A20	C430014D17RIK	3.69669
Plate17	B19	C430014D17RIK	3.24549
Plate17	B20	C430014D17RIK	3.83528
Plate16	K21	C730048E16RIK	3.19734	3.00856	0.605465	0.000693283
Plate16	K22	C730048E16RIK	2.40047
Plate16	L21	C730048E16RIK	2.66757
Plate16	L22	C730048E16RIK	3.76887
Plate7	K9	C80913	6.76736	5.62403	1.41423	0.55856
Plate7	K10	C80913	6.5329
Plate7	L9	C80913	3.65954
Plate7	L10	C80913	5.53633
Plate1	K9	CALR	4.85977	3.21838	1.11598	0.00513022
Plate1	K10	CALR	2.63252
Plate1	L9	CALR	2.42439
Plate1	L10	CALR	2.95687
Plate1	K11	CAMK4	5.71625	4.46535	0.872243	0.0289226
Plate1	K12	CAMK4	3.75481
Plate1	L11	CAMK4	4.01238
Plate1	L12	CAMK4	4.37798
Plate17	K11	CARF	5.67719	4.15782	1.28182	0.038952
Plate17	K12	CARF	4.74499
Plate17	L11	CARF	3.27359
Plate17	L12	CARF	2.9355
Plate12	C7	CARM1	5.63605	4.7797	1.65732	0.191778
Plate12	C8	CARM1	6.53475
Plate12	D7	CARM1	2.76096
Plate12	D8	CARM1	4.18702
Plate16	I7	CART1	4.81898	4.49012	0.648388	0.0173289
Plate16	I8	CART1	3.5304
Plate16	J7	CART1	4.93401
Plate16	J8	CART1	4.67709
Plate1	K15	CASK	2.24162	1.36516	0.645514	7.70411e-05
Plate1	K16	CASK	1.45927
Plate1	L15	CASK	0.848138
Plate1	L16	CASK	0.911609
Plate17	O15	CASKIN1	9.27485	7.96638	0.873704	0.0191071
Plate17	O16	CASKIN1	7.48223
Plate17	P15	CASKIN1	7.51052
Plate17	P16	CASKIN1	7.59792
Plate10	I17	CASP8AP2	6.05745	5.54334	0.360783	0.22006
Plate10	I18	CASP8AP2	5.21264
Plate10	J17	CASP8AP2	5.45348
Plate10	J18	CASP8AP2	5.44982
Plate1	K17	Catnb	4.30759	4.73153	1.14543	0.0899902
Plate1	K18	Catnb	4.32564
Plate1	L17	Catnb	3.87223
Plate1	L18	Catnb	6.42066
Plate1	K21	CBFA2T1H	8.22063	7.05588	0.852431	0.153764
Plate1	K22	CBFA2T1H	6.19148
Plate1	L21	CBFA2T1H	6.78124
Plate1	L22	CBFA2T1H	7.03016
Plate1	M3	CBFA2T2H	4.58251	4.5959	0.788673	0.0320399
Plate1	M4	CBFA2T2H	3.90738
Plate1	N3	CBFA2T2H	4.19007
Plate1	N4	CBFA2T2H	5.70364
Plate1	M5	CBFA2T3H	4.25507	4.23128	0.941111	0.0206133
Plate1	M6	CBFA2T3H	3.16412
Plate1	N5	CBFA2T3H	4.05531
Plate1	N6	CBFA2T3H	5.45059
Plate1	M9	CBFB	5.19556	3.53848	1.18759	0.0105978
Plate1	M10	CBFB	2.87679
Plate1	N9	CBFB	2.51544
Plate1	N10	CBFB	3.56614
Plate1	M11	CBL	8.40852	6.30948	2.02981	0.8682
Plate1	M12	CBL	6.89901
Plate1	N11	CBL	6.37813
Plate1	N12	CBL	3.55227
Plate1	M13	CBX2	3.2828	2.58459	0.493386	0.000237775
Plate1	M14	CBX2	2.30787
Plate1	N13	CBX2	2.57058
Plate1	N14	CBX2	2.17713
Plate1	M15	CBX4	6.71302	4.08284	1.77553	0.0794205
Plate1	M16	CBX4	3.32938
Plate1	N15	CBX4	3.46922
Plate1	N16	CBX4	2.81973
Plate1	M17	CCNE1	7.11302	5.74767	1.0117	0.576718
Plate1	M18	CCNE1	5.90017
Plate1	N17	CCNE1	5.11382
Plate1	N18	CCNE1	4.86369
Plate12	I11	CCNH	5.71499	5.4851	0.922357	0.328688
Plate12	I12	CCNH	4.12221
Plate12	J11	CCNH	6.05761
Plate12	J12	CCNH	6.04559
Plate1	M19	CCNT1	5.51337	3.91843	1.2882	0.0258778
Plate1	M20	CCNT1	2.72266
Plate1	N19	CCNT1	3.03877
Plate1	N20	CCNT1	4.39893
Plate13	O17	CCNT2	6.04222	3.63829	1.71008	0.0379389
Plate13	O18	CCNT2	2.41102
Plate13	P17	CCNT2	3.68075
Plate13	P18	CCNT2	2.41915
Plate1	M21	CCRN4L	7.28992	5.4445	1.43292	0.436213
Plate1	M22	CCRN4L	3.82984
Plate1	N21	CCRN4L	5.5745
Plate1	N22	CCRN4L	5.08375
Plate1	O3	CD80	5.47637	3.73209	1.22272	0.0161104
Plate1	O4	CD80	2.6689
Plate1	P3	CD80	3.59195
Plate1	P4	CD80	3.19112
Plate1	O5	CDK7	4.42913	5.59214	0.871526	0.396075
Plate1	O6	CDK7	5.81875
Plate1	P5	CDK7	6.52742
Plate1	P6	CDK7	5.59326
Plate1	O7	CDKN2A	5.82228	4.68264	0.972476	0.0588682
Plate1	O8	CDKN2A	4.1088
Plate1	P7	CDKN2A	3.67552
Plate1	P8	CDKN2A	5.12397
Plate1	O9	CDKN2B	13.4042	11.1586	1.62055	0.00135238
Plate1	O10	CDKN2B	10.0841
Plate1	P9	CDKN2B	11.2785
Plate1	P10	CDKN2B	9.86754
Plate1	O11	CDKN2C	5.14976	4.7692	0.444481	0.0222215
Plate1	O12	CDKN2C	4.49098
Plate1	P11	CDKN2C	5.14536
Plate1	P12	CDKN2C	4.2907
Plate1	O13	CDKN2D	5.15695	4.42859	0.546685	0.0113085
Plate1	O14	CDKN2D	3.97594
Plate1	P13	CDKN2D	4.53891
Plate1	P14	CDKN2D	4.04255
Plate1	O15	CDX1	6.53519	5.66163	2.21341	0.707945
Plate1	O16	CDX1	8.33905
Plate1	P15	CDX1	4.36631
Plate1	P16	CDX1	3.40596
Plate1	O17	CDX2	4.68212	4.41507	0.797229	0.0213608
Plate1	O18	CDX2	4.76897
Plate1	P17	CDX2	4.97563
Plate1	P18	CDX2	3.23357
Plate1	O19	CDX4	7.2452	6.78191	0.645637	0.234942
Plate1	O20	CDX4	6.4361
Plate1	P19	CDX4	6.04885
Plate1	P20	CDX4	7.39748
Plate1	O21	CDYL	6.76956	6.7027	1.75817	0.566612
Plate1	O22	CDYL	4.70452
Plate1	P21	CDYL	6.36235
Plate1	P22	CDYL	8.97436
Plate2	A3	CEBPA	5.37273	3.55468	1.21353	0.0116414
Plate2	A4	CEBPA	2.86378
Plate2	B3	CEBPA	2.99712
Plate2	B4	CEBPA	2.98508
Plate2	A5	CEBPB	5.69476	4.85305	1.08168	0.103855
Plate2	A6	CEBPB	5.57073
Plate2	B5	CEBPB	4.80501
Plate2	B6	CEBPB	3.34168
Plate2	A7	CEBPD	5.89931	20.5795	18.1998	0.163522
Plate2	A8	CEBPD	36.9508
Plate2	B7	CEBPD	3.78496
Plate2	B8	CEBPD	35.6828
Plate15	K21	CEBPE	7.96245	7.77513	1.33518	0.0751411
Plate15	K22	CEBPE	6.09756
Plate15	L21	CEBPE	7.68708
Plate15	L22	CEBPE	9.35343
Plate2	A9	Cebpg	4.00914	3.43001	0.453653	0.000916741
Plate2	A10	Cebpg	2.90249
Plate2	B9	Cebpg	3.43891
Plate2	B10	Cebpg	3.3695
Plate15	A3	CECR6	7.26389	5.47396	1.22691	0.404629
Plate15	A4	CECR6	5.17348
Plate15	B3	CECR6	4.96638
Plate15	B4	CECR6	4.49207
Plate15	O11	CENTB5	4.43914	4.37843	0.681568	0.0144035
Plate15	O12	CENTB5	3.39759
Plate15	P11	CENTB5	4.79086
Plate15	P12	CENTB5	4.88615
Plate16	G5	CENTG3	5.78322	4.37273	1.75599	0.117547
Plate16	G6	CENTG3	3.30006
Plate16	H5	CENTG3	5.94355
Plate16	H6	CENTG3	2.46409
Plate15	I3	CHD4	5.22351	4.91672	1.22097	0.145321
Plate15	I4	CHD4	6.45979
Plate15	J3	CHD4	4.37005
Plate15	J4	CHD4	3.61354
Plate12	M19	Chd8	5.79836	4.80608	0.884455	0.0653302
Plate12	M20	Chd8	4.04934
Plate12	N19	Chd8	5.30547
Plate12	N20	Chd8	4.07115
Plate13	I19	CHES1	6.85027	5.82405	0.690043	0.584182
Plate13	I20	CHES1	5.60885
Plate13	J19	CHES1	5.42769
Plate13	J20	CHES1	5.40941
Plate2	A11	CHX10	0.508847	2.53629	3.62298	0.10091
Plate2	A12	CHX10	7.94606
Plate2	B11	CHX10	0.469823
Plate2	B12	CHX10	1.22042
Plate13	K5	CIC	6.11625	4.74704	1.24595	0.108995
Plate13	K6	CIC	3.39244
Plate13	L5	CIC	4.05147
Plate13	L6	CIC	5.42797
Plate2	A13	CITED1	5.72006	4.8195	1.14338	0.10708
Plate2	A14	CITED1	3.26642
Plate2	B13	CITED1	4.65282
Plate2	B14	CITED1	5.63869
Plate5	M3	CITED2	10.6451	7.53884	2.11141	0.253691
Plate5	M4	CITED2	6.74367
Plate5	N3	CITED2	5.92363
Plate5	N4	CITED2	6.84298
Plate11	I3	CITED4	2.97779	2.87784	0.77398	0.000994359
Plate11	I4	CITED4	1.86177
Plate11	J3	CITED4	3.74523
Plate11	J4	CITED4	2.92657
Plate13	M3	CKN1	4.04631	4.67024	1.8501	0.197181
Plate13	M4	CKN1	4.11758
Plate13	N3	CKN1	7.36587
Plate13	N4	CKN1	3.15121
Plate2	A15	CLOCK	5.92351	2.8096	2.56479	0.0481156
Plate2	A16	CLOCK	0.747012
Plate2	B15	CLOCK	3.90122
Plate2	B16	CLOCK	0.666667
Plate16	A17	CLP1	9.4316	6.43635	2.00894	0.779527
Plate16	A18	CLP1	5.59569
Plate16	B17	CLP1	5.12658
Plate16	B18	CLP1	5.59153
Plate13	A7	CML4	5.83639	5.63483	0.713499	0.387582
Plate13	A8	CML4	6.53769
Plate13	B7	CML4	4.90716
Plate13	B8	CML4	5.25806
Plate2	A17	CNBP1	2.68774	1.63489	0.806773	0.000193069
Plate2	A18	CNBP1	0.723404
Plate2	B17	CNBP1	1.60518
Plate2	B18	CNBP1	1.52323
Plate7	A19	CNOT7	6.41447	4.79129	1.13419	0.0996547
Plate7	A20	CNOT7	4.32698
Plate7	B19	CNOT7	4.62251
Plate7	B20	CNOT7	3.80117
Plate13	C19	CNOT8	12.8627	10.9126	1.56253	0.00150229
Plate13	C20	CNOT8	10.2136
Plate13	D19	CNOT8	9.22634
Plate13	D20	CNOT8	11.3479
Plate10	E3	COPEB	2.4601	2.13553	0.342373	7.65322e-05
Plate10	E4	COPEB	2.29089
Plate10	F3	COPEB	1.66426
Plate10	F4	COPEB	2.12687
Plate2	A19	COPS2	1.6951	2.12851	2.20731	0.0141596
Plate2	A20	COPS2	5.34717
Plate2	B19	COPS2	1.04433
Plate2	B20	COPS2	0.427461
Plate10	I15	COPS5	2.40663	2.10135	0.429324	9.44579e-05
Plate10	I16	COPS5	2.20756
Plate10	J15	COPS5	1.46909
Plate10	J16	COPS5	2.32211
Plate2	A21	CREB1	4.85552	3.67429	1.02593	0.00869486
Plate2	A22	CREB1	4.12444
Plate2	B21	CREB1	2.52023
Plate2	B22	CREB1	3.19699
Plate2	C3	CREB3	6.81567	5.58901	0.951386	0.416193
Plate2	C4	CREB3	5.14915
Plate2	D3	CREB3	5.79047
Plate2	D4	CREB3	4.60075
Plate10	I13	CREB3L1	4.03528	3.43002	0.545959	0.0012235
Plate10	I14	CREB3L1	3.60118
Plate10	J13	CREB3L1	2.72783
Plate10	J14	CREB3L1	3.35579
Plate14	I7	CREB3L4	5.20699	4.71783	0.333398	0.0150787
Plate14	I8	CREB3L4	4.46664
Plate14	J7	CREB3L4	4.5616
Plate14	J8	CREB3L4	4.63607
Plate2	C5	CREBBP	2.63221	2.60586	0.238305	0.000120571
Plate2	C6	CREBBP	2.55514
Plate2	D5	CREBBP	2.32925
Plate2	D6	CREBBP	2.90684
Plate2	C7	CREBL1	5.32974	4.84256	0.356117	0.0229565
Plate2	C8	CREBL1	4.52991
Plate2	D7	CREBL1	4.87805
Plate2	D8	CREBL1	4.63255
Plate18	I19	Creg1	5.17569	4.58004	0.807723	0.032289
Plate18	I20	Creg1	3.62831
Plate18	J19	Creg1	5.32078
Plate18	J20	Creg1	4.19537
Plate12	A15	CRI1	7.59572	5.77733	1.41179	0.682885
Plate12	A16	CRI1	5.40642
Plate12	B15	CRI1	5.91608
Plate12	B16	CRI1	4.19109
Plate10	I19	CRSP2	1.416	1.11354	0.214426	1.51503e-05
Plate10	I20	CRSP2	0.993341
Plate10	J19	CRSP2	0.93468
Plate10	J20	CRSP2	1.11013
Plate13	G3	CRSP3	3.77747	3.17294	0.730067	0.00140574
Plate13	G4	CRSP3	2.65476
Plate13	H3	CRSP3	3.82305
Plate13	H4	CRSP3	2.43648
Plate17	G17	CRSP6	1.94035	1.83261	0.463002	7.29909e-05
Plate17	G18	CRSP6	1.35006
Plate17	H17	CRSP6	2.42524
Plate17	H18	CRSP6	1.6148
Plate13	G15	CRSP7	2.84761	1.70184	0.803564	0.000207446
Plate13	G16	CRSP7	1.40605
Plate13	H15	CRSP7	0.98052
Plate13	H16	CRSP7	1.57319
Plate13	C15	CRSP8	3.13029	2.82867	0.387603	0.000253693
Plate13	C16	CRSP8	2.26317
Plate13	D15	CRSP8	3.01125
Plate13	D16	CRSP8	2.90998
Plate18	G19	Crtc1	4.72269	4.73927	0.613613	0.0302992
Plate18	G20	Crtc1	4.23943
Plate18	H19	Crtc1	5.60826
Plate18	H20	Crtc1	4.38671
Plate2	C9	CRX	3.93205	2.71991	1.40129	0.00530543
Plate2	C10	CRX	3.35515
Plate2	D9	CRX	2.87132
Plate2	D10	CRX	0.721125
Plate2	C11	CRY1	4.78381	3.93928	0.77583	0.00705075
Plate2	C12	CRY1	4.40252
Plate2	D11	CRY1	3.39218
Plate2	D12	CRY1	3.17862
Plate11	K9	CSDA	2.39167	2.56449	0.542939	0.000272092
Plate11	K10	CSDA	1.88526
Plate11	L9	CSDA	3.11327
Plate11	L10	CSDA	2.86777
Plate11	K13	CSEN	9.75122	6.74175	2.02972	0.588205
Plate11	K14	CSEN	5.3288
Plate11	L13	CSEN	5.818
Plate11	L14	CSEN	6.069
Plate2	C13	CTBP1	5.56141	5.30632	0.930302	0.224331
Plate2	C14	CTBP1	3.93271
Plate2	D13	CTBP1	5.76811
Plate2	D14	CTBP1	5.96304
Plate2	C15	CTBP2	2.94287	5.23947	3.23825	0.614945
Plate2	C16	CTBP2	2.95125
Plate2	D15	CTBP2	5.24738
Plate2	D16	CTBP2	9.8164
Plate2	C17	CTCF	5.5237	8.76501	6.52051	0.45139
Plate2	C18	CTCF	5.47139
Plate2	D17	CTCF	5.51923
Plate2	D18	CTCF	18.5457
Plate2	C19	CUTL1	1.18608	4.49552	6.03732	0.612253
Plate2	C20	CUTL1	0.824478
Plate2	D19	CUTL1	2.48327
Plate2	D20	CUTL1	13.4883
Plate2	C21	CUTL2	5.32315	3.63557	1.42465	0.0217821
Plate2	C22	CUTL2	3.7931
Plate2	D21	CUTL2	3.58306
Plate2	D22	CUTL2	1.84299
Plate14	C11	CXXC1	3.62476	2.48166	0.900959	0.000837851
Plate14	C12	CXXC1	1.49748
Plate14	D11	CXXC1	2.67356
Plate14	D12	CXXC1	2.13083
Plate14	C7	CYLD	3.21219	2.94731	0.196233	0.00019681
Plate14	C8	CYLD	2.91422
Plate14	D7	CYLD	2.73814
Plate14	D8	CYLD	2.9247
Plate18	A5	CYLN2	4.72548	4.31972	0.484228	0.00724922
Plate18	A6	CYLN2	4.47996
Plate18	B5	CYLN2	4.45679
Plate18	B6	CYLN2	3.61664
Plate13	K13	D10ERTD516E	7.62134	5.98006	1.47235	0.870036
Plate13	K14	D10ERTD516E	6.82076
Plate13	L13	D10ERTD516E	4.84581
Plate13	L14	D10ERTD516E	4.63232
Plate11	A17	D11BWG0280E	4.24802	3.83472	0.427357	0.00196733
Plate11	A18	D11BWG0280E	3.38311
Plate11	B17	D11BWG0280E	3.56027
Plate11	B18	D11BWG0280E	4.14747
Plate10	K19	D11MOH34	4.62008	3.96244	0.505448	0.00327853
Plate10	K20	D11MOH34	3.45324
Plate10	L19	D11MOH34	3.70985
Plate10	L20	D11MOH34	4.06659
Plate16	I21	D12WSU95E	5.05717	4.28232	0.867493	0.0190208
Plate16	I22	D12WSU95E	3.09278
Plate16	J21	D12WSU95E	4.76918
Plate16	J22	D12WSU95E	4.21016
Plate16	K3	D130006K24RIK	4.54801	4.18652	0.667296	0.00880915
Plate16	K4	D130006K24RIK	3.44828
Plate16	L3	D130006K24RIK	4.91767
Plate16	L4	D130006K24RIK	3.83212
Plate11	A11	D1ERTD161E	4.17974	3.94623	0.34659	0.00204267
Plate11	A12	D1ERTD161E	3.53745
Plate11	B11	D1ERTD161E	3.78549
Plate11	B12	D1ERTD161E	4.28225
Plate15	G11	D330024H06RIK	9.06689	6.45289	1.76213	0.741942
Plate15	G12	D330024H06RIK	5.50756
Plate15	H11	D330024H06RIK	5.3052
Plate15	H12	D330024H06RIK	5.9319
Plate11	A7	D3ERTD330E	7.45846	6.79518	0.80277	0.269848
Plate11	A8	D3ERTD330E	6.74098
Plate11	B7	D3ERTD330E	5.68288
Plate11	B8	D3ERTD330E	7.29841
Plate16	C17	D5ERTD679E	7.58804	6.47056	0.80941	0.553827
Plate16	C18	D5ERTD679E	5.70128
Plate16	D17	D5ERTD679E	6.11722
Plate16	D18	D5ERTD679E	6.47569
Plate12	I15	D8ERTD325E	5.54116	4.32313	1.15716	0.0409867
Plate12	I16	D8ERTD325E	3.22224
Plate12	J15	D8ERTD325E	3.45381
Plate12	J16	D8ERTD325E	5.07533
Plate2	E3	DACH1	4.1441	3.02379	0.892194	0.00187492
Plate2	E4	DACH1	2.15406
Plate2	F3	DACH1	3.31389
Plate2	F4	DACH1	2.4831
Plate2	E5	DAXX	5.52315	4.88674	1.00628	0.0983996
Plate2	E6	DAXX	4.22652
Plate2	F5	DAXX	5.94665
Plate2	F6	DAXX	3.85066
Plate2	E7	DBP	5.36913	4.75117	0.495871	0.0237236
Plate2	E8	DBP	4.56333
Plate2	F7	DBP	4.19847
Plate2	F8	DBP	4.87377
Plate2	E9	DBX1	5.34463	7.80571	9.29836	0.730466
Plate2	E10	DBX1	21.4486
Plate2	F9	DBX1	0.685728
Plate2	F10	DBX1	3.74388
Plate16	M5	DBX2	4.97367	4.82537	0.468671	0.0276057
Plate16	M6	DBX2	5.33441
Plate16	N5	DBX2	4.78111
Plate16	N6	DBX2	4.21228
Plate2	E11	DCC	4.01288	3.7114	0.482348	0.00176969
Plate2	E12	DCC	3.34611
Plate2	F11	DCC	4.22891
Plate2	F12	DCC	3.25771
Plate2	E15	DDEF1	3.72455	2.92856	0.536161	0.000479255
Plate2	E16	DDEF1	2.55846
Plate2	F15	DDEF1	2.69168
Plate2	F16	DDEF1	2.73957
Plate2	E17	DDIT3	3.77315	4.04811	1.0681	0.0196165
Plate2	E18	DDIT3	3.20991
Plate2	F17	DDIT3	3.59851
Plate2	F18	DDIT3	5.61086
Plate11	C15	DDX20	7.55228	6.52905	0.858896	0.505068
Plate11	C16	DDX20	5.45343
Plate11	D15	DDX20	6.49286
Plate11	D16	DDX20	6.61765
Plate2	E19	DDX5	2.29769	2.20499	1.88753	0.00849094
Plate2	E20	DDX5	1.09972
Plate2	F19	DDX5	4.82615
Plate2	F20	DDX5	0.596387
Plate13	K21	DDX54	1.94412	1.86472	0.406782	6.36445e-05
Plate13	K22	DDX54	1.35907
Plate13	L21	DDX54	2.34579
Plate13	L22	DDX54	1.80989
Plate11	C17	DEAF1	10.0575	5.21871	3.25278	0.608324
Plate11	C18	DEAF1	3.38295
Plate11	D17	DEAF1	3.24338
Plate11	D18	DEAF1	4.19103
Plate15	K9	DEK	6.44877	5.3356	0.848589	0.217736
Plate15	K10	DEK	4.6808
Plate15	L9	DEK	4.66634
Plate15	L10	DEK	5.54649
Plate12	E13	DIP2	6.21729	5.80881	1.63239	0.740313
Plate12	E14	DIP2	5.22388
Plate12	F13	DIP2	3.96448
Plate12	F14	DIP2	7.82958
Plate2	E21	DLX1	5.01019	4.82671	0.407313	0.0242817
Plate2	E22	DLX1	5.23197
Plate2	F21	DLX1	4.28084
Plate2	F22	DLX1	4.78384
Plate2	G3	DLX2	6.37385	5.38653	0.738177	0.215656
Plate2	G4	DLX2	4.88164
Plate2	H3	DLX2	5.5252
Plate2	H4	DLX2	4.76542
Plate2	G5	DLX3	3.15294	2.36421	1.37101	0.00303786
Plate2	G6	DLX3	0.339698
Plate2	H5	DLX3	2.704
Plate2	H6	DLX3	3.26021
Plate2	G7	DLX4	3.88104	4.47079	0.694316	0.0186436
Plate2	G8	DLX4	4.60698
Plate2	H7	DLX4	5.3965
Plate2	H8	DLX4	3.99863
Plate2	G9	DLX5	7.48712	7.05129	1.50334	0.312489
Plate2	G10	DLX5	5.05682
Plate2	H9	DLX5	6.99467
Plate2	H10	DLX5	8.66653
Plate12	G13	DMAP1	10.7788	8.69448	1.46605	0.0207821
Plate12	G14	DMAP1	7.57521
Plate12	H13	DMAP1	7.77318
Plate12	H14	DMAP1	8.65073
Plate10	O11	DMRT1	8.35357	7.60563	0.806095	0.0369181
Plate10	O12	DMRT1	7.77723
Plate10	P11	DMRT1	7.8306
Plate10	P12	DMRT1	6.46112
Plate16	M21	DMRT2	0.787493	0.799672	0.075563	8.77083e-06
Plate16	M22	DMRT2	0.697701
Plate16	N21	DMRT2	0.862578
Plate16	N22	DMRT2	0.850915
Plate17	K7	DMRT3	9.86536	9.44708	1.75461	0.0132184
Plate17	K8	DMRT3	8.2451
Plate17	L7	DMRT3	11.7506
Plate17	L8	DMRT3	7.92723
Plate17	K15	DMRTA1	5.60211	4.96509	0.810434	0.0831027
Plate17	K16	DMRTA1	3.9218
Plate17	L15	DMRTA1	5.61188
Plate17	L16	DMRTA1	4.7246
Plate17	K17	DMRTA2	7.20272	6.14317	1.19809	0.976842
Plate17	K18	DMRTA2	5.98099
Plate17	L17	DMRTA2	4.52089
Plate17	L18	DMRTA2	6.8681
Plate11	I9	DMRTB1	6.18088	4.96566	0.993679	0.114659
Plate11	I10	DMRTB1	5.35498
Plate11	J9	DMRTB1	4.01076
Plate11	J10	DMRTB1	4.31602
Plate13	I15	DMRTC2	3.74523	2.91942	0.978211	0.0020952
Plate13	I16	DMRTC2	1.56192
Plate13	J15	DMRTC2	2.86543
Plate13	J16	DMRTC2	3.5051
Plate10	E5	DMTF1	6.75851	6.60445	0.200261	0.267388
Plate10	E6	DMTF1	6.58096
Plate10	F5	DMTF1	6.74832
Plate10	F6	DMTF1	6.32999
Plate10	E15	DNAJB6	2.72369	2.36339	0.308777	9.76266e-05
Plate10	E16	DNAJB6	2.47782
Plate10	F15	DNAJB6	2.00267
Plate10	F16	DNAJB6	2.24937
Plate2	G11	DNM2	0.938128	3.58566	3.70426	0.228449
Plate2	G12	DNM2	2.2441
Plate2	H11	DNM2	2.08742
Plate2	H12	DNM2	9.07298
Plate2	G13	DNMT1	1.4348	1.6286	1.20317	0.000742506
Plate2	G14	DNMT1	0.933349
Plate2	H13	DNMT1	3.38207
Plate2	H14	DNMT1	0.764154
Plate11	E17	DNMT3L	3.77088	3.43987	0.272789	0.000576418
Plate11	E18	DNMT3L	3.29058
Plate11	F17	DNMT3L	3.15552
Plate11	F18	DNMT3L	3.54251
Plate14	E11	DNTTIP1	6.24704	5.8205	0.30442	0.491548
Plate14	E12	DNTTIP1	5.82061
Plate14	F11	DNTTIP1	5.65747
Plate14	F12	DNTTIP1	5.55687
Plate2	G15	DR1	1.83497	1.95907	1.37475	0.00184171
Plate2	G16	DR1	0.585747
Plate2	H15	DR1	3.85827
Plate2	H16	DR1	1.55729
Plate12	I3	DRAP1	5.32466	5.07224	0.392152	0.0502041
Plate12	I4	DRAP1	4.61649
Plate12	J3	DRAP1	4.883
Plate12	J4	DRAP1	5.46482
Plate2	G21	DRPLA	6.26555	5.94854	0.318984	0.690342
Plate2	G22	DRPLA	5.7422
Plate2	H21	DRPLA	5.61387
Plate2	H22	DRPLA	6.17255
Plate11	G7	DSCR1	5.93025	4.36828	1.26553	0.0553547
Plate11	G8	DSCR1	3.13212
Plate11	H7	DSCR1	3.57936
Plate11	H8	DSCR1	4.83139
Plate3	G13	DSIP1	5.59815	4.71598	0.692909	0.0343842
Plate3	G14	DSIP1	4.92424
Plate3	H13	DSIP1	4.28094
Plate3	H14	DSIP1	4.06061
Plate3	C19	DTX1	5.37809	5.15731	0.7913	0.13007
Plate3	C20	DTX1	4.51977
Plate3	D19	DTX1	6.18313
Plate3	D20	DTX1	4.54824
Plate2	I3	DYRK1B	2.79468	1.99697	0.86558	0.000378797
Plate2	I4	DYRK1B	2.59306
Plate2	J3	DYRK1B	1.67732
Plate2	J4	DYRK1B	0.9228
Plate12	O19	E130307M08RIK	8.03541	6.28449	1.65721	0.864251
Plate12	O20	E130307M08RIK	4.16667
Plate12	P19	E130307M08RIK	5.91081
Plate12	P20	E130307M08RIK	7.02507
Plate2	I5	E2F1	6.63717	5.78545	0.762209	0.556153
Plate2	I6	E2F1	6.21075
Plate2	J5	E2F1	5.24986
Plate2	J6	E2F1	5.04402
Plate17	K19	E2F2	7.15713	5.4546	1.37225	0.428219
Plate17	K20	E2F2	3.93096
Plate17	L19	E2F2	4.91066
Plate17	L20	E2F2	5.81964
Plate2	I7	E2F3	4.1291	3.28269	0.57934	0.00103335
Plate2	I8	E2F3	2.82403
Plate2	J7	E2F3	3.03911
Plate2	J8	E2F3	3.13852
Plate15	E21	E2F4	6.875	7.06393	2.20135	0.449538
Plate15	E22	E2F4	4.14371
Plate15	F21	E2F4	7.86312
Plate15	F22	E2F4	9.37387
Plate2	I9	E2F5	3.86047	3.78629	0.127968	0.0009403
Plate2	I10	E2F5	3.91837
Plate2	J9	E2F5	3.6336
Plate2	J10	E2F5	3.73274
Plate10	O3	E2F6	5.38987	4.90719	0.788209	0.0688884
Plate10	O4	E2F6	3.88326
Plate10	P3	E2F6	4.71095
Plate10	P4	E2F6	5.64469
Plate11	A13	E2F7	8.1258	7.03253	0.932724	0.181566
Plate11	A14	E2F7	6.64628
Plate11	B13	E2F7	5.96643
Plate11	B14	E2F7	7.39159
Plate2	I11	E4F1	0.845666	1.02499	0.316349	1.73828e-05
Plate2	I12	E4F1	0.868118
Plate2	J11	E4F1	1.49883
Plate2	J12	E4F1	0.887364
Plate14	C13	EAF1	3.82813	2.51766	1.06145	0.0014989
Plate14	C14	EAF1	1.72557
Plate14	D13	EAF1	2.92964
Plate14	D14	EAF1	1.5873
Plate2	I13	EBF1	4.39967	3.80504	0.506391	0.00232286
Plate2	I14	EBF1	3.61893
Plate2	J13	EBF1	3.98655
Plate2	J14	EBF1	3.21501
Plate12	A21	EDF1	9.04094	7.2544	1.39582	0.204396
Plate12	A22	EDF1	7.61501
Plate12	B21	EDF1	6.51103
Plate12	B22	EDF1	5.85064
Plate2	I15	EED	5.84277	4.93008	0.832865	0.0795297
Plate2	I16	EED	4.40747
Plate2	J15	EED	4.06468
Plate2	J16	EED	5.40541
Plate2	I17	EGR1	3.28492	2.68389	0.754795	0.000684645
Plate2	I18	EGR1	2.22767
Plate2	J17	EGR1	3.36291
Plate2	J18	EGR1	1.86005
Plate2	I19	EGR2	4.50209	3.84102	0.588636	0.00322728
Plate2	I20	EGR2	3.49052
Plate2	J19	EGR2	4.15015
Plate2	J20	EGR2	3.22131
Plate2	I21	EGR3	1.26372	2.38317	1.73475	0.0075854
Plate2	I22	EGR3	3.99058
Plate2	J21	EGR3	3.73169
Plate2	J22	EGR3	0.546704
Plate2	K3	EGR4	5.71819	4.96056	0.852512	0.0888463
Plate2	K4	EGR4	4.18972
Plate2	L3	EGR4	5.67851
Plate2	L4	EGR4	4.25581
Plate2	K5	EHF	14.5534	14.085	1.10508	2.17915e-05
Plate2	K6	EHF	14.2841
Plate2	L5	EHF	15.0125
Plate2	L6	EHF	12.4899
Plate14	G19	EHMT1	1.90442	1.53519	0.321619	3.24305e-05
Plate14	G20	EHMT1	1.16086
Plate14	H19	EHMT1	1.66782
Plate14	H20	EHMT1	1.40764
Plate2	K7	ELF1	3.77942	3.25659	0.89942	0.00283581
Plate2	K8	ELF1	2.91366
Plate2	L7	ELF1	2.16173
Plate2	L8	ELF1	4.17158
Plate13	C21	ELF2	3.61111	2.4118	0.871368	0.000684306
Plate13	C22	ELF2	1.79924
Plate13	D21	ELF2	2.5006
Plate13	D22	ELF2	1.73623
Plate2	K9	ELF3	4.49451	4.97954	1.07778	0.134536
Plate2	K10	ELF3	4.17051
Plate2	L9	ELF3	4.68909
Plate2	L10	ELF3	6.56406
Plate11	K21	ELF4	7.73255	6.58702	1.03257	0.495999
Plate11	K22	ELF4	5.23108
Plate11	L21	ELF4	6.80552
Plate11	L22	ELF4	6.57895
Plate2	K11	ELF5	2.80145	1.85092	0.732069	0.000193585
Plate2	K12	ELF5	1.74616
Plate2	L11	ELF5	1.83769
Plate2	L12	ELF5	1.01838
Plate2	K13	ELK1	5.40745	4.69675	0.54224	0.0227519
Plate2	K14	ELK1	4.32854
Plate2	L13	ELK1	4.82781
Plate2	L14	ELK1	4.22323
Plate2	K15	ELK3	8.51779	4.67622	3.90711	0.495081
Plate2	K16	ELK3	1.68752
Plate2	L15	ELK3	7.54695
Plate2	L16	ELK3	0.952602
Plate2	K17	ELK4	6.08754	6.01425	0.590067	0.83126
Plate2	K18	ELK4	5.59082
Plate2	L17	ELK4	6.82121
Plate2	L18	ELK4	5.55742
Plate2	K19	ELL	3.12901	3.22811	1.60657	0.0174
Plate2	K20	ELL	1.76477
Plate2	L19	ELL	2.53091
Plate2	L20	ELL	5.48773
Plate16	A19	Ell2	9.31457	3.80625	3.67233	0.263144
Plate16	A20	Ell2	1.99902
Plate16	B19	Ell2	1.92902
Plate16	B20	Ell2	1.98241
Plate17	O19	ELL3	5.7315	5.27418	0.519482	0.116252
Plate17	O20	ELL3	4.76616
Plate17	P19	ELL3	4.88656
Plate17	P20	ELL3	5.71248
Plate16	O13	ELYS	3.35562	2.05824	0.929478	0.000513721
Plate16	O14	ELYS	1.45196
Plate16	P13	ELYS	1.32397
Plate16	P14	ELYS	2.10143
Plate2	K21	EMX1	0.758305	2.69708	4.46194	0.181043
Plate2	K22	EMX1	0.220978
Plate2	L21	EMX1	0.427298
Plate2	L22	EMX1	9.38176
Plate2	M3	EMX2	4.11037	3.55669	0.402421	0.0010162
Plate2	M4	EMX2	3.40751
Plate2	N3	EMX2	3.16053
Plate2	N4	EMX2	3.54835
Plate2	M5	EN1	4.54998	3.17285	0.981936	0.00319074
Plate2	M6	EN1	2.35067
Plate2	N5	EN1	2.60716
Plate2	N6	EN1	3.18356
Plate2	M7	EN2	8.1075	6.3344	1.22173	0.77775
Plate2	M8	EN2	6.16867
Plate2	N7	EN2	5.61658
Plate2	N8	EN2	5.44487
Plate2	M9	ENO1	2.70396	3.3723	0.932924	0.00385096
Plate2	M10	ENO1	2.78808
Plate2	N9	ENO1	3.27794
Plate2	N10	ENO1	4.7192
Plate18	O15	ENSMUSG00000061104	7.83555	7.10697	0.744493	0.114233
Plate18	O16	ENSMUSG00000061104	7.65178
Plate18	P15	ENSMUSG00000061104	6.35983
Plate18	P16	ENSMUSG00000061104	6.58071
Plate2	M11	EOMES	3.61179	3.39246	0.463767	0.000878875
Plate2	M12	EOMES	2.69707
Plate2	N11	EOMES	3.64165
Plate2	N12	EOMES	3.61933
Plate18	E9	EP300	6.21719	5.21052	1.03369	0.206065
Plate18	E10	EP300	4.4071
Plate18	F9	EP300	4.2354
Plate18	F10	EP300	5.9824
Plate2	M13	Epas1	11.6175	7.3612	2.91013	0.441485
Plate2	M14	Epas1	5.31616
Plate2	N13	Epas1	6.83138
Plate2	N14	Epas1	5.67974
Plate2	M15	EPC1	5.59943	4.7661	0.789559	0.0486182
Plate2	M16	EPC1	3.73493
Plate2	N15	EPC1	4.64951
Plate2	N16	EPC1	5.08053
Plate18	C17	Ercc6	4.13553	4.17285	0.6835	0.00894692
Plate18	C18	Ercc6	3.26742
Plate18	D17	Ercc6	4.38353
Plate18	D18	Ercc6	4.90493
Plate2	M21	ERF	5.90194	4.81715	0.842461	0.0616033
Plate2	M22	ERF	5.05074
Plate2	N21	ERF	4.27795
Plate2	N22	ERF	4.03795
Plate2	O3	Erg	4.4797	4.0468	0.320763	0.00243332
Plate2	O4	Erg	3.98478
Plate2	P3	Erg	4.0173
Plate2	P4	Erg	3.70541
Plate2	O5	ESR1	2.80912	2.01353	0.592574	0.000145373
Plate2	O6	ESR1	1.4125
Plate2	P5	ESR1	2.0582
Plate2	P6	ESR1	1.77429
Plate2	O7	ESR2	6.3331	4.4958	1.43771	0.092781
Plate2	O8	ESR2	2.81933
Plate2	P7	ESR2	4.38454
Plate2	P8	ESR2	4.44622
Plate10	G21	Esrra	6.43913	5.16781	1.1467	0.2155
Plate10	G22	Esrra	4.76582
Plate10	H21	Esrra	3.78736
Plate10	H22	Esrra	5.67895
Plate10	I3	ESRRB	4.79252	4.18642	0.614413	0.00755769
Plate10	I4	ESRRB	4.2626
Plate10	J3	ESRRB	3.33216
Plate10	J4	ESRRB	4.35841
Plate10	I5	ESRRG	4.57399	3.57157	1.14417	0.0100048
Plate10	I6	ESRRG	2.3579
Plate10	J5	ESRRG	2.83244
Plate10	J6	ESRRG	4.52194
Plate2	O9	ESX1	6.81709	5.45871	0.992406	0.330497
Plate2	O10	ESX1	5.07948
Plate2	P9	ESX1	4.47607
Plate2	P10	ESX1	5.46218
Plate10	E7	ETS1	8.22667	7.49362	1.3212	0.12232
Plate10	E8	ETS1	8.91813
Plate10	F7	ETS1	6.82874
Plate10	F8	ETS1	6.00094
Plate10	E9	ETS2	7.29766	6.59142	0.906404	0.458249
Plate10	E10	ETS2	5.37241
Plate10	F9	ETS2	7.26522
Plate10	F10	ETS2	6.4304
Plate2	O11	ETV1	7.74001	6.46032	1.40555	0.68679
Plate2	O12	ETV1	7.25346
Plate2	P11	ETV1	6.2933
Plate2	P12	ETV1	4.5545
Plate6	O13	ETV4	6.98635	5.90754	1.58109	0.815442
Plate6	O14	ETV4	3.99681
Plate6	P13	ETV4	5.24212
Plate6	P14	ETV4	7.40488
Plate15	E13	ETV5	6.89783	5.94682	0.922826	0.780196
Plate15	E14	ETV5	6.5602
Plate15	F13	ETV5	5.32357
Plate15	F14	ETV5	5.00569
Plate2	O13	ETV6	4.3407	3.46804	0.620052	0.00167398
Plate2	O14	ETV6	3.30344
Plate2	P13	ETV6	3.35285
Plate2	P14	ETV6	2.87518
Plate2	O17	EVX1	9.96437	10.3658	0.657577	0.000152968
Plate2	O18	EVX1	10.3493
Plate2	P17	EVX1	11.2988
Plate2	P18	EVX1	9.85078
Plate2	O19	EVX2	3.58607	2.39935	0.800362	0.000524616
Plate2	O20	EVX2	2.11794
Plate2	P19	EVX2	1.83611
Plate2	P20	EVX2	2.05729
Plate2	O21	EYA2	3.23276	2.76271	0.692815	0.000624288
Plate2	O22	EYA2	3.4622
Plate2	P21	EYA2	2.02656
Plate2	P22	EYA2	2.32932
Plate3	A3	EZH2	6.02132	5.15588	0.671556	0.106338
Plate3	A4	EZH2	5.30954
Plate3	B3	EZH2	4.47154
Plate3	B4	EZH2	4.82113
Plate16	K15	F830020C16RIK	6.13437	5.00863	0.803091	0.0913767
Plate16	K16	F830020C16RIK	4.23512
Plate16	L15	F830020C16RIK	4.89256
Plate16	L16	F830020C16RIK	4.77245
Plate1	C7	FABP4	4.69838	5.22417	0.938311	0.188487
Plate1	C8	FABP4	4.82334
Plate1	D7	FABP4	4.74545
Plate1	D8	FABP4	6.62951
Plate12	I21	FANK1	7.64174	6.37455	1.00942	0.703364
Plate12	I22	FANK1	5.18773
Plate12	J21	FANK1	6.19426
Plate12	J22	FANK1	6.47447
Plate10	O7	FBXW7	5.81946	4.47581	1.17558	0.0572312
Plate10	O8	FBXW7	3.58974
Plate10	P7	FBXW7	5.0987
Plate10	P8	FBXW7	3.39533
Plate3	A7	FEM1A	4.67884	5.03427	0.636564	0.0713809
Plate3	A8	FEM1A	4.64876
Plate3	B7	FEM1A	5.98189
Plate3	B8	FEM1A	4.82759
Plate3	A9	FEM1B	5.31683	4.41048	0.650866	0.0143222
Plate3	A10	FEM1B	3.77159
Plate3	B9	FEM1B	4.32895
Plate3	B10	FEM1B	4.22453
Plate17	K5	FEM1C	8.70463	7.24826	1.2806	0.181545
Plate17	K6	FEM1C	7.67689
Plate17	L5	FEM1C	6.95327
Plate17	L6	FEM1C	5.65827
Plate17	M21	FEV	5.28485	4.23261	1.07378	0.0285448
Plate17	M22	FEV	2.9596
Plate17	N21	FEV	3.74849
Plate17	N22	FEV	4.93751
Plate11	O21	FHL5	8.19631	6.20406	1.88501	0.938071
Plate11	O22	FHL5	3.969
Plate11	P21	FHL5	5.41286
Plate11	P22	FHL5	7.23807
Plate3	C3	FKHL18	3.84529	3.84085	0.219429	0.00121717
Plate3	C4	FKHL18	3.78732
Plate3	D3	FKHL18	4.13032
Plate3	D4	FKHL18	3.60049
Plate3	C7	FLI1	6.63502	5.47768	0.814666	0.292692
Plate3	C8	FLI1	5.43492
Plate3	D7	FLI1	4.80074
Plate3	D8	FLI1	5.04004
Plate3	C9	FOS	4.26654	3.7494	0.435833	0.00167355
Plate3	C10	FOS	3.24069
Plate3	D9	FOS	3.89283
Plate3	D10	FOS	3.59755
Plate3	C11	FOSB	4.79777	4.08938	0.512152	0.00447633
Plate3	C12	FOSB	3.80173
Plate3	D11	FOSB	4.11758
Plate3	D12	FOSB	3.64043
Plate3	C13	Fosl1	5.56101	5.27404	0.828676	0.183274
Plate3	C14	Fosl1	4.37682
Plate3	D13	Fosl1	4.87684
Plate3	D14	Fosl1	6.28151
Plate3	C15	FOSL2	11.5408	10.0382	1.27215	0.00186803
Plate3	C16	FOSL2	9.97871
Plate3	D15	FOSL2	8.43562
Plate3	D16	FOSL2	10.1975
Plate4	A11	FOXA1	14.7487	13.71	1.2948	5.48864e-05
Plate4	A12	FOXA1	13.6533
Plate4	B11	FOXA1	11.9027
Plate4	B12	FOXA1	14.5352
Plate4	A13	FOXA2	7.64761	8.04251	0.382931	0.00412557
Plate4	A14	FOXA2	7.79601
Plate4	B13	FOXA2	8.45673
Plate4	B14	FOXA2	8.26971
Plate4	A15	FOXA3	8.75382	6.49187	1.5287	0.679994
Plate4	A16	FOXA3	5.71321
Plate4	B15	FOXA3	6.05678
Plate4	B16	FOXA3	5.44365
Plate12	E7	FOXB1	7.24887	6.71504	0.538119	0.25116
Plate12	E8	FOXB1	6.26652
Plate12	F7	FOXB1	6.23711
Plate12	F8	FOXB1	7.10766
Plate5	I17	FOXC1	6.13512	5.25547	1.11641	0.247615
Plate5	I18	FOXC1	3.86818
Plate5	J17	FOXC1	4.83406
Plate5	J18	FOXC1	6.18454
Plate3	A13	FOXC2	5.01958	6.31222	0.871288	0.753446
Plate3	A14	FOXC2	6.72705
Plate3	B13	FOXC2	6.90789
Plate3	B14	FOXC2	6.59434
Plate3	M17	FOXD1	3.70952	3.58493	0.382654	0.00101916
Plate3	M18	FOXD1	4.01939
Plate3	N17	FOXD1	3.10701
Plate3	N18	FOXD1	3.50379
Plate5	I19	FOXD2	5.33141	3.92362	0.949446	0.0112684
Plate5	I20	FOXD2	3.2514
Plate5	J19	FOXD2	3.56025
Plate5	J20	FOXD2	3.5514
Plate3	M9	FOXD3	2.67312	2.26984	0.356665	9.67159e-05
Plate3	M10	FOXD3	1.89747
Plate3	N9	FOXD3	2.05456
Plate3	N10	FOXD3	2.4542
Plate3	A19	FOXD4	10.877	9.5248	0.997775	0.00163911
Plate3	A20	FOXD4	8.68961
Plate3	B19	FOXD4	9.67061
Plate3	B20	FOXD4	8.86196
Plate15	M5	FOXE1	2.90867	3.63302	0.772949	0.00377213
Plate15	M6	FOXE1	3.11679
Plate15	N5	FOXE1	3.91299
Plate15	N6	FOXE1	4.59364
Plate10	M9	FOXE3	4.88041	4.87901	0.253232	0.0214518
Plate10	M10	FOXE3	4.5676
Plate10	N9	FOXE3	4.88014
Plate10	N10	FOXE3	5.18788
Plate3	M13	FOXF1A	8.49212	6.50698	1.5414	0.669927
Plate3	M14	FOXF1A	6.04519
Plate3	N13	FOXF1A	4.79308
Plate3	N14	FOXF1A	6.69752
Plate3	A21	FOXF2	4.91843	4.51886	0.594615	0.0161838
Plate3	A22	FOXF2	4.98577
Plate3	B21	FOXF2	3.69342
Plate3	B22	FOXF2	4.4778
Plate3	M15	FOXG1	4.73138	3.9027	0.798784	0.00699915
Plate3	M16	FOXG1	4.42796
Plate3	N15	FOXG1	3.35795
Plate3	N16	FOXG1	3.0935
Plate3	A5	FOXH1	6.36343	4.46165	1.30729	0.0708181
Plate3	A6	FOXH1	3.40128
Plate3	B5	FOXH1	3.91472
Plate3	B6	FOXH1	4.16718
Plate3	A11	FOXI1	5.48427	4.33252	0.950839	0.0261659
Plate3	A12	FOXI1	3.44469
Plate3	B11	FOXI1	4.73098
Plate3	B12	FOXI1	3.67015
Plate3	M11	FOXJ1	6.19458	4.56257	1.09302	0.0579865
Plate3	M12	FOXJ1	4.08289
Plate3	N11	FOXJ1	4.10175
Plate3	N12	FOXJ1	3.87105
Plate12	C17	FOXJ2	0.412939	0.810919	0.359106	1.54361e-05
Plate12	C18	FOXJ2	1.23922
Plate12	D17	FOXJ2	0.646459
Plate12	D18	FOXJ2	0.945052
Plate5	K11	FOXK1	1.07727	1.05533	0.248162	1.52106e-05
Plate5	K12	FOXK1	0.726326
Plate5	L11	FOXK1	1.32904
Plate5	L12	FOXK1	1.08869
Plate3	C5	FOXL1	3.68652	3.81786	0.326578	0.00145256
Plate3	C6	FOXL1	3.57467
Plate3	D5	FOXL1	3.71067
Plate3	D6	FOXL1	4.2996
Plate10	I21	FOXL2	4.65655	4.51435	0.416612	0.0101613
Plate10	I22	FOXL2	3.94184
Plate10	J21	FOXL2	4.92966
Plate10	J22	FOXL2	4.52934
Plate3	A15	FOXM1	12.6376	10.3678	2.10305	0.00901716
Plate3	A16	FOXM1	10.927
Plate3	B15	FOXM1	10.3319
Plate3	B16	FOXM1	7.57453
Plate3	M5	FOXN1	5.82571	5.4485	0.722057	0.247573
Plate3	M6	FOXN1	5.90199
Plate3	N5	FOXN1	5.69313
Plate3	N6	FOXN1	4.37318
Plate3	A17	FOXN2	2.80183	2.86862	0.816044	0.00113107
Plate3	A18	FOXN2	2.93976
Plate3	B17	FOXN2	3.8635
Plate3	B18	FOXN2	1.86938
Plate15	M17	FOXN4	6.84717	6.30813	2.72246	0.899393
Plate15	M18	FOXN4	4.21543
Plate15	N17	FOXN4	9.94489
Plate15	N18	FOXN4	4.22501
Plate11	K11	FOXO1	5.35863	4.01029	0.955354	0.0136008
Plate11	K12	FOXO1	3.24927
Plate11	L11	FOXO1	4.00684
Plate11	L12	FOXO1	3.42641
Plate11	K19	Foxo3	5.99977	5.5435	0.616651	0.2835
Plate11	K20	Foxo3	4.86612
Plate11	L19	Foxo3	6.12803
Plate11	L20	Foxo3	5.18008
Plate15	I7	FOXP1	9.75205	8.82681	0.660607	0.00173388
Plate15	I8	FOXP1	8.19692
Plate15	J7	FOXP1	8.59925
Plate15	J8	FOXP1	8.75904
Plate15	M7	FOXP2	5.28703	3.52781	1.22087	0.0113395
Plate15	M8	FOXP2	2.6393
Plate15	N7	FOXP2	2.76982
Plate15	N8	FOXP2	3.41512
Plate7	O3	FOXP3	6.12494	6.10244	1.06106	0.977483
Plate7	O4	FOXP3	5.66038
Plate7	P3	FOXP3	7.55593
Plate7	P4	FOXP3	5.06853
Plate14	A17	FOXP4	4.47454	3.74863	0.514629	0.00211106
Plate14	A18	FOXP4	3.74102
Plate14	B17	FOXP4	3.45852
Plate14	B18	FOXP4	3.32043
Plate3	M7	FOXQ1	5.64421	5.7592	0.373187	0.426625
Plate3	M8	FOXQ1	5.86045
Plate3	N7	FOXQ1	5.3221
Plate3	N8	FOXQ1	6.21006
Plate18	I3	Foxr1	3.42538	3.18364	0.403932	0.000495796
Plate18	I4	Foxr1	3.06448
Plate18	J3	Foxr1	3.57477
Plate18	J4	Foxr1	2.66996
Plate17	G9	FUS	9.75929	6.62081	2.25991	0.690174
Plate17	G10	FUS	5.41705
Plate17	H9	FUS	4.6164
Plate17	H10	FUS	6.69051
Plate18	C19	FUSE	4.14677	4.23603	0.444099	0.00527808
Plate18	C20	FUSE	4.19231
Plate18	D19	FUSE	4.83775
Plate18	D20	FUSE	3.76728
Plate17	I13	G431002C21RIK	6.83084	5.55916	0.888037	0.373966
Plate17	I14	G431002C21RIK	4.98778
Plate17	J13	G431002C21RIK	4.91154
Plate17	J14	G431002C21RIK	5.50647
Plate3	C21	GABPA	3.95943	3.62281	0.381938	0.00110034
Plate3	C22	GABPA	3.25254
Plate3	D21	GABPA	3.94513
Plate3	D22	GABPA	3.33414
Plate3	E3	GABPB1	3.06111	3.3745	0.632335	0.00145969
Plate3	E4	GABPB1	3.8114
Plate3	F3	GABPB1	3.98461
Plate3	F4	GABPB1	2.64087
Plate16	G3	GABPB2	3.71112	3.37333	0.472625	0.000870476
Plate16	G4	GABPB2	3.10544
Plate16	H3	GABPB2	3.82919
Plate16	H4	GABPB2	2.84755
Plate12	C21	GAS41	9.26143	7.71903	1.15338	0.060339
Plate12	C22	GAS41	7.88246
Plate12	D21	GAS41	6.61099
Plate12	D22	GAS41	7.12121
Plate3	E5	GAS7	11.3063	8.38502	1.97206	0.0761103
Plate3	E6	GAS7	7.0448
Plate3	F5	GAS7	7.8034
Plate3	F6	GAS7	7.38561
Plate14	A13	GASZ	6.4842	6.34502	0.917314	0.721144
Plate14	A14	GASZ	7.58871
Plate14	B13	GASZ	5.68614
Plate14	B14	GASZ	5.62106
Plate3	E7	GATA1	6.10455	5.61359	1.25314	0.514599
Plate3	E8	GATA1	4.33394
Plate3	F7	GATA1	7.13077
Plate3	F8	GATA1	4.88509
Plate3	E9	GATA2	4.49237	4.64798	0.689546	0.0286598
Plate3	E10	GATA2	5.65614
Plate3	F9	GATA2	4.11585
Plate3	F10	GATA2	4.32756
Plate3	E11	GATA3	3.90963	2.93648	0.718846	0.000905536
Plate3	E12	GATA3	3.04703
Plate3	F11	GATA3	2.43791
Plate3	F12	GATA3	2.35133
Plate3	E13	GATA4	0.741392	0.57061	0.123461	7.1848e-06
Plate3	E14	GATA4	0.4875
Plate3	F13	GATA4	0.580677
Plate3	F14	GATA4	0.472872
Plate3	E15	GATA5	2.11069	1.38318	0.572733	6.04672e-05
Plate3	E16	GATA5	0.852804
Plate3	F15	GATA5	1.56214
Plate3	F16	GATA5	1.00706
Plate3	E17	GATA6	6.55121	5.82476	1.11539	0.675874
Plate3	E18	GATA6	7.00188
Plate3	F17	GATA6	4.81316
Plate3	F18	GATA6	4.93279
Plate11	M3	GBIF	7.17223	6.48902	1.5437	0.684594
Plate11	M4	GBIF	7.22981
Plate11	N3	GBIF	7.37695
Plate11	N4	GBIF	4.17709
Plate17	C17	GBX1	5.69597	4.33898	1.27064	0.0529535
Plate17	C18	GBX1	2.8687
Plate17	D17	GBX1	3.74985
Plate17	D18	GBX1	5.04139
Plate3	E19	GBX2	6.21661	6.11013	1.29574	0.988244
Plate3	E20	GBX2	7.88561
Plate3	F19	GBX2	5.39522
Plate3	F20	GBX2	4.94306
Plate18	A13	GCDH	4.06037	2.71677	0.982573	0.00155627
Plate18	A14	GCDH	2.46008
Plate18	B13	GCDH	2.63944
Plate18	B14	GCDH	1.7072
Plate3	G3	GCM1	6.11985	4.32702	1.23766	0.0486077
Plate3	G4	GCM1	3.28004
Plate3	H3	GCM1	3.89551
Plate3	H4	GCM1	4.01267
Plate15	G21	GCM2	8.10227	6.7943	1.96538	0.54706
Plate15	G22	GCM2	6.37727
Plate15	H21	GCM2	4.19169
Plate15	H22	GCM2	8.50597
Plate3	G5	GCN5L2	2.29844	1.71317	0.399049	5.09047e-05
Plate3	G6	GCN5L2	1.47743
Plate3	H5	GCN5L2	1.63459
Plate3	H6	GCN5L2	1.4422
Plate3	G9	GFI1	2.06557	1.53393	0.391764	3.9625e-05
Plate3	G10	GFI1	1.15105
Plate3	H9	GFI1	1.55987
Plate3	H10	GFI1	1.35922
Plate3	G11	GFI1B	7.20479	6.47833	0.987555	0.588555
Plate3	G12	GFI1B	6.25291
Plate3	H11	GFI1B	7.28178
Plate3	H12	GFI1B	5.17384
Plate3	G15	GLI	7.10382	6.12304	0.661632	0.99793
Plate3	G16	GLI	5.81663
Plate3	H15	GLI	5.90845
Plate3	H16	GLI	5.66326
Plate3	G17	GLI2	5.16059	3.80148	0.941421	0.00868679
Plate3	G18	GLI2	3.70981
Plate3	H17	GLI2	3.16487
Plate3	H18	GLI2	3.17064
Plate3	G19	GLI3	5.59951	3.95648	1.17529	0.0214115
Plate3	G20	GLI3	3.81632
Plate3	H19	GLI3	3.58937
Plate3	H20	GLI3	2.82073
Plate17	C7	GLIS1	5.65071	5.24799	0.601044	0.12238
Plate17	C8	GLIS1	5.69367
Plate17	D7	GLIS1	5.24984
Plate17	D8	GLIS1	4.39773
Plate14	M11	GLIS2	5.78138	5.9439	0.563181	0.720856
Plate14	M12	GLIS2	6.28431
Plate14	N11	GLIS2	6.4848
Plate14	N12	GLIS2	5.22512
Plate16	O3	GLIS3	4.53507	4.54081	0.586802	0.0167829
Plate16	O4	GLIS3	4.28029
Plate16	P3	GLIS3	5.35572
Plate16	P4	GLIS3	3.99215
Plate16	O19	GM111	4.63099	3.8243	0.906825	0.00821981
Plate16	O20	GM111	4.57814
Plate16	P19	GM111	2.92082
Plate16	P20	GM111	3.16726
Plate11	O5	GMEB1	4.14001	4.13838	0.342155	0.00319767
Plate11	O6	GMEB1	3.92718
Plate11	P5	GMEB1	4.62042
Plate11	P6	GMEB1	3.86592
Plate17	A15	GMEB2	8.16884	6.89449	1.04282	0.276961
Plate17	A16	GMEB2	6.61147
Plate17	B15	GMEB2	7.12922
Plate17	B16	GMEB2	5.66842
Plate3	I5	GSC	4.81408	4.62098	0.624394	0.0227518
Plate3	I6	GSC	5.14776
Plate3	J5	GSC	3.71528
Plate3	J6	GSC	4.80679
Plate16	C3	GSCL	4.23646	5.48945	2.61269	0.658661
Plate16	C4	GSCL	9.39354
Plate16	D3	GSCL	3.88782
Plate16	D4	GSCL	4.43999
Plate3	I7	GSH1	4.94716	3.74565	0.930116	0.00755608
Plate3	I8	GSH1	2.67959
Plate3	J7	GSH1	3.62286
Plate3	J8	GSH1	3.73298
Plate3	I9	GSH2	3.81158	3.30979	0.575484	0.00107277
Plate3	I10	GSH2	2.69813
Plate3	J9	GSH2	3.78992
Plate3	J10	GSH2	2.93953
Plate14	M13	GTF2A1	7.8125	6.19258	1.11034	0.919637
Plate14	M14	GTF2A1	5.67848
Plate14	N13	GTF2A1	5.9549
Plate14	N14	GTF2A1	5.32444
Plate13	K11	GTF2A1LF	9.00777	8.16982	0.638112	0.0062518
Plate13	K12	GTF2A1LF	7.79519
Plate13	L11	GTF2A1LF	7.56957
Plate13	L12	GTF2A1LF	8.30675
Plate17	I5	GTF2A2	4.19273	4.21847	0.538301	0.00655658
Plate17	I6	GTF2A2	4.98274
Plate17	J5	GTF2A2	3.92615
Plate17	J6	GTF2A2	3.77228
Plate17	C3	GTF2B	8.01892	6.06926	1.36275	0.948678
Plate17	C4	GTF2B	4.84775
[truncated: 5,106 more rows]

## Sheet: Figure 1c
Figure 1c:	Validation of top 20 hits with different siRNA sequences, identifies 8 siRNAs with confirmed activity. Student’s t-test: *p<0.05, **p<0.01, ***p<0.001, ****p<0.0001.
Replicate	Well Name	Well ID	% GFP Positive Cells (CellScoring)	Fold change (%GFP+)	Average	StDev	P-value (Student's t-test; two-tailed; two sample equal variance)
1	C03	Control	8.46137	1.16009	7.29375	0.850384	1
2	C04	Control	6.82388	0.935579
3	C05	Control	6.53141	0.89548
4	C06	Control	7.35834	1.00886
1	C07	Sp7	9.08577	1.24569	9.11485	0.112802	0.00540506
2	C08	Sp7	9.27092	1.27108
3	C09	Sp7	9.10088	1.24776
4	C10	Sp7	9.00182	1.23418
1	C11	Atf7ip	30.2736	4.15062	28.332	1.81162	7.54286e-07
2	C12	Atf7ip	26.5259	3.6368
3	C13	Atf7ip	29.4486	4.03751
4	C14	Atf7ip	27.08	3.71276
1	C15	Junb	11.577	1.58725	12.0451	0.511093	7.40335e-05
2	C16	Junb	12.7722	1.75112
3	C17	Junb	11.9493	1.6383
4	C18	Junb	11.8817	1.62903
1	C19	Zfp207	18.006	2.46869	16.7149	1.17535	1.28279e-05
2	C20	Zfp207	15.5621	2.13362
3	C21	Zfp207	15.8911	2.17873
4	C22	Zfp207	17.4003	2.38564
1	D11	Foxa1	10.4876	1.43789	11.2243	0.806874	0.000533986
2	D12	Foxa1	11.4215	1.56592
3	D13	Foxa1	10.7112	1.46854
4	D14	Foxa1	12.277	1.68323
1	E03	Hexim2	10.3687	1.42159	9.17137	1.0308	0.0307492
2	E04	Hexim2	9.01815	1.23642
3	E05	Hexim2	7.87944	1.0803
4	E06	Hexim2	9.41915	1.2914
1	E07	Sox15	11.6996	1.60405	10.1564	1.19519	0.00795561
2	E08	Sox15	9.13167	1.25199
3	E09	Sox15	10.4969	1.43917
4	E10	Sox15	9.29729	1.27469
1	F19	Smarca5	9.77922	1.34077	9.84568	2.46847	0.0983926
2	F20	Smarca5	13.0528	1.78959
3	F21	Smarca5	7.03883	0.96505
4	F22	Smarca5	9.51183	1.30411
					#DIV/0!	#DIV/0!

## Sheet: Figure 1f
Figure 1f:	Volcano plot depicting genome-wide combinatorial screen results. Data were normalized and compared to most potent single hit (siAtf7ip). 1–4 indicate top combinations that were significantly more potent than siAtf7ip alone (p<0.05). siAtf7ip, siJunb, siSp7, and siZfp207 (siAJSZ) are shown in red.
Plate Name	Well Name	Well ID	% GFP Positive Cells (CellScoring)	Average	StDev	P-value (Student's t-test; two-tailed; two sample equal variance)
4	E11	ATF7IP	18.7964	22.3795	3.635	0
4	G19	ATF7IP	19.794
4	K20	ATF7IP	26.2023
4	M13	ATF7IP	24.7253
1	N18	ATF7IP|FOXA1	19.8314	23.7004	4.81942	0.67698
2	I21	ATF7IP|FOXA1	21.6247
4	H19	ATF7IP|FOXA1	22.627
5	N14	ATF7IP|FOXA1	30.7183
3	K12	ATF7IP|FOXA1|HEXIM2	17.9086	19.0985	3.98823	0.269637
4	C05	ATF7IP|FOXA1|HEXIM2	24.9377
4	C19	ATF7IP|FOXA1|HEXIM2	15.9377
5	L03	ATF7IP|FOXA1|HEXIM2	17.6101
3	K08	ATF7IP|FOXA1|HEXIM2|JUNB	22.811	20.5446	7.984	0.690265
3	L08	ATF7IP|FOXA1|HEXIM2|JUNB	23.9669
5	F21	ATF7IP|FOXA1|HEXIM2|JUNB	26.5942
5	G14	ATF7IP|FOXA1|HEXIM2|JUNB	8.80633
3	D08	ATF7IP|FOXA1|HEXIM2|JUNB|SMARCA5	18.3941	18.647	0.567431	0.0887764
3	I20	ATF7IP|FOXA1|HEXIM2|JUNB|SMARCA5	18.4509
5	L06	ATF7IP|FOXA1|HEXIM2|JUNB|SMARCA5	19.489
5	N18	ATF7IP|FOXA1|HEXIM2|JUNB|SMARCA5	18.2539
2	J10	ATF7IP|FOXA1|HEXIM2|JUNB|SMARCA5|SOX15	16.0321	14.1356	2.49823	0.00964367
3	D12	ATF7IP|FOXA1|HEXIM2|JUNB|SMARCA5|SOX15	14.6066
3	M22	ATF7IP|FOXA1|HEXIM2|JUNB|SMARCA5|SOX15	15.4117
5	H11	ATF7IP|FOXA1|HEXIM2|JUNB|SMARCA5|SOX15	10.4919
2	F06	ATF7IP|FOXA1|HEXIM2|JUNB|SMARCA5|SOX15|SP7	16.5881	18.9724	2.24116	0.161671
4	F12	ATF7IP|FOXA1|HEXIM2|JUNB|SMARCA5|SOX15|SP7	17.7346
4	L20	ATF7IP|FOXA1|HEXIM2|JUNB|SMARCA5|SOX15|SP7	21.587
5	L08	ATF7IP|FOXA1|HEXIM2|JUNB|SMARCA5|SOX15|SP7	19.9801
2	L16	ATF7IP|FOXA1|HEXIM2|JUNB|SMARCA5|SOX15|SP7|ZFP207	47.8975	31.3152	11.1603	0.178683
3	I06	ATF7IP|FOXA1|HEXIM2|JUNB|SMARCA5|SOX15|SP7|ZFP207	27.6006
3	I22	ATF7IP|FOXA1|HEXIM2|JUNB|SMARCA5|SOX15|SP7|ZFP207	23.8571
4	M09	ATF7IP|FOXA1|HEXIM2|JUNB|SMARCA5|SOX15|SP7|ZFP207	25.9057
1	F18	ATF7IP|FOXA1|HEXIM2|JUNB|SMARCA5|SOX15|ZFP207	29.3574	21.1527	6.03672	0.739589
2	D13	ATF7IP|FOXA1|HEXIM2|JUNB|SMARCA5|SOX15|ZFP207	19.6163
2	H07	ATF7IP|FOXA1|HEXIM2|JUNB|SMARCA5|SOX15|ZFP207	20.7695
3	H13	ATF7IP|FOXA1|HEXIM2|JUNB|SMARCA5|SOX15|ZFP207	14.8677
4	C10	ATF7IP|FOXA1|HEXIM2|JUNB|SMARCA5|SP7	23.8327	20.3756	5.54156	0.567507
5	E04	ATF7IP|FOXA1|HEXIM2|JUNB|SMARCA5|SP7	15.5685
5	K16	ATF7IP|FOXA1|HEXIM2|JUNB|SMARCA5|SP7	26.3495
5	K22	ATF7IP|FOXA1|HEXIM2|JUNB|SMARCA5|SP7	15.7518
1	G04	ATF7IP|FOXA1|HEXIM2|JUNB|SMARCA5|SP7|ZFP207	26.9501	20.0719	5.34613	0.502113
1	G10	ATF7IP|FOXA1|HEXIM2|JUNB|SMARCA5|SP7|ZFP207	21.4511
4	F09	ATF7IP|FOXA1|HEXIM2|JUNB|SMARCA5|SP7|ZFP207	17.0479
5	E17	ATF7IP|FOXA1|HEXIM2|JUNB|SMARCA5|SP7|ZFP207	14.8387
1	D10	ATF7IP|FOXA1|HEXIM2|JUNB|SMARCA5|ZFP207	23.9636	25.0809	5.7838	0.45912
1	N09	ATF7IP|FOXA1|HEXIM2|JUNB|SMARCA5|ZFP207	33.4741
2	H10	ATF7IP|FOXA1|HEXIM2|JUNB|SMARCA5|ZFP207	20.396
2	H20	ATF7IP|FOXA1|HEXIM2|JUNB|SMARCA5|ZFP207	22.4898
1	L04	ATF7IP|FOXA1|HEXIM2|JUNB|SOX15	25.3916	16.6132	7.60125	0.220111
2	N19	ATF7IP|FOXA1|HEXIM2|JUNB|SOX15	20.5299
5	C15	ATF7IP|FOXA1|HEXIM2|JUNB|SOX15	9.84461
5	E09	ATF7IP|FOXA1|HEXIM2|JUNB|SOX15	10.6868
1	K10	ATF7IP|FOXA1|HEXIM2|JUNB|SOX15|SP7	17.7707	16.8253	2.59659	0.0473728
2	K20	ATF7IP|FOXA1|HEXIM2|JUNB|SOX15|SP7	17.4268
3	I03	ATF7IP|FOXA1|HEXIM2|JUNB|SOX15|SP7	19.033
5	M13	ATF7IP|FOXA1|HEXIM2|JUNB|SOX15|SP7	13.0706
1	I08	ATF7IP|FOXA1|HEXIM2|JUNB|SOX15|SP7|ZFP207	29.9522	24.8282	5.95317	0.508922
2	C06	ATF7IP|FOXA1|HEXIM2|JUNB|SOX15|SP7|ZFP207	26.2431
3	F15	ATF7IP|FOXA1|HEXIM2|JUNB|SOX15|SP7|ZFP207	16.235
5	N06	ATF7IP|FOXA1|HEXIM2|JUNB|SOX15|SP7|ZFP207	26.8824
3	D03	ATF7IP|FOXA1|HEXIM2|JUNB|SOX15|ZFP207	28.7031	26.6778	3.64499	0.145965
4	H09	ATF7IP|FOXA1|HEXIM2|JUNB|SOX15|ZFP207	24.8786
4	H17	ATF7IP|FOXA1|HEXIM2|JUNB|SOX15|ZFP207	22.534
4	M07	ATF7IP|FOXA1|HEXIM2|JUNB|SOX15|ZFP207	30.5954
1	L06	ATF7IP|FOXA1|HEXIM2|JUNB|SP7	22.9049	20.1357	3.29798	0.395806
4	E17	ATF7IP|FOXA1|HEXIM2|JUNB|SP7	17.0278
4	I18	ATF7IP|FOXA1|HEXIM2|JUNB|SP7	17.5442
5	M10	ATF7IP|FOXA1|HEXIM2|JUNB|SP7	23.066
1	E03	ATF7IP|FOXA1|HEXIM2|JUNB|SP7|ZFP207	28.4865	32.9011	6.5577	0.0308945
1	F03	ATF7IP|FOXA1|HEXIM2|JUNB|SP7|ZFP207	26.3743
1	M05	ATF7IP|FOXA1|HEXIM2|JUNB|SP7|ZFP207	36.4924
5	E03	ATF7IP|FOXA1|HEXIM2|JUNB|SP7|ZFP207	40.2513
1	G12	ATF7IP|FOXA1|HEXIM2|JUNB|ZFP207	32.7085	27.5209	6.41599	0.212631
1	K03	ATF7IP|FOXA1|HEXIM2|JUNB|ZFP207	33.4131
4	N09	ATF7IP|FOXA1|HEXIM2|JUNB|ZFP207	22.4737
5	J16	ATF7IP|FOXA1|HEXIM2|JUNB|ZFP207	21.4884
1	L10	ATF7IP|FOXA1|HEXIM2|SMARCA5	19.9549	16.9796	2.13852	0.0428624
4	N06	ATF7IP|FOXA1|HEXIM2|SMARCA5	15.3829
4	N16	ATF7IP|FOXA1|HEXIM2|SMARCA5	15.4634
5	N09	ATF7IP|FOXA1|HEXIM2|SMARCA5	17.117
2	L06	ATF7IP|FOXA1|HEXIM2|SMARCA5|SOX15	11.4686	15.2537	2.93482	0.0224964
2	L13	ATF7IP|FOXA1|HEXIM2|SMARCA5|SOX15	16.4139
3	M08	ATF7IP|FOXA1|HEXIM2|SMARCA5|SOX15	18.3994
4	K21	ATF7IP|FOXA1|HEXIM2|SMARCA5|SOX15	14.7327
1	E22	ATF7IP|FOXA1|HEXIM2|SMARCA5|SOX15|SP7	18.1552	17.5009	1.33837	0.0453521
1	G16	ATF7IP|FOXA1|HEXIM2|SMARCA5|SOX15|SP7	17.4613
1	L08	ATF7IP|FOXA1|HEXIM2|SMARCA5|SOX15|SP7	15.6516
3	N18	ATF7IP|FOXA1|HEXIM2|SMARCA5|SOX15|SP7	18.7354
2	D21	ATF7IP|FOXA1|HEXIM2|SMARCA5|SOX15|SP7|ZFP207	16.2122	18.7114	4.72229	0.264361
2	J04	ATF7IP|FOXA1|HEXIM2|SMARCA5|SOX15|SP7|ZFP207	25.4909
5	H17	ATF7IP|FOXA1|HEXIM2|SMARCA5|SOX15|SP7|ZFP207	14.908
5	K17	ATF7IP|FOXA1|HEXIM2|SMARCA5|SOX15|SP7|ZFP207	18.2344
5	D13	ATF7IP|FOXA1|HEXIM2|SMARCA5|SOX15|ZFP207	12.6645	15.7399	2.67559	0.025877
5	E18	ATF7IP|FOXA1|HEXIM2|SMARCA5|SOX15|ZFP207	16.8439
5	F05	ATF7IP|FOXA1|HEXIM2|SMARCA5|SOX15|ZFP207	18.8299
5	K18	ATF7IP|FOXA1|HEXIM2|SMARCA5|SOX15|ZFP207	14.6212
1	H04	ATF7IP|FOXA1|HEXIM2|SMARCA5|SP7	21.4792	18.4912	5.5877	0.287633
2	J17	ATF7IP|FOXA1|HEXIM2|SMARCA5|SP7	10.9791
2	L08	ATF7IP|FOXA1|HEXIM2|SMARCA5|SP7	17.747
4	K04	ATF7IP|FOXA1|HEXIM2|SMARCA5|SP7	23.7594
1	C15	ATF7IP|FOXA1|HEXIM2|SMARCA5|SP7|ZFP207	20.8203	22.4527	1.67086	0.972017
1	E10	ATF7IP|FOXA1|HEXIM2|SMARCA5|SP7|ZFP207	24.2472
1	K14	ATF7IP|FOXA1|HEXIM2|SMARCA5|SP7|ZFP207	23.4845
2	H15	ATF7IP|FOXA1|HEXIM2|SMARCA5|SP7|ZFP207	21.2587
1	D07	ATF7IP|FOXA1|HEXIM2|SMARCA5|ZFP207	20.228	19.5404	2.84734	0.264821
1	I06	ATF7IP|FOXA1|HEXIM2|SMARCA5|ZFP207	23.1199
2	D11	ATF7IP|FOXA1|HEXIM2|SMARCA5|ZFP207	18.3897
3	I07	ATF7IP|FOXA1|HEXIM2|SMARCA5|ZFP207	16.4239
1	F06	ATF7IP|FOXA1|HEXIM2|SOX15	16.8185	22.3895	7.37344	0.998141
1	K05	ATF7IP|FOXA1|HEXIM2|SOX15	23.5212
5	H03	ATF7IP|FOXA1|HEXIM2|SOX15	16.8332
5	M04	ATF7IP|FOXA1|HEXIM2|SOX15	32.3851
3	E04	ATF7IP|FOXA1|HEXIM2|SOX15|SP7	20.9899	19.506	1.21196	0.184314
3	K21	ATF7IP|FOXA1|HEXIM2|SOX15|SP7	19.3122
3	L03	ATF7IP|FOXA1|HEXIM2|SOX15|SP7	19.6778
5	C06	ATF7IP|FOXA1|HEXIM2|SOX15|SP7	18.044
1	D19	ATF7IP|FOXA1|HEXIM2|SOX15|SP7|ZFP207	22.8488	18.7087	8.03344	0.436943
2	K04	ATF7IP|FOXA1|HEXIM2|SOX15|SP7|ZFP207	27.6236
5	D11	ATF7IP|FOXA1|HEXIM2|SOX15|SP7|ZFP207	9.75463
5	G13	ATF7IP|FOXA1|HEXIM2|SOX15|SP7|ZFP207	14.6078
1	D16	ATF7IP|FOXA1|HEXIM2|SOX15|ZFP207	25.1286	21.8024	4.64559	0.851332
2	G21	ATF7IP|FOXA1|HEXIM2|SOX15|ZFP207	25.8208
5	D18	ATF7IP|FOXA1|HEXIM2|SOX15|ZFP207	15.832
5	L07	ATF7IP|FOXA1|HEXIM2|SOX15|ZFP207	20.4283
3	D13	ATF7IP|FOXA1|HEXIM2|SP7	15.5704	17.6088	6.28362	0.236723
3	G18	ATF7IP|FOXA1|HEXIM2|SP7	16.3391
5	H08	ATF7IP|FOXA1|HEXIM2|SP7	11.9411
5	M16	ATF7IP|FOXA1|HEXIM2|SP7	26.5844
1	C03	ATF7IP|FOXA1|HEXIM2|SP7|ZFP207	34.6158	26.3484	6.51057	0.328047
2	I08	ATF7IP|FOXA1|HEXIM2|SP7|ZFP207	20.8333
5	C11	ATF7IP|FOXA1|HEXIM2|SP7|ZFP207	21.4644
5	N05	ATF7IP|FOXA1|HEXIM2|SP7|ZFP207	28.4799
3	C21	ATF7IP|FOXA1|HEXIM2|ZFP207	26.2598	25.7492	3.10038	0.208046
4	H16	ATF7IP|FOXA1|HEXIM2|ZFP207	25.6457
4	N08	ATF7IP|FOXA1|HEXIM2|ZFP207	29.3194
5	E06	ATF7IP|FOXA1|HEXIM2|ZFP207	21.7718
1	L05	ATF7IP|FOXA1|JUNB	29.367	27.1517	4.3198	0.141879
1	N05	ATF7IP|FOXA1|JUNB	31.5711
4	N14	ATF7IP|FOXA1|JUNB	26.0175
5	I03	ATF7IP|FOXA1|JUNB	21.651
2	F16	ATF7IP|FOXA1|JUNB|SMARCA5	15.4376	21.658	9.84853	0.895162
2	L07	ATF7IP|FOXA1|JUNB|SMARCA5	16.3678
4	I11	ATF7IP|FOXA1|JUNB|SMARCA5	18.5235
5	M22	ATF7IP|FOXA1|JUNB|SMARCA5	36.303
1	C20	ATF7IP|FOXA1|JUNB|SMARCA5|SOX15	21.1429	21.4848	2.57389	0.701789
1	D12	ATF7IP|FOXA1|JUNB|SMARCA5|SOX15	20.246
1	K06	ATF7IP|FOXA1|JUNB|SMARCA5|SOX15	25.1884
3	L18	ATF7IP|FOXA1|JUNB|SMARCA5|SOX15	19.3619
3	E18	ATF7IP|FOXA1|JUNB|SMARCA5|SOX15|SP7	15.5804	18.5208	2.7644	0.142001
3	I10	ATF7IP|FOXA1|JUNB|SMARCA5|SOX15|SP7	22.1381
3	J18	ATF7IP|FOXA1|JUNB|SMARCA5|SOX15|SP7	18.8773
4	L21	ATF7IP|FOXA1|JUNB|SMARCA5|SOX15|SP7	17.4874
2	E05	ATF7IP|FOXA1|JUNB|SMARCA5|SOX15|SP7|ZFP207	23.982	23.982	5.81912	0.656894
2	J14	ATF7IP|FOXA1|JUNB|SMARCA5|SOX15|SP7|ZFP207	19.5893
2	N16	ATF7IP|FOXA1|JUNB|SMARCA5|SOX15|SP7|ZFP207	32.2051
5	N11	ATF7IP|FOXA1|JUNB|SMARCA5|SOX15|SP7|ZFP207	20.1517
1	D04	ATF7IP|FOXA1|JUNB|SMARCA5|SOX15|ZFP207	34.7908	27.5382	7.14496	0.245506
1	N04	ATF7IP|FOXA1|JUNB|SMARCA5|SOX15|ZFP207	22.4901
1	N06	ATF7IP|FOXA1|JUNB|SMARCA5|SOX15|ZFP207	32.4624
5	M20	ATF7IP|FOXA1|JUNB|SMARCA5|SOX15|ZFP207	20.4094
1	K19	ATF7IP|FOXA1|JUNB|SMARCA5|SP7	14.3191	20.0689	5.50284	0.509729
1	M09	ATF7IP|FOXA1|JUNB|SMARCA5|SP7	26.6697
2	I18	ATF7IP|FOXA1|JUNB|SMARCA5|SP7	17.0119
4	N05	ATF7IP|FOXA1|JUNB|SMARCA5|SP7	22.275
4	C17	ATF7IP|FOXA1|JUNB|SMARCA5|SP7|ZFP207	19.5226	19.9102	5.56346	0.485473
5	C18	ATF7IP|FOXA1|JUNB|SMARCA5|SP7|ZFP207	26.511
5	E11	ATF7IP|FOXA1|JUNB|SMARCA5|SP7|ZFP207	12.9414
5	E16	ATF7IP|FOXA1|JUNB|SMARCA5|SP7|ZFP207	20.6658
1	L07	ATF7IP|FOXA1|JUNB|SMARCA5|ZFP207	29.7834	27.4062	2.13408	0.0543918
3	M16	ATF7IP|FOXA1|JUNB|SMARCA5|ZFP207	26.5258
4	E15	ATF7IP|FOXA1|JUNB|SMARCA5|ZFP207	24.909
4	J11	ATF7IP|FOXA1|JUNB|SMARCA5|ZFP207	28.4067
3	C05	ATF7IP|FOXA1|JUNB|SOX15	30.399	24.4753	3.99338	0.467116
3	D05	ATF7IP|FOXA1|JUNB|SOX15	23.1727
3	G03	ATF7IP|FOXA1|JUNB|SOX15	21.7307
3	H10	ATF7IP|FOXA1|JUNB|SOX15	22.5986
2	D09	ATF7IP|FOXA1|JUNB|SOX15|SP7	28.0756	21.1179	5.41066	0.712051
2	F12	ATF7IP|FOXA1|JUNB|SOX15|SP7	15.7316
4	M16	ATF7IP|FOXA1|JUNB|SOX15|SP7	22.4735
4	M18	ATF7IP|FOXA1|JUNB|SOX15|SP7	18.1912
1	I14	ATF7IP|FOXA1|JUNB|SOX15|SP7|ZFP207	21.4031	24.5053	2.50453	0.372666
3	G05	ATF7IP|FOXA1|JUNB|SOX15|SP7|ZFP207	27.4138
4	C06	ATF7IP|FOXA1|JUNB|SOX15|SP7|ZFP207	25.2007
5	E07	ATF7IP|FOXA1|JUNB|SOX15|SP7|ZFP207	24.0037
2	G16	ATF7IP|FOXA1|JUNB|SOX15|ZFP207	21.8019	24.5798	6.63263	0.581864
2	L20	ATF7IP|FOXA1|JUNB|SOX15|ZFP207	20.9978
3	E13	ATF7IP|FOXA1|JUNB|SOX15|ZFP207	21.007
3	N11	ATF7IP|FOXA1|JUNB|SOX15|ZFP207	34.5127
2	D12	ATF7IP|FOXA1|JUNB|SP7	20.7606	24.1534	5.80814	0.623141
4	J17	ATF7IP|FOXA1|JUNB|SP7	18.8001
4	L16	ATF7IP|FOXA1|JUNB|SP7	25.151
5	J05	ATF7IP|FOXA1|JUNB|SP7	31.9019
3	I16	ATF7IP|FOXA1|JUNB|SP7|ZFP207	27.4308	26.2409	10.229	0.50354
4	G03	ATF7IP|FOXA1|JUNB|SP7|ZFP207	39.6276
4	K16	ATF7IP|FOXA1|JUNB|SP7|ZFP207	22.6292
5	D15	ATF7IP|FOXA1|JUNB|SP7|ZFP207	15.2759
4	C11	ATF7IP|FOXA1|JUNB|ZFP207	33.2078	29.8129	2.82912	0.0179662
4	D07	ATF7IP|FOXA1|JUNB|ZFP207	30.633
5	I20	ATF7IP|FOXA1|JUNB|ZFP207	28.9157
5	K06	ATF7IP|FOXA1|JUNB|ZFP207	26.4949
1	D20	ATF7IP|FOXA1|SMARCA5	17.5003	18.2585	5.62036	0.264255
3	D22	ATF7IP|FOXA1|SMARCA5	13.6407
5	D04	ATF7IP|FOXA1|SMARCA5	26.3509
5	L12	ATF7IP|FOXA1|SMARCA5	15.5421
3	J09	ATF7IP|FOXA1|SMARCA5|SOX15	12.9036	19.8262	5.74808	0.481128
3	M11	ATF7IP|FOXA1|SMARCA5|SOX15	24.7922
4	D17	ATF7IP|FOXA1|SMARCA5|SOX15	17.2957
4	M05	ATF7IP|FOXA1|SMARCA5|SOX15	24.3132
1	K07	ATF7IP|FOXA1|SMARCA5|SOX15|SP7	14.1653	13.5432	4.76312	0.0256288
2	E13	ATF7IP|FOXA1|SMARCA5|SOX15|SP7	11.2892
4	L05	ATF7IP|FOXA1|SMARCA5|SOX15|SP7	19.8937
5	F09	ATF7IP|FOXA1|SMARCA5|SOX15|SP7	8.82458
1	K09	ATF7IP|FOXA1|SMARCA5|SOX15|SP7|ZFP207	25.1101	22.9485	10.2058	0.919774
2	F11	ATF7IP|FOXA1|SMARCA5|SOX15|SP7|ZFP207	16.3205
3	J06	ATF7IP|FOXA1|SMARCA5|SOX15|SP7|ZFP207	36.4488
5	H07	ATF7IP|FOXA1|SMARCA5|SOX15|SP7|ZFP207	13.9145
2	D16	ATF7IP|FOXA1|SMARCA5|SOX15|ZFP207	15.6276	23.9239	11.0177	0.798972
3	N21	ATF7IP|FOXA1|SMARCA5|SOX15|ZFP207	22.2717
5	D17	ATF7IP|FOXA1|SMARCA5|SOX15|ZFP207	17.8727
5	K20	ATF7IP|FOXA1|SMARCA5|SOX15|ZFP207	39.9236
4	C21	ATF7IP|FOXA1|SMARCA5|SP7	17.7076	16.5808	2.39641	0.0373389
4	E12	ATF7IP|FOXA1|SMARCA5|SP7	14.0994
4	K09	ATF7IP|FOXA1|SMARCA5|SP7	19.3658
5	M15	ATF7IP|FOXA1|SMARCA5|SP7	15.1506
1	L11	ATF7IP|FOXA1|SMARCA5|SP7|ZFP207	27.1542	22.2932	4.50257	0.977157
2	D15	ATF7IP|FOXA1|SMARCA5|SP7|ZFP207	24.6076
2	M19	ATF7IP|FOXA1|SMARCA5|SP7|ZFP207	16.9605
4	J18	ATF7IP|FOXA1|SMARCA5|SP7|ZFP207	20.4503
2	J06	ATF7IP|FOXA1|SMARCA5|ZFP207	18.4995	25.7364	5.4432	0.344581
3	N14	ATF7IP|FOXA1|SMARCA5|ZFP207	27.7638
4	H15	ATF7IP|FOXA1|SMARCA5|ZFP207	25.2725
5	N20	ATF7IP|FOXA1|SMARCA5|ZFP207	31.4098
1	N11	ATF7IP|FOXA1|SOX15	28.7915	24.3169	3.76681	0.487108
2	D19	ATF7IP|FOXA1|SOX15	20.3284
2	L15	ATF7IP|FOXA1|SOX15	22.2687
3	N10	ATF7IP|FOXA1|SOX15	25.8792
1	C17	ATF7IP|FOXA1|SOX15|SP7	18.1386	18.3528	2.01396	0.100725
2	C21	ATF7IP|FOXA1|SOX15|SP7	21.122
2	K07	ATF7IP|FOXA1|SOX15|SP7	17.8465
5	G10	ATF7IP|FOXA1|SOX15|SP7	16.304
1	G03	ATF7IP|FOXA1|SOX15|SP7|ZFP207	27.1367	23.7138	3.66077	0.623485
2	H18	ATF7IP|FOXA1|SOX15|SP7|ZFP207	19.9372
2	M13	ATF7IP|FOXA1|SOX15|SP7|ZFP207	21.2295
5	N16	ATF7IP|FOXA1|SOX15|SP7|ZFP207	26.5517
2	K22	ATF7IP|FOXA1|SOX15|ZFP207	19.9599	26.1329	7.44131	0.399646
2	M05	ATF7IP|FOXA1|SOX15|ZFP207	34.1081
4	F03	ATF7IP|FOXA1|SOX15|ZFP207	30.8347
5	K07	ATF7IP|FOXA1|SOX15|ZFP207	19.6289
2	E09	ATF7IP|FOXA1|SP7	19.4249	22.2417	2.72889	0.953619
3	N13	ATF7IP|FOXA1|SP7	20.4459
4	N17	ATF7IP|FOXA1|SP7	24.0268
5	G19	ATF7IP|FOXA1|SP7	25.0692
1	H03	ATF7IP|FOXA1|SP7|ZFP207	37.3919	28.4747	7.70551	0.202434
2	M11	ATF7IP|FOXA1|SP7|ZFP207	31.3596
3	E10	ATF7IP|FOXA1|SP7|ZFP207	19.3612
4	K10	ATF7IP|FOXA1|SP7|ZFP207	25.7862
2	D14	ATF7IP|FOXA1|ZFP207	28.9133	28.1778	5.48078	0.128308
4	D19	ATF7IP|FOXA1|ZFP207	30.8094
5	H10	ATF7IP|FOXA1|ZFP207	20.2902
5	M21	ATF7IP|FOXA1|ZFP207	32.6984
1	C06	ATF7IP|HEXIM2	23.6343	21.8033	2.46877	0.801871
1	I09	ATF7IP|HEXIM2	18.5334
2	C12	ATF7IP|HEXIM2	21.2568
5	C17	ATF7IP|HEXIM2	23.7885
1	I04	ATF7IP|HEXIM2|JUNB	19.8415	20.4744	7.26339	0.65555
2	C03	ATF7IP|HEXIM2|JUNB	20.5554
2	M17	ATF7IP|HEXIM2|JUNB	29.6304
5	D12	ATF7IP|HEXIM2|JUNB	11.8703
1	M12	ATF7IP|HEXIM2|JUNB|SMARCA5	24.5596	20.4213	3.5994	0.47296
2	C22	ATF7IP|HEXIM2|JUNB|SMARCA5	19.7663
3	K17	ATF7IP|HEXIM2|JUNB|SMARCA5	21.4408
4	G18	ATF7IP|HEXIM2|JUNB|SMARCA5	15.9187
1	C19	ATF7IP|HEXIM2|JUNB|SMARCA5|SOX15	13.0661	14.8862	3.99968	0.0322989
1	F19	ATF7IP|HEXIM2|JUNB|SMARCA5|SOX15	20.8271
3	I12	ATF7IP|HEXIM2|JUNB|SMARCA5|SOX15	13.4951
5	D09	ATF7IP|HEXIM2|JUNB|SMARCA5|SOX15	12.1566
1	C10	ATF7IP|HEXIM2|JUNB|SMARCA5|SOX15|SP7	23.9321	16.9751	4.95927	0.129271
3	H18	ATF7IP|HEXIM2|JUNB|SMARCA5|SOX15|SP7	12.1731
4	F22	ATF7IP|HEXIM2|JUNB|SMARCA5|SOX15|SP7	15.8707
5	C10	ATF7IP|HEXIM2|JUNB|SMARCA5|SOX15|SP7	15.9243
3	H16	ATF7IP|HEXIM2|JUNB|SMARCA5|SOX15|SP7|ZFP207	24.4241	22.3335	5.17879	0.98886
4	J20	ATF7IP|HEXIM2|JUNB|SMARCA5|SOX15|SP7|ZFP207	27.8736
5	C04	ATF7IP|HEXIM2|JUNB|SMARCA5|SOX15|SP7|ZFP207	15.6649
5	D10	ATF7IP|HEXIM2|JUNB|SMARCA5|SOX15|SP7|ZFP207	21.3712
1	C14	ATF7IP|HEXIM2|JUNB|SMARCA5|SOX15|ZFP207	20.1708	21.5172	5.18888	0.794577
1	H13	ATF7IP|HEXIM2|JUNB|SMARCA5|SOX15|ZFP207	15.4887
1	H15	ATF7IP|HEXIM2|JUNB|SMARCA5|SOX15|ZFP207	22.4276
4	N13	ATF7IP|HEXIM2|JUNB|SMARCA5|SOX15|ZFP207	27.9817
2	E03	ATF7IP|HEXIM2|JUNB|SMARCA5|SP7	29.9779	18.5584	7.68998	0.40355
2	H16	ATF7IP|HEXIM2|JUNB|SMARCA5|SP7	15.8652
2	H19	ATF7IP|HEXIM2|JUNB|SMARCA5|SP7	15.1106
5	E15	ATF7IP|HEXIM2|JUNB|SMARCA5|SP7	13.28
1	C13	ATF7IP|HEXIM2|JUNB|SMARCA5|SP7|ZFP207	25.5149	24.2144	3.47051	0.492783
2	K06	ATF7IP|HEXIM2|JUNB|SMARCA5|SP7|ZFP207	19.1338
4	J10	ATF7IP|HEXIM2|JUNB|SMARCA5|SP7|ZFP207	26.966
5	H22	ATF7IP|HEXIM2|JUNB|SMARCA5|SP7|ZFP207	25.2428
2	H11	ATF7IP|HEXIM2|JUNB|SMARCA5|ZFP207	23.3147	26.739	3.06725	0.116471
2	N05	ATF7IP|HEXIM2|JUNB|SMARCA5|ZFP207	28.9549
4	H11	ATF7IP|HEXIM2|JUNB|SMARCA5|ZFP207	25.0132
4	J05	ATF7IP|HEXIM2|JUNB|SMARCA5|ZFP207	29.6733
1	H10	ATF7IP|HEXIM2|JUNB|SOX15	17.6454	17.0243	1.43964	0.033761
2	G13	ATF7IP|HEXIM2|JUNB|SOX15	16.4687
4	M20	ATF7IP|HEXIM2|JUNB|SOX15	18.6531
5	K12	ATF7IP|HEXIM2|JUNB|SOX15	15.3301
1	I07	ATF7IP|HEXIM2|JUNB|SOX15|SP7	17.4326	16.6626	2.58339	0.0426819
1	M20	ATF7IP|HEXIM2|JUNB|SOX15|SP7	19.9727
2	N07	ATF7IP|HEXIM2|JUNB|SOX15|SP7	14.8945
4	H08	ATF7IP|HEXIM2|JUNB|SOX15|SP7	14.3505
2	I20	ATF7IP|HEXIM2|JUNB|SOX15|SP7|ZFP207	21.2277	23.5211	10.0182	0.837461
3	C20	ATF7IP|HEXIM2|JUNB|SOX15|SP7|ZFP207	26.9014
3	M15	ATF7IP|HEXIM2|JUNB|SOX15|SP7|ZFP207	34.8902
5	H14	ATF7IP|HEXIM2|JUNB|SOX15|SP7|ZFP207	11.0651
1	L13	ATF7IP|HEXIM2|JUNB|SOX15|ZFP207	28.523	23.5358	3.77198	0.674346
2	I11	ATF7IP|HEXIM2|JUNB|SOX15|ZFP207	21.1649
3	J19	ATF7IP|HEXIM2|JUNB|SOX15|ZFP207	24.3214
5	H06	ATF7IP|HEXIM2|JUNB|SOX15|ZFP207	20.1339
2	C09	ATF7IP|HEXIM2|JUNB|SP7	15.7642	22.5528	11.8725	0.978635
2	M15	ATF7IP|HEXIM2|JUNB|SP7	40.2882
3	I15	ATF7IP|HEXIM2|JUNB|SP7	18.1573
4	L10	ATF7IP|HEXIM2|JUNB|SP7	16.0016
3	J22	ATF7IP|HEXIM2|JUNB|SP7|ZFP207	22.8399	18.7167	3.12054	0.177103
3	L21	ATF7IP|HEXIM2|JUNB|SP7|ZFP207	17.3398
5	D21	ATF7IP|HEXIM2|JUNB|SP7|ZFP207	15.5345
5	L13	ATF7IP|HEXIM2|JUNB|SP7|ZFP207	19.1527
1	E21	ATF7IP|HEXIM2|JUNB|ZFP207	31.7642	26.2087	4.6187	0.24035
2	M22	ATF7IP|HEXIM2|JUNB|ZFP207	20.5093
3	J15	ATF7IP|HEXIM2|JUNB|ZFP207	26.8461
4	I09	ATF7IP|HEXIM2|JUNB|ZFP207	25.7152
3	C16	ATF7IP|HEXIM2|SMARCA5	14.163	12.5352	1.28369	0.00220558
4	F18	ATF7IP|HEXIM2|SMARCA5	12.4809
5	J04	ATF7IP|HEXIM2|SMARCA5	11.0228
5	J17	ATF7IP|HEXIM2|SMARCA5	12.4742
1	M11	ATF7IP|HEXIM2|SMARCA5|SOX15	24.1314	20.5323	5.54064	0.597336
3	F04	ATF7IP|HEXIM2|SMARCA5|SOX15	26.2639
4	G22	ATF7IP|HEXIM2|SMARCA5|SOX15	17.0409
4	K14	ATF7IP|HEXIM2|SMARCA5|SOX15	14.6927
2	M20	ATF7IP|HEXIM2|SMARCA5|SOX15|SP7	9.64319	13.3101	2.46783	0.00615738
3	H12	ATF7IP|HEXIM2|SMARCA5|SOX15|SP7	14.8276
3	N05	ATF7IP|HEXIM2|SMARCA5|SOX15|SP7	14.71
5	F18	ATF7IP|HEXIM2|SMARCA5|SOX15|SP7	14.0597
1	E18	ATF7IP|HEXIM2|SMARCA5|SOX15|SP7|ZFP207	21.3911	19.0554	1.86211	0.154689
2	L19	ATF7IP|HEXIM2|SMARCA5|SOX15|SP7|ZFP207	19.5173
5	E19	ATF7IP|HEXIM2|SMARCA5|SOX15|SP7|ZFP207	18.2969
5	L09	ATF7IP|HEXIM2|SMARCA5|SOX15|SP7|ZFP207	17.0162
1	D15	ATF7IP|HEXIM2|SMARCA5|SOX15|ZFP207	20.7055	23.1169	4.1892	0.799213
3	H04	ATF7IP|HEXIM2|SMARCA5|SOX15|ZFP207	24.7705
3	K04	ATF7IP|HEXIM2|SMARCA5|SOX15|ZFP207	28.1762
4	F15	ATF7IP|HEXIM2|SMARCA5|SOX15|ZFP207	18.8154
3	I09	ATF7IP|HEXIM2|SMARCA5|SP7	13.3848	14.6959	1.22643	0.00707293
4	E18	ATF7IP|HEXIM2|SMARCA5|SP7	14.0935
5	D05	ATF7IP|HEXIM2|SMARCA5|SP7	16.2003
5	N12	ATF7IP|HEXIM2|SMARCA5|SP7	15.1052
1	J12	ATF7IP|HEXIM2|SMARCA5|SP7|ZFP207	19.6326	21.8258	2.09387	0.800622
1	L09	ATF7IP|HEXIM2|SMARCA5|SP7|ZFP207	23.5745
3	G21	ATF7IP|HEXIM2|SMARCA5|SP7|ZFP207	23.6584
5	M19	ATF7IP|HEXIM2|SMARCA5|SP7|ZFP207	20.4377
2	H21	ATF7IP|HEXIM2|SMARCA5|ZFP207	20.5413	22.7413	3.89302	0.896373
2	N06	ATF7IP|HEXIM2|SMARCA5|ZFP207	25.067
5	I22	ATF7IP|HEXIM2|SMARCA5|ZFP207	26.8744
5	N17	ATF7IP|HEXIM2|SMARCA5|ZFP207	18.4827
2	G12	ATF7IP|HEXIM2|SOX15	15.8309	16.3182	4.32127	0.0754395
3	G10	ATF7IP|HEXIM2|SOX15	20.1507
4	M08	ATF7IP|HEXIM2|SOX15	18.8588
5	C09	ATF7IP|HEXIM2|SOX15	10.4326
2	E18	ATF7IP|HEXIM2|SOX15|SP7	14.4336	18.6811	3.55607	0.196014
4	H20	ATF7IP|HEXIM2|SOX15|SP7	18.1589
4	K07	ATF7IP|HEXIM2|SOX15|SP7	19.035
4	N19	ATF7IP|HEXIM2|SOX15|SP7	23.0967
1	G14	ATF7IP|HEXIM2|SOX15|SP7|ZFP207	21.9491	23.9933	7.80678	0.720697
1	J21	ATF7IP|HEXIM2|SOX15|SP7|ZFP207	27.6116
1	L20	ATF7IP|HEXIM2|SOX15|SP7|ZFP207	14.1419
3	D04	ATF7IP|HEXIM2|SOX15|SP7|ZFP207	32.2708
1	E14	ATF7IP|HEXIM2|SOX15|ZFP207	27.5616	25.2302	2.33642	0.235139
1	N14	ATF7IP|HEXIM2|SOX15|ZFP207	26.1739
2	N15	ATF7IP|HEXIM2|SOX15|ZFP207	25.1236
5	M09	ATF7IP|HEXIM2|SOX15|ZFP207	22.0617
4	F06	ATF7IP|HEXIM2|SP7	19.4755	15.3156	5.392	0.0728043
4	G09	ATF7IP|HEXIM2|SP7	17.9449
5	I05	ATF7IP|HEXIM2|SP7	16.3907
5	I12	ATF7IP|HEXIM2|SP7	7.4513
1	F05	ATF7IP|HEXIM2|SP7|ZFP207	33.7146	27.8609	4.64694	0.11251
2	I06	ATF7IP|HEXIM2|SP7|ZFP207	23.1493
3	D19	ATF7IP|HEXIM2|SP7|ZFP207	29.2474
5	J11	ATF7IP|HEXIM2|SP7|ZFP207	25.3322
1	G17	ATF7IP|HEXIM2|ZFP207	23.3991	27.044	7.12348	0.287674
1	I10	ATF7IP|HEXIM2|ZFP207	24.6903
2	E16	ATF7IP|HEXIM2|ZFP207	22.4467
5	K03	ATF7IP|HEXIM2|ZFP207	37.6398
3	F10	ATF7IP|JUNB	16.2975	20.7118	4.56179	0.588213
3	I14	ATF7IP|JUNB	23.378
4	I06	ATF7IP|JUNB	17.4443
4	K13	ATF7IP|JUNB	25.7276
1	C08	ATF7IP|JUNB|SMARCA5	19.9339	20.705	2.52377	0.477823
1	H20	ATF7IP|JUNB|SMARCA5	17.6427
1	N21	ATF7IP|JUNB|SMARCA5	23.5674
4	E20	ATF7IP|JUNB|SMARCA5	21.676
2	C05	ATF7IP|JUNB|SMARCA5|SOX15	20.1275	24.2099	3.41681	0.490726
4	H14	ATF7IP|JUNB|SMARCA5|SOX15	24.9974
5	C21	ATF7IP|JUNB|SMARCA5|SOX15	28.3382
5	F22	ATF7IP|JUNB|SMARCA5|SOX15	23.3767
1	D18	ATF7IP|JUNB|SMARCA5|SOX15|SP7	19.3661	16.386	2.75354	0.0391307
2	L22	ATF7IP|JUNB|SMARCA5|SOX15|SP7	15.149
3	E21	ATF7IP|JUNB|SMARCA5|SOX15|SP7	17.8398
5	G16	ATF7IP|JUNB|SMARCA5|SOX15|SP7	13.189
1	H07	ATF7IP|JUNB|SMARCA5|SOX15|SP7|ZFP207	23.7479	27.1525	3.19115	0.0958802
3	J07	ATF7IP|JUNB|SMARCA5|SOX15|SP7|ZFP207	29.9589
5	M12	ATF7IP|JUNB|SMARCA5|SOX15|SP7|ZFP207	25.1166
5	N10	ATF7IP|JUNB|SMARCA5|SOX15|SP7|ZFP207	29.7865
1	E16	ATF7IP|JUNB|SMARCA5|SOX15|ZFP207	21.2341	26.6974	7.73903	0.351473
3	E06	ATF7IP|JUNB|SMARCA5|SOX15|ZFP207	27.1794
4	K03	ATF7IP|JUNB|SMARCA5|SOX15|ZFP207	37.4703
5	C07	ATF7IP|JUNB|SMARCA5|SOX15|ZFP207	20.9058
1	C07	ATF7IP|JUNB|SMARCA5|SP7	21.6709	21.7073	1.8974	0.75415
1	G06	ATF7IP|JUNB|SMARCA5|SP7	24.2924
1	M13	ATF7IP|JUNB|SMARCA5|SP7	21.0921
5	N19	ATF7IP|JUNB|SMARCA5|SP7	19.7739
2	C04	ATF7IP|JUNB|SMARCA5|SP7|ZFP207	22.4842	24.2573	4.0451	0.51564
2	E10	ATF7IP|JUNB|SMARCA5|SP7|ZFP207	21.6325
4	K22	ATF7IP|JUNB|SMARCA5|SP7|ZFP207	22.6233
4	L08	ATF7IP|JUNB|SMARCA5|SP7|ZFP207	30.2893
1	G20	ATF7IP|JUNB|SMARCA5|ZFP207	28.6891	37.2032	14.0307	0.0867794
3	H15	ATF7IP|JUNB|SMARCA5|ZFP207	28.5819
5	H20	ATF7IP|JUNB|SMARCA5|ZFP207	57.956
5	J20	ATF7IP|JUNB|SMARCA5|ZFP207	33.5859
1	F17	ATF7IP|JUNB|SOX15	20.004	23.9242	5.42586	0.652914
2	G07	ATF7IP|JUNB|SOX15	18.7331
3	M05	ATF7IP|JUNB|SOX15	26.9799
3	N08	ATF7IP|JUNB|SOX15	29.9796
1	H11	ATF7IP|JUNB|SOX15|SP7	18.4136	17.5422	5.01264	0.169207
2	J13	ATF7IP|JUNB|SOX15|SP7	17.4061
3	G14	ATF7IP|JUNB|SOX15|SP7	11.0782
4	G15	ATF7IP|JUNB|SOX15|SP7	23.2709
1	J05	ATF7IP|JUNB|SOX15|SP7|ZFP207	30.5448	24.0627	4.32908	0.573263
1	J16	ATF7IP|JUNB|SOX15|SP7|ZFP207	21.8801
2	M08	ATF7IP|JUNB|SOX15|SP7|ZFP207	22.227
3	J11	ATF7IP|JUNB|SOX15|SP7|ZFP207	21.5987
1	F13	ATF7IP|JUNB|SOX15|ZFP207	26.5809	27.1851	3.98461	0.125032
3	I05	ATF7IP|JUNB|SOX15|ZFP207	29.347
4	G04	ATF7IP|JUNB|SOX15|ZFP207	30.9549
4	H05	ATF7IP|JUNB|SOX15|ZFP207	21.8577
2	J16	ATF7IP|JUNB|SP7	16.8264	20.2344	3.00459	0.398053
4	G06	ATF7IP|JUNB|SP7	24.1329
4	K06	ATF7IP|JUNB|SP7	20.2626
5	F17	ATF7IP|JUNB|SP7	19.7159
1	M16	ATF7IP|JUNB|SP7|ZFP207	42.5622	33.3263	7.27042	0.0358881
3	F06	ATF7IP|JUNB|SP7|ZFP207	34.6508
3	L07	ATF7IP|JUNB|SP7|ZFP207	25.239
5	K19	ATF7IP|JUNB|SP7|ZFP207	30.8531
1	K18	ATF7IP|JUNB|ZFP207	28.7333	29.8304	2.37364	0.0139284
3	G07	ATF7IP|JUNB|ZFP207	33.3683
3	K07	ATF7IP|JUNB|ZFP207	28.2916
3	M13	ATF7IP|JUNB|ZFP207	28.9282
1	M18	ATF7IP|SMARCA5	11.6709	14.6801	3.71098	0.0251413
1	N13	ATF7IP|SMARCA5	15.1847
3	H09	ATF7IP|SMARCA5	12.1333
3	I18	ATF7IP|SMARCA5	19.7316
1	G18	ATF7IP|SMARCA5|SOX15	15.6132	15.2933	0.25812	0.00808508
1	J09	ATF7IP|SMARCA5|SOX15	15.0317
1	K12	ATF7IP|SMARCA5|SOX15	15.147
3	D10	ATF7IP|SMARCA5|SOX15	15.3812
1	D05	ATF7IP|SMARCA5|SOX15|SP7	16.3698	17.9864	4.33578	0.171434
1	H08	ATF7IP|SMARCA5|SOX15|SP7	12.9091
3	M19	ATF7IP|SMARCA5|SOX15|SP7	19.6599
4	N11	ATF7IP|SMARCA5|SOX15|SP7	23.0068
2	K09	ATF7IP|SMARCA5|SOX15|SP7|ZFP207	23.4831	21.0299	5.83777	0.70825
3	F21	ATF7IP|SMARCA5|SOX15|SP7|ZFP207	19.2542
4	F14	ATF7IP|SMARCA5|SOX15|SP7|ZFP207	27.5043
5	D06	ATF7IP|SMARCA5|SOX15|SP7|ZFP207	13.878
1	F12	ATF7IP|SMARCA5|SOX15|ZFP207	22.0955	24.0057	2.9068	0.510852
1	H18	ATF7IP|SMARCA5|SOX15|ZFP207	26.2524
3	C13	ATF7IP|SMARCA5|SOX15|ZFP207	20.9568
4	G21	ATF7IP|SMARCA5|SOX15|ZFP207	26.718
1	N03	ATF7IP|SMARCA5|SP7	18.5471	15.1961	3.87408	0.0353687
2	M12	ATF7IP|SMARCA5|SP7	18.4313
3	E16	ATF7IP|SMARCA5|SP7	12.8085
5	D08	ATF7IP|SMARCA5|SP7	10.9974
1	L21	ATF7IP|SMARCA5|SP7|ZFP207	25.0482	28.2423	6.47229	0.165282
1	N10	ATF7IP|SMARCA5|SP7|ZFP207	33.4364
2	E15	ATF7IP|SMARCA5|SP7|ZFP207	20.6662
4	L04	ATF7IP|SMARCA5|SP7|ZFP207	33.8184
3	L11	ATF7IP|SMARCA5|ZFP207	22.7156	20.765	5.25679	0.631421
3	M12	ATF7IP|SMARCA5|ZFP207	26.6206
5	I06	ATF7IP|SMARCA5|ZFP207	19.5399
5	J13	ATF7IP|SMARCA5|ZFP207	14.1841
3	G11	ATF7IP|SOX15	22.1676	23.7284	5.58511	0.699628
4	C14	ATF7IP|SOX15	17.6944
4	L19	ATF7IP|SOX15	23.9277
5	M11	ATF7IP|SOX15	31.124
1	C04	ATF7IP|SOX15|SP7	24.0045	19.9036	3.07858	0.338616
1	C12	ATF7IP|SOX15|SP7	20.0781
2	G04	ATF7IP|SOX15|SP7	18.8718
4	I16	ATF7IP|SOX15|SP7	16.66
2	C11	ATF7IP|SOX15|SP7|ZFP207	26.4375	22.1772	5.20773	0.951269
2	M16	ATF7IP|SOX15|SP7|ZFP207	26.0404
5	D14	ATF7IP|SOX15|SP7|ZFP207	15.3504
5	M05	ATF7IP|SOX15|SP7|ZFP207	20.8805
3	E15	ATF7IP|SOX15|ZFP207	24.2081	26.0905	11.8652	0.571653
3	G06	ATF7IP|SOX15|ZFP207	30.6945
5	C12	ATF7IP|SOX15|ZFP207	10.6957
5	L21	ATF7IP|SOX15|ZFP207	38.7636
2	C10	ATF7IP|SP7	12.7836	17.0426	2.94159	0.0625739
2	F22	ATF7IP|SP7	17.9709
3	D09	ATF7IP|SP7	19.548
3	J14	ATF7IP|SP7	17.8679
1	E12	ATF7IP|SP7|ZFP207	27.5015	26.7683	2.53753	0.0950216
3	D14	ATF7IP|SP7|ZFP207	29.0898
3	G09	ATF7IP|SP7|ZFP207	27.3297
5	G04	ATF7IP|SP7|ZFP207	23.1523
2	N13	ATF7IP|ZFP207	29.248	25.1208	6.23838	0.476405
3	K03	ATF7IP|ZFP207	31.0469
5	F07	ATF7IP|ZFP207	17.4422
5	G08	ATF7IP|ZFP207	22.7462
2	G20	FOXA1	12.9961	11.1866	1.2738	0.00113923
2	K14	FOXA1	11.1012
5	K08	FOXA1	10.5484
5	K13	FOXA1	10.1008
2	D05	FOXA1|HEXIM2	8.45331	9.87665	1.54794	0.000727485
2	K21	FOXA1|HEXIM2	9.9218
3	C18	FOXA1|HEXIM2	9.11475
3	N09	FOXA1|HEXIM2	12.0167
1	K08	FOXA1|HEXIM2|JUNB	12.9987	10.7731	3.42508	0.00351193
5	C19	FOXA1|HEXIM2|JUNB	13.9707
5	F12	FOXA1|HEXIM2|JUNB	6.43212
5	G18	FOXA1|HEXIM2|JUNB	9.6907
1	I03	FOXA1|HEXIM2|JUNB|SMARCA5	16.9197	14.9107	3.85204	0.0303401
2	J09	FOXA1|HEXIM2|JUNB|SMARCA5	9.69936
3	G19	FOXA1|HEXIM2|JUNB|SMARCA5	14.4879
4	H03	FOXA1|HEXIM2|JUNB|SMARCA5	18.5358
1	E11	FOXA1|HEXIM2|JUNB|SMARCA5|SOX15	14.8221	15.0789	1.43082	0.00964847
2	N17	FOXA1|HEXIM2|JUNB|SMARCA5|SOX15	17.1722
3	K10	FOXA1|HEXIM2|JUNB|SMARCA5|SOX15	14.2227
4	E04	FOXA1|HEXIM2|JUNB|SMARCA5|SOX15	14.0986
2	G15	FOXA1|HEXIM2|JUNB|SMARCA5|SOX15|SP7	13.2466	12.6043	0.81987	0.0019261
2	I17	FOXA1|HEXIM2|JUNB|SMARCA5|SOX15|SP7	11.4112
3	H06	FOXA1|HEXIM2|JUNB|SMARCA5|SOX15|SP7	12.9999
4	I14	FOXA1|HEXIM2|JUNB|SMARCA5|SOX15|SP7	12.7595
2	C19	FOXA1|HEXIM2|JUNB|SMARCA5|SOX15|SP7|ZFP207	14.0077	18.641	5.40426	0.294667
2	I04	FOXA1|HEXIM2|JUNB|SMARCA5|SOX15|SP7|ZFP207	22.5617
3	J12	FOXA1|HEXIM2|JUNB|SMARCA5|SOX15|SP7|ZFP207	13.9711
4	N04	FOXA1|HEXIM2|JUNB|SMARCA5|SOX15|SP7|ZFP207	24.0235
1	M14	FOXA1|HEXIM2|JUNB|SMARCA5|SOX15|ZFP207	26.8301	18.9779	9.966	0.545026
2	F04	FOXA1|HEXIM2|JUNB|SMARCA5|SOX15|ZFP207	20.1371
4	G05	FOXA1|HEXIM2|JUNB|SMARCA5|SOX15|ZFP207	4.61425
4	M03	FOXA1|HEXIM2|JUNB|SMARCA5|SOX15|ZFP207	24.3303
2	D04	FOXA1|HEXIM2|JUNB|SMARCA5|SP7	13.7485	14.5909	1.18607	0.00654654
3	D06	FOXA1|HEXIM2|JUNB|SMARCA5|SP7	16.1682
3	I21	FOXA1|HEXIM2|JUNB|SMARCA5|SP7	13.61
3	L17	FOXA1|HEXIM2|JUNB|SMARCA5|SP7	14.837
2	F18	FOXA1|HEXIM2|JUNB|SMARCA5|SP7|ZFP207	15.8096	19.0012	2.94892	0.19899
2	L21	FOXA1|HEXIM2|JUNB|SMARCA5|SP7|ZFP207	21.1598
3	F05	FOXA1|HEXIM2|JUNB|SMARCA5|SP7|ZFP207	21.8317
5	J09	FOXA1|HEXIM2|JUNB|SMARCA5|SP7|ZFP207	17.2038
1	J15	FOXA1|HEXIM2|JUNB|SMARCA5|ZFP207	16.1528	15.2956	2.71342	0.0204971
1	K22	FOXA1|HEXIM2|JUNB|SMARCA5|ZFP207	11.2591
3	C10	FOXA1|HEXIM2|JUNB|SMARCA5|ZFP207	16.9378
4	C13	FOXA1|HEXIM2|JUNB|SMARCA5|ZFP207	16.8329
3	D20	FOXA1|HEXIM2|JUNB|SOX15	11.1304	10.6882	4.03155	0.00505096
3	K20	FOXA1|HEXIM2|JUNB|SOX15	16.064
5	H18	FOXA1|HEXIM2|JUNB|SOX15	8.94953
5	I14	FOXA1|HEXIM2|JUNB|SOX15	6.60868
3	E05	FOXA1|HEXIM2|JUNB|SOX15|SP7	16.4312	15.0641	3.71396	0.0305405
3	M14	FOXA1|HEXIM2|JUNB|SOX15|SP7	16.8061
4	K08	FOXA1|HEXIM2|JUNB|SOX15|SP7	9.53191
5	J21	FOXA1|HEXIM2|JUNB|SOX15|SP7	17.4872
1	M04	FOXA1|HEXIM2|JUNB|SOX15|SP7|ZFP207	16.0118	16.1858	3.43873	0.0480898
3	E12	FOXA1|HEXIM2|JUNB|SOX15|SP7|ZFP207	14.1158
4	D11	FOXA1|HEXIM2|JUNB|SOX15|SP7|ZFP207	21.092
5	K15	FOXA1|HEXIM2|JUNB|SOX15|SP7|ZFP207	13.5235
3	J05	FOXA1|HEXIM2|JUNB|SOX15|ZFP207	19.1868	19.4731	5.53752	0.413942
3	L22	FOXA1|HEXIM2|JUNB|SOX15|ZFP207	16.1388
4	J04	FOXA1|HEXIM2|JUNB|SOX15|ZFP207	27.3759
5	E08	FOXA1|HEXIM2|JUNB|SOX15|ZFP207	15.1908
1	I15	FOXA1|HEXIM2|JUNB|SP7	10.0149	11.2143	1.29521	0.00116518
3	D11	FOXA1|HEXIM2|JUNB|SP7	12.3574
3	I17	FOXA1|HEXIM2|JUNB|SP7	12.3116
5	J06	FOXA1|HEXIM2|JUNB|SP7	10.1735
1	N08	FOXA1|HEXIM2|JUNB|SP7|ZFP207	19.6308	24.1701	12.3165	0.789703
2	K05	FOXA1|HEXIM2|JUNB|SP7|ZFP207	18.0442
2	L09	FOXA1|HEXIM2|JUNB|SP7|ZFP207	16.4628
5	H21	FOXA1|HEXIM2|JUNB|SP7|ZFP207	42.5427
1	J17	FOXA1|HEXIM2|JUNB|ZFP207	14.5384	15.2335	1.20771	0.00972267
2	E21	FOXA1|HEXIM2|JUNB|ZFP207	17.0416
2	F19	FOXA1|HEXIM2|JUNB|ZFP207	14.6313
5	I15	FOXA1|HEXIM2|JUNB|ZFP207	14.7228
1	K17	FOXA1|HEXIM2|SMARCA5	10.0777	11.6785	1.54313	0.00163335
2	C16	FOXA1|HEXIM2|SMARCA5	10.9066
2	E08	FOXA1|HEXIM2|SMARCA5	12.0997
2	E19	FOXA1|HEXIM2|SMARCA5	13.6299
1	E13	FOXA1|HEXIM2|SMARCA5|SOX15	11.9614	15.9449	6.23281	0.124753
2	F14	FOXA1|HEXIM2|SMARCA5|SOX15	14.3438
4	F21	FOXA1|HEXIM2|SMARCA5|SOX15	12.3138
4	H10	FOXA1|HEXIM2|SMARCA5|SOX15	25.1605
2	J03	FOXA1|HEXIM2|SMARCA5|SOX15|SP7	13.2847	14.6047	1.8301	0.00875203
3	L05	FOXA1|HEXIM2|SMARCA5|SOX15|SP7	13.9795
3	M17	FOXA1|HEXIM2|SMARCA5|SOX15|SP7	17.3126
4	F16	FOXA1|HEXIM2|SMARCA5|SOX15|SP7	13.8418
1	J06	FOXA1|HEXIM2|SMARCA5|SOX15|SP7|ZFP207	18.4175	18.6511	4.51669	0.245785
1	M08	FOXA1|HEXIM2|SMARCA5|SOX15|SP7|ZFP207	18.1626
2	G10	FOXA1|HEXIM2|SMARCA5|SOX15|SP7|ZFP207	13.5055
5	M06	FOXA1|HEXIM2|SMARCA5|SOX15|SP7|ZFP207	24.5189
1	I12	FOXA1|HEXIM2|SMARCA5|SOX15|ZFP207	10.9091	20.402	9.80435	0.718279
3	L04	FOXA1|HEXIM2|SMARCA5|SOX15|ZFP207	33.8085
4	G13	FOXA1|HEXIM2|SMARCA5|SOX15|ZFP207	16.1141
4	M12	FOXA1|HEXIM2|SMARCA5|SOX15|ZFP207	20.7764
1	I20	FOXA1|HEXIM2|SMARCA5|SP7	16.474	12.7978	4.0752	0.0126825
3	N12	FOXA1|HEXIM2|SMARCA5|SP7	13.849
5	C20	FOXA1|HEXIM2|SMARCA5|SP7	13.9001
5	F14	FOXA1|HEXIM2|SMARCA5|SP7	6.96797
1	J13	FOXA1|HEXIM2|SMARCA5|SP7|ZFP207	14.4244	16.8451	5.21779	0.132397
3	F17	FOXA1|HEXIM2|SMARCA5|SP7|ZFP207	14.8463
3	J17	FOXA1|HEXIM2|SMARCA5|SP7|ZFP207	13.4847
3	M04	FOXA1|HEXIM2|SMARCA5|SP7|ZFP207	24.6251
4	I03	FOXA1|HEXIM2|SMARCA5|ZFP207	22.7185	17.6323	3.4839	0.108293
5	I19	FOXA1|HEXIM2|SMARCA5|ZFP207	16.4098
5	N07	FOXA1|HEXIM2|SMARCA5|ZFP207	14.8105
5	N13	FOXA1|HEXIM2|SMARCA5|ZFP207	16.5902
1	E20	FOXA1|HEXIM2|SOX15	10.7402	11.3019	0.705629	0.000978747
1	N20	FOXA1|HEXIM2|SOX15	10.8795
4	G11	FOXA1|HEXIM2|SOX15	11.2861
5	K05	FOXA1|HEXIM2|SOX15	12.3017
1	J14	FOXA1|HEXIM2|SOX15|SP7	7.46516	15.4337	8.66493	0.189784
4	D03	FOXA1|HEXIM2|SOX15|SP7	27.5986
4	E22	FOXA1|HEXIM2|SOX15|SP7	11.7612
5	L22	FOXA1|HEXIM2|SOX15|SP7	14.9098
1	E19	FOXA1|HEXIM2|SOX15|SP7|ZFP207	17.5098	16.2217	2.81632	0.0366207
4	F19	FOXA1|HEXIM2|SOX15|SP7|ZFP207	16.4876
4	N10	FOXA1|HEXIM2|SOX15|SP7|ZFP207	18.6741
5	C13	FOXA1|HEXIM2|SOX15|SP7|ZFP207	12.2154
4	C12	FOXA1|HEXIM2|SOX15|ZFP207	19.4772	15.5943	3.73355	0.0404304
4	J06	FOXA1|HEXIM2|SOX15|ZFP207	12.8558
5	J12	FOXA1|HEXIM2|SOX15|ZFP207	11.9736
5	M07	FOXA1|HEXIM2|SOX15|ZFP207	18.0707
1	F14	FOXA1|HEXIM2|SP7	9.09091	10.1437	2.13022	0.0011429
1	I18	FOXA1|HEXIM2|SP7	7.94537
1	N07	FOXA1|HEXIM2|SP7	10.6767
5	M18	FOXA1|HEXIM2|SP7	12.8619
2	E14	FOXA1|HEXIM2|SP7|ZFP207	12.2118	12.9936	2.13324	0.00431126
2	E20	FOXA1|HEXIM2|SP7|ZFP207	14.5685
4	K05	FOXA1|HEXIM2|SP7|ZFP207	14.8605
5	J14	FOXA1|HEXIM2|SP7|ZFP207	10.3337
2	H13	FOXA1|HEXIM2|ZFP207	13.67	13.8093	0.133115	0.00328434
4	D21	FOXA1|HEXIM2|ZFP207	13.736
4	J13	FOXA1|HEXIM2|ZFP207	13.9693
5	M14	FOXA1|HEXIM2|ZFP207	13.862
2	H03	FOXA1|JUNB	13.9791	12.0113	1.78123	0.00217252
3	E14	FOXA1|JUNB	10.0727
3	M07	FOXA1|JUNB	11.0253
4	F08	FOXA1|JUNB	12.9682
1	E05	FOXA1|JUNB|SMARCA5	15.0108	14.9345	2.51932	0.0151036
1	G13	FOXA1|JUNB|SMARCA5	12.2361
1	K04	FOXA1|JUNB|SMARCA5	18.2847
5	H05	FOXA1|JUNB|SMARCA5	14.2066
2	N22	FOXA1|JUNB|SMARCA5|SOX15	16.9757	14.8508	2.45767	0.0139436
3	C06	FOXA1|JUNB|SMARCA5|SOX15	16.6611
3	D18	FOXA1|JUNB|SMARCA5|SOX15	11.7463
3	L19	FOXA1|JUNB|SMARCA5|SOX15	14.02
2	F15	FOXA1|JUNB|SMARCA5|SOX15|SP7	13.5471	13.5971	1.43675	0.004131
2	K03	FOXA1|JUNB|SMARCA5|SOX15|SP7	13.1019
3	D17	FOXA1|JUNB|SMARCA5|SOX15|SP7	12.1674
4	F17	FOXA1|JUNB|SMARCA5|SOX15|SP7	15.5722
2	D06	FOXA1|JUNB|SMARCA5|SOX15|SP7|ZFP207	16.4263	18.2735	4.05769	0.182426
2	N12	FOXA1|JUNB|SMARCA5|SOX15|SP7|ZFP207	21.0411
3	F13	FOXA1|JUNB|SMARCA5|SOX15|SP7|ZFP207	13.4601
5	M03	FOXA1|JUNB|SMARCA5|SOX15|SP7|ZFP207	22.1664
2	C18	FOXA1|JUNB|SMARCA5|SOX15|ZFP207	13.4624	17.614	3.7384	0.117335
3	F19	FOXA1|JUNB|SMARCA5|SOX15|ZFP207	18.3164
4	C20	FOXA1|JUNB|SMARCA5|SOX15|ZFP207	16.3179
4	H04	FOXA1|JUNB|SMARCA5|SOX15|ZFP207	22.3593
1	J08	FOXA1|JUNB|SMARCA5|SP7	20.0444	17.4435	2.98292	0.0805401
2	F03	FOXA1|JUNB|SMARCA5|SP7	17.5696
3	M03	FOXA1|JUNB|SMARCA5|SP7	18.9255
5	J07	FOXA1|JUNB|SMARCA5|SP7	13.2344
1	F21	FOXA1|JUNB|SMARCA5|SP7|ZFP207	26.0098	22.113	3.3393	0.917526
3	F20	FOXA1|JUNB|SMARCA5|SP7|ZFP207	19.635
4	E06	FOXA1|JUNB|SMARCA5|SP7|ZFP207	19.0455
4	L13	FOXA1|JUNB|SMARCA5|SP7|ZFP207	23.7617
1	K13	FOXA1|JUNB|SMARCA5|ZFP207	18.3724	18.0933	4.08729	0.168106
2	H22	FOXA1|JUNB|SMARCA5|ZFP207	12.5328
5	C05	FOXA1|JUNB|SMARCA5|ZFP207	19.1254
5	E05	FOXA1|JUNB|SMARCA5|ZFP207	22.3425
2	D17	FOXA1|JUNB|SOX15	13.6444	14.2212	2.80364	0.0120086
3	K05	FOXA1|JUNB|SOX15	17.0265
4	E14	FOXA1|JUNB|SOX15	15.6461
5	D20	FOXA1|JUNB|SOX15	10.5677
1	H16	FOXA1|JUNB|SOX15|SP7	19.6298	14.5593	4.4365	0.0343233
2	F13	FOXA1|JUNB|SOX15|SP7	10.6173
2	K13	FOXA1|JUNB|SOX15|SP7	11.0657
3	L10	FOXA1|JUNB|SOX15|SP7	16.9242
1	C18	FOXA1|JUNB|SOX15|SP7|ZFP207	20.1963	18.748	4.56486	0.259661
2	G22	FOXA1|JUNB|SOX15|SP7|ZFP207	13.9503
3	C12	FOXA1|JUNB|SOX15|SP7|ZFP207	16.4357
4	E03	FOXA1|JUNB|SOX15|SP7|ZFP207	24.4094
1	H22	FOXA1|JUNB|SOX15|ZFP207	20.6387	21.4137	2.58634	0.68015
3	H07	FOXA1|JUNB|SOX15|ZFP207	18.301
3	M10	FOXA1|JUNB|SOX15|ZFP207	24.4113
4	D10	FOXA1|JUNB|SOX15|ZFP207	22.3036
2	H09	FOXA1|JUNB|SP7	11.2209	11.5796	2.7202	0.00313436
4	D18	FOXA1|JUNB|SP7	12.8249
5	E12	FOXA1|JUNB|SP7	7.96418
5	L04	FOXA1|JUNB|SP7	14.3086
1	L19	FOXA1|JUNB|SP7|ZFP207	16.3835	18.2652	2.78495	0.122467
2	G11	FOXA1|JUNB|SP7|ZFP207	15.4268
2	N10	FOXA1|JUNB|SP7|ZFP207	20.1097
3	E07	FOXA1|JUNB|SP7|ZFP207	21.1407
1	I11	FOXA1|JUNB|ZFP207	18.4802	16.3703	3.81922	0.0628473
1	I22	FOXA1|JUNB|ZFP207	18.5892
1	L22	FOXA1|JUNB|ZFP207	17.7425
5	G12	FOXA1|JUNB|ZFP207	10.6693
1	E17	FOXA1|SMARCA5	10.36	10.2111	3.1059	0.00224305
1	M22	FOXA1|SMARCA5	9.1804
4	I07	FOXA1|SMARCA5	14.3578
5	J08	FOXA1|SMARCA5	6.94606
1	K15	FOXA1|SMARCA5|SOX15	10.4228	11.9733	4.36273	0.0105161
3	F03	FOXA1|SMARCA5|SOX15	13.1148
4	N12	FOXA1|SMARCA5|SOX15	17.3407
5	F08	FOXA1|SMARCA5|SOX15	7.01508
1	J07	FOXA1|SMARCA5|SOX15|SP7	10.6332	13.2446	2.82282	0.00736948
1	J22	FOXA1|SMARCA5|SOX15|SP7	17.2523
3	G16	FOXA1|SMARCA5|SOX15|SP7	12.3899
3	L06	FOXA1|SMARCA5|SOX15|SP7	12.703
2	J05	FOXA1|SMARCA5|SOX15|SP7|ZFP207	15.2763	15.9361	3.56134	0.0445374
4	C07	FOXA1|SMARCA5|SOX15|SP7|ZFP207	21.1536
5	G05	FOXA1|SMARCA5|SOX15|SP7|ZFP207	13.6066
5	G07	FOXA1|SMARCA5|SOX15|SP7|ZFP207	13.7079
2	H12	FOXA1|SMARCA5|SOX15|ZFP207	15.0671	17.4474	2.27757	0.0611364
2	J11	FOXA1|SMARCA5|SOX15|ZFP207	20.1866
3	J20	FOXA1|SMARCA5|SOX15|ZFP207	16.189
4	D05	FOXA1|SMARCA5|SOX15|ZFP207	18.347
1	J04	FOXA1|SMARCA5|SP7	14.0351	13.0185	0.795039	0.0023767
1	M06	FOXA1|SMARCA5|SP7	12.0992
2	E04	FOXA1|SMARCA5|SP7	13.0505
2	F21	FOXA1|SMARCA5|SP7	12.8893
1	D06	FOXA1|SMARCA5|SP7|ZFP207	21.3546	20.4477	1.92915	0.38404
1	M07	FOXA1|SMARCA5|SP7|ZFP207	19.6666
3	I04	FOXA1|SMARCA5|SP7|ZFP207	22.5899
4	L06	FOXA1|SMARCA5|SP7|ZFP207	18.1798
1	K16	FOXA1|SMARCA5|ZFP207	18.7971	17.3205	3.88368	0.105862
2	H05	FOXA1|SMARCA5|ZFP207	13.9975
2	I10	FOXA1|SMARCA5|ZFP207	14.35
4	J03	FOXA1|SMARCA5|ZFP207	22.1374
2	H08	FOXA1|SOX15	11.4472	11.7542	1.93834	0.00209775
2	I09	FOXA1|SOX15	10.3992
2	K11	FOXA1|SOX15	10.5902
3	J21	FOXA1|SOX15	14.5802
1	D09	FOXA1|SOX15|SP7	18.3565	13.4701	3.25953	0.0107113
1	F20	FOXA1|SOX15|SP7	11.9718
4	G14	FOXA1|SOX15|SP7	11.6997
5	E22	FOXA1|SOX15|SP7	11.8524
2	E12	FOXA1|SOX15|SP7|ZFP207	20.2674	17.4428	2.40312	0.0640344
3	F09	FOXA1|SOX15|SP7|ZFP207	14.6464
4	F07	FOXA1|SOX15|SP7|ZFP207	16.5551
5	J19	FOXA1|SOX15|SP7|ZFP207	18.3023
2	C08	FOXA1|SOX15|ZFP207	32.649	19.8264	8.76769	0.609943
2	L18	FOXA1|SOX15|ZFP207	14.258
5	C08	FOXA1|SOX15|ZFP207	14.0923
5	N03	FOXA1|SOX15|ZFP207	18.3063
1	C22	FOXA1|SP7	11.8856	9.47234	1.94189	0.000768688
2	J22	FOXA1|SP7	9.20295
2	M18	FOXA1|SP7	9.64903
3	G08	FOXA1|SP7	7.15177
3	C11	FOXA1|SP7|ZFP207	18.4066	18.4908	1.58305	0.0974699
4	L22	FOXA1|SP7|ZFP207	20.2113
5	G03	FOXA1|SP7|ZFP207	16.4053
5	L20	FOXA1|SP7|ZFP207	18.9398
1	D03	FOXA1|ZFP207	20.2821	18.4942	1.40019	0.0930888
2	G03	FOXA1|ZFP207	18.9373
2	G05	FOXA1|ZFP207	17.376
4	M15	FOXA1|ZFP207	17.3814
1	L16	HEXIM2	4.85726	5.69619	1.52536	0.000148593
1	N22	HEXIM2	4.2286
2	C13	HEXIM2	7.70459
5	F19	HEXIM2	5.99432
1	F08	HEXIM2|JUNB	10.0886	9.3077	1.61332	0.000594212
1	N19	HEXIM2|JUNB	10.7746
2	G06	HEXIM2|JUNB	9.30644
4	K18	HEXIM2|JUNB	7.0612
1	D21	HEXIM2|JUNB|SMARCA5	10.8696	10.3994	0.560332	0.000623689
2	D22	HEXIM2|JUNB|SMARCA5	10.6346
3	E17	HEXIM2|JUNB|SMARCA5	10.503
4	I12	HEXIM2|JUNB|SMARCA5	9.59021
3	J04	HEXIM2|JUNB|SMARCA5|SOX15	22.2633	14.4229	5.68636	0.0564472
4	D04	HEXIM2|JUNB|SMARCA5|SOX15	14.6907
4	D22	HEXIM2|JUNB|SMARCA5|SOX15	9.23093
4	E21	HEXIM2|JUNB|SMARCA5|SOX15	11.5068
1	J19	HEXIM2|JUNB|SMARCA5|SOX15|SP7	13.3732	14.5151	1.49895	0.00711649
2	N08	HEXIM2|JUNB|SMARCA5|SOX15|SP7	14.7563
3	D16	HEXIM2|JUNB|SMARCA5|SOX15|SP7	13.3885
5	I04	HEXIM2|JUNB|SMARCA5|SOX15|SP7	16.5422
1	G19	HEXIM2|JUNB|SMARCA5|SOX15|SP7|ZFP207	18.4135	19.7581	1.08265	0.216134
3	E19	HEXIM2|JUNB|SMARCA5|SOX15|SP7|ZFP207	20.5338
4	H06	HEXIM2|JUNB|SMARCA5|SOX15|SP7|ZFP207	19.3552
4	J21	HEXIM2|JUNB|SMARCA5|SOX15|SP7|ZFP207	20.73
1	H05	HEXIM2|JUNB|SMARCA5|SOX15|ZFP207	19.2342	20.8543	1.43252	0.464638
1	H21	HEXIM2|JUNB|SMARCA5|SOX15|ZFP207	21.3642
1	J10	HEXIM2|JUNB|SMARCA5|SOX15|ZFP207	20.2573
5	L16	HEXIM2|JUNB|SMARCA5|SOX15|ZFP207	22.5617
1	M15	HEXIM2|JUNB|SMARCA5|SP7	13.1605	14.3322	1.3659	0.00604647
2	J07	HEXIM2|JUNB|SMARCA5|SP7	15.5586
3	M18	HEXIM2|JUNB|SMARCA5|SP7	15.4707
4	I22	HEXIM2|JUNB|SMARCA5|SP7	13.1389
1	F09	HEXIM2|JUNB|SMARCA5|SP7|ZFP207	18.1315	18.2769	2.60263	0.116124
2	E06	HEXIM2|JUNB|SMARCA5|SP7|ZFP207	21.7303
2	M04	HEXIM2|JUNB|SMARCA5|SP7|ZFP207	17.8277
3	N19	HEXIM2|JUNB|SMARCA5|SP7|ZFP207	15.4182
3	F12	HEXIM2|JUNB|SMARCA5|ZFP207	16.5635	19.6892	3.20117	0.309141
4	J07	HEXIM2|JUNB|SMARCA5|ZFP207	23.9352
5	G20	HEXIM2|JUNB|SMARCA5|ZFP207	18.0528
5	M08	HEXIM2|JUNB|SMARCA5|ZFP207	20.2052
1	F04	HEXIM2|JUNB|SOX15	16.8745	11.7047	3.54993	0.00567339
2	D10	HEXIM2|JUNB|SOX15	9.3569
5	G17	HEXIM2|JUNB|SOX15	11.1841
5	H15	HEXIM2|JUNB|SOX15	9.40331
1	G22	HEXIM2|JUNB|SOX15|SP7	16.526	12.7129	3.28651	0.00757941
2	K18	HEXIM2|JUNB|SOX15|SP7	9.14019
2	N04	HEXIM2|JUNB|SOX15|SP7	14.185
3	L12	HEXIM2|JUNB|SOX15|SP7	11.0005
3	J10	HEXIM2|JUNB|SOX15|SP7|ZFP207	20.1542	20.2358	3.51316	0.428913
3	L16	HEXIM2|JUNB|SOX15|SP7|ZFP207	15.8165
4	M04	HEXIM2|JUNB|SOX15|SP7|ZFP207	24.4047
4	M06	HEXIM2|JUNB|SOX15|SP7|ZFP207	20.568
2	C15	HEXIM2|JUNB|SOX15|ZFP207	19.7146	17.2257	2.78594	0.0653807
2	G18	HEXIM2|JUNB|SOX15|ZFP207	14.1375
3	C14	HEXIM2|JUNB|SOX15|ZFP207	19.4453
3	K09	HEXIM2|JUNB|SOX15|ZFP207	15.6053
2	D20	HEXIM2|JUNB|SP7	10.58	10.4416	1.14786	0.000768923
3	D21	HEXIM2|JUNB|SP7	11.8926
4	E09	HEXIM2|JUNB|SP7	10.1783
5	L18	HEXIM2|JUNB|SP7	9.11536
1	L14	HEXIM2|JUNB|SP7|ZFP207	19.0415	17.0311	1.70964	0.0373799
1	M10	HEXIM2|JUNB|SP7|ZFP207	14.9638
3	C15	HEXIM2|JUNB|SP7|ZFP207	17.5349
3	L15	HEXIM2|JUNB|SP7|ZFP207	16.5845
1	J11	HEXIM2|JUNB|ZFP207	19.9978	16.995	2.51067	0.0506316
2	I12	HEXIM2|JUNB|ZFP207	14.4671
3	M20	HEXIM2|JUNB|ZFP207	15.4554
4	K11	HEXIM2|JUNB|ZFP207	18.0596
1	N12	HEXIM2|SMARCA5	12.924	9.74301	2.63521	0.00134446
3	E09	HEXIM2|SMARCA5	7.45585
5	G11	HEXIM2|SMARCA5	7.70176
5	N21	HEXIM2|SMARCA5	10.8904
1	M17	HEXIM2|SMARCA5|SOX15	15.0066	11.5551	2.60324	0.00287485
3	H05	HEXIM2|SMARCA5|SOX15	9.94944
3	L14	HEXIM2|SMARCA5|SOX15	12.0703
5	H09	HEXIM2|SMARCA5|SOX15	9.19411
1	M19	HEXIM2|SMARCA5|SOX15|SP7	12.168	11.9103	0.773159	0.00133819
2	J12	HEXIM2|SMARCA5|SOX15|SP7	10.762
4	K17	HEXIM2|SMARCA5|SOX15|SP7	12.2787
4	N20	HEXIM2|SMARCA5|SOX15|SP7	12.4325
1	L15	HEXIM2|SMARCA5|SOX15|SP7|ZFP207	15.6406	15.9476	2.01046	0.0212039
2	M14	HEXIM2|SMARCA5|SOX15|SP7|ZFP207	16.1185
4	E10	HEXIM2|SMARCA5|SOX15|SP7|ZFP207	18.4645
5	I11	HEXIM2|SMARCA5|SOX15|SP7|ZFP207	13.5669
1	C21	HEXIM2|SMARCA5|SOX15|ZFP207	22.4924	18.5262	2.80351	0.144197
1	H06	HEXIM2|SMARCA5|SOX15|ZFP207	18.4072
3	K06	HEXIM2|SMARCA5|SOX15|ZFP207	16.1367
4	L09	HEXIM2|SMARCA5|SOX15|ZFP207	17.0686
1	K20	HEXIM2|SMARCA5|SP7	10.7184	11.3345	1.02989	0.00110415
2	I05	HEXIM2|SMARCA5|SP7	10.5585
2	I19	HEXIM2|SMARCA5|SP7	11.2458
4	E08	HEXIM2|SMARCA5|SP7	12.8152
1	H19	HEXIM2|SMARCA5|SP7|ZFP207	17.5852	18.0163	1.65469	0.0715709
2	J20	HEXIM2|SMARCA5|SP7|ZFP207	16.2695
3	F22	HEXIM2|SMARCA5|SP7|ZFP207	20.2466
4	D16	HEXIM2|SMARCA5|SP7|ZFP207	17.9639
1	L03	HEXIM2|SMARCA5|ZFP207	18.1766	16.1859	2.32109	0.0283461
2	M21	HEXIM2|SMARCA5|ZFP207	15.2286
3	G04	HEXIM2|SMARCA5|ZFP207	17.9874
3	J13	HEXIM2|SMARCA5|ZFP207	13.3508
1	D17	HEXIM2|SOX15	9.33753	8.20369	1.68627	0.00039955
1	E04	HEXIM2|SOX15	9.95716
1	F11	HEXIM2|SOX15	6.72872
3	F07	HEXIM2|SOX15	6.79136
2	J15	HEXIM2|SOX15|SP7	10.5839	8.91941	1.41812	0.000458041
2	J18	HEXIM2|SOX15|SP7	9.16706
3	G13	HEXIM2|SOX15|SP7	7.13478
4	F04	HEXIM2|SOX15|SP7	8.79187
2	M03	HEXIM2|SOX15|SP7|ZFP207	15.6666	16.4477	2.7772	0.0410235
2	N18	HEXIM2|SOX15|SP7|ZFP207	20.5528
4	D20	HEXIM2|SOX15|SP7|ZFP207	14.5093
5	D16	HEXIM2|SOX15|SP7|ZFP207	15.0623
2	F10	HEXIM2|SOX15|ZFP207	12.3946	19.4357	12.4929	0.666803
2	H06	HEXIM2|SOX15|ZFP207	12.0759
4	F20	HEXIM2|SOX15|ZFP207	15.2174
5	J03	HEXIM2|SOX15|ZFP207	38.055
2	M07	HEXIM2|SP7	9.39921	7.70547	1.73907	0.000341237
3	N07	HEXIM2|SP7	6.91134
4	I10	HEXIM2|SP7	8.86329
5	L11	HEXIM2|SP7	5.64802
1	I05	HEXIM2|SP7|ZFP207	17.3881	14.5996	2.1706	0.0103902
2	C14	HEXIM2|SP7|ZFP207	13.2619
2	H17	HEXIM2|SP7|ZFP207	12.5482
4	H13	HEXIM2|SP7|ZFP207	15.2003
1	H14	HEXIM2|ZFP207	12.6956	11.7692	0.925409	0.00131009
2	C17	HEXIM2|ZFP207	11.9575
4	J12	HEXIM2|ZFP207	11.938
4	L15	HEXIM2|ZFP207	10.4859
3	D07	JUNB	12.5026	12.6893	2.58547	0.00485035
3	K13	JUNB	16.0396
4	D08	JUNB	12.484
5	K10	JUNB	9.73085
1	L17	JUNB|SMARCA5	12.6222	13.4407	2.6562	0.00735872
2	N20	JUNB|SMARCA5	10.2187
4	M22	JUNB|SMARCA5	16.4488
5	G06	JUNB|SMARCA5	14.4731
1	M03	JUNB|SMARCA5|SOX15	15.1558	15.814	1.22619	0.0140934
3	K16	JUNB|SMARCA5|SOX15	16.9687
4	L07	JUNB|SMARCA5|SOX15	16.7104
5	C16	JUNB|SMARCA5|SOX15	14.421
2	L03	JUNB|SMARCA5|SOX15|SP7	15.8491	15.4486	1.09511	0.0106891
3	C09	JUNB|SMARCA5|SOX15|SP7	14.9406
4	D14	JUNB|SMARCA5|SOX15|SP7	14.2426
4	F10	JUNB|SMARCA5|SOX15|SP7	16.7619
1	G21	JUNB|SMARCA5|SOX15|SP7|ZFP207	19.4994	17.8059	3.2518	0.109837
3	K19	JUNB|SMARCA5|SOX15|SP7|ZFP207	20.5142
4	E05	JUNB|SMARCA5|SOX15|SP7|ZFP207	18.0371
5	E13	JUNB|SMARCA5|SOX15|SP7|ZFP207	13.1727
2	L05	JUNB|SMARCA5|SOX15|ZFP207	22.8347	21.1787	2.95659	0.626568
3	E22	JUNB|SMARCA5|SOX15|ZFP207	17.9971
4	H22	JUNB|SMARCA5|SOX15|ZFP207	24.4108
4	L14	JUNB|SMARCA5|SOX15|ZFP207	19.472
1	E06	JUNB|SMARCA5|SP7	19.3684	16.6718	3.21081	0.0567717
1	F16	JUNB|SMARCA5|SP7	12.4569
3	E08	JUNB|SMARCA5|SP7	15.8919
4	L11	JUNB|SMARCA5|SP7	18.9701
2	I07	JUNB|SMARCA5|SP7|ZFP207	19.545	19.223	3.92453	0.282596
3	E11	JUNB|SMARCA5|SP7|ZFP207	15.5828
4	G16	JUNB|SMARCA5|SP7|ZFP207	24.5798
5	F11	JUNB|SMARCA5|SP7|ZFP207	17.1843
1	F10	JUNB|SMARCA5|ZFP207	18.8675	19.0186	2.61998	0.184247
3	H19	JUNB|SMARCA5|ZFP207	20.0149
3	K11	JUNB|SMARCA5|ZFP207	21.6961
4	H18	JUNB|SMARCA5|ZFP207	15.496
2	D08	JUNB|SOX15	21.4861	14.3878	5.30846	0.0475267
3	F08	JUNB|SOX15	8.97778
3	H21	JUNB|SOX15	14.8591
4	J08	JUNB|SOX15	12.2283
1	N16	JUNB|SOX15|SP7	11.6746	12.9132	2.88765	0.00651513
2	J21	JUNB|SOX15|SP7	9.42093
3	E03	JUNB|SOX15|SP7	15.0607
3	I19	JUNB|SOX15|SP7	15.4965
1	J03	JUNB|SOX15|SP7|ZFP207	23.3092	19.5813	2.90719	0.274525
1	N15	JUNB|SOX15|SP7|ZFP207	20.438
4	J14	JUNB|SOX15|SP7|ZFP207	17.6172
5	D07	JUNB|SOX15|SP7|ZFP207	16.9609
1	D08	JUNB|SOX15|ZFP207	16.9419	17.5978	4.46321	0.147691
1	I19	JUNB|SOX15|ZFP207	23.8015
2	I16	JUNB|SOX15|ZFP207	13.1723
5	D03	JUNB|SOX15|ZFP207	16.4754
2	C07	JUNB|SP7	23.5524	14.5365	6.12636	0.0699105
2	K19	JUNB|SP7	10.2272
3	N20	JUNB|SP7	11.2713
4	M11	JUNB|SP7	13.0951
2	F05	JUNB|SP7|ZFP207	19.6191	17.758	1.869	0.064425
3	C03	JUNB|SP7|ZFP207	15.1754
4	I08	JUNB|SP7|ZFP207	18.3255
5	I07	JUNB|SP7|ZFP207	17.912
2	D03	JUNB|ZFP207	24.2688	21.2293	3.29852	0.655856
2	J19	JUNB|ZFP207	18.6416
3	F18	JUNB|ZFP207	18.1221
4	N03	JUNB|ZFP207	23.8847
1	I13	SMARCA5	9.17246	9.78059	0.639949	0.000484903
2	N09	SMARCA5	10.5006
2	N11	SMARCA5	10.1334
3	D15	SMARCA5	9.31591
1	C16	SMARCA5|SOX15	9.04603	11.7186	1.91759	0.0020383
1	G08	SMARCA5|SOX15	12.6864
2	L17	SMARCA5|SOX15	11.7051
4	E07	SMARCA5|SOX15	13.4367
4	E19	SMARCA5|SOX15|SP7	13.2555	14.1574	2.33076	0.00888168
5	C14	SMARCA5|SOX15|SP7	11.779
5	H19	SMARCA5|SOX15|SP7	17.2887
5	J22	SMARCA5|SOX15|SP7	14.3063
4	D15	SMARCA5|SOX15|SP7|ZFP207	16.9577	18.6926	5.22376	0.290615
4	G20	SMARCA5|SOX15|SP7|ZFP207	24.9157
4	H07	SMARCA5|SOX15|SP7|ZFP207	20.3249
5	E20	SMARCA5|SOX15|SP7|ZFP207	12.572
1	C11	SMARCA5|SOX15|ZFP207	20.6134	19.2147	1.13412	0.147523
4	C22	SMARCA5|SOX15|ZFP207	19.1944
5	G22	SMARCA5|SOX15|ZFP207	17.8357
5	M17	SMARCA5|SOX15|ZFP207	19.2154
1	M21	SMARCA5|SP7	10.9985	11.4553	3.71395	0.00565935
3	F14	SMARCA5|SP7	7.06679
4	M10	SMARCA5|SP7	16.1334
5	L05	SMARCA5|SP7	11.6226
3	I11	SMARCA5|SP7|ZFP207	15.7585	17.2245	3.03709	0.0724031
4	M14	SMARCA5|SP7|ZFP207	20.1222
5	E14	SMARCA5|SP7|ZFP207	13.6714
5	L10	SMARCA5|SP7|ZFP207	19.3461
2	F17	SMARCA5|ZFP207	14.6856	13.4938	1.90103	0.00491648
4	M19	SMARCA5|ZFP207	14.1091
5	K11	SMARCA5|ZFP207	10.6655
5	L15	SMARCA5|ZFP207	14.5151
1	E15	SOX15	10.1947	12.8973	2.97355	0.00681687
2	L10	SOX15	12.1409
5	C03	SOX15	17.1435
5	I16	SOX15	12.1102
2	E07	SOX15|SP7	9.75317	10.371	1.22122	0.000769116
2	N21	SOX15|SP7	10.2771
3	C17	SOX15|SP7	9.34294
3	J08	SOX15|SP7	12.1107
1	H12	SOX15|SP7|ZFP207	17.6794	16.0151	2.19074	0.0240332
1	H17	SOX15|SP7|ZFP207	13.2334
2	N14	SOX15|SP7|ZFP207	17.8516
3	G12	SOX15|SP7|ZFP207	15.2958
1	F15	SOX15|ZFP207	14.0853	14.8878	3.57303	0.0259596
3	L13	SOX15|ZFP207	19.0471
5	H16	SOX15|ZFP207	15.9225
5	I17	SOX15|ZFP207	10.4963
4	I04	SP7	8.1552	7.22192	1.41418	0.000238735
4	K19	SP7	8.15677
5	E21	SP7	7.4081
5	N04	SP7	5.16763
2	K17	SP7|ZFP207	13.1949	15.6704	3.54722	0.0384417
4	F11	SP7|ZFP207	17.6928
4	I20	SP7|ZFP207	19.6001
5	K14	SP7|ZFP207	12.1938
1	H09	ZFP207	10.471	11.4118	1.60781	0.00148865
4	I15	ZFP207	11.4499
5	C22	ZFP207	13.6606
5	N15	ZFP207	10.0658
						#DIV/0!
						#DIV/0!
						#DIV/0!
						#DIV/0!
						#DIV/0!
						#DIV/0!
						#DIV/0!
						#DIV/0!
						#DIV/0!
						#DIV/0!
						#DIV/0!
						#DIV/0!
						#DIV/0!
						#DIV/0!
						#DIV/0!
						#DIV/0!
						#DIV/0!
						#DIV/0!
						#DIV/0!
						#DIV/0!
						#DIV/0!
						#DIV/0!
						#DIV/0!
						#DIV/0!
						#DIV/0!
						#DIV/0!

## Sheet: Figure 1g
Fig 1g: Visualization of top 4 siRNA combinations in a histogram plot as in (c)
Plate Name	Well Name	Well ID	% GFP Positive Cells (CellScoring)	Average	StDev	P-value (Student's t-test; two-tailed; two sample equal variance)
1	A8	Control	0.665632	1.02984	0.26155	1
1	A9	Control	1.10329
1	A10	Control	1.28683
1	A11	Control	1.0636
4	E11	ATF7IP	3.49801	4.16482	0.676472	0.000132009
4	G19	ATF7IP	3.68366
4	K20	ATF7IP	4.87624
4	M13	ATF7IP	4.60137
1	M16	ATF7IP|JUNB|SP7|ZFP207	7.92081	6.20201	1.35302	0.000289208
3	F06	ATF7IP|JUNB|SP7|ZFP207	6.4485
3	L07	ATF7IP|JUNB|SP7|ZFP207	4.69697
5	K19	ATF7IP|JUNB|SP7|ZFP207	5.74175
1	E03	ATF7IP|FOXA1|HEXIM2|JUNB|SP7|ZFP207	5.30133	6.12289	1.22038	0.000182101
1	F03	ATF7IP|FOXA1|HEXIM2|JUNB|SP7|ZFP207	4.90825
1	M05	ATF7IP|FOXA1|HEXIM2|JUNB|SP7|ZFP207	6.79122
5	E03	ATF7IP|FOXA1|HEXIM2|JUNB|SP7|ZFP207	7.49075
1	K18	ATF7IP|JUNB|ZFP207	5.34726	5.55142	0.441733	2.14815e-06
3	G07	ATF7IP|JUNB|ZFP207	6.20984
3	K07	ATF7IP|JUNB|ZFP207	5.26505
3	M13	ATF7IP|JUNB|ZFP207	5.38353
4	C11	ATF7IP|FOXA1|JUNB|ZFP207	6.17996	5.54816	0.526499	4.79095e-06
4	D07	ATF7IP|FOXA1|JUNB|ZFP207	5.70079
5	I20	ATF7IP|FOXA1|JUNB|ZFP207	5.38119
5	K06	ATF7IP|FOXA1|JUNB|ZFP207	4.9307

## Sheet: Figure 2b
Figure 2b:	Quantification of the % of cardiac marker ACTN1-expressing cells normalized to MGT+ siControl condition after 30 days of cardiac reprogramming in HDFs
	Fold change (ACTN1+ Cells)	Fold change (ACTN1+ Cells)
Treatment	mMGT	mMGT+siAJSZ
Replicate 1	0.9711	3.59924
Replicate 2	1.14577	3.38552
Replicate 3	1.01341	3.12607
Replicate 4	0.96084	3.19639
Replicate 5	0.946972	3.58178
Replicate 6		3.31812
Replicate 7		3.19313
Replicate 8		3.92992
Replicate 9		2.92272
Average	1.00762	3.36143	P-value (Student's t-test; two-tailed; two sample equal variance)
StDev	0.0811159	0.302936	1.0836e-09

## Sheet: Figure 2d
Figure 2d:	Quantification of the % of MAP2 (green) and TUJ1 (red)-double positive cells, 3 days after overexpression of Ascl1, Brn2 and Mytl1 (ABM) in HDFs
Replicate:	ABM	ABM+siAJSZ
1	0.923389	2.20979
2	1.98506	1.21835
3	1.33434	1.88686
4	0.413143	1.98149
5	1.10685	2.21551
6	0.330322	0.794646
7	0.906899	2.29778
8		2.96063
Average	1	1.94563
StDev
P-Value	0.0117192
P-value (Student's t-test; two-tailed; two sample equal variance)

## Sheet: Figure 2f
Figure 2f:	Quantification of the % of NANOG-positive cells, 7 days after overexpression of OCT4, KLF4, SOX2 and cMYC (OKSM) in HDFs.
Treatment	hOKMS + siControl	hOKMS + siAJSZ
Replicate 1	1.51091	2.77949
Replicate 2	1.16863	2.43957
Replicate 3	0.943092	2.29721
Replicate 4	0.892263	1.79311
Replicate 5	0.775702	2.49676
Replicate 6	0.663558	2.34023
Replicate 7	0.947255	2.39625
Replicate 8	0.923961	2.26751
Replicate 9	0.92533	2.43382
Replicate 10	1.2493	2.47701
Average	1	2.3721	P-value (Student's t-test; two-tailed; two sample equal variance)
StDev	0.245878	0.24816	2.89333e-10

## Sheet: Figure 2h
Figure 2h:	Quantification of the % of ACTN1+ 20 days after MGT overexpression
	Fold change (ACTN1+ Cells)	Fold change (ACTN1+ Cells)
Replicate	MGT	MGT+siAJSZ
1	1.07004	1.15302
2	0.919315	1.53911
3	1.00183	1.53051
4	1.00881	1.36902
Average	1	1.39792
S.D.	0.061906	0.18104
P-value	0.005948
P-value (Student's t-test; two-tailed; two sample equal variance)

## Sheet: Figure 3h
Figure 3h:	siStat4, 5a or 6 respectively increase reprogramming efficiency as compared to siControl in iMGT-MEF assay. Student’s t-test: **p<0.01
Replicate	MGT + siControl	siStat4	siStat5a	siStat6
1	1.0815	1.65783	1.46374	1.33096
2	0.937052	1.22998	1.26134	1.15891
3	0.965438	1.26683	1.20923	1.22602
4	0.905824	1.20286	1.04331	1.02954
5	0.842014	0.989619	1.19234	1.10357
6	0.909605	1.14705	1.13433	1.07226
7	1.12095	1.4601	1.30675	1.14148
8	1.23762	1.23351	1.74357	1.35243
Average	1	1.27347	1.29433	1.1769
StDev	0.133573	0.202709	0.219747	0.117461
P-value	1	0.00659858	0.00596228	0.0138243
P-value (Student's t-test; two-tailed; two sample equal variance)

## Sheet: Figure 6b
Figure 6b:	Volcano plot showing the screening results for siRNAs directed against top 25 percentile downregulated (MGT+siAJSZ vs MGT) and core promoter bound genes in the iMGT-MEF CR assay. Top 3 candidate barrier genes are circled. N=4 per condition.
	Gene Symbol	Fold Change (% eGFP+ Cells)	Normalized S.D.	p-value
	Atf7ip	6.08434	1.28924	0.000246484
	Nceh1	1.98892	0.367955	0.003773
	siAJSZ	1.83495	0.617081	0.00455432
	Recql4	1.83291	0.288957	0.00367928
	Chst2	1.46051	0.216203	0.0270775
	Tgfb1	1.41113	0.256174	0.0625371
	Ect2	1.36185	0.493295	0.290158
	Etnk2	1.31503	0.243266	0.136327
	Abt1	1.31188	0.276572	0.171284
	Ptgir	1.29433	0.446649	0.363174
	Dkk1	1.27662	0.451484	0.402125
	Rnaseh2a	1.23122	0.410311	0.467896
	Tgm2	1.22356	0.308031	0.386557
	Enox2	1.21671	0.246732	0.334373
	Poc1a	1.19922	0.335321	0.484529
	Pkd2	1.19786	0.353027	0.505581
	Junb	1.16632	0.534701	0.715211
	Slc29a1	1.14429	0.226377	0.569925
	Nudt3	1.12614	0.152258	0.579492
	Tst	1.09927	0.141642	0.729343
	Kpna3	1.09522	0.278979	0.831792
	Ly6k	1.08796	0.191102	0.828513
	Ccdc117	1.08675	0.419985	0.906216
	Pbk	1.07479	0.435945	0.948044
	Krtap1-5	1.07061	0.422988	0.96065
	Mlph	1.06389	0.277913	0.976466
	Pkmyt1	1.05313	0.342869	0.977135
	Tpgs1	1.04905	0.174373	0.938718
	Krt7	1.04565	0.281452	0.938733
	Arhgap22	1.03993	0.126867	0.865209
	Prr11	1.03957	0.365828	0.927067
	Slc9a6	1.03596	0.27881	0.893379
	Csdc2	1.02785	0.475213	0.906315
	Slc1a2	1.01935	0.382223	0.856667
	Kif20b	1.01528	0.223172	0.767527
	Cbfb	1.00973	0.348472	0.808804
	Thbs2	1.00639	0.271774	0.755299
	Control	1	0.298737	0.848047
	Reck	0.996995	0.20444	0.659616
	Tpx2	0.982192	0.262186	0.642209
	Tacc3	0.97814	0.342464	0.69493
	Mfsd14b	0.970325	0.255081	0.585854
	2810417H13Rik	0.97022	0.104373	0.41221
	Pdcd1lg2	0.950081	0.0920636	0.307525
	Plekhb2	0.945708	0.334287	0.569236
	Usp53	0.939691	0.408551	0.610152
	Olfml2b	0.938472	0.173848	0.362916
	Ntm	0.930444	0.316229	0.502365
	Dnajb9	0.929737	0.193434	0.356994
	Ccdc149	0.92885	0.132096	0.27581
	Ptpn9	0.927478	0.0733135	0.209609
	Akap12	0.92519	0.279183	0.446081
	Il11	0.923102	0.18871	0.32857
	Cdkn2c	0.920381	0.180291	0.308948
	Slc36a1	0.916457	0.212911	0.338222
	Sphk1	0.913767	0.201382	0.315266
	Hnrnph3	0.90989	0.122828	0.208372
	Mcm5	0.909569	0.115869	0.200078
	Sspn	0.905786	0.049459	0.138085
	Tor1b	0.905005	0.221136	0.314191
	Nov	0.90459	0.276092	0.379511
	Ccnb1	0.903721	0.401046	0.503758
	Xylt1	0.89932	0.203025	0.275714
	Phlda2	0.899165	0.146092	0.206786
	Hhex	0.889907	0.242601	0.299221
	Ampd3	0.886971	0.363471	0.425417
	Pou2f2	0.886506	0.213463	0.255361
	Bmper	0.880334	0.217021	0.244772
	Synj2	0.879039	0.201125	0.223056
	Plat	0.876283	0.355497	0.390843
	Chic2	0.873592	0.165406	0.171513
	Ntn4	0.869344	0.072358	0.0885697
	Arl6ip6	0.869161	0.290212	0.303736
	Wnt5a	0.868514	0.277708	0.288108
	Ccdc71l	0.860178	0.183231	0.164968
	Foxm1	0.859467	0.155751	0.136532
	Fam132b	0.857552	0.251116	0.234121
	Phf19	0.855352	0.422008	0.406185
	Smtn	0.850239	0.174859	0.139866
	Cenpf	0.84404	0.160958	0.118029
	Esm1	0.843062	0.154571	0.11128
	Dpy19l3	0.840898	0.156483	0.110004
	Tmem204	0.840377	0.182898	0.132471
	Cys1	0.840265	0.22972	0.178515
	Brca2	0.830065	0.197641	0.13136
	Nfatc2	0.829095	0.261708	0.192678
	Kif20a	0.82732	0.320665	0.250265
	Anln	0.823233	0.233018	0.154864
	Mki67	0.820156	0.320135	0.236969
	Rock2	0.81841	0.248819	0.162998
	Arl4d	0.813635	0.168431	0.0878053
	Ube2s	0.802578	0.321494	0.209422
	Gas6	0.79922	0.278624	0.163882
	Cdc20	0.796141	0.353448	0.229779
	Dut	0.793953	0.221988	0.108183
	Ngf	0.784184	0.266082	0.13366
	Ggt5	0.778889	0.23865	0.105688
	Arhgef28	0.777884	0.0964258	0.0292102
	Ptar1	0.777199	0.354154	0.202457
	Adcy9	0.776618	0.158579	0.0523944
	Slc30a7	0.775218	0.129328	0.0387659
	Ccna2	0.77485	0.186687	0.0665835
	Slmo2	0.771496	0.0342019	0.0168993
	Crebrf	0.770359	0.174303	0.0565956
	Angptl4	0.763132	0.086894	0.0219829
	Espl1	0.750971	0.232583	0.0773682
	Prelp	0.75017	0.325961	0.144946
	Fam89a	0.746903	0.178131	0.0453282
	Rbl1	0.746125	0.092379	0.0185319
	Rcc1	0.745815	0.120848	0.0247055
	Ier5	0.743829	0.0792988	0.0158888
	Ikbip	0.743747	0.266352	0.0940321
	Spag5	0.742637	0.165253	0.0379707
	Trib2	0.742407	0.161113	0.036287
	Has2	0.740485	0.146461	0.0304279
	Luc7l2	0.737323	0.23072	0.0668585
	Sec14l2	0.736355	0.158567	0.0329955
	Zwint	0.728929	0.416172	0.193191
	Igfbp6	0.722557	0.125325	0.0195669
	Trnp1	0.720672	0.314598	0.108201
	Gtse1	0.716457	0.182953	0.0343329
	Prc1	0.713594	0.205102	0.0418017
	Gmppb	0.71234	0.2155	0.0457016
	Gnpda1	0.711574	0.231166	0.0525488
	Fanci	0.711433	0.303632	0.0935772
	Arhgap11a	0.710658	0.0557775	0.00845616
	Stub1	0.71011	0.219955	0.0466691
	Sapcd2	0.709558	0.153595	0.023126
	Mybl1	0.708045	0.064356	0.00876494
	Fus	0.707299	0.345722	0.11849
	Cdk1	0.697111	0.153177	0.0200481
	Jade2	0.694042	0.264683	0.0601626
	2023-09-11	0.691746	0.0983344	0.010028
	Mogs	0.69159	0.177445	0.0248949
	Aurka	0.690178	0.252863	0.0525074
	Snx9	0.68744	0.192692	0.0282184
	Tmem160	0.687149	0.0858887	0.0083042
	Cit	0.686797	0.0933463	0.00895138
	Ccnd1	0.686143	0.180596	0.0243658
	Tcf19	0.684908	0.288965	0.067833
	Paqr4	0.684357	0.476638	0.189856
	Arhgap18	0.683894	0.0917129	0.00849506
	Ak5	0.682509	0.230599	0.0397881
	Slc35a5	0.680999	0.183762	0.0239436
	Clcf1	0.680662	0.13104	0.012866
	Cnpy3	0.680118	0.149496	0.0159371
	Kif18b	0.667344	0.210119	0.0279352
	Galnt15	0.660801	0.154355	0.0137286
	Rora	0.657708	0.224619	0.0297376
	Maff	0.655437	0.261304	0.041828
	Top2a	0.650012	0.0842214	0.00527091
	Plscr4	0.64871	0.144917	0.0107498
	Dnd1	0.642881	0.105806	0.00622322
	Polq	0.641786	0.232854	0.0280157
	Slc35b1	0.639715	0.22776	0.0260542
	Ufl1	0.638981	0.149154	0.0102333
	Brip1	0.63276	0.212502	0.020668
	Lpp	0.632204	0.0448811	0.00300367
	Fam167a	0.629575	0.142597	0.0085377
	Cdkn3	0.623902	0.260499	0.0317221
	Kifc1	0.620219	0.159784	0.00966502
	Tk1	0.620216	0.174698	0.0116721
	Ddah1	0.617069	0.287661	0.0387417
	Bub1	0.616102	0.159617	0.00925439
	Nptx1	0.61333	0.230048	0.0210667
	L3hypdh	0.609849	0.205049	0.0153243
	Shcbp1	0.604526	0.176655	0.0102708
	Crebl2	0.603082	0.220838	0.0173315
	Cep55	0.598989	0.285567	0.0329077
	Zfhx3	0.598059	0.165391	0.00834599
	Ralgps2	0.593896	0.240576	0.0199626
	Rab3b	0.592711	0.157046	0.00710128
	Fgf2	0.590458	0.182663	0.00969876
	Prkar2b	0.584012	0.210924	0.0129985
	Cdca3	0.58211	0.323543	0.0405505
	Tmtc3	0.580876	0.0935383	0.00276196
	Grem2	0.580518	0.175957	0.00810024
	Aspm	0.578123	0.0980263	0.00283573
	Dram1	0.57701	0.0853121	0.00240836
	Uhrf1	0.544294	0.197971	0.00776862
	Trip13	0.543195	0.162456	0.00477864
	Ptx3	0.540072	0.076313	0.00149708
	Dlgap5	0.538887	0.240314	0.0125391
	Krt34	0.538357	0.164528	0.00470401
	Cotl1	0.529725	0.216133	0.00865072
	Ntn1	0.523606	0.0548183	0.00102717
	Ctdspl2	0.523175	0.0673942	0.00115343
	S100a4	0.519753	0.222409	0.00861392
	Clspn	0.518875	0.0537928	0.000972149
	Iqgap3	0.51519	0.0845827	0.00129327
	Casc5	0.50239	0.122976	0.0018967
	Ncapg	0.502126	0.24693	0.0100913
	Cenpe	0.472405	0.163192	0.00258786
	Mzt1	0.469795	0.0615196	0.000659026
	Homer3	0.451465	0.0360813	0.000454144
	Ube2c	0.45085	0.249621	0.00703014
	Spocd1	0.428789	0.0759175	0.000536176
	Fads2	0.418024	0.136159	0.00110954
	Hjurp	0.390103	0.102357	0.000544807
	Inhbb	0.333618	0.063842	0.000217563

[truncated: 33 more sheets: Figure 6c, Figure 6f, Figure 6g, Figure 6i, Figure 7b, Figure 7d, Figure 7f, Figure 7h, Figure 7i, Supp Fig 2b, Supp Fig 2c, Supp Fig 2d, Supp Fig 2e, Supp Fig 3a, Supp Fig 3c, Supp Fig 4a, Supp Fig 5b, Supp Fig 5d, Supp Fig 6b, Supp Fig 6d …]
